# Supplementary material for: Implementation of an Open-Source Multiplexing Ion Gate Control for High Kinetic Energy Ion Mobility Spectrometry (HiKE-IMS)
Source: J Am Soc Mass Spectrom. 2023 Jun 5;34(7):1283–94. doi: 10.1021/jasms.3c00013 (PMC10326917; doi:10.1021/jasms.3c00013)
Supplement: Supplementary file 1 — js3c00013_si_001.zip [file js3c00013_si_001.zip]

Archive with 612 entries (536 files):
- js3c00013_si_001/AdapterBoardGerberTeensyduino/
- js3c00013_si_001/AdapterBoardGerberTeensyduino/Gerber Files/
- js3c00013_si_001/AdapterBoardGerberTeensyduino/Gerber Files/MAM_PCB.apr
- js3c00013_si_001/AdapterBoardGerberTeensyduino/Gerber Files/MAM_PCB.EXTREP
- js3c00013_si_001/AdapterBoardGerberTeensyduino/Gerber Files/MAM_PCB.GBL
- js3c00013_si_001/AdapterBoardGerberTeensyduino/Gerber Files/MAM_PCB.GBO
- js3c00013_si_001/AdapterBoardGerberTeensyduino/Gerber Files/MAM_PCB.GBP
- js3c00013_si_001/AdapterBoardGerberTeensyduino/Gerber Files/MAM_PCB.GBS
- js3c00013_si_001/AdapterBoardGerberTeensyduino/Gerber Files/MAM_PCB.GM1
- js3c00013_si_001/AdapterBoardGerberTeensyduino/Gerber Files/MAM_PCB.GTL
- js3c00013_si_001/AdapterBoardGerberTeensyduino/Gerber Files/MAM_PCB.GTO
- js3c00013_si_001/AdapterBoardGerberTeensyduino/Gerber Files/MAM_PCB.GTP
- js3c00013_si_001/AdapterBoardGerberTeensyduino/Gerber Files/MAM_PCB.GTS
- js3c00013_si_001/AdapterBoardGerberTeensyduino/Gerber Files/MAM_PCB.REP
- js3c00013_si_001/AdapterBoardGerberTeensyduino/Gerber Files/MAM_PCB-macro.APR_LIB
- js3c00013_si_001/AdapterBoardGerberTeensyduino/NC Drill Files/
- js3c00013_si_001/AdapterBoardGerberTeensyduino/NC Drill Files/MAM_PCB.DRR
- js3c00013_si_001/AdapterBoardGerberTeensyduino/NC Drill Files/MAM_PCB.LDP
- js3c00013_si_001/AdapterBoardGerberTeensyduino/NC Drill Files/MAM_PCB-Plated.TXT
- js3c00013_si_001/AdapterBoardGerberTeensyduino/Status Report.Txt
- js3c00013_si_001/Code/
- js3c00013_si_001/Code/Cinnemaldehyde/
- js3c00013_si_001/Code/Cinnemaldehyde/.ipynb_checkpoints/
- js3c00013_si_001/Code/Cinnemaldehyde/.ipynb_checkpoints/HT Tutorial-Cinnemaldehyde-checkpoint.ipynb
- js3c00013_si_001/Code/Cinnemaldehyde/__pycache__/
- js3c00013_si_001/Code/Cinnemaldehyde/__pycache__/PRS_Generator2.cpython-38.pyc
- js3c00013_si_001/Code/Cinnemaldehyde/B10O5L5HT2022-08-16cinRR50DR80.csv
- js3c00013_si_001/Code/Cinnemaldehyde/B10O5L5HTb2022-08-16cinRR50DR80.csv
- js3c00013_si_001/Code/Cinnemaldehyde/B10O5L5IHT2022-08-16cinRR50DR80.csv
- js3c00013_si_001/Code/Cinnemaldehyde/B10O5L5IHTb2022-08-16cinRR50DR80.csv
- js3c00013_si_001/Code/Cinnemaldehyde/B10O5L5SA2022-08-16cinRR50DR80.csv
- js3c00013_si_001/Code/Cinnemaldehyde/B7O10L10HT2022-08-16cinRR50DR80.csv
- js3c00013_si_001/Code/Cinnemaldehyde/B7O10L10HTb2022-08-16cinRR50DR80.csv
- js3c00013_si_001/Code/Cinnemaldehyde/B7O10L10IHT2022-08-16cinRR50DR80.csv
- js3c00013_si_001/Code/Cinnemaldehyde/B7O10L10IHTb2022-08-16cinRR50DR80.csv
- js3c00013_si_001/Code/Cinnemaldehyde/B7O10L10SA2022-08-16cinRR50DR80.csv
- js3c00013_si_001/Code/Cinnemaldehyde/B8O10L10HT2022-08-16cinRR50DR80.csv
- js3c00013_si_001/Code/Cinnemaldehyde/B8O10L10HTb2022-08-16cinRR50DR80.csv
- js3c00013_si_001/Code/Cinnemaldehyde/B8O10L10IHT2022-08-16cinRR50DR80.csv
- js3c00013_si_001/Code/Cinnemaldehyde/B8O10L10IHTb2022-08-16cinRR50DR80.csv
- js3c00013_si_001/Code/Cinnemaldehyde/B8O10L10SA2022-08-16cinRR50DR80.csv
- js3c00013_si_001/Code/Cinnemaldehyde/B8O5L10HT2022-08-16cinRR50DR80.csv
- js3c00013_si_001/Code/Cinnemaldehyde/B8O5L10HTb2022-08-16cinRR50DR80.csv
- js3c00013_si_001/Code/Cinnemaldehyde/B8O5L10IHT2022-08-16cinRR50DR80.csv
- js3c00013_si_001/Code/Cinnemaldehyde/B8O5L10IHTb2022-08-16cinRR50DR80.csv
- js3c00013_si_001/Code/Cinnemaldehyde/B8O5L10SA2022-08-16cinRR50DR80.csv
- js3c00013_si_001/Code/Cinnemaldehyde/HT Tutorial-Cinnemaldehyde.ipynb
- js3c00013_si_001/Code/Cinnemaldehyde/PRS_Generator2.py
- js3c00013_si_001/Code/HTCSVGen/
- js3c00013_si_001/Code/HTCSVGen/.ipynb_checkpoints/
- js3c00013_si_001/Code/HTCSVGen/.ipynb_checkpoints/Example Pulse-HiKEPulses-checkpoint.ipynb
- js3c00013_si_001/Code/HTCSVGen/Example Pulse-HiKEPulses.ipynb
- js3c00013_si_001/Code/HTCSVGen/HT Pulsing Sequeneces Used here/
- js3c00013_si_001/Code/HTCSVGen/HT Pulsing Sequeneces Used here/B10O10.csv
- js3c00013_si_001/Code/HTCSVGen/HT Pulsing Sequeneces Used here/B10O10I.csv
- js3c00013_si_001/Code/HTCSVGen/HT Pulsing Sequeneces Used here/B10O10SA.csv
- js3c00013_si_001/Code/HTCSVGen/HT Pulsing Sequeneces Used here/B10O5.csv
- js3c00013_si_001/Code/HTCSVGen/HT Pulsing Sequeneces Used here/B10O5I.csv
- js3c00013_si_001/Code/HTCSVGen/HT Pulsing Sequeneces Used here/B10O5SA.csv
- js3c00013_si_001/Code/HTCSVGen/HT Pulsing Sequeneces Used here/B5O10.csv
- js3c00013_si_001/Code/HTCSVGen/HT Pulsing Sequeneces Used here/B5O100.csv
- js3c00013_si_001/Code/HTCSVGen/HT Pulsing Sequeneces Used here/B5O100I.csv
- js3c00013_si_001/Code/HTCSVGen/HT Pulsing Sequeneces Used here/B5O10I.csv
- js3c00013_si_001/Code/HTCSVGen/HT Pulsing Sequeneces Used here/B5O10SA.csv
- js3c00013_si_001/Code/HTCSVGen/HT Pulsing Sequeneces Used here/B5O32.csv
- js3c00013_si_001/Code/HTCSVGen/HT Pulsing Sequeneces Used here/B5O32I.csv
- js3c00013_si_001/Code/HTCSVGen/HT Pulsing Sequeneces Used here/B5O32SA.csv
- js3c00013_si_001/Code/HTCSVGen/HT Pulsing Sequeneces Used here/B5O5.csv
- js3c00013_si_001/Code/HTCSVGen/HT Pulsing Sequeneces Used here/B5O5I.csv
- js3c00013_si_001/Code/HTCSVGen/HT Pulsing Sequeneces Used here/B5O5SA.csv
- js3c00013_si_001/Code/HTCSVGen/HT Pulsing Sequeneces Used here/B5O64.csv
- js3c00013_si_001/Code/HTCSVGen/HT Pulsing Sequeneces Used here/B5O64I.csv
- js3c00013_si_001/Code/HTCSVGen/HT Pulsing Sequeneces Used here/B5O64SA.csv
- js3c00013_si_001/Code/HTCSVGen/HT Pulsing Sequeneces Used here/B5O96.csv
- js3c00013_si_001/Code/HTCSVGen/HT Pulsing Sequeneces Used here/B5O96I.csv
- js3c00013_si_001/Code/HTCSVGen/HT Pulsing Sequeneces Used here/B5O96SA.csv
- js3c00013_si_001/Code/HTCSVGen/HT Pulsing Sequeneces Used here/B6O10.csv
- js3c00013_si_001/Code/HTCSVGen/HT Pulsing Sequeneces Used here/B6O100.csv
- js3c00013_si_001/Code/HTCSVGen/HT Pulsing Sequeneces Used here/B6O100I.csv
- js3c00013_si_001/Code/HTCSVGen/HT Pulsing Sequeneces Used here/B6O10I.csv
- js3c00013_si_001/Code/HTCSVGen/HT Pulsing Sequeneces Used here/B6O10SA.csv
- js3c00013_si_001/Code/HTCSVGen/HT Pulsing Sequeneces Used here/B6O16.csv
- js3c00013_si_001/Code/HTCSVGen/HT Pulsing Sequeneces Used here/B6O16I.csv
- js3c00013_si_001/Code/HTCSVGen/HT Pulsing Sequeneces Used here/B6O16SA.csv
- js3c00013_si_001/Code/HTCSVGen/HT Pulsing Sequeneces Used here/B6O32.csv
- js3c00013_si_001/Code/HTCSVGen/HT Pulsing Sequeneces Used here/B6O32I.csv
- js3c00013_si_001/Code/HTCSVGen/HT Pulsing Sequeneces Used here/B6O32SA.csv
- js3c00013_si_001/Code/HTCSVGen/HT Pulsing Sequeneces Used here/B6O48.csv
- js3c00013_si_001/Code/HTCSVGen/HT Pulsing Sequeneces Used here/B6O48I.csv
- js3c00013_si_001/Code/HTCSVGen/HT Pulsing Sequeneces Used here/B6O48SA.csv
- js3c00013_si_001/Code/HTCSVGen/HT Pulsing Sequeneces Used here/B6O5.csv
- js3c00013_si_001/Code/HTCSVGen/HT Pulsing Sequeneces Used here/B6O5I.csv
- js3c00013_si_001/Code/HTCSVGen/HT Pulsing Sequeneces Used here/B6O5SA.csv
- js3c00013_si_001/Code/HTCSVGen/HT Pulsing Sequeneces Used here/B7O10.csv
- js3c00013_si_001/Code/HTCSVGen/HT Pulsing Sequeneces Used here/B7O10I.csv
- js3c00013_si_001/Code/HTCSVGen/HT Pulsing Sequeneces Used here/B7O10SA.csv
- js3c00013_si_001/Code/HTCSVGen/HT Pulsing Sequeneces Used here/B7O16.csv
- js3c00013_si_001/Code/HTCSVGen/HT Pulsing Sequeneces Used here/B7O16I.csv
- js3c00013_si_001/Code/HTCSVGen/HT Pulsing Sequeneces Used here/B7O16SA.csv
- js3c00013_si_001/Code/HTCSVGen/HT Pulsing Sequeneces Used here/B7O24.csv
- js3c00013_si_001/Code/HTCSVGen/HT Pulsing Sequeneces Used here/B7O24I.csv
- js3c00013_si_001/Code/HTCSVGen/HT Pulsing Sequeneces Used here/B7O24SA.csv
- js3c00013_si_001/Code/HTCSVGen/HT Pulsing Sequeneces Used here/B7O5.csv
- js3c00013_si_001/Code/HTCSVGen/HT Pulsing Sequeneces Used here/B7O5I.csv
- js3c00013_si_001/Code/HTCSVGen/HT Pulsing Sequeneces Used here/B7O5SA.csv
- js3c00013_si_001/Code/HTCSVGen/HT Pulsing Sequeneces Used here/B7O8.csv
- js3c00013_si_001/Code/HTCSVGen/HT Pulsing Sequeneces Used here/B7O8I.csv
- js3c00013_si_001/Code/HTCSVGen/HT Pulsing Sequeneces Used here/B7O8SA.csv
- js3c00013_si_001/Code/HTCSVGen/HT Pulsing Sequeneces Used here/B8O10.csv
- js3c00013_si_001/Code/HTCSVGen/HT Pulsing Sequeneces Used here/B8O10I.csv
- js3c00013_si_001/Code/HTCSVGen/HT Pulsing Sequeneces Used here/B8O10SA.csv
- js3c00013_si_001/Code/HTCSVGen/HT Pulsing Sequeneces Used here/B8O12.csv
- js3c00013_si_001/Code/HTCSVGen/HT Pulsing Sequeneces Used here/B8O12I.csv
- js3c00013_si_001/Code/HTCSVGen/HT Pulsing Sequeneces Used here/B8O12SA.csv
- js3c00013_si_001/Code/HTCSVGen/HT Pulsing Sequeneces Used here/B8O5.csv
- js3c00013_si_001/Code/HTCSVGen/HT Pulsing Sequeneces Used here/B8O5I.csv
- js3c00013_si_001/Code/HTCSVGen/HT Pulsing Sequeneces Used here/B8O5SA.csv
- js3c00013_si_001/Code/HTCSVGen/HT Pulsing Sequeneces Used here/B8O8.csv
- js3c00013_si_001/Code/HTCSVGen/HT Pulsing Sequeneces Used here/B8O8SA.csv
- js3c00013_si_001/Code/HTCSVGen/HT Pulsing Sequeneces Used here/B9O10.csv
- js3c00013_si_001/Code/HTCSVGen/HT Pulsing Sequeneces Used here/B9O10I.csv
- js3c00013_si_001/Code/HTCSVGen/HT Pulsing Sequeneces Used here/B9O10SA.csv
- js3c00013_si_001/Code/HTCSVGen/HT Pulsing Sequeneces Used here/B9O5I.csv
- js3c00013_si_001/Code/HTCSVGen/HT Pulsing Sequeneces Used here/B9O5SA.csv
- js3c00013_si_001/Code/HTCSVGen/HT Pulsing Sequeneces Used here/B9O6.csv
- js3c00013_si_001/Code/HTCSVGen/HT Pulsing Sequeneces Used here/B9O6I.csv
- js3c00013_si_001/Code/HTCSVGen/HT Pulsing Sequeneces Used here/B9O6SA.csv
- js3c00013_si_001/Code/HTCSVGen/HT Pulsing Sequeneces Used here/B9O7.csv
- js3c00013_si_001/Code/HTCSVGen/HT Pulsing Sequeneces Used here/B9O7I.csv
- js3c00013_si_001/Code/HTCSVGen/HT Pulsing Sequeneces Used here/B9O7SA.csv
- js3c00013_si_001/Code/HTCSVGen/HT Pulsing Sequeneces Used here/B9O8.csv
- js3c00013_si_001/Code/HTCSVGen/HT Pulsing Sequeneces Used here/B9O8I.csv
- js3c00013_si_001/Code/HTCSVGen/HT Pulsing Sequeneces Used here/B9O8SA.csv
- js3c00013_si_001/Code/HTCSVGen/HT Pulsing Sequeneces Used here/B9O9.csv
- js3c00013_si_001/Code/HTCSVGen/HT Pulsing Sequeneces Used here/B9O9I.csv
- js3c00013_si_001/Code/HTCSVGen/HT Pulsing Sequeneces Used here/B9O9SA.csv
- js3c00013_si_001/Code/HTCSVGen/PRS_Generator.py
- js3c00013_si_001/Code/HTCSVGen/PRS_Generator2.py
- js3c00013_si_001/Code/T41_PRS_PULSER_vpub/
- js3c00013_si_001/Code/T41_PRS_PULSER_vpub/T41_PRS_PULSER_vpub.ino
- js3c00013_si_001/Teensykicad/
- js3c00013_si_001/Teensykicad/altium2kicad-conversionlog.txt
- js3c00013_si_001/Teensykicad/Digital_Buffer.SchDoc
- js3c00013_si_001/Teensykicad/Digital_Buffer-SchDoc.log
- js3c00013_si_001/Teensykicad/Digital_Buffer-SchDoc.sch
- js3c00013_si_001/Teensykicad/Digital_Buffer-SchDoc/
- js3c00013_si_001/Teensykicad/Digital_Buffer-SchDoc/Root Entry/
- js3c00013_si_001/Teensykicad/Digital_Buffer-SchDoc/Root Entry/Additional.dat
- js3c00013_si_001/Teensykicad/Digital_Buffer-SchDoc/Root Entry/Additional.dat.bin
- js3c00013_si_001/Teensykicad/Digital_Buffer-SchDoc/Root Entry/FileHeader.dat
- js3c00013_si_001/Teensykicad/Digital_Buffer-SchDoc/Root Entry/FileHeader.dat.bin
- js3c00013_si_001/Teensykicad/Digital_Buffer-SchDoc/Root Entry/FileHeader.dat.txt
- js3c00013_si_001/Teensykicad/Digital_Buffer-SchDoc/Root Entry/Storage.dat
- js3c00013_si_001/Teensykicad/Digital_Buffer-SchDoc/Root Entry/Storage.dat.bin
- js3c00013_si_001/Teensykicad/Digital_Buffer-SchDoc-cache.lib
- js3c00013_si_001/Teensykicad/fp-info-cache
- js3c00013_si_001/Teensykicad/MAM_Overview.SchDoc
- js3c00013_si_001/Teensykicad/MAM_Overview-SchDoc.log
- js3c00013_si_001/Teensykicad/MAM_Overview-SchDoc.sch
- js3c00013_si_001/Teensykicad/MAM_Overview-SchDoc/
- js3c00013_si_001/Teensykicad/MAM_Overview-SchDoc/Root Entry/
- js3c00013_si_001/Teensykicad/MAM_Overview-SchDoc/Root Entry/Additional.dat
- js3c00013_si_001/Teensykicad/MAM_Overview-SchDoc/Root Entry/Additional.dat.bin
- js3c00013_si_001/Teensykicad/MAM_Overview-SchDoc/Root Entry/FileHeader.dat
- js3c00013_si_001/Teensykicad/MAM_Overview-SchDoc/Root Entry/FileHeader.dat.bin
- js3c00013_si_001/Teensykicad/MAM_Overview-SchDoc/Root Entry/FileHeader.dat.txt
- js3c00013_si_001/Teensykicad/MAM_Overview-SchDoc/Root Entry/Storage.dat
- js3c00013_si_001/Teensykicad/MAM_Overview-SchDoc/Root Entry/Storage.dat.bin
- js3c00013_si_001/Teensykicad/MAM_Overview-SchDoc-cache.lib
- js3c00013_si_001/Teensykicad/MAM_PCB.PcbDoc
- js3c00013_si_001/Teensykicad/MAM_PCB-PcbDoc.kicad_pcb
- js3c00013_si_001/Teensykicad/MAM_PCB-PcbDoc.kicad_prl
- js3c00013_si_001/Teensykicad/MAM_PCB-PcbDoc.kicad_pro
- js3c00013_si_001/Teensykicad/MAM_PCB-PcbDoc/
- js3c00013_si_001/Teensykicad/MAM_PCB-PcbDoc/Root Entry/
- js3c00013_si_001/Teensykicad/MAM_PCB-PcbDoc/Root Entry/Advanced Placer Options6.dat
- js3c00013_si_001/Teensykicad/MAM_PCB-PcbDoc/Root Entry/Advanced Placer Options6.dat.bin
- js3c00013_si_001/Teensykicad/MAM_PCB-PcbDoc/Root Entry/Advanced Placer Options6/
- js3c00013_si_001/Teensykicad/MAM_PCB-PcbDoc/Root Entry/Advanced Placer Options6/Data.dat
- js3c00013_si_001/Teensykicad/MAM_PCB-PcbDoc/Root Entry/Advanced Placer Options6/Data.dat.bin
- js3c00013_si_001/Teensykicad/MAM_PCB-PcbDoc/Root Entry/Advanced Placer Options6/Header.dat
- js3c00013_si_001/Teensykicad/MAM_PCB-PcbDoc/Root Entry/Advanced Placer Options6/Header.dat.bin
- js3c00013_si_001/Teensykicad/MAM_PCB-PcbDoc/Root Entry/Arcs6.dat
- js3c00013_si_001/Teensykicad/MAM_PCB-PcbDoc/Root Entry/Arcs6.dat.bin
- js3c00013_si_001/Teensykicad/MAM_PCB-PcbDoc/Root Entry/Arcs6/
- js3c00013_si_001/Teensykicad/MAM_PCB-PcbDoc/Root Entry/Arcs6/Data.dat
- js3c00013_si_001/Teensykicad/MAM_PCB-PcbDoc/Root Entry/Arcs6/Data.dat.bin
- js3c00013_si_001/Teensykicad/MAM_PCB-PcbDoc/Root Entry/Arcs6/Data.dat.txt
- js3c00013_si_001/Teensykicad/MAM_PCB-PcbDoc/Root Entry/Arcs6/Header.dat
- js3c00013_si_001/Teensykicad/MAM_PCB-PcbDoc/Root Entry/Arcs6/Header.dat.bin
- js3c00013_si_001/Teensykicad/MAM_PCB-PcbDoc/Root Entry/Board6.dat
- js3c00013_si_001/Teensykicad/MAM_PCB-PcbDoc/Root Entry/Board6.dat.bin
- js3c00013_si_001/Teensykicad/MAM_PCB-PcbDoc/Root Entry/Board6/
- js3c00013_si_001/Teensykicad/MAM_PCB-PcbDoc/Root Entry/Board6/Data.dat
- js3c00013_si_001/Teensykicad/MAM_PCB-PcbDoc/Root Entry/Board6/Data.dat.bin
- js3c00013_si_001/Teensykicad/MAM_PCB-PcbDoc/Root Entry/Board6/Data.dat.txt
- js3c00013_si_001/Teensykicad/MAM_PCB-PcbDoc/Root Entry/Board6/Header.dat
- js3c00013_si_001/Teensykicad/MAM_PCB-PcbDoc/Root Entry/Board6/Header.dat.bin
- js3c00013_si_001/Teensykicad/MAM_PCB-PcbDoc/Root Entry/BoardRegions.dat
- js3c00013_si_001/Teensykicad/MAM_PCB-PcbDoc/Root Entry/BoardRegions.dat.bin
- js3c00013_si_001/Teensykicad/MAM_PCB-PcbDoc/Root Entry/BoardRegions/
- js3c00013_si_001/Teensykicad/MAM_PCB-PcbDoc/Root Entry/BoardRegions/Data.dat
- js3c00013_si_001/Teensykicad/MAM_PCB-PcbDoc/Root Entry/BoardRegions/Data.dat.bin
- js3c00013_si_001/Teensykicad/MAM_PCB-PcbDoc/Root Entry/BoardRegions/Header.dat
- js3c00013_si_001/Teensykicad/MAM_PCB-PcbDoc/Root Entry/BoardRegions/Header.dat.bin
- js3c00013_si_001/Teensykicad/MAM_PCB-PcbDoc/Root Entry/Classes6.dat
- js3c00013_si_001/Teensykicad/MAM_PCB-PcbDoc/Root Entry/Classes6.dat.bin
- js3c00013_si_001/Teensykicad/MAM_PCB-PcbDoc/Root Entry/Classes6/
- js3c00013_si_001/Teensykicad/MAM_PCB-PcbDoc/Root Entry/Classes6/Data.dat
- js3c00013_si_001/Teensykicad/MAM_PCB-PcbDoc/Root Entry/Classes6/Data.dat.bin
- js3c00013_si_001/Teensykicad/MAM_PCB-PcbDoc/Root Entry/Classes6/Data.dat.txt
- js3c00013_si_001/Teensykicad/MAM_PCB-PcbDoc/Root Entry/Classes6/Header.dat
- js3c00013_si_001/Teensykicad/MAM_PCB-PcbDoc/Root Entry/Classes6/Header.dat.bin
- js3c00013_si_001/Teensykicad/MAM_PCB-PcbDoc/Root Entry/ComponentBodies6.dat
- js3c00013_si_001/Teensykicad/MAM_PCB-PcbDoc/Root Entry/ComponentBodies6.dat.bin
- js3c00013_si_001/Teensykicad/MAM_PCB-PcbDoc/Root Entry/ComponentBodies6/
- js3c00013_si_001/Teensykicad/MAM_PCB-PcbDoc/Root Entry/ComponentBodies6/Data.dat
- js3c00013_si_001/Teensykicad/MAM_PCB-PcbDoc/Root Entry/ComponentBodies6/Data.dat.bin
- js3c00013_si_001/Teensykicad/MAM_PCB-PcbDoc/Root Entry/ComponentBodies6/Data.dat.txt
- js3c00013_si_001/Teensykicad/MAM_PCB-PcbDoc/Root Entry/ComponentBodies6/Header.dat
- js3c00013_si_001/Teensykicad/MAM_PCB-PcbDoc/Root Entry/ComponentBodies6/Header.dat.bin
- js3c00013_si_001/Teensykicad/MAM_PCB-PcbDoc/Root Entry/Components6.dat
- js3c00013_si_001/Teensykicad/MAM_PCB-PcbDoc/Root Entry/Components6.dat.bin
- js3c00013_si_001/Teensykicad/MAM_PCB-PcbDoc/Root Entry/Components6/
- js3c00013_si_001/Teensykicad/MAM_PCB-PcbDoc/Root Entry/Components6/Data.dat
- js3c00013_si_001/Teensykicad/MAM_PCB-PcbDoc/Root Entry/Components6/Data.dat.bin
- js3c00013_si_001/Teensykicad/MAM_PCB-PcbDoc/Root Entry/Components6/Data.dat.txt
- js3c00013_si_001/Teensykicad/MAM_PCB-PcbDoc/Root Entry/Components6/Header.dat
- js3c00013_si_001/Teensykicad/MAM_PCB-PcbDoc/Root Entry/Components6/Header.dat.bin
- js3c00013_si_001/Teensykicad/MAM_PCB-PcbDoc/Root Entry/Connections6.dat
- js3c00013_si_001/Teensykicad/MAM_PCB-PcbDoc/Root Entry/Connections6.dat.bin
- js3c00013_si_001/Teensykicad/MAM_PCB-PcbDoc/Root Entry/Connections6/
- js3c00013_si_001/Teensykicad/MAM_PCB-PcbDoc/Root Entry/Connections6/Data.dat
- js3c00013_si_001/Teensykicad/MAM_PCB-PcbDoc/Root Entry/Connections6/Data.dat.bin
- js3c00013_si_001/Teensykicad/MAM_PCB-PcbDoc/Root Entry/Connections6/Header.dat
- js3c00013_si_001/Teensykicad/MAM_PCB-PcbDoc/Root Entry/Connections6/Header.dat.bin
- js3c00013_si_001/Teensykicad/MAM_PCB-PcbDoc/Root Entry/ConstraintManager.dat
- js3c00013_si_001/Teensykicad/MAM_PCB-PcbDoc/Root Entry/ConstraintManager.dat.bin
- js3c00013_si_001/Teensykicad/MAM_PCB-PcbDoc/Root Entry/ConstraintManager/
- js3c00013_si_001/Teensykicad/MAM_PCB-PcbDoc/Root Entry/ConstraintManager/Data.dat
- js3c00013_si_001/Teensykicad/MAM_PCB-PcbDoc/Root Entry/ConstraintManager/Data.dat.bin
- js3c00013_si_001/Teensykicad/MAM_PCB-PcbDoc/Root Entry/ConstraintManager/Header.dat
- js3c00013_si_001/Teensykicad/MAM_PCB-PcbDoc/Root Entry/ConstraintManager/Header.dat.bin
- js3c00013_si_001/Teensykicad/MAM_PCB-PcbDoc/Root Entry/Coordinates6.dat
- js3c00013_si_001/Teensykicad/MAM_PCB-PcbDoc/Root Entry/Coordinates6.dat.bin
- js3c00013_si_001/Teensykicad/MAM_PCB-PcbDoc/Root Entry/Coordinates6/
- js3c00013_si_001/Teensykicad/MAM_PCB-PcbDoc/Root Entry/Coordinates6/Data.dat
- js3c00013_si_001/Teensykicad/MAM_PCB-PcbDoc/Root Entry/Coordinates6/Data.dat.bin
- js3c00013_si_001/Teensykicad/MAM_PCB-PcbDoc/Root Entry/Coordinates6/Header.dat
- js3c00013_si_001/Teensykicad/MAM_PCB-PcbDoc/Root Entry/Coordinates6/Header.dat.bin
- js3c00013_si_001/Teensykicad/MAM_PCB-PcbDoc/Root Entry/Design Rule Checker Options6.dat
- js3c00013_si_001/Teensykicad/MAM_PCB-PcbDoc/Root Entry/Design Rule Checker Options6.dat.bin
- js3c00013_si_001/Teensykicad/MAM_PCB-PcbDoc/Root Entry/Design Rule Checker Options6/
- js3c00013_si_001/Teensykicad/MAM_PCB-PcbDoc/Root Entry/Design Rule Checker Options6/Data.dat
- js3c00013_si_001/Teensykicad/MAM_PCB-PcbDoc/Root Entry/Design Rule Checker Options6/Data.dat.bin
- js3c00013_si_001/Teensykicad/MAM_PCB-PcbDoc/Root Entry/Design Rule Checker Options6/Header.dat
- js3c00013_si_001/Teensykicad/MAM_PCB-PcbDoc/Root Entry/Design Rule Checker Options6/Header.dat.bin
- js3c00013_si_001/Teensykicad/MAM_PCB-PcbDoc/Root Entry/DifferentialPairs6.dat
- js3c00013_si_001/Teensykicad/MAM_PCB-PcbDoc/Root Entry/DifferentialPairs6.dat.bin
- js3c00013_si_001/Teensykicad/MAM_PCB-PcbDoc/Root Entry/DifferentialPairs6/
- js3c00013_si_001/Teensykicad/MAM_PCB-PcbDoc/Root Entry/DifferentialPairs6/Data.dat
- js3c00013_si_001/Teensykicad/MAM_PCB-PcbDoc/Root Entry/DifferentialPairs6/Data.dat.bin
- js3c00013_si_001/Teensykicad/MAM_PCB-PcbDoc/Root Entry/DifferentialPairs6/Header.dat
- js3c00013_si_001/Teensykicad/MAM_PCB-PcbDoc/Root Entry/DifferentialPairs6/Header.dat.bin
- js3c00013_si_001/Teensykicad/MAM_PCB-PcbDoc/Root Entry/Dimensions6.dat
- js3c00013_si_001/Teensykicad/MAM_PCB-PcbDoc/Root Entry/Dimensions6.dat.bin
- js3c00013_si_001/Teensykicad/MAM_PCB-PcbDoc/Root Entry/Dimensions6/
- js3c00013_si_001/Teensykicad/MAM_PCB-PcbDoc/Root Entry/Dimensions6/Data.dat
- js3c00013_si_001/Teensykicad/MAM_PCB-PcbDoc/Root Entry/Dimensions6/Data.dat.bin
- js3c00013_si_001/Teensykicad/MAM_PCB-PcbDoc/Root Entry/Dimensions6/Header.dat
- js3c00013_si_001/Teensykicad/MAM_PCB-PcbDoc/Root Entry/Dimensions6/Header.dat.bin
- js3c00013_si_001/Teensykicad/MAM_PCB-PcbDoc/Root Entry/EmbeddedBoards6.dat
- js3c00013_si_001/Teensykicad/MAM_PCB-PcbDoc/Root Entry/EmbeddedBoards6.dat.bin
- js3c00013_si_001/Teensykicad/MAM_PCB-PcbDoc/Root Entry/EmbeddedBoards6/
- js3c00013_si_001/Teensykicad/MAM_PCB-PcbDoc/Root Entry/EmbeddedBoards6/Data.dat
- js3c00013_si_001/Teensykicad/MAM_PCB-PcbDoc/Root Entry/EmbeddedBoards6/Data.dat.bin
- js3c00013_si_001/Teensykicad/MAM_PCB-PcbDoc/Root Entry/EmbeddedBoards6/Header.dat
- js3c00013_si_001/Teensykicad/MAM_PCB-PcbDoc/Root Entry/EmbeddedBoards6/Header.dat.bin
- js3c00013_si_001/Teensykicad/MAM_PCB-PcbDoc/Root Entry/EmbeddedFonts6.dat
- js3c00013_si_001/Teensykicad/MAM_PCB-PcbDoc/Root Entry/EmbeddedFonts6.dat.bin
- js3c00013_si_001/Teensykicad/MAM_PCB-PcbDoc/Root Entry/EmbeddedFonts6/
- js3c00013_si_001/Teensykicad/MAM_PCB-PcbDoc/Root Entry/EmbeddedFonts6/Data.dat
- js3c00013_si_001/Teensykicad/MAM_PCB-PcbDoc/Root Entry/EmbeddedFonts6/Data.dat.bin
- js3c00013_si_001/Teensykicad/MAM_PCB-PcbDoc/Root Entry/EmbeddedFonts6/Header.dat
- js3c00013_si_001/Teensykicad/MAM_PCB-PcbDoc/Root Entry/EmbeddedFonts6/Header.dat.bin
- js3c00013_si_001/Teensykicad/MAM_PCB-PcbDoc/Root Entry/Embeddeds6.dat
- js3c00013_si_001/Teensykicad/MAM_PCB-PcbDoc/Root Entry/Embeddeds6.dat.bin
- js3c00013_si_001/Teensykicad/MAM_PCB-PcbDoc/Root Entry/Embeddeds6/
- js3c00013_si_001/Teensykicad/MAM_PCB-PcbDoc/Root Entry/Embeddeds6/Data.dat
- js3c00013_si_001/Teensykicad/MAM_PCB-PcbDoc/Root Entry/Embeddeds6/Data.dat.bin
- js3c00013_si_001/Teensykicad/MAM_PCB-PcbDoc/Root Entry/Embeddeds6/Header.dat
- js3c00013_si_001/Teensykicad/MAM_PCB-PcbDoc/Root Entry/Embeddeds6/Header.dat.bin
- js3c00013_si_001/Teensykicad/MAM_PCB-PcbDoc/Root Entry/ExtendedPrimitiveInformation.dat
- js3c00013_si_001/Teensykicad/MAM_PCB-PcbDoc/Root Entry/ExtendedPrimitiveInformation.dat.bin
- js3c00013_si_001/Teensykicad/MAM_PCB-PcbDoc/Root Entry/ExtendedPrimitiveInformation/
- js3c00013_si_001/Teensykicad/MAM_PCB-PcbDoc/Root Entry/ExtendedPrimitiveInformation/Data.dat
- js3c00013_si_001/Teensykicad/MAM_PCB-PcbDoc/Root Entry/ExtendedPrimitiveInformation/Data.dat.bin
- js3c00013_si_001/Teensykicad/MAM_PCB-PcbDoc/Root Entry/ExtendedPrimitiveInformation/Header.dat
- js3c00013_si_001/Teensykicad/MAM_PCB-PcbDoc/Root Entry/ExtendedPrimitiveInformation/Header.dat.bin
- js3c00013_si_001/Teensykicad/MAM_PCB-PcbDoc/Root Entry/FileHeader.dat
[truncated: 312 more entries]
