# Supplementary material for: Implementation of an Open-Source Multiplexing Ion Gate Control for High Kinetic Energy Ion Mobility Spectrometry (HiKE-IMS)
Source: J Am Soc Mass Spectrom. 2023 Jun 5;34(7):1283–94. doi: 10.1021/jasms.3c00013 (PMC10326917; doi:10.1021/jasms.3c00013)
Supplement: Supplementary file 1 — js3c00013_si_001.zip [file js3c00013_si_001.zip › js3c00013_si_001/AdapterBoardGerberTeensyduino/Gerber Files/MAM_PCB.apr]

D10   ROUNDED            10.000      10.000       0.000  LINE       0.000
D11   ROUNDED            19.685      19.685       0.000  LINE       0.000
D12   ROUNDED             3.937       3.937       0.000  LINE       0.000
D13   ROUNDED             7.874       7.874       0.000  LINE       0.000
D14   ROUNDED             5.906       5.906       0.000  LINE       0.000
D15   ROUNDED             5.000       5.000       0.000  LINE       0.000
D16   RECTANGULAR        55.118      47.244       0.000 FLASH     180.000
D17   RECTANGULAR        55.118      47.244       0.000 FLASH     270.000
D18   RECTANGULAR        47.244      27.559       0.000 FLASH       0.000
D19   RECTANGULAR       157.480      47.244       0.000 FLASH     180.000
D21   RECTANGULAR        63.118      55.244       0.000 FLASH     180.000
D22   RECTANGULAR        63.118      55.244       0.000 FLASH     270.000
D23   RECTANGULAR        55.244      35.559       0.000 FLASH       0.000
D24   RECTANGULAR       165.480      55.244       0.000 FLASH     180.000
D26   ROUNDED           106.425     106.425       0.000 FLASH       0.000
D27   RECTANGULAR        86.740      86.740       0.000 FLASH       0.000
D28   ROUNDED            70.992      70.992       0.000 FLASH       0.000
D29   RECTANGULAR        70.992      70.992       0.000 FLASH     180.000
D30   ROUNDED            78.000      78.000       0.000 FLASH       0.000
D31   RECTANGULAR        86.740      86.740       0.000 FLASH     270.000
D32   ROUNDED            39.496      39.496       0.000 FLASH       0.000
D33   ROUNDED            58.000      58.000       0.000 FLASH       0.000
D34   ROUNDED           263.906     263.906       0.000 FLASH       0.000
D35   ROUNDED            39.370      39.370       0.000  LINE       0.000
D36   ROUNDED            98.425      98.425       0.000 FLASH       0.000
D37   RECTANGULAR        78.740      78.740       0.000 FLASH       0.000
D38   ROUNDED            62.992      62.992       0.000 FLASH       0.000
D39   RECTANGULAR        62.992      62.992       0.000 FLASH     180.000
D40   ROUNDED            70.000      70.000       0.000 FLASH       0.000
D41   RECTANGULAR        78.740      78.740       0.000 FLASH     270.000
D42   ROUNDED            31.496      31.496       0.000 FLASH       0.000
D43   ROUNDED            50.000      50.000       0.000 FLASH       0.000
D44   ROUNDED           255.906     255.906       0.000 FLASH       0.000
D45   RECTANGULAR        25.591      35.433       0.000 FLASH      90.000
D46   RECTANGULAR        33.591      43.433       0.000 FLASH      90.000
D47   ROUNDED             9.842       9.842       0.000  LINE       0.000
