# Supplementary material for: Implementation of an Open-Source Multiplexing Ion Gate Control for High Kinetic Energy Ion Mobility Spectrometry (HiKE-IMS)
Source: J Am Soc Mass Spectrom. 2023 Jun 5;34(7):1283–94. doi: 10.1021/jasms.3c00013 (PMC10326917; doi:10.1021/jasms.3c00013)
Supplement: Supplementary file 1 — js3c00013_si_001.zip [file js3c00013_si_001.zip › js3c00013_si_001/AdapterBoardGerberTeensyduino/Gerber Files/MAM_PCB.EXTREP]

------------------------------------------------------------------------------------------
Gerber File Extension Report For: MAM_PCB.GBR   10/25/2022  11:42:13 AM
------------------------------------------------------------------------------------------


------------------------------------------------------------------------------------------
Layer Extension     Layer Description                      
------------------------------------------------------------------------------------------
.GTO                Top Overlay                             
.GTP                Top Paste                               
.GTS                Top Solder                              
.GTL                Top Layer                               
.GBL                Bottom Layer                            
.GBS                Bottom Solder                           
.GBP                Bottom Paste                            
.GBO                Bottom Overlay                          
.GM1                Mechanical 1                            
------------------------------------------------------------------------------------------
