# Supplementary material for: Implementation of an Open-Source Multiplexing Ion Gate Control for High Kinetic Energy Ion Mobility Spectrometry (HiKE-IMS)
Source: J Am Soc Mass Spectrom. 2023 Jun 5;34(7):1283–94. doi: 10.1021/jasms.3c00013 (PMC10326917; doi:10.1021/jasms.3c00013)
Supplement: Supplementary file 1 — js3c00013_si_001.zip [file js3c00013_si_001.zip › js3c00013_si_001/AdapterBoardGerberTeensyduino/Gerber Files/MAM_PCB.GBL]

G04*
G04 #@! TF.GenerationSoftware,Altium Limited,Altium Designer,22.7.1 (60)*
G04*
G04 Layer_Physical_Order=2*
G04 Layer_Color=16711680*
%FSAX24Y24*%
%MOIN*%
G70*
G04*
G04 #@! TF.SameCoordinates,DCAE11B0-3563-4615-B767-0E0CC6401C34*
G04*
G04*
G04 #@! TF.FilePolarity,Positive*
G04*
G01*
G75*
%ADD10C,0.0100*%
%ADD16R,0.0551X0.0472*%
%ADD36C,0.0984*%
%ADD37R,0.0787X0.0787*%
%ADD38C,0.0630*%
%ADD39R,0.0630X0.0630*%
%ADD40C,0.0700*%
%ADD41R,0.0787X0.0787*%
%ADD42C,0.0315*%
%ADD43C,0.0500*%
%ADD44C,0.2559*%
%ADD45R,0.0354X0.0256*%
G36*
X035818Y037368D02*
X036067Y037301D01*
X036306Y037202D01*
X036529Y037073D01*
X036734Y036916D01*
X036916Y036734D01*
X037073Y036529D01*
X037202Y036306D01*
X037301Y036067D01*
X037368Y035818D01*
X037402Y035562D01*
Y035433D01*
Y011811D01*
Y011682D01*
X037368Y011426D01*
X037301Y011177D01*
X037202Y010939D01*
X037073Y010715D01*
X036916Y010510D01*
X036734Y010328D01*
X036529Y010171D01*
X036306Y010042D01*
X036067Y009943D01*
X035818Y009876D01*
X035562Y009843D01*
X011682D01*
X011426Y009876D01*
X011177Y009943D01*
X010939Y010042D01*
X010715Y010171D01*
X010510Y010328D01*
X010328Y010510D01*
X010171Y010715D01*
X010042Y010939D01*
X009943Y011177D01*
X009876Y011426D01*
X009843Y011682D01*
Y011811D01*
Y035433D01*
Y035562D01*
X009876Y035818D01*
X009943Y036067D01*
X010042Y036306D01*
X010171Y036529D01*
X010328Y036734D01*
X010510Y036916D01*
X010715Y037073D01*
X010939Y037202D01*
X011177Y037301D01*
X011426Y037368D01*
X011682Y037402D01*
X035562D01*
X035818Y037368D01*
D02*
G37*
%LPC*%
G36*
X033781Y037108D02*
X033337D01*
Y036664D01*
X033781D01*
Y037108D01*
D02*
G37*
G36*
X031773D02*
X031330D01*
Y036664D01*
X031773D01*
Y037108D01*
D02*
G37*
G36*
X033237D02*
X032794D01*
Y036664D01*
X033237D01*
Y037108D01*
D02*
G37*
G36*
X031230D02*
X030786D01*
Y036664D01*
X031230D01*
Y037108D01*
D02*
G37*
G36*
X017118Y037098D02*
X016674D01*
Y036654D01*
X017118D01*
Y037098D01*
D02*
G37*
G36*
X015110D02*
X014666D01*
Y036654D01*
X015110D01*
Y037098D01*
D02*
G37*
G36*
X016574D02*
X016130D01*
Y036654D01*
X016574D01*
Y037098D01*
D02*
G37*
G36*
X014566D02*
X014122D01*
Y036654D01*
X014566D01*
Y037098D01*
D02*
G37*
G36*
X033781Y036564D02*
X033337D01*
Y036120D01*
X033781D01*
Y036564D01*
D02*
G37*
G36*
X033237D02*
X032794D01*
Y036120D01*
X033237D01*
Y036564D01*
D02*
G37*
G36*
X031773D02*
X031330D01*
Y036120D01*
X031773D01*
Y036564D01*
D02*
G37*
G36*
X031230D02*
X030786D01*
Y036120D01*
X031230D01*
Y036564D01*
D02*
G37*
G36*
X017118Y036554D02*
X016674D01*
Y036111D01*
X017118D01*
Y036554D01*
D02*
G37*
G36*
X016574D02*
X016130D01*
Y036111D01*
X016574D01*
Y036554D01*
D02*
G37*
G36*
X015110D02*
X014666D01*
Y036111D01*
X015110D01*
Y036554D01*
D02*
G37*
G36*
X014566D02*
X014122D01*
Y036111D01*
X014566D01*
Y036554D01*
D02*
G37*
G36*
X032342Y036202D02*
X032225D01*
X032111Y036180D01*
X032003Y036135D01*
X031906Y036070D01*
X031824Y035988D01*
X031759Y035891D01*
X031714Y035783D01*
X031692Y035672D01*
X031681Y035662D01*
X031641Y035647D01*
X031595Y035673D01*
X031546Y035686D01*
Y035433D01*
Y035180D01*
X031595Y035193D01*
X031654Y035227D01*
X031702Y035275D01*
X031717Y035302D01*
X031776Y035303D01*
X031824Y035233D01*
X031906Y035150D01*
X032003Y035085D01*
X032111Y035041D01*
X032131Y035037D01*
Y033508D01*
X030965Y032342D01*
X030932Y032293D01*
X030920Y032234D01*
Y025802D01*
X029239Y024121D01*
X029237Y024122D01*
X029122Y024153D01*
X029004D01*
X028889Y024122D01*
X028787Y024063D01*
X028703Y023979D01*
X028644Y023876D01*
X028613Y023762D01*
Y023644D01*
X028644Y023529D01*
X028703Y023426D01*
X028787Y023343D01*
X028889Y023283D01*
X029004Y023253D01*
X029122D01*
X029237Y023283D01*
X029339Y023343D01*
X029423Y023426D01*
X029482Y023529D01*
X029513Y023644D01*
Y023762D01*
X029482Y023876D01*
X029462Y023911D01*
X031181Y025630D01*
X031214Y025680D01*
X031226Y025738D01*
Y027412D01*
X031276Y027426D01*
X031290Y027401D01*
X031338Y027353D01*
X031397Y027319D01*
X031446Y027306D01*
Y027559D01*
Y027812D01*
X031397Y027799D01*
X031338Y027765D01*
X031290Y027717D01*
X031276Y027692D01*
X031226Y027706D01*
Y031349D01*
X031276Y031363D01*
X031290Y031338D01*
X031338Y031290D01*
X031397Y031256D01*
X031446Y031243D01*
Y031496D01*
Y031749D01*
X031397Y031736D01*
X031338Y031702D01*
X031290Y031654D01*
X031276Y031629D01*
X031226Y031643D01*
Y032171D01*
X032392Y033337D01*
X032425Y033386D01*
X032436Y033445D01*
Y035037D01*
X032456Y035041D01*
X032564Y035085D01*
X032661Y035150D01*
X032743Y035233D01*
X032808Y035330D01*
X032853Y035438D01*
X032876Y035552D01*
Y035669D01*
X032853Y035783D01*
X032808Y035891D01*
X032743Y035988D01*
X032661Y036070D01*
X032564Y036135D01*
X032456Y036180D01*
X032342Y036202D01*
D02*
G37*
G36*
X033515Y035686D02*
Y035483D01*
X033718D01*
X033705Y035532D01*
X033671Y035591D01*
X033623Y035639D01*
X033564Y035673D01*
X033515Y035686D01*
D02*
G37*
G36*
X033415D02*
X033365Y035673D01*
X033306Y035639D01*
X033259Y035591D01*
X033225Y035532D01*
X033211Y035483D01*
X033415D01*
Y035686D01*
D02*
G37*
G36*
X031446D02*
X031397Y035673D01*
X031338Y035639D01*
X031290Y035591D01*
X031256Y035532D01*
X031243Y035483D01*
X031446D01*
Y035686D01*
D02*
G37*
G36*
X013830D02*
Y035483D01*
X014033D01*
X014019Y035532D01*
X013986Y035591D01*
X013938Y035639D01*
X013879Y035673D01*
X013830Y035686D01*
D02*
G37*
G36*
X013730D02*
X013680Y035673D01*
X013621Y035639D01*
X013573Y035591D01*
X013540Y035532D01*
X013526Y035483D01*
X013730D01*
Y035686D01*
D02*
G37*
G36*
X035542Y036813D02*
X035483D01*
Y035483D01*
X036813D01*
Y035542D01*
X036779Y035756D01*
X036712Y035963D01*
X036613Y036156D01*
X036485Y036332D01*
X036332Y036485D01*
X036156Y036613D01*
X035963Y036712D01*
X035756Y036779D01*
X035542Y036813D01*
D02*
G37*
G36*
X035383D02*
X035324D01*
X035110Y036779D01*
X034904Y036712D01*
X034710Y036613D01*
X034534Y036485D01*
X034381Y036332D01*
X034253Y036156D01*
X034155Y035963D01*
X034088Y035756D01*
X034054Y035542D01*
Y035483D01*
X035383D01*
Y036813D01*
D02*
G37*
G36*
X011920D02*
X011861D01*
Y035483D01*
X013191D01*
Y035542D01*
X013157Y035756D01*
X013089Y035963D01*
X012991Y036156D01*
X012863Y036332D01*
X012710Y036485D01*
X012534Y036613D01*
X012341Y036712D01*
X012134Y036779D01*
X011920Y036813D01*
D02*
G37*
G36*
X011761D02*
X011702D01*
X011488Y036779D01*
X011281Y036712D01*
X011088Y036613D01*
X010912Y036485D01*
X010759Y036332D01*
X010631Y036156D01*
X010533Y035963D01*
X010465Y035756D01*
X010431Y035542D01*
Y035483D01*
X011761D01*
Y036813D01*
D02*
G37*
G36*
X033718Y035383D02*
X033515D01*
Y035180D01*
X033564Y035193D01*
X033623Y035227D01*
X033671Y035275D01*
X033705Y035334D01*
X033718Y035383D01*
D02*
G37*
G36*
X033415D02*
X033211D01*
X033225Y035334D01*
X033259Y035275D01*
X033306Y035227D01*
X033365Y035193D01*
X033415Y035180D01*
Y035383D01*
D02*
G37*
G36*
X031446D02*
X031243D01*
X031256Y035334D01*
X031290Y035275D01*
X031338Y035227D01*
X031397Y035193D01*
X031446Y035180D01*
Y035383D01*
D02*
G37*
G36*
X014033D02*
X013830D01*
Y035180D01*
X013879Y035193D01*
X013938Y035227D01*
X013986Y035275D01*
X014019Y035334D01*
X014033Y035383D01*
D02*
G37*
G36*
X013730D02*
X013526D01*
X013540Y035334D01*
X013573Y035275D01*
X013621Y035227D01*
X013680Y035193D01*
X013730Y035180D01*
Y035383D01*
D02*
G37*
G36*
X033781Y035100D02*
X033337D01*
Y034656D01*
X033781D01*
Y035100D01*
D02*
G37*
G36*
X031773D02*
X031330D01*
Y034656D01*
X031773D01*
Y035100D01*
D02*
G37*
G36*
X033237D02*
X032794D01*
Y034656D01*
X033237D01*
Y035100D01*
D02*
G37*
G36*
X031230D02*
X030786D01*
Y034656D01*
X031230D01*
Y035100D01*
D02*
G37*
G36*
X017118Y035090D02*
X016674D01*
Y034646D01*
X017118D01*
Y035090D01*
D02*
G37*
G36*
X015110D02*
X014666D01*
Y034646D01*
X015110D01*
Y035090D01*
D02*
G37*
G36*
X016574D02*
X016130D01*
Y034646D01*
X016574D01*
Y035090D01*
D02*
G37*
G36*
X014566D02*
X014122D01*
Y034646D01*
X014566D01*
Y035090D01*
D02*
G37*
G36*
X033781Y034556D02*
X033337D01*
Y034113D01*
X033781D01*
Y034556D01*
D02*
G37*
G36*
X033237D02*
X032794D01*
Y034113D01*
X033237D01*
Y034556D01*
D02*
G37*
G36*
X031773D02*
X031330D01*
Y034113D01*
X031773D01*
Y034556D01*
D02*
G37*
G36*
X031230D02*
X030786D01*
Y034113D01*
X031230D01*
Y034556D01*
D02*
G37*
G36*
X017118Y034546D02*
X016674D01*
Y034103D01*
X017118D01*
Y034546D01*
D02*
G37*
G36*
X016574D02*
X016130D01*
Y034103D01*
X016574D01*
Y034546D01*
D02*
G37*
G36*
X015110D02*
X014666D01*
Y034103D01*
X015110D01*
Y034546D01*
D02*
G37*
G36*
X014566D02*
X014122D01*
Y034103D01*
X014566D01*
Y034546D01*
D02*
G37*
G36*
X036813Y035383D02*
X035483D01*
Y034054D01*
X035542D01*
X035756Y034088D01*
X035963Y034155D01*
X036156Y034253D01*
X036332Y034381D01*
X036485Y034534D01*
X036613Y034710D01*
X036712Y034904D01*
X036779Y035110D01*
X036813Y035324D01*
Y035383D01*
D02*
G37*
G36*
X035383D02*
X034054D01*
Y035324D01*
X034088Y035110D01*
X034155Y034904D01*
X034253Y034710D01*
X034381Y034534D01*
X034534Y034381D01*
X034710Y034253D01*
X034904Y034155D01*
X035110Y034088D01*
X035324Y034054D01*
X035383D01*
Y035383D01*
D02*
G37*
G36*
X013191D02*
X011861D01*
Y034054D01*
X011920D01*
X012134Y034088D01*
X012341Y034155D01*
X012534Y034253D01*
X012710Y034381D01*
X012863Y034534D01*
X012991Y034710D01*
X013089Y034904D01*
X013157Y035110D01*
X013191Y035324D01*
Y035383D01*
D02*
G37*
G36*
X011761D02*
X010431D01*
Y035324D01*
X010465Y035110D01*
X010533Y034904D01*
X010631Y034710D01*
X010759Y034534D01*
X010912Y034381D01*
X011088Y034253D01*
X011281Y034155D01*
X011488Y034088D01*
X011702Y034054D01*
X011761D01*
Y035383D01*
D02*
G37*
G36*
X036467Y033718D02*
Y033515D01*
X036670D01*
X036657Y033564D01*
X036623Y033623D01*
X036575Y033671D01*
X036517Y033705D01*
X036467Y033718D01*
D02*
G37*
G36*
X036367D02*
X036318Y033705D01*
X036259Y033671D01*
X036211Y033623D01*
X036177Y033564D01*
X036164Y033515D01*
X036367D01*
Y033718D01*
D02*
G37*
G36*
X034499D02*
Y033515D01*
X034702D01*
X034689Y033564D01*
X034655Y033623D01*
X034607Y033671D01*
X034548Y033705D01*
X034499Y033718D01*
D02*
G37*
G36*
X034399D02*
X034349Y033705D01*
X034291Y033671D01*
X034243Y033623D01*
X034209Y033564D01*
X034196Y033515D01*
X034399D01*
Y033718D01*
D02*
G37*
G36*
X024656D02*
Y033515D01*
X024859D01*
X024846Y033564D01*
X024812Y033623D01*
X024764Y033671D01*
X024706Y033705D01*
X024656Y033718D01*
D02*
G37*
G36*
X024556D02*
X024507Y033705D01*
X024448Y033671D01*
X024400Y033623D01*
X024366Y033564D01*
X024353Y033515D01*
X024556D01*
Y033718D01*
D02*
G37*
G36*
X022688D02*
Y033515D01*
X022891D01*
X022878Y033564D01*
X022844Y033623D01*
X022796Y033671D01*
X022737Y033705D01*
X022688Y033718D01*
D02*
G37*
G36*
X022588D02*
X022538Y033705D01*
X022480Y033671D01*
X022432Y033623D01*
X022398Y033564D01*
X022385Y033515D01*
X022588D01*
Y033718D01*
D02*
G37*
G36*
X014814D02*
Y033515D01*
X015017D01*
X015004Y033564D01*
X014970Y033623D01*
X014922Y033671D01*
X014863Y033705D01*
X014814Y033718D01*
D02*
G37*
G36*
X014714D02*
X014664Y033705D01*
X014606Y033671D01*
X014558Y033623D01*
X014524Y033564D01*
X014511Y033515D01*
X014714D01*
Y033718D01*
D02*
G37*
G36*
X012845D02*
Y033515D01*
X013048D01*
X013035Y033564D01*
X013001Y033623D01*
X012953Y033671D01*
X012895Y033705D01*
X012845Y033718D01*
D02*
G37*
G36*
X012745D02*
X012696Y033705D01*
X012637Y033671D01*
X012589Y033623D01*
X012555Y033564D01*
X012542Y033515D01*
X012745D01*
Y033718D01*
D02*
G37*
G36*
X029122Y034153D02*
X029004D01*
X028889Y034122D01*
X028787Y034063D01*
X028703Y033979D01*
X028644Y033876D01*
X028613Y033762D01*
Y033644D01*
X028644Y033529D01*
X028703Y033426D01*
X028787Y033343D01*
X028889Y033283D01*
X029004Y033253D01*
X029122D01*
X029237Y033283D01*
X029339Y033343D01*
X029423Y033426D01*
X029482Y033529D01*
X029513Y033644D01*
Y033762D01*
X029482Y033876D01*
X029423Y033979D01*
X029339Y034063D01*
X029237Y034122D01*
X029122Y034153D01*
D02*
G37*
G36*
X027122D02*
X027004D01*
X026889Y034122D01*
X026787Y034063D01*
X026703Y033979D01*
X026644Y033876D01*
X026613Y033762D01*
Y033644D01*
X026644Y033529D01*
X026703Y033426D01*
X026787Y033343D01*
X026889Y033283D01*
X027004Y033253D01*
X027122D01*
X027237Y033283D01*
X027339Y033343D01*
X027423Y033426D01*
X027482Y033529D01*
X027513Y033644D01*
Y033762D01*
X027482Y033876D01*
X027423Y033979D01*
X027339Y034063D01*
X027237Y034122D01*
X027122Y034153D01*
D02*
G37*
G36*
X021122D02*
X021004D01*
X020889Y034122D01*
X020787Y034063D01*
X020703Y033979D01*
X020644Y033876D01*
X020613Y033762D01*
Y033644D01*
X020644Y033529D01*
X020703Y033426D01*
X020787Y033343D01*
X020889Y033283D01*
X021004Y033253D01*
X021122D01*
X021237Y033283D01*
X021339Y033343D01*
X021423Y033426D01*
X021482Y033529D01*
X021513Y033644D01*
Y033762D01*
X021482Y033876D01*
X021423Y033979D01*
X021339Y034063D01*
X021237Y034122D01*
X021122Y034153D01*
D02*
G37*
G36*
X019122D02*
X019004D01*
X018889Y034122D01*
X018787Y034063D01*
X018703Y033979D01*
X018644Y033876D01*
X018613Y033762D01*
Y033644D01*
X018644Y033529D01*
X018703Y033426D01*
X018787Y033343D01*
X018889Y033283D01*
X019004Y033253D01*
X019122D01*
X019237Y033283D01*
X019339Y033343D01*
X019423Y033426D01*
X019482Y033529D01*
X019513Y033644D01*
Y033762D01*
X019482Y033876D01*
X019423Y033979D01*
X019339Y034063D01*
X019237Y034122D01*
X019122Y034153D01*
D02*
G37*
G36*
X036670Y033415D02*
X036467D01*
Y033211D01*
X036517Y033225D01*
X036575Y033259D01*
X036623Y033306D01*
X036657Y033365D01*
X036670Y033415D01*
D02*
G37*
G36*
X036367D02*
X036164D01*
X036177Y033365D01*
X036211Y033306D01*
X036259Y033259D01*
X036318Y033225D01*
X036367Y033211D01*
Y033415D01*
D02*
G37*
G36*
X034702D02*
X034499D01*
Y033211D01*
X034548Y033225D01*
X034607Y033259D01*
X034655Y033306D01*
X034689Y033365D01*
X034702Y033415D01*
D02*
G37*
G36*
X034399D02*
X034196D01*
X034209Y033365D01*
X034243Y033306D01*
X034291Y033259D01*
X034349Y033225D01*
X034399Y033211D01*
Y033415D01*
D02*
G37*
G36*
X024859D02*
X024656D01*
Y033211D01*
X024706Y033225D01*
X024764Y033259D01*
X024812Y033306D01*
X024846Y033365D01*
X024859Y033415D01*
D02*
G37*
G36*
X024556D02*
X024353D01*
X024366Y033365D01*
X024400Y033306D01*
X024448Y033259D01*
X024507Y033225D01*
X024556Y033211D01*
Y033415D01*
D02*
G37*
G36*
X022891D02*
X022688D01*
Y033211D01*
X022737Y033225D01*
X022796Y033259D01*
X022844Y033306D01*
X022878Y033365D01*
X022891Y033415D01*
D02*
G37*
G36*
X022588D02*
X022385D01*
X022398Y033365D01*
X022432Y033306D01*
X022480Y033259D01*
X022538Y033225D01*
X022588Y033211D01*
Y033415D01*
D02*
G37*
G36*
X015017D02*
X014814D01*
Y033211D01*
X014863Y033225D01*
X014922Y033259D01*
X014970Y033306D01*
X015004Y033365D01*
X015017Y033415D01*
D02*
G37*
G36*
X014714D02*
X014511D01*
X014524Y033365D01*
X014558Y033306D01*
X014606Y033259D01*
X014664Y033225D01*
X014714Y033211D01*
Y033415D01*
D02*
G37*
G36*
X013048D02*
X012845D01*
Y033211D01*
X012895Y033225D01*
X012953Y033259D01*
X013001Y033306D01*
X013035Y033365D01*
X013048Y033415D01*
D02*
G37*
G36*
X012745D02*
X012542D01*
X012555Y033365D01*
X012589Y033306D01*
X012637Y033259D01*
X012696Y033225D01*
X012745Y033211D01*
Y033415D01*
D02*
G37*
G36*
X029122Y033153D02*
X029004D01*
X028889Y033122D01*
X028787Y033063D01*
X028703Y032979D01*
X028644Y032876D01*
X028613Y032762D01*
Y032644D01*
X028644Y032529D01*
X028703Y032426D01*
X028787Y032343D01*
X028889Y032283D01*
X029004Y032253D01*
X029122D01*
X029237Y032283D01*
X029339Y032343D01*
X029423Y032426D01*
X029482Y032529D01*
X029513Y032644D01*
Y032762D01*
X029482Y032876D01*
X029423Y032979D01*
X029339Y033063D01*
X029237Y033122D01*
X029122Y033153D01*
D02*
G37*
G36*
X027122D02*
X027004D01*
X026889Y033122D01*
X026787Y033063D01*
X026703Y032979D01*
X026644Y032876D01*
X026613Y032762D01*
Y032644D01*
X026644Y032529D01*
X026703Y032426D01*
X026787Y032343D01*
X026889Y032283D01*
X027004Y032253D01*
X027122D01*
X027237Y032283D01*
X027339Y032343D01*
X027423Y032426D01*
X027482Y032529D01*
X027513Y032644D01*
Y032762D01*
X027482Y032876D01*
X027423Y032979D01*
X027339Y033063D01*
X027237Y033122D01*
X027122Y033153D01*
D02*
G37*
G36*
X021122D02*
X021004D01*
X020889Y033122D01*
X020787Y033063D01*
X020703Y032979D01*
X020644Y032876D01*
X020613Y032762D01*
Y032644D01*
X020644Y032529D01*
X020703Y032426D01*
X020787Y032343D01*
X020889Y032283D01*
X021004Y032253D01*
X021122D01*
X021237Y032283D01*
X021339Y032343D01*
X021423Y032426D01*
X021482Y032529D01*
X021513Y032644D01*
Y032762D01*
X021482Y032876D01*
X021423Y032979D01*
X021339Y033063D01*
X021237Y033122D01*
X021122Y033153D01*
D02*
G37*
G36*
X019122D02*
X019004D01*
X018889Y033122D01*
X018787Y033063D01*
X018703Y032979D01*
X018644Y032876D01*
X018613Y032762D01*
Y032644D01*
X018644Y032529D01*
X018703Y032426D01*
X018787Y032343D01*
X018889Y032283D01*
X019004Y032253D01*
X019122D01*
X019237Y032283D01*
X019339Y032343D01*
X019423Y032426D01*
X019482Y032529D01*
X019513Y032644D01*
Y032762D01*
X019482Y032876D01*
X019423Y032979D01*
X019339Y033063D01*
X019237Y033122D01*
X019122Y033153D01*
D02*
G37*
G36*
X035483Y031749D02*
Y031546D01*
X035686D01*
X035673Y031595D01*
X035639Y031654D01*
X035591Y031702D01*
X035532Y031736D01*
X035483Y031749D01*
D02*
G37*
G36*
X035383D02*
X035334Y031736D01*
X035275Y031702D01*
X035227Y031654D01*
X035193Y031595D01*
X035180Y031546D01*
X035383D01*
Y031749D01*
D02*
G37*
G36*
X033515D02*
Y031546D01*
X033718D01*
X033705Y031595D01*
X033671Y031654D01*
X033623Y031702D01*
X033564Y031736D01*
X033515Y031749D01*
D02*
G37*
G36*
X033415D02*
X033365Y031736D01*
X033306Y031702D01*
X033259Y031654D01*
X033225Y031595D01*
X033211Y031546D01*
X033415D01*
Y031749D01*
D02*
G37*
G36*
X031546D02*
Y031546D01*
X031749D01*
X031736Y031595D01*
X031702Y031654D01*
X031654Y031702D01*
X031595Y031736D01*
X031546Y031749D01*
D02*
G37*
G36*
X025641D02*
Y031546D01*
X025844D01*
X025830Y031595D01*
X025797Y031654D01*
X025749Y031702D01*
X025690Y031736D01*
X025641Y031749D01*
D02*
G37*
G36*
X025541D02*
X025491Y031736D01*
X025432Y031702D01*
X025385Y031654D01*
X025351Y031595D01*
X025337Y031546D01*
X025541D01*
Y031749D01*
D02*
G37*
G36*
X023672D02*
Y031546D01*
X023875D01*
X023862Y031595D01*
X023828Y031654D01*
X023780Y031702D01*
X023721Y031736D01*
X023672Y031749D01*
D02*
G37*
G36*
X023572D02*
X023523Y031736D01*
X023464Y031702D01*
X023416Y031654D01*
X023382Y031595D01*
X023369Y031546D01*
X023572D01*
Y031749D01*
D02*
G37*
G36*
X021704D02*
Y031546D01*
X021907D01*
X021893Y031595D01*
X021860Y031654D01*
X021812Y031702D01*
X021753Y031736D01*
X021704Y031749D01*
D02*
G37*
G36*
X017767D02*
Y031546D01*
X017970D01*
X017956Y031595D01*
X017923Y031654D01*
X017875Y031702D01*
X017816Y031736D01*
X017767Y031749D01*
D02*
G37*
G36*
X017667D02*
X017617Y031736D01*
X017558Y031702D01*
X017510Y031654D01*
X017477Y031595D01*
X017463Y031546D01*
X017667D01*
Y031749D01*
D02*
G37*
G36*
X013830D02*
Y031546D01*
X014033D01*
X014019Y031595D01*
X013986Y031654D01*
X013938Y031702D01*
X013879Y031736D01*
X013830Y031749D01*
D02*
G37*
G36*
X013730D02*
X013680Y031736D01*
X013621Y031702D01*
X013573Y031654D01*
X013540Y031595D01*
X013526Y031546D01*
X013730D01*
Y031749D01*
D02*
G37*
G36*
X011861D02*
Y031546D01*
X012064D01*
X012051Y031595D01*
X012017Y031654D01*
X011969Y031702D01*
X011910Y031736D01*
X011861Y031749D01*
D02*
G37*
G36*
X011761D02*
X011712Y031736D01*
X011653Y031702D01*
X011605Y031654D01*
X011571Y031595D01*
X011558Y031546D01*
X011761D01*
Y031749D01*
D02*
G37*
G36*
X029122Y032153D02*
X029004D01*
X028889Y032122D01*
X028787Y032063D01*
X028703Y031979D01*
X028644Y031876D01*
X028613Y031762D01*
Y031644D01*
X028644Y031529D01*
X028703Y031426D01*
X028787Y031343D01*
X028889Y031283D01*
X029004Y031253D01*
X029122D01*
X029237Y031283D01*
X029339Y031343D01*
X029423Y031426D01*
X029482Y031529D01*
X029513Y031644D01*
Y031762D01*
X029482Y031876D01*
X029423Y031979D01*
X029339Y032063D01*
X029237Y032122D01*
X029122Y032153D01*
D02*
G37*
G36*
X027122D02*
X027004D01*
X026889Y032122D01*
X026787Y032063D01*
X026703Y031979D01*
X026644Y031876D01*
X026613Y031762D01*
Y031644D01*
X026644Y031529D01*
X026703Y031426D01*
X026787Y031343D01*
X026889Y031283D01*
X027004Y031253D01*
X027122D01*
X027237Y031283D01*
X027339Y031343D01*
X027423Y031426D01*
X027482Y031529D01*
X027513Y031644D01*
Y031762D01*
X027482Y031876D01*
X027423Y031979D01*
X027339Y032063D01*
X027237Y032122D01*
X027122Y032153D01*
D02*
G37*
G36*
X019122D02*
X019004D01*
X018889Y032122D01*
X018787Y032063D01*
X018703Y031979D01*
X018644Y031876D01*
X018613Y031762D01*
Y031644D01*
X018644Y031529D01*
X018703Y031426D01*
X018787Y031343D01*
X018889Y031283D01*
X019004Y031253D01*
X019122D01*
X019237Y031283D01*
X019339Y031343D01*
X019423Y031426D01*
X019482Y031529D01*
X019513Y031644D01*
Y031762D01*
X019482Y031876D01*
X019423Y031979D01*
X019339Y032063D01*
X019237Y032122D01*
X019122Y032153D01*
D02*
G37*
G36*
X035686Y031446D02*
X035483D01*
Y031243D01*
X035532Y031256D01*
X035591Y031290D01*
X035639Y031338D01*
X035673Y031397D01*
X035686Y031446D01*
D02*
G37*
G36*
X035383D02*
X035180D01*
X035193Y031397D01*
X035227Y031338D01*
X035275Y031290D01*
X035334Y031256D01*
X035383Y031243D01*
Y031446D01*
D02*
G37*
G36*
X033718D02*
X033515D01*
Y031243D01*
X033564Y031256D01*
X033623Y031290D01*
X033671Y031338D01*
X033705Y031397D01*
X033718Y031446D01*
D02*
G37*
G36*
X033415D02*
X033211D01*
X033225Y031397D01*
X033259Y031338D01*
X033306Y031290D01*
X033365Y031256D01*
X033415Y031243D01*
Y031446D01*
D02*
G37*
G36*
X031749D02*
X031546D01*
Y031243D01*
X031595Y031256D01*
X031654Y031290D01*
X031702Y031338D01*
X031736Y031397D01*
X031749Y031446D01*
D02*
G37*
G36*
X025844D02*
X025641D01*
Y031243D01*
X025690Y031256D01*
X025749Y031290D01*
X025797Y031338D01*
X025830Y031397D01*
X025844Y031446D01*
D02*
G37*
G36*
X025541D02*
X025337D01*
X025351Y031397D01*
X025385Y031338D01*
X025432Y031290D01*
X025491Y031256D01*
X025541Y031243D01*
Y031446D01*
D02*
G37*
G36*
X023875D02*
X023672D01*
Y031243D01*
X023721Y031256D01*
X023780Y031290D01*
X023828Y031338D01*
X023862Y031397D01*
X023875Y031446D01*
D02*
G37*
G36*
X023572D02*
X023369D01*
X023382Y031397D01*
X023416Y031338D01*
X023464Y031290D01*
X023523Y031256D01*
X023572Y031243D01*
Y031446D01*
D02*
G37*
G36*
X021907D02*
X021704D01*
Y031243D01*
X021753Y031256D01*
X021812Y031290D01*
X021860Y031338D01*
X021893Y031397D01*
X021907Y031446D01*
D02*
G37*
G36*
X021122Y032153D02*
X021004D01*
X020889Y032122D01*
X020787Y032063D01*
X020703Y031979D01*
X020644Y031876D01*
X020613Y031762D01*
Y031644D01*
X020644Y031529D01*
X020703Y031426D01*
X020787Y031343D01*
X020889Y031283D01*
X021004Y031253D01*
X021122D01*
X021237Y031283D01*
X021339Y031343D01*
X021370Y031373D01*
X021432Y031365D01*
X021448Y031338D01*
X021495Y031290D01*
X021554Y031256D01*
X021604Y031243D01*
Y031496D01*
Y031749D01*
X021563Y031738D01*
X021532Y031753D01*
X021511Y031769D01*
X021482Y031876D01*
X021423Y031979D01*
X021339Y032063D01*
X021237Y032122D01*
X021122Y032153D01*
D02*
G37*
G36*
X017970Y031446D02*
X017767D01*
Y031243D01*
X017816Y031256D01*
X017875Y031290D01*
X017923Y031338D01*
X017956Y031397D01*
X017970Y031446D01*
D02*
G37*
G36*
X017667D02*
X017463D01*
X017477Y031397D01*
X017510Y031338D01*
X017558Y031290D01*
X017617Y031256D01*
X017667Y031243D01*
Y031446D01*
D02*
G37*
G36*
X014033D02*
X013830D01*
Y031243D01*
X013879Y031256D01*
X013938Y031290D01*
X013986Y031338D01*
X014019Y031397D01*
X014033Y031446D01*
D02*
G37*
G36*
X013730D02*
X013526D01*
X013540Y031397D01*
X013573Y031338D01*
X013621Y031290D01*
X013680Y031256D01*
X013730Y031243D01*
Y031446D01*
D02*
G37*
G36*
X012064D02*
X011861D01*
Y031243D01*
X011910Y031256D01*
X011969Y031290D01*
X012017Y031338D01*
X012051Y031397D01*
X012064Y031446D01*
D02*
G37*
G36*
X011761D02*
X011558D01*
X011571Y031397D01*
X011605Y031338D01*
X011653Y031290D01*
X011712Y031256D01*
X011761Y031243D01*
Y031446D01*
D02*
G37*
G36*
X036895Y031025D02*
X036452D01*
Y030582D01*
X036895D01*
Y031025D01*
D02*
G37*
G36*
X036352D02*
X035908D01*
Y030582D01*
X036352D01*
Y031025D01*
D02*
G37*
G36*
X034887D02*
X034444D01*
Y030582D01*
X034887D01*
Y031025D01*
D02*
G37*
G36*
X034344D02*
X033900D01*
Y030582D01*
X034344D01*
Y031025D01*
D02*
G37*
G36*
X029122Y031153D02*
X029004D01*
X028889Y031122D01*
X028787Y031063D01*
X028703Y030979D01*
X028644Y030876D01*
X028613Y030762D01*
Y030644D01*
X028644Y030529D01*
X028703Y030426D01*
X028787Y030343D01*
X028889Y030283D01*
X029004Y030253D01*
X029122D01*
X029237Y030283D01*
X029339Y030343D01*
X029423Y030426D01*
X029482Y030529D01*
X029513Y030644D01*
Y030762D01*
X029482Y030876D01*
X029423Y030979D01*
X029339Y031063D01*
X029237Y031122D01*
X029122Y031153D01*
D02*
G37*
G36*
X027122D02*
X027004D01*
X026889Y031122D01*
X026787Y031063D01*
X026703Y030979D01*
X026644Y030876D01*
X026613Y030762D01*
Y030644D01*
X026644Y030529D01*
X026703Y030426D01*
X026787Y030343D01*
X026889Y030283D01*
X027004Y030253D01*
X027122D01*
X027237Y030283D01*
X027339Y030343D01*
X027423Y030426D01*
X027482Y030529D01*
X027513Y030644D01*
Y030762D01*
X027482Y030876D01*
X027423Y030979D01*
X027339Y031063D01*
X027237Y031122D01*
X027122Y031153D01*
D02*
G37*
G36*
X021122D02*
X021004D01*
X020889Y031122D01*
X020787Y031063D01*
X020703Y030979D01*
X020644Y030876D01*
X020613Y030762D01*
Y030644D01*
X020644Y030529D01*
X020703Y030426D01*
X020787Y030343D01*
X020889Y030283D01*
X021004Y030253D01*
X021122D01*
X021237Y030283D01*
X021339Y030343D01*
X021423Y030426D01*
X021482Y030529D01*
X021513Y030644D01*
Y030762D01*
X021482Y030876D01*
X021423Y030979D01*
X021339Y031063D01*
X021237Y031122D01*
X021122Y031153D01*
D02*
G37*
G36*
X019122D02*
X019004D01*
X018889Y031122D01*
X018787Y031063D01*
X018703Y030979D01*
X018644Y030876D01*
X018613Y030762D01*
Y030644D01*
X018644Y030529D01*
X018703Y030426D01*
X018787Y030343D01*
X018889Y030283D01*
X019004Y030253D01*
X019122D01*
X019237Y030283D01*
X019339Y030343D01*
X019423Y030426D01*
X019482Y030529D01*
X019513Y030644D01*
Y030762D01*
X019482Y030876D01*
X019423Y030979D01*
X019339Y031063D01*
X019237Y031122D01*
X019122Y031153D01*
D02*
G37*
G36*
X036895Y030482D02*
X036452D01*
Y030038D01*
X036895D01*
Y030482D01*
D02*
G37*
G36*
X036352D02*
X035908D01*
Y030038D01*
X036352D01*
Y030482D01*
D02*
G37*
G36*
X034887D02*
X034444D01*
Y030038D01*
X034887D01*
Y030482D01*
D02*
G37*
G36*
X034344D02*
X033900D01*
Y030038D01*
X034344D01*
Y030482D01*
D02*
G37*
G36*
X036467Y029781D02*
Y029578D01*
X036670D01*
X036657Y029627D01*
X036623Y029686D01*
X036575Y029734D01*
X036517Y029767D01*
X036467Y029781D01*
D02*
G37*
G36*
X036367D02*
X036318Y029767D01*
X036259Y029734D01*
X036211Y029686D01*
X036177Y029627D01*
X036164Y029578D01*
X036367D01*
Y029781D01*
D02*
G37*
G36*
X032530D02*
Y029578D01*
X032733D01*
X032720Y029627D01*
X032686Y029686D01*
X032638Y029734D01*
X032580Y029767D01*
X032530Y029781D01*
D02*
G37*
G36*
X032430D02*
X032381Y029767D01*
X032322Y029734D01*
X032274Y029686D01*
X032240Y029627D01*
X032227Y029578D01*
X032430D01*
Y029781D01*
D02*
G37*
G36*
X022688D02*
Y029578D01*
X022891D01*
X022878Y029627D01*
X022844Y029686D01*
X022796Y029734D01*
X022737Y029767D01*
X022688Y029781D01*
D02*
G37*
G36*
X022588D02*
X022538Y029767D01*
X022480Y029734D01*
X022432Y029686D01*
X022398Y029627D01*
X022385Y029578D01*
X022588D01*
Y029781D01*
D02*
G37*
G36*
X016782D02*
Y029578D01*
X016985D01*
X016972Y029627D01*
X016938Y029686D01*
X016890Y029734D01*
X016832Y029767D01*
X016782Y029781D01*
D02*
G37*
G36*
X016682D02*
X016633Y029767D01*
X016574Y029734D01*
X016526Y029686D01*
X016492Y029627D01*
X016479Y029578D01*
X016682D01*
Y029781D01*
D02*
G37*
G36*
X012845D02*
Y029578D01*
X013048D01*
X013035Y029627D01*
X013001Y029686D01*
X012953Y029734D01*
X012895Y029767D01*
X012845Y029781D01*
D02*
G37*
G36*
X012745D02*
X012696Y029767D01*
X012637Y029734D01*
X012589Y029686D01*
X012555Y029627D01*
X012542Y029578D01*
X012745D01*
Y029781D01*
D02*
G37*
G36*
X032733Y029478D02*
X032530D01*
Y029274D01*
X032580Y029288D01*
X032638Y029322D01*
X032686Y029369D01*
X032720Y029428D01*
X032733Y029478D01*
D02*
G37*
G36*
X032430D02*
X032227D01*
X032240Y029428D01*
X032274Y029369D01*
X032322Y029322D01*
X032381Y029288D01*
X032430Y029274D01*
Y029478D01*
D02*
G37*
G36*
X022891D02*
X022688D01*
Y029274D01*
X022737Y029288D01*
X022796Y029322D01*
X022844Y029369D01*
X022878Y029428D01*
X022891Y029478D01*
D02*
G37*
G36*
X022588D02*
X022385D01*
X022398Y029428D01*
X022432Y029369D01*
X022480Y029322D01*
X022538Y029288D01*
X022588Y029274D01*
Y029478D01*
D02*
G37*
G36*
X016985D02*
X016782D01*
Y029274D01*
X016832Y029288D01*
X016890Y029322D01*
X016938Y029369D01*
X016972Y029428D01*
X016985Y029478D01*
D02*
G37*
G36*
X016682D02*
X016479D01*
X016492Y029428D01*
X016526Y029369D01*
X016574Y029322D01*
X016633Y029288D01*
X016682Y029274D01*
Y029478D01*
D02*
G37*
G36*
X013048D02*
X012845D01*
Y029274D01*
X012895Y029288D01*
X012953Y029322D01*
X013001Y029369D01*
X013035Y029428D01*
X013048Y029478D01*
D02*
G37*
G36*
X012745D02*
X012542D01*
X012555Y029428D01*
X012589Y029369D01*
X012637Y029322D01*
X012696Y029288D01*
X012745Y029274D01*
Y029478D01*
D02*
G37*
G36*
X036670D02*
X036467D01*
Y029274D01*
X036517Y029288D01*
X036575Y029322D01*
X036623Y029369D01*
X036657Y029428D01*
X036670Y029478D01*
D02*
G37*
G36*
X036367D02*
X036164D01*
X036177Y029428D01*
X036211Y029369D01*
X036259Y029322D01*
X036318Y029288D01*
X036367Y029274D01*
Y029478D01*
D02*
G37*
G36*
X029122Y030153D02*
X029004D01*
X028889Y030122D01*
X028787Y030063D01*
X028703Y029979D01*
X028644Y029876D01*
X028613Y029762D01*
Y029644D01*
X028644Y029529D01*
X028703Y029426D01*
X028787Y029343D01*
X028889Y029283D01*
X029004Y029253D01*
X029122D01*
X029237Y029283D01*
X029339Y029343D01*
X029423Y029426D01*
X029482Y029529D01*
X029513Y029644D01*
Y029762D01*
X029482Y029876D01*
X029423Y029979D01*
X029339Y030063D01*
X029237Y030122D01*
X029122Y030153D01*
D02*
G37*
G36*
X027122D02*
X027004D01*
X026889Y030122D01*
X026787Y030063D01*
X026703Y029979D01*
X026644Y029876D01*
X026613Y029762D01*
Y029644D01*
X026644Y029529D01*
X026703Y029426D01*
X026787Y029343D01*
X026889Y029283D01*
X027004Y029253D01*
X027122D01*
X027237Y029283D01*
X027339Y029343D01*
X027423Y029426D01*
X027482Y029529D01*
X027513Y029644D01*
Y029762D01*
X027482Y029876D01*
X027423Y029979D01*
X027339Y030063D01*
X027237Y030122D01*
X027122Y030153D01*
D02*
G37*
G36*
X021122D02*
X021004D01*
X020889Y030122D01*
X020787Y030063D01*
X020703Y029979D01*
X020644Y029876D01*
X020613Y029762D01*
Y029644D01*
X020644Y029529D01*
X020703Y029426D01*
X020787Y029343D01*
X020889Y029283D01*
X021004Y029253D01*
X021122D01*
X021237Y029283D01*
X021339Y029343D01*
X021423Y029426D01*
X021482Y029529D01*
X021513Y029644D01*
Y029762D01*
X021482Y029876D01*
X021423Y029979D01*
X021339Y030063D01*
X021237Y030122D01*
X021122Y030153D01*
D02*
G37*
G36*
X019122D02*
X019004D01*
X018889Y030122D01*
X018787Y030063D01*
X018703Y029979D01*
X018644Y029876D01*
X018613Y029762D01*
Y029644D01*
X018644Y029529D01*
X018703Y029426D01*
X018787Y029343D01*
X018889Y029283D01*
X019004Y029253D01*
X019122D01*
X019237Y029283D01*
X019339Y029343D01*
X019423Y029426D01*
X019482Y029529D01*
X019513Y029644D01*
Y029762D01*
X019482Y029876D01*
X019423Y029979D01*
X019339Y030063D01*
X019237Y030122D01*
X019122Y030153D01*
D02*
G37*
G36*
X035456Y030120D02*
X035339D01*
X035225Y030097D01*
X035117Y030052D01*
X035020Y029987D01*
X034938Y029905D01*
X034873Y029808D01*
X034828Y029700D01*
X034824Y029681D01*
X033789D01*
X033731Y029669D01*
X033681Y029636D01*
X032480Y028435D01*
X032447Y028385D01*
X032436Y028327D01*
Y024292D01*
X029587Y021443D01*
X029255Y021111D01*
X029237Y021122D01*
X029122Y021153D01*
X029004D01*
X028889Y021122D01*
X028787Y021063D01*
X028703Y020979D01*
X028644Y020876D01*
X028613Y020762D01*
Y020644D01*
X028644Y020529D01*
X028703Y020426D01*
X028787Y020343D01*
X028889Y020283D01*
X029004Y020253D01*
X029122D01*
X029237Y020283D01*
X029339Y020343D01*
X029423Y020426D01*
X029482Y020529D01*
X029513Y020644D01*
Y020762D01*
X029482Y020876D01*
X029472Y020895D01*
X029803Y021226D01*
X030367Y021791D01*
X030407Y021760D01*
X030373Y021700D01*
X030350Y021615D01*
X030649D01*
Y021914D01*
X030564Y021891D01*
X030504Y021856D01*
X030473Y021896D01*
X032697Y024120D01*
X032730Y024170D01*
X032742Y024228D01*
Y028263D01*
X033853Y029375D01*
X034824D01*
X034828Y029355D01*
X034873Y029247D01*
X034938Y029150D01*
X035020Y029068D01*
X035117Y029003D01*
X035225Y028958D01*
X035339Y028935D01*
X035456D01*
X035570Y028958D01*
X035678Y029003D01*
X035775Y029068D01*
X035858Y029150D01*
X035922Y029247D01*
X035967Y029355D01*
X035990Y029469D01*
Y029586D01*
X035967Y029700D01*
X035922Y029808D01*
X035858Y029905D01*
X035775Y029987D01*
X035678Y030052D01*
X035570Y030097D01*
X035456Y030120D01*
D02*
G37*
G36*
X036895Y029017D02*
X036452D01*
Y028574D01*
X036895D01*
Y029017D01*
D02*
G37*
G36*
X036352D02*
X035908D01*
Y028574D01*
X036352D01*
Y029017D01*
D02*
G37*
G36*
X034887D02*
X034444D01*
Y028574D01*
X034887D01*
Y029017D01*
D02*
G37*
G36*
X034344D02*
X033900D01*
Y028574D01*
X034344D01*
Y029017D01*
D02*
G37*
G36*
X029122Y029153D02*
X029004D01*
X028889Y029122D01*
X028787Y029063D01*
X028703Y028979D01*
X028644Y028876D01*
X028613Y028762D01*
Y028644D01*
X028644Y028529D01*
X028703Y028426D01*
X028787Y028343D01*
X028889Y028283D01*
X029004Y028253D01*
X029122D01*
X029237Y028283D01*
X029339Y028343D01*
X029423Y028426D01*
X029482Y028529D01*
X029513Y028644D01*
Y028762D01*
X029482Y028876D01*
X029423Y028979D01*
X029339Y029063D01*
X029237Y029122D01*
X029122Y029153D01*
D02*
G37*
G36*
X027122D02*
X027004D01*
X026889Y029122D01*
X026787Y029063D01*
X026703Y028979D01*
X026644Y028876D01*
X026613Y028762D01*
Y028644D01*
X026644Y028529D01*
X026703Y028426D01*
X026787Y028343D01*
X026889Y028283D01*
X027004Y028253D01*
X027122D01*
X027237Y028283D01*
X027339Y028343D01*
X027423Y028426D01*
X027482Y028529D01*
X027513Y028644D01*
Y028762D01*
X027482Y028876D01*
X027423Y028979D01*
X027339Y029063D01*
X027237Y029122D01*
X027122Y029153D01*
D02*
G37*
G36*
X021122D02*
X021004D01*
X020889Y029122D01*
X020787Y029063D01*
X020703Y028979D01*
X020644Y028876D01*
X020613Y028762D01*
Y028644D01*
X020644Y028529D01*
X020703Y028426D01*
X020787Y028343D01*
X020889Y028283D01*
X021004Y028253D01*
X021122D01*
X021237Y028283D01*
X021339Y028343D01*
X021423Y028426D01*
X021482Y028529D01*
X021513Y028644D01*
Y028762D01*
X021482Y028876D01*
X021423Y028979D01*
X021339Y029063D01*
X021237Y029122D01*
X021122Y029153D01*
D02*
G37*
G36*
X019122D02*
X019004D01*
X018889Y029122D01*
X018787Y029063D01*
X018703Y028979D01*
X018644Y028876D01*
X018613Y028762D01*
Y028644D01*
X018644Y028529D01*
X018703Y028426D01*
X018787Y028343D01*
X018889Y028283D01*
X019004Y028253D01*
X019122D01*
X019237Y028283D01*
X019339Y028343D01*
X019423Y028426D01*
X019482Y028529D01*
X019513Y028644D01*
Y028762D01*
X019482Y028876D01*
X019423Y028979D01*
X019339Y029063D01*
X019237Y029122D01*
X019122Y029153D01*
D02*
G37*
G36*
X036895Y028474D02*
X036452D01*
Y028030D01*
X036895D01*
Y028474D01*
D02*
G37*
G36*
X036352D02*
X035908D01*
Y028030D01*
X036352D01*
Y028474D01*
D02*
G37*
G36*
X034887D02*
X034444D01*
Y028030D01*
X034887D01*
Y028474D01*
D02*
G37*
G36*
X034344D02*
X033900D01*
Y028030D01*
X034344D01*
Y028474D01*
D02*
G37*
G36*
X035483Y027812D02*
Y027609D01*
X035686D01*
X035673Y027658D01*
X035639Y027717D01*
X035591Y027765D01*
X035532Y027799D01*
X035483Y027812D01*
D02*
G37*
G36*
X035383D02*
X035334Y027799D01*
X035275Y027765D01*
X035227Y027717D01*
X035193Y027658D01*
X035180Y027609D01*
X035383D01*
Y027812D01*
D02*
G37*
G36*
X033515D02*
Y027609D01*
X033718D01*
X033705Y027658D01*
X033671Y027717D01*
X033623Y027765D01*
X033564Y027799D01*
X033515Y027812D01*
D02*
G37*
G36*
X033415D02*
X033365Y027799D01*
X033306Y027765D01*
X033259Y027717D01*
X033225Y027658D01*
X033211Y027609D01*
X033415D01*
Y027812D01*
D02*
G37*
G36*
X031546D02*
Y027609D01*
X031749D01*
X031736Y027658D01*
X031702Y027717D01*
X031654Y027765D01*
X031595Y027799D01*
X031546Y027812D01*
D02*
G37*
G36*
X025641D02*
Y027609D01*
X025844D01*
X025830Y027658D01*
X025797Y027717D01*
X025749Y027765D01*
X025690Y027799D01*
X025641Y027812D01*
D02*
G37*
G36*
X025541D02*
X025491Y027799D01*
X025432Y027765D01*
X025385Y027717D01*
X025351Y027658D01*
X025337Y027609D01*
X025541D01*
Y027812D01*
D02*
G37*
G36*
X023672D02*
Y027609D01*
X023875D01*
X023862Y027658D01*
X023828Y027717D01*
X023780Y027765D01*
X023721Y027799D01*
X023672Y027812D01*
D02*
G37*
G36*
X023572D02*
X023523Y027799D01*
X023464Y027765D01*
X023416Y027717D01*
X023382Y027658D01*
X023369Y027609D01*
X023572D01*
Y027812D01*
D02*
G37*
G36*
X017767D02*
Y027609D01*
X017970D01*
X017956Y027658D01*
X017923Y027717D01*
X017875Y027765D01*
X017816Y027799D01*
X017767Y027812D01*
D02*
G37*
G36*
X017667D02*
X017617Y027799D01*
X017558Y027765D01*
X017510Y027717D01*
X017477Y027658D01*
X017463Y027609D01*
X017667D01*
Y027812D01*
D02*
G37*
G36*
X011861D02*
Y027609D01*
X012064D01*
X012051Y027658D01*
X012017Y027717D01*
X011969Y027765D01*
X011910Y027799D01*
X011861Y027812D01*
D02*
G37*
G36*
X011761D02*
X011712Y027799D01*
X011653Y027765D01*
X011605Y027717D01*
X011571Y027658D01*
X011558Y027609D01*
X011761D01*
Y027812D01*
D02*
G37*
G36*
X035686Y027509D02*
X035483D01*
Y027306D01*
X035532Y027319D01*
X035591Y027353D01*
X035639Y027401D01*
X035673Y027460D01*
X035686Y027509D01*
D02*
G37*
G36*
X035383D02*
X035180D01*
X035193Y027460D01*
X035227Y027401D01*
X035275Y027353D01*
X035334Y027319D01*
X035383Y027306D01*
Y027509D01*
D02*
G37*
G36*
X033718D02*
X033515D01*
Y027306D01*
X033564Y027319D01*
X033623Y027353D01*
X033671Y027401D01*
X033705Y027460D01*
X033718Y027509D01*
D02*
G37*
G36*
X033415D02*
X033211D01*
X033225Y027460D01*
X033259Y027401D01*
X033306Y027353D01*
X033365Y027319D01*
X033415Y027306D01*
Y027509D01*
D02*
G37*
G36*
X031749D02*
X031546D01*
Y027306D01*
X031595Y027319D01*
X031654Y027353D01*
X031702Y027401D01*
X031736Y027460D01*
X031749Y027509D01*
D02*
G37*
G36*
X025844D02*
X025641D01*
Y027306D01*
X025690Y027319D01*
X025749Y027353D01*
X025797Y027401D01*
X025830Y027460D01*
X025844Y027509D01*
D02*
G37*
G36*
X025541D02*
X025337D01*
X025351Y027460D01*
X025385Y027401D01*
X025432Y027353D01*
X025491Y027319D01*
X025541Y027306D01*
Y027509D01*
D02*
G37*
G36*
X023875D02*
X023672D01*
Y027306D01*
X023721Y027319D01*
X023780Y027353D01*
X023828Y027401D01*
X023862Y027460D01*
X023875Y027509D01*
D02*
G37*
G36*
X023572D02*
X023369D01*
X023382Y027460D01*
X023416Y027401D01*
X023464Y027353D01*
X023523Y027319D01*
X023572Y027306D01*
Y027509D01*
D02*
G37*
G36*
X017970D02*
X017767D01*
Y027306D01*
X017816Y027319D01*
X017875Y027353D01*
X017923Y027401D01*
X017956Y027460D01*
X017970Y027509D01*
D02*
G37*
G36*
X017667D02*
X017463D01*
X017477Y027460D01*
X017510Y027401D01*
X017558Y027353D01*
X017617Y027319D01*
X017667Y027306D01*
Y027509D01*
D02*
G37*
G36*
X012064D02*
X011861D01*
Y027306D01*
X011910Y027319D01*
X011969Y027353D01*
X012017Y027401D01*
X012051Y027460D01*
X012064Y027509D01*
D02*
G37*
G36*
X011761D02*
X011558D01*
X011571Y027460D01*
X011605Y027401D01*
X011653Y027353D01*
X011712Y027319D01*
X011761Y027306D01*
Y027509D01*
D02*
G37*
G36*
X029122Y028153D02*
X029004D01*
X028889Y028122D01*
X028787Y028063D01*
X028703Y027979D01*
X028644Y027876D01*
X028613Y027762D01*
Y027644D01*
X028644Y027529D01*
X028703Y027426D01*
X028787Y027343D01*
X028889Y027283D01*
X029004Y027253D01*
X029122D01*
X029237Y027283D01*
X029339Y027343D01*
X029423Y027426D01*
X029482Y027529D01*
X029513Y027644D01*
Y027762D01*
X029482Y027876D01*
X029423Y027979D01*
X029339Y028063D01*
X029237Y028122D01*
X029122Y028153D01*
D02*
G37*
G36*
X027122D02*
X027004D01*
X026889Y028122D01*
X026787Y028063D01*
X026703Y027979D01*
X026644Y027876D01*
X026613Y027762D01*
Y027644D01*
X026644Y027529D01*
X026703Y027426D01*
X026787Y027343D01*
X026889Y027283D01*
X027004Y027253D01*
X027122D01*
X027237Y027283D01*
X027339Y027343D01*
X027423Y027426D01*
X027482Y027529D01*
X027513Y027644D01*
Y027762D01*
X027482Y027876D01*
X027423Y027979D01*
X027339Y028063D01*
X027237Y028122D01*
X027122Y028153D01*
D02*
G37*
G36*
X021122D02*
X021004D01*
X020889Y028122D01*
X020787Y028063D01*
X020703Y027979D01*
X020644Y027876D01*
X020613Y027762D01*
Y027644D01*
X020644Y027529D01*
X020703Y027426D01*
X020787Y027343D01*
X020889Y027283D01*
X021004Y027253D01*
X021122D01*
X021237Y027283D01*
X021339Y027343D01*
X021423Y027426D01*
X021482Y027529D01*
X021513Y027644D01*
Y027762D01*
X021482Y027876D01*
X021423Y027979D01*
X021339Y028063D01*
X021237Y028122D01*
X021122Y028153D01*
D02*
G37*
G36*
X019122D02*
X019004D01*
X018889Y028122D01*
X018787Y028063D01*
X018703Y027979D01*
X018644Y027876D01*
X018613Y027762D01*
Y027644D01*
X018644Y027529D01*
X018703Y027426D01*
X018787Y027343D01*
X018889Y027283D01*
X019004Y027253D01*
X019122D01*
X019237Y027283D01*
X019339Y027343D01*
X019423Y027426D01*
X019482Y027529D01*
X019513Y027644D01*
Y027762D01*
X019482Y027876D01*
X019423Y027979D01*
X019339Y028063D01*
X019237Y028122D01*
X019122Y028153D01*
D02*
G37*
G36*
X029122Y027153D02*
X029004D01*
X028889Y027122D01*
X028787Y027063D01*
X028703Y026979D01*
X028644Y026876D01*
X028613Y026762D01*
Y026644D01*
X028644Y026529D01*
X028703Y026426D01*
X028787Y026343D01*
X028889Y026283D01*
X029004Y026253D01*
X029122D01*
X029237Y026283D01*
X029339Y026343D01*
X029423Y026426D01*
X029482Y026529D01*
X029513Y026644D01*
Y026762D01*
X029482Y026876D01*
X029423Y026979D01*
X029339Y027063D01*
X029237Y027122D01*
X029122Y027153D01*
D02*
G37*
G36*
X027122D02*
X027004D01*
X026889Y027122D01*
X026787Y027063D01*
X026703Y026979D01*
X026644Y026876D01*
X026613Y026762D01*
Y026644D01*
X026644Y026529D01*
X026703Y026426D01*
X026787Y026343D01*
X026889Y026283D01*
X027004Y026253D01*
X027122D01*
X027237Y026283D01*
X027339Y026343D01*
X027423Y026426D01*
X027482Y026529D01*
X027513Y026644D01*
Y026762D01*
X027482Y026876D01*
X027423Y026979D01*
X027339Y027063D01*
X027237Y027122D01*
X027122Y027153D01*
D02*
G37*
G36*
X021122D02*
X021004D01*
X020889Y027122D01*
X020787Y027063D01*
X020703Y026979D01*
X020644Y026876D01*
X020613Y026762D01*
Y026644D01*
X020644Y026529D01*
X020703Y026426D01*
X020787Y026343D01*
X020889Y026283D01*
X021004Y026253D01*
X021122D01*
X021237Y026283D01*
X021339Y026343D01*
X021423Y026426D01*
X021482Y026529D01*
X021513Y026644D01*
Y026762D01*
X021482Y026876D01*
X021423Y026979D01*
X021339Y027063D01*
X021237Y027122D01*
X021122Y027153D01*
D02*
G37*
G36*
X019122D02*
X019004D01*
X018889Y027122D01*
X018787Y027063D01*
X018703Y026979D01*
X018644Y026876D01*
X018613Y026762D01*
Y026644D01*
X018644Y026529D01*
X018703Y026426D01*
X018787Y026343D01*
X018889Y026283D01*
X019004Y026253D01*
X019122D01*
X019237Y026283D01*
X019339Y026343D01*
X019423Y026426D01*
X019482Y026529D01*
X019513Y026644D01*
Y026762D01*
X019482Y026876D01*
X019423Y026979D01*
X019339Y027063D01*
X019237Y027122D01*
X019122Y027153D01*
D02*
G37*
G36*
X036467Y025844D02*
Y025641D01*
X036670D01*
X036657Y025690D01*
X036623Y025749D01*
X036575Y025797D01*
X036517Y025830D01*
X036467Y025844D01*
D02*
G37*
G36*
X036367D02*
X036318Y025830D01*
X036259Y025797D01*
X036211Y025749D01*
X036177Y025690D01*
X036164Y025641D01*
X036367D01*
Y025844D01*
D02*
G37*
G36*
X034499D02*
Y025641D01*
X034702D01*
X034689Y025690D01*
X034655Y025749D01*
X034607Y025797D01*
X034548Y025830D01*
X034499Y025844D01*
D02*
G37*
G36*
X034399D02*
X034349Y025830D01*
X034291Y025797D01*
X034243Y025749D01*
X034209Y025690D01*
X034196Y025641D01*
X034399D01*
Y025844D01*
D02*
G37*
G36*
X022688D02*
Y025641D01*
X022891D01*
X022878Y025690D01*
X022844Y025749D01*
X022796Y025797D01*
X022737Y025830D01*
X022688Y025844D01*
D02*
G37*
G36*
X022588D02*
X022538Y025830D01*
X022480Y025797D01*
X022432Y025749D01*
X022398Y025690D01*
X022385Y025641D01*
X022588D01*
Y025844D01*
D02*
G37*
G36*
X016782D02*
Y025641D01*
X016985D01*
X016972Y025690D01*
X016938Y025749D01*
X016890Y025797D01*
X016832Y025830D01*
X016782Y025844D01*
D02*
G37*
G36*
X016682D02*
X016633Y025830D01*
X016574Y025797D01*
X016526Y025749D01*
X016492Y025690D01*
X016479Y025641D01*
X016682D01*
Y025844D01*
D02*
G37*
G36*
X014814D02*
Y025641D01*
X015017D01*
X015004Y025690D01*
X014970Y025749D01*
X014922Y025797D01*
X014863Y025830D01*
X014814Y025844D01*
D02*
G37*
G36*
X014714D02*
X014664Y025830D01*
X014606Y025797D01*
X014558Y025749D01*
X014524Y025690D01*
X014511Y025641D01*
X014714D01*
Y025844D01*
D02*
G37*
G36*
X012845D02*
Y025641D01*
X013048D01*
X013035Y025690D01*
X013001Y025749D01*
X012953Y025797D01*
X012895Y025830D01*
X012845Y025844D01*
D02*
G37*
G36*
X012745D02*
X012696Y025830D01*
X012637Y025797D01*
X012589Y025749D01*
X012555Y025690D01*
X012542Y025641D01*
X012745D01*
Y025844D01*
D02*
G37*
G36*
X036670Y025541D02*
X036467D01*
Y025337D01*
X036517Y025351D01*
X036575Y025385D01*
X036623Y025432D01*
X036657Y025491D01*
X036670Y025541D01*
D02*
G37*
G36*
X036367D02*
X036164D01*
X036177Y025491D01*
X036211Y025432D01*
X036259Y025385D01*
X036318Y025351D01*
X036367Y025337D01*
Y025541D01*
D02*
G37*
G36*
X034702D02*
X034499D01*
Y025337D01*
X034548Y025351D01*
X034607Y025385D01*
X034655Y025432D01*
X034689Y025491D01*
X034702Y025541D01*
D02*
G37*
G36*
X034399D02*
X034196D01*
X034209Y025491D01*
X034243Y025432D01*
X034291Y025385D01*
X034349Y025351D01*
X034399Y025337D01*
Y025541D01*
D02*
G37*
G36*
X022891D02*
X022688D01*
Y025337D01*
X022737Y025351D01*
X022796Y025385D01*
X022844Y025432D01*
X022878Y025491D01*
X022891Y025541D01*
D02*
G37*
G36*
X022588D02*
X022385D01*
X022398Y025491D01*
X022432Y025432D01*
X022480Y025385D01*
X022538Y025351D01*
X022588Y025337D01*
Y025541D01*
D02*
G37*
G36*
X016985D02*
X016782D01*
Y025337D01*
X016832Y025351D01*
X016890Y025385D01*
X016938Y025432D01*
X016972Y025491D01*
X016985Y025541D01*
D02*
G37*
G36*
X016682D02*
X016479D01*
X016492Y025491D01*
X016526Y025432D01*
X016574Y025385D01*
X016633Y025351D01*
X016682Y025337D01*
Y025541D01*
D02*
G37*
G36*
X015017D02*
X014814D01*
Y025337D01*
X014863Y025351D01*
X014922Y025385D01*
X014970Y025432D01*
X015004Y025491D01*
X015017Y025541D01*
D02*
G37*
G36*
X014714D02*
X014511D01*
X014524Y025491D01*
X014558Y025432D01*
X014606Y025385D01*
X014664Y025351D01*
X014714Y025337D01*
Y025541D01*
D02*
G37*
G36*
X013048D02*
X012845D01*
Y025337D01*
X012895Y025351D01*
X012953Y025385D01*
X013001Y025432D01*
X013035Y025491D01*
X013048Y025541D01*
D02*
G37*
G36*
X012745D02*
X012542D01*
X012555Y025491D01*
X012589Y025432D01*
X012637Y025385D01*
X012696Y025351D01*
X012745Y025337D01*
Y025541D01*
D02*
G37*
G36*
X029122Y026153D02*
X029004D01*
X028889Y026122D01*
X028787Y026063D01*
X028703Y025979D01*
X028644Y025876D01*
X028613Y025762D01*
Y025644D01*
X028644Y025529D01*
X028703Y025426D01*
X028787Y025343D01*
X028889Y025283D01*
X029004Y025253D01*
X029122D01*
X029237Y025283D01*
X029339Y025343D01*
X029423Y025426D01*
X029482Y025529D01*
X029513Y025644D01*
Y025762D01*
X029482Y025876D01*
X029423Y025979D01*
X029339Y026063D01*
X029237Y026122D01*
X029122Y026153D01*
D02*
G37*
G36*
X027122D02*
X027004D01*
X026889Y026122D01*
X026787Y026063D01*
X026703Y025979D01*
X026644Y025876D01*
X026613Y025762D01*
Y025644D01*
X026644Y025529D01*
X026703Y025426D01*
X026787Y025343D01*
X026889Y025283D01*
X027004Y025253D01*
X027122D01*
X027237Y025283D01*
X027339Y025343D01*
X027423Y025426D01*
X027482Y025529D01*
X027513Y025644D01*
Y025762D01*
X027482Y025876D01*
X027423Y025979D01*
X027339Y026063D01*
X027237Y026122D01*
X027122Y026153D01*
D02*
G37*
G36*
X021122D02*
X021004D01*
X020889Y026122D01*
X020787Y026063D01*
X020703Y025979D01*
X020644Y025876D01*
X020613Y025762D01*
Y025644D01*
X020644Y025529D01*
X020703Y025426D01*
X020787Y025343D01*
X020889Y025283D01*
X021004Y025253D01*
X021122D01*
X021237Y025283D01*
X021339Y025343D01*
X021423Y025426D01*
X021482Y025529D01*
X021513Y025644D01*
Y025762D01*
X021482Y025876D01*
X021423Y025979D01*
X021339Y026063D01*
X021237Y026122D01*
X021122Y026153D01*
D02*
G37*
G36*
X019122D02*
X019004D01*
X018889Y026122D01*
X018787Y026063D01*
X018703Y025979D01*
X018644Y025876D01*
X018613Y025762D01*
Y025644D01*
X018644Y025529D01*
X018703Y025426D01*
X018787Y025343D01*
X018889Y025283D01*
X019004Y025253D01*
X019122D01*
X019237Y025283D01*
X019339Y025343D01*
X019423Y025426D01*
X019482Y025529D01*
X019513Y025644D01*
Y025762D01*
X019482Y025876D01*
X019423Y025979D01*
X019339Y026063D01*
X019237Y026122D01*
X019122Y026153D01*
D02*
G37*
G36*
X021122Y025153D02*
X021113D01*
Y024753D01*
X021513D01*
Y024762D01*
X021482Y024876D01*
X021423Y024979D01*
X021339Y025063D01*
X021237Y025122D01*
X021122Y025153D01*
D02*
G37*
G36*
X019122D02*
X019113D01*
Y024753D01*
X019513D01*
Y024762D01*
X019482Y024876D01*
X019423Y024979D01*
X019339Y025063D01*
X019237Y025122D01*
X019122Y025153D01*
D02*
G37*
G36*
X021013D02*
X021004D01*
X020889Y025122D01*
X020787Y025063D01*
X020703Y024979D01*
X020644Y024876D01*
X020613Y024762D01*
Y024753D01*
X021013D01*
Y025153D01*
D02*
G37*
G36*
X019013D02*
X019004D01*
X018889Y025122D01*
X018787Y025063D01*
X018703Y024979D01*
X018644Y024876D01*
X018613Y024762D01*
Y024753D01*
X019013D01*
Y025153D01*
D02*
G37*
G36*
X036716Y025074D02*
X036711D01*
Y024709D01*
X037076D01*
Y024714D01*
X037048Y024820D01*
X036993Y024914D01*
X036916Y024992D01*
X036822Y025046D01*
X036716Y025074D01*
D02*
G37*
G36*
X036611D02*
X036607D01*
X036501Y025046D01*
X036407Y024992D01*
X036329Y024914D01*
X036275Y024820D01*
X036246Y024714D01*
Y024709D01*
X036611D01*
Y025074D01*
D02*
G37*
G36*
X029122Y025153D02*
X029004D01*
X028889Y025122D01*
X028787Y025063D01*
X028703Y024979D01*
X028644Y024876D01*
X028613Y024762D01*
Y024644D01*
X028644Y024529D01*
X028703Y024426D01*
X028787Y024343D01*
X028889Y024283D01*
X029004Y024253D01*
X029122D01*
X029237Y024283D01*
X029339Y024343D01*
X029423Y024426D01*
X029482Y024529D01*
X029513Y024644D01*
Y024762D01*
X029482Y024876D01*
X029423Y024979D01*
X029339Y025063D01*
X029237Y025122D01*
X029122Y025153D01*
D02*
G37*
G36*
X027122D02*
X027004D01*
X026889Y025122D01*
X026787Y025063D01*
X026703Y024979D01*
X026644Y024876D01*
X026613Y024762D01*
Y024644D01*
X026644Y024529D01*
X026703Y024426D01*
X026787Y024343D01*
X026889Y024283D01*
X027004Y024253D01*
X027122D01*
X027237Y024283D01*
X027339Y024343D01*
X027423Y024426D01*
X027482Y024529D01*
X027513Y024644D01*
Y024762D01*
X027482Y024876D01*
X027423Y024979D01*
X027339Y025063D01*
X027237Y025122D01*
X027122Y025153D01*
D02*
G37*
G36*
X021513Y024653D02*
X021113D01*
Y024253D01*
X021122D01*
X021237Y024283D01*
X021339Y024343D01*
X021423Y024426D01*
X021482Y024529D01*
X021513Y024644D01*
Y024653D01*
D02*
G37*
G36*
X021013D02*
X020613D01*
Y024644D01*
X020644Y024529D01*
X020703Y024426D01*
X020787Y024343D01*
X020889Y024283D01*
X021004Y024253D01*
X021013D01*
Y024653D01*
D02*
G37*
G36*
X019513D02*
X019113D01*
Y024253D01*
X019122D01*
X019237Y024283D01*
X019339Y024343D01*
X019423Y024426D01*
X019482Y024529D01*
X019513Y024644D01*
Y024653D01*
D02*
G37*
G36*
X019013D02*
X018613D01*
Y024644D01*
X018644Y024529D01*
X018703Y024426D01*
X018787Y024343D01*
X018889Y024283D01*
X019004Y024253D01*
X019013D01*
Y024653D01*
D02*
G37*
G36*
X037076Y024609D02*
X036711D01*
Y024244D01*
X036716D01*
X036822Y024273D01*
X036916Y024327D01*
X036993Y024405D01*
X037048Y024499D01*
X037076Y024605D01*
Y024609D01*
D02*
G37*
G36*
X036611D02*
X036246D01*
Y024605D01*
X036275Y024499D01*
X036329Y024405D01*
X036407Y024327D01*
X036501Y024273D01*
X036607Y024244D01*
X036611D01*
Y024609D01*
D02*
G37*
G36*
X033716Y025074D02*
X033607D01*
X033501Y025046D01*
X033407Y024992D01*
X033329Y024914D01*
X033275Y024820D01*
X033246Y024714D01*
Y024605D01*
X033275Y024499D01*
X033329Y024405D01*
X033407Y024327D01*
X033501Y024273D01*
X033607Y024244D01*
X033716D01*
X033822Y024273D01*
X033916Y024327D01*
X033993Y024405D01*
X034048Y024499D01*
X034076Y024605D01*
Y024714D01*
X034048Y024820D01*
X033993Y024914D01*
X033916Y024992D01*
X033822Y025046D01*
X033716Y025074D01*
D02*
G37*
G36*
X035483Y023875D02*
Y023672D01*
X035686D01*
X035673Y023721D01*
X035639Y023780D01*
X035591Y023828D01*
X035532Y023862D01*
X035483Y023875D01*
D02*
G37*
G36*
X035383D02*
X035334Y023862D01*
X035275Y023828D01*
X035227Y023780D01*
X035193Y023721D01*
X035180Y023672D01*
X035383D01*
Y023875D01*
D02*
G37*
G36*
X025641D02*
Y023672D01*
X025844D01*
X025830Y023721D01*
X025797Y023780D01*
X025749Y023828D01*
X025690Y023862D01*
X025641Y023875D01*
D02*
G37*
G36*
X025541D02*
X025491Y023862D01*
X025432Y023828D01*
X025385Y023780D01*
X025351Y023721D01*
X025337Y023672D01*
X025541D01*
Y023875D01*
D02*
G37*
G36*
X023672D02*
Y023672D01*
X023875D01*
X023862Y023721D01*
X023828Y023780D01*
X023780Y023828D01*
X023721Y023862D01*
X023672Y023875D01*
D02*
G37*
G36*
X023572D02*
X023523Y023862D01*
X023464Y023828D01*
X023416Y023780D01*
X023382Y023721D01*
X023369Y023672D01*
X023572D01*
Y023875D01*
D02*
G37*
G36*
X017767D02*
Y023672D01*
X017970D01*
X017956Y023721D01*
X017923Y023780D01*
X017875Y023828D01*
X017816Y023862D01*
X017767Y023875D01*
D02*
G37*
G36*
X017667D02*
X017617Y023862D01*
X017558Y023828D01*
X017510Y023780D01*
X017477Y023721D01*
X017463Y023672D01*
X017667D01*
Y023875D01*
D02*
G37*
G36*
X013830D02*
Y023672D01*
X014033D01*
X014019Y023721D01*
X013986Y023780D01*
X013938Y023828D01*
X013879Y023862D01*
X013830Y023875D01*
D02*
G37*
G36*
X013730D02*
X013680Y023862D01*
X013621Y023828D01*
X013573Y023780D01*
X013540Y023721D01*
X013526Y023672D01*
X013730D01*
Y023875D01*
D02*
G37*
G36*
X011861D02*
Y023672D01*
X012064D01*
X012051Y023721D01*
X012017Y023780D01*
X011969Y023828D01*
X011910Y023862D01*
X011861Y023875D01*
D02*
G37*
G36*
X011761D02*
X011712Y023862D01*
X011653Y023828D01*
X011605Y023780D01*
X011571Y023721D01*
X011558Y023672D01*
X011761D01*
Y023875D01*
D02*
G37*
G36*
X035686Y023572D02*
X035483D01*
Y023369D01*
X035532Y023382D01*
X035591Y023416D01*
X035639Y023464D01*
X035673Y023523D01*
X035686Y023572D01*
D02*
G37*
G36*
X035383D02*
X035180D01*
X035193Y023523D01*
X035227Y023464D01*
X035275Y023416D01*
X035334Y023382D01*
X035383Y023369D01*
Y023572D01*
D02*
G37*
G36*
X025844D02*
X025641D01*
Y023369D01*
X025690Y023382D01*
X025749Y023416D01*
X025797Y023464D01*
X025830Y023523D01*
X025844Y023572D01*
D02*
G37*
G36*
X025541D02*
X025337D01*
X025351Y023523D01*
X025385Y023464D01*
X025432Y023416D01*
X025491Y023382D01*
X025541Y023369D01*
Y023572D01*
D02*
G37*
G36*
X023875D02*
X023672D01*
Y023369D01*
X023721Y023382D01*
X023780Y023416D01*
X023828Y023464D01*
X023862Y023523D01*
X023875Y023572D01*
D02*
G37*
G36*
X023572D02*
X023369D01*
X023382Y023523D01*
X023416Y023464D01*
X023464Y023416D01*
X023523Y023382D01*
X023572Y023369D01*
Y023572D01*
D02*
G37*
G36*
X017970D02*
X017767D01*
Y023369D01*
X017816Y023382D01*
X017875Y023416D01*
X017923Y023464D01*
X017956Y023523D01*
X017970Y023572D01*
D02*
G37*
G36*
X017667D02*
X017463D01*
X017477Y023523D01*
X017510Y023464D01*
X017558Y023416D01*
X017617Y023382D01*
X017667Y023369D01*
Y023572D01*
D02*
G37*
G36*
X014033D02*
X013830D01*
Y023369D01*
X013879Y023382D01*
X013938Y023416D01*
X013986Y023464D01*
X014019Y023523D01*
X014033Y023572D01*
D02*
G37*
G36*
X013730D02*
X013526D01*
X013540Y023523D01*
X013573Y023464D01*
X013621Y023416D01*
X013680Y023382D01*
X013730Y023369D01*
Y023572D01*
D02*
G37*
G36*
X012064D02*
X011861D01*
Y023369D01*
X011910Y023382D01*
X011969Y023416D01*
X012017Y023464D01*
X012051Y023523D01*
X012064Y023572D01*
D02*
G37*
G36*
X011761D02*
X011558D01*
X011571Y023523D01*
X011605Y023464D01*
X011653Y023416D01*
X011712Y023382D01*
X011761Y023369D01*
Y023572D01*
D02*
G37*
G36*
X027122Y024153D02*
X027004D01*
X026889Y024122D01*
X026787Y024063D01*
X026703Y023979D01*
X026644Y023876D01*
X026613Y023762D01*
Y023644D01*
X026644Y023529D01*
X026703Y023426D01*
X026787Y023343D01*
X026889Y023283D01*
X027004Y023253D01*
X027122D01*
X027237Y023283D01*
X027339Y023343D01*
X027423Y023426D01*
X027482Y023529D01*
X027513Y023644D01*
Y023762D01*
X027482Y023876D01*
X027423Y023979D01*
X027339Y024063D01*
X027237Y024122D01*
X027122Y024153D01*
D02*
G37*
G36*
X021122D02*
X021004D01*
X020889Y024122D01*
X020787Y024063D01*
X020703Y023979D01*
X020644Y023876D01*
X020613Y023762D01*
Y023644D01*
X020644Y023529D01*
X020703Y023426D01*
X020787Y023343D01*
X020889Y023283D01*
X021004Y023253D01*
X021122D01*
X021237Y023283D01*
X021339Y023343D01*
X021423Y023426D01*
X021482Y023529D01*
X021513Y023644D01*
Y023762D01*
X021482Y023876D01*
X021423Y023979D01*
X021339Y024063D01*
X021237Y024122D01*
X021122Y024153D01*
D02*
G37*
G36*
X019122D02*
X019004D01*
X018889Y024122D01*
X018787Y024063D01*
X018703Y023979D01*
X018644Y023876D01*
X018613Y023762D01*
Y023644D01*
X018644Y023529D01*
X018703Y023426D01*
X018787Y023343D01*
X018889Y023283D01*
X019004Y023253D01*
X019122D01*
X019237Y023283D01*
X019339Y023343D01*
X019423Y023426D01*
X019482Y023529D01*
X019513Y023644D01*
Y023762D01*
X019482Y023876D01*
X019423Y023979D01*
X019339Y024063D01*
X019237Y024122D01*
X019122Y024153D01*
D02*
G37*
G36*
X033716Y024074D02*
X033607D01*
X033501Y024046D01*
X033407Y023991D01*
X033329Y023914D01*
X033275Y023820D01*
X033246Y023714D01*
Y023605D01*
X033275Y023499D01*
X033329Y023405D01*
X033407Y023327D01*
X033501Y023273D01*
X033607Y023244D01*
X033716D01*
X033822Y023273D01*
X033916Y023327D01*
X033993Y023405D01*
X034048Y023499D01*
X034076Y023605D01*
Y023714D01*
X034048Y023820D01*
X033993Y023914D01*
X033916Y023991D01*
X033822Y024046D01*
X033716Y024074D01*
D02*
G37*
G36*
Y023074D02*
X033711D01*
Y022709D01*
X034076D01*
Y022714D01*
X034048Y022820D01*
X033993Y022914D01*
X033916Y022991D01*
X033822Y023046D01*
X033716Y023074D01*
D02*
G37*
G36*
X033611D02*
X033607D01*
X033501Y023046D01*
X033407Y022991D01*
X033329Y022914D01*
X033275Y022820D01*
X033246Y022714D01*
Y022709D01*
X033611D01*
Y023074D01*
D02*
G37*
G36*
X029122Y023153D02*
X029004D01*
X028889Y023122D01*
X028787Y023063D01*
X028703Y022979D01*
X028644Y022876D01*
X028613Y022762D01*
Y022644D01*
X028644Y022529D01*
X028703Y022426D01*
X028787Y022343D01*
X028889Y022283D01*
X029004Y022253D01*
X029122D01*
X029237Y022283D01*
X029339Y022343D01*
X029423Y022426D01*
X029482Y022529D01*
X029513Y022644D01*
Y022762D01*
X029482Y022876D01*
X029423Y022979D01*
X029339Y023063D01*
X029237Y023122D01*
X029122Y023153D01*
D02*
G37*
G36*
X027122D02*
X027004D01*
X026889Y023122D01*
X026787Y023063D01*
X026703Y022979D01*
X026644Y022876D01*
X026613Y022762D01*
Y022644D01*
X026644Y022529D01*
X026703Y022426D01*
X026787Y022343D01*
X026889Y022283D01*
X027004Y022253D01*
X027122D01*
X027237Y022283D01*
X027339Y022343D01*
X027423Y022426D01*
X027482Y022529D01*
X027513Y022644D01*
Y022762D01*
X027482Y022876D01*
X027423Y022979D01*
X027339Y023063D01*
X027237Y023122D01*
X027122Y023153D01*
D02*
G37*
G36*
X021122D02*
X021004D01*
X020889Y023122D01*
X020787Y023063D01*
X020703Y022979D01*
X020644Y022876D01*
X020613Y022762D01*
Y022644D01*
X020644Y022529D01*
X020703Y022426D01*
X020787Y022343D01*
X020889Y022283D01*
X021004Y022253D01*
X021122D01*
X021237Y022283D01*
X021339Y022343D01*
X021423Y022426D01*
X021482Y022529D01*
X021513Y022644D01*
Y022762D01*
X021482Y022876D01*
X021423Y022979D01*
X021339Y023063D01*
X021237Y023122D01*
X021122Y023153D01*
D02*
G37*
G36*
X019122D02*
X019004D01*
X018889Y023122D01*
X018787Y023063D01*
X018703Y022979D01*
X018644Y022876D01*
X018613Y022762D01*
Y022644D01*
X018644Y022529D01*
X018703Y022426D01*
X018787Y022343D01*
X018889Y022283D01*
X019004Y022253D01*
X019122D01*
X019237Y022283D01*
X019339Y022343D01*
X019423Y022426D01*
X019482Y022529D01*
X019513Y022644D01*
Y022762D01*
X019482Y022876D01*
X019423Y022979D01*
X019339Y023063D01*
X019237Y023122D01*
X019122Y023153D01*
D02*
G37*
G36*
X034076Y022609D02*
X033661D01*
X033246D01*
Y022605D01*
X033275Y022499D01*
X033329Y022405D01*
X033366Y022368D01*
X033345Y022318D01*
X032903D01*
X032845Y022307D01*
X032795Y022273D01*
X032736Y022215D01*
X032703Y022165D01*
X032692Y022107D01*
Y021877D01*
X032642Y021856D01*
X032638Y021860D01*
X032580Y021893D01*
X032530Y021907D01*
Y021654D01*
Y021400D01*
X032580Y021414D01*
X032638Y021448D01*
X032642Y021451D01*
X032692Y021430D01*
Y017940D01*
X032642Y017919D01*
X032638Y017923D01*
X032580Y017956D01*
X032530Y017970D01*
Y017717D01*
Y017463D01*
X032580Y017477D01*
X032638Y017510D01*
X032642Y017514D01*
X032692Y017493D01*
Y015457D01*
X032090Y014856D01*
X029488D01*
X029482Y014876D01*
X029423Y014979D01*
X029339Y015063D01*
X029237Y015122D01*
X029122Y015153D01*
X029004D01*
X028889Y015122D01*
X028787Y015063D01*
X028703Y014979D01*
X028644Y014876D01*
X028613Y014762D01*
Y014644D01*
X028644Y014529D01*
X028703Y014426D01*
X028787Y014343D01*
X028889Y014283D01*
X029004Y014253D01*
X029122D01*
X029237Y014283D01*
X029339Y014343D01*
X029423Y014426D01*
X029482Y014529D01*
X029488Y014550D01*
X032154D01*
X032212Y014561D01*
X032262Y014595D01*
X032919Y015252D01*
X032952Y015302D01*
X032959Y015334D01*
X032986Y015375D01*
X032997Y015433D01*
Y022012D01*
X033357D01*
X033378Y021962D01*
X033329Y021914D01*
X033275Y021820D01*
X033246Y021714D01*
Y021605D01*
X033275Y021499D01*
X033329Y021405D01*
X033407Y021327D01*
X033501Y021273D01*
X033607Y021244D01*
X033716D01*
X033822Y021273D01*
X033916Y021327D01*
X033993Y021405D01*
X034048Y021499D01*
X034076Y021605D01*
Y021714D01*
X034048Y021820D01*
X033993Y021914D01*
X033945Y021962D01*
X033966Y022012D01*
X035477D01*
Y021793D01*
X035268D01*
X035254Y021793D01*
X035218D01*
X035204Y021793D01*
X034940D01*
X034893Y021806D01*
Y021457D01*
X034843D01*
Y021407D01*
X034467D01*
Y021134D01*
X034467Y021120D01*
Y021084D01*
X034467Y021070D01*
Y020439D01*
X034442D01*
X034353Y020415D01*
X034273Y020369D01*
X034243Y020338D01*
X034196Y020343D01*
X034044Y020495D01*
X034048Y020501D01*
X034076Y020607D01*
Y020716D01*
X034048Y020822D01*
X033993Y020916D01*
X033916Y020993D01*
X033822Y021048D01*
X033716Y021076D01*
X033607D01*
X033501Y021048D01*
X033407Y020993D01*
X033329Y020916D01*
X033275Y020822D01*
X033246Y020716D01*
Y020607D01*
X033275Y020501D01*
X033329Y020407D01*
X033407Y020329D01*
X033501Y020275D01*
X033607Y020246D01*
X033716D01*
X033822Y020275D01*
X033828Y020278D01*
X033935Y020171D01*
Y020040D01*
X033885Y020011D01*
X033822Y020048D01*
X033716Y020076D01*
X033607D01*
X033501Y020048D01*
X033407Y019993D01*
X033329Y019916D01*
X033275Y019822D01*
X033246Y019716D01*
Y019607D01*
X033275Y019501D01*
X033329Y019407D01*
X033407Y019329D01*
X033501Y019275D01*
X033607Y019246D01*
X033716D01*
X033822Y019275D01*
X033916Y019329D01*
X033993Y019407D01*
X034019Y019452D01*
X034069Y019438D01*
Y019272D01*
X034081Y019213D01*
X034114Y019164D01*
X034173Y019104D01*
X034223Y019071D01*
X034281Y019060D01*
X034526D01*
Y018611D01*
X034650D01*
Y018518D01*
X034301Y018169D01*
X034268Y018120D01*
X034257Y018061D01*
Y014475D01*
X033828Y014046D01*
X033822Y014050D01*
X033716Y014078D01*
X033607D01*
X033501Y014050D01*
X033407Y013995D01*
X033329Y013918D01*
X033275Y013824D01*
X033246Y013718D01*
Y013609D01*
X033275Y013503D01*
X033329Y013409D01*
X033407Y013331D01*
X033501Y013277D01*
X033607Y013248D01*
X033716D01*
X033822Y013277D01*
X033916Y013331D01*
X033993Y013409D01*
X034048Y013503D01*
X034076Y013609D01*
Y013718D01*
X034048Y013824D01*
X034044Y013830D01*
X034518Y014303D01*
X034551Y014353D01*
X034562Y014411D01*
Y015935D01*
X034612Y015956D01*
X034644Y015924D01*
X034724Y015878D01*
X034813Y015854D01*
X034905D01*
X034994Y015878D01*
X035074Y015924D01*
X035139Y015989D01*
X035185Y016069D01*
X035209Y016158D01*
Y016250D01*
X035185Y016339D01*
X035139Y016419D01*
X035074Y016484D01*
X035012Y016520D01*
Y016676D01*
X035221D01*
X035271Y016676D01*
X035284Y016676D01*
X035596D01*
Y017012D01*
X035646D01*
Y017062D01*
X036022D01*
Y017334D01*
X036022Y017348D01*
Y017384D01*
X036022Y017398D01*
Y018057D01*
X035799D01*
Y018162D01*
X035856Y018219D01*
X035889Y018268D01*
X035901Y018327D01*
Y018611D01*
X036025D01*
Y018985D01*
Y019163D01*
X035748D01*
X035471D01*
Y018985D01*
Y018611D01*
X035595D01*
Y018390D01*
X035538Y018333D01*
X035505Y018283D01*
X035493Y018225D01*
Y018057D01*
X035271D01*
Y018057D01*
X035234Y018057D01*
Y018057D01*
X034687D01*
X034668Y018103D01*
X034911Y018347D01*
X034944Y018396D01*
X034956Y018455D01*
Y018611D01*
X035080D01*
Y018985D01*
Y019359D01*
Y019815D01*
X034780D01*
X034759Y019865D01*
X034768Y019874D01*
X034814Y019953D01*
X034838Y020043D01*
Y020135D01*
X034814Y020224D01*
X034768Y020303D01*
X034710Y020362D01*
X034720Y020412D01*
X035218D01*
Y020412D01*
X035254D01*
Y020412D01*
X035477D01*
Y020157D01*
X035489Y020099D01*
X035522Y020049D01*
X035595Y019976D01*
Y019815D01*
X035471D01*
Y019359D01*
Y019263D01*
X035748D01*
X036025D01*
Y019359D01*
Y019815D01*
X035901D01*
Y020039D01*
X035889Y020098D01*
X035856Y020148D01*
X035783Y020221D01*
Y020412D01*
X036006D01*
Y021070D01*
X036006Y021084D01*
Y021120D01*
X036006Y021134D01*
Y021793D01*
X035783D01*
Y022107D01*
X035771Y022165D01*
X035738Y022215D01*
X035679Y022273D01*
X035630Y022307D01*
X035571Y022318D01*
X033978D01*
X033957Y022368D01*
X033993Y022405D01*
X034048Y022499D01*
X034076Y022605D01*
Y022609D01*
D02*
G37*
G36*
X036716Y022074D02*
X036711D01*
Y021709D01*
X037076D01*
Y021714D01*
X037048Y021820D01*
X036993Y021914D01*
X036916Y021992D01*
X036822Y022046D01*
X036716Y022074D01*
D02*
G37*
G36*
X036611D02*
X036607D01*
X036501Y022046D01*
X036407Y021992D01*
X036329Y021914D01*
X036275Y021820D01*
X036246Y021714D01*
Y021709D01*
X036611D01*
Y022074D01*
D02*
G37*
G36*
X032430Y021907D02*
X032381Y021893D01*
X032322Y021860D01*
X032274Y021812D01*
X032240Y021753D01*
X032227Y021704D01*
X032430D01*
Y021907D01*
D02*
G37*
G36*
X022688D02*
Y021704D01*
X022891D01*
X022878Y021753D01*
X022844Y021812D01*
X022796Y021860D01*
X022737Y021893D01*
X022688Y021907D01*
D02*
G37*
G36*
X022588D02*
X022538Y021893D01*
X022480Y021860D01*
X022432Y021812D01*
X022398Y021753D01*
X022385Y021704D01*
X022588D01*
Y021907D01*
D02*
G37*
G36*
X014814D02*
Y021704D01*
X015017D01*
X015004Y021753D01*
X014970Y021812D01*
X014922Y021860D01*
X014863Y021893D01*
X014814Y021907D01*
D02*
G37*
G36*
X014714D02*
X014664Y021893D01*
X014606Y021860D01*
X014558Y021812D01*
X014524Y021753D01*
X014511Y021704D01*
X014714D01*
Y021907D01*
D02*
G37*
G36*
X012845D02*
Y021704D01*
X013048D01*
X013035Y021753D01*
X013001Y021812D01*
X012953Y021860D01*
X012895Y021893D01*
X012845Y021907D01*
D02*
G37*
G36*
X012745D02*
X012696Y021893D01*
X012637Y021860D01*
X012589Y021812D01*
X012555Y021753D01*
X012542Y021704D01*
X012745D01*
Y021907D01*
D02*
G37*
G36*
X030749Y021914D02*
Y021615D01*
X031048D01*
X031025Y021700D01*
X030979Y021780D01*
X030914Y021845D01*
X030834Y021891D01*
X030749Y021914D01*
D02*
G37*
G36*
X034793Y021806D02*
X034745Y021793D01*
X034467D01*
Y021507D01*
X034793D01*
Y021806D01*
D02*
G37*
G36*
X032430Y021604D02*
X032227D01*
X032240Y021554D01*
X032274Y021495D01*
X032322Y021448D01*
X032381Y021414D01*
X032430Y021400D01*
Y021604D01*
D02*
G37*
G36*
X022891D02*
X022688D01*
Y021400D01*
X022737Y021414D01*
X022796Y021448D01*
X022844Y021495D01*
X022878Y021554D01*
X022891Y021604D01*
D02*
G37*
G36*
X022588D02*
X022385D01*
X022398Y021554D01*
X022432Y021495D01*
X022480Y021448D01*
X022538Y021414D01*
X022588Y021400D01*
Y021604D01*
D02*
G37*
G36*
X015017D02*
X014814D01*
Y021400D01*
X014863Y021414D01*
X014922Y021448D01*
X014970Y021495D01*
X015004Y021554D01*
X015017Y021604D01*
D02*
G37*
G36*
X014714D02*
X014511D01*
X014524Y021554D01*
X014558Y021495D01*
X014606Y021448D01*
X014664Y021414D01*
X014714Y021400D01*
Y021604D01*
D02*
G37*
G36*
X013048D02*
X012845D01*
Y021400D01*
X012895Y021414D01*
X012953Y021448D01*
X013001Y021495D01*
X013035Y021554D01*
X013048Y021604D01*
D02*
G37*
G36*
X012745D02*
X012542D01*
X012555Y021554D01*
X012589Y021495D01*
X012637Y021448D01*
X012696Y021414D01*
X012745Y021400D01*
Y021604D01*
D02*
G37*
G36*
X029122Y022153D02*
X029004D01*
X028889Y022122D01*
X028787Y022063D01*
X028703Y021979D01*
X028644Y021876D01*
X028613Y021762D01*
Y021644D01*
X028644Y021529D01*
X028703Y021426D01*
X028787Y021343D01*
X028889Y021283D01*
X029004Y021253D01*
X029122D01*
X029237Y021283D01*
X029339Y021343D01*
X029423Y021426D01*
X029482Y021529D01*
X029513Y021644D01*
Y021762D01*
X029482Y021876D01*
X029423Y021979D01*
X029339Y022063D01*
X029237Y022122D01*
X029122Y022153D01*
D02*
G37*
G36*
X027122D02*
X027004D01*
X026889Y022122D01*
X026787Y022063D01*
X026703Y021979D01*
X026644Y021876D01*
X026613Y021762D01*
Y021644D01*
X026644Y021529D01*
X026703Y021426D01*
X026787Y021343D01*
X026889Y021283D01*
X027004Y021253D01*
X027122D01*
X027237Y021283D01*
X027339Y021343D01*
X027423Y021426D01*
X027482Y021529D01*
X027513Y021644D01*
Y021762D01*
X027482Y021876D01*
X027423Y021979D01*
X027339Y022063D01*
X027237Y022122D01*
X027122Y022153D01*
D02*
G37*
G36*
X021122D02*
X021004D01*
X020889Y022122D01*
X020787Y022063D01*
X020703Y021979D01*
X020644Y021876D01*
X020613Y021762D01*
Y021644D01*
X020644Y021529D01*
X020703Y021426D01*
X020787Y021343D01*
X020889Y021283D01*
X021004Y021253D01*
X021122D01*
X021237Y021283D01*
X021339Y021343D01*
X021423Y021426D01*
X021482Y021529D01*
X021513Y021644D01*
Y021762D01*
X021482Y021876D01*
X021423Y021979D01*
X021339Y022063D01*
X021237Y022122D01*
X021122Y022153D01*
D02*
G37*
G36*
X019122D02*
X019004D01*
X018889Y022122D01*
X018787Y022063D01*
X018703Y021979D01*
X018644Y021876D01*
X018613Y021762D01*
Y021644D01*
X018644Y021529D01*
X018703Y021426D01*
X018787Y021343D01*
X018889Y021283D01*
X019004Y021253D01*
X019122D01*
X019237Y021283D01*
X019339Y021343D01*
X019423Y021426D01*
X019482Y021529D01*
X019513Y021644D01*
Y021762D01*
X019482Y021876D01*
X019423Y021979D01*
X019339Y022063D01*
X019237Y022122D01*
X019122Y022153D01*
D02*
G37*
G36*
X037076Y021609D02*
X036711D01*
Y021244D01*
X036716D01*
X036822Y021273D01*
X036916Y021327D01*
X036993Y021405D01*
X037048Y021499D01*
X037076Y021605D01*
Y021609D01*
D02*
G37*
G36*
X036611D02*
X036246D01*
Y021605D01*
X036275Y021499D01*
X036329Y021405D01*
X036407Y021327D01*
X036501Y021273D01*
X036607Y021244D01*
X036611D01*
Y021609D01*
D02*
G37*
G36*
X031048Y021515D02*
X030749D01*
Y021216D01*
X030834Y021239D01*
X030914Y021285D01*
X030979Y021350D01*
X031025Y021430D01*
X031048Y021515D01*
D02*
G37*
G36*
X030649D02*
X030350D01*
X030373Y021430D01*
X030419Y021350D01*
X030484Y021285D01*
X030564Y021239D01*
X030649Y021216D01*
Y021515D01*
D02*
G37*
G36*
X036716Y021076D02*
X036711D01*
Y020711D01*
X037076D01*
Y020716D01*
X037048Y020822D01*
X036993Y020916D01*
X036916Y020993D01*
X036822Y021048D01*
X036716Y021076D01*
D02*
G37*
G36*
X036611D02*
X036607D01*
X036501Y021048D01*
X036407Y020993D01*
X036329Y020916D01*
X036275Y020822D01*
X036246Y020716D01*
Y020711D01*
X036611D01*
Y021076D01*
D02*
G37*
G36*
X027122Y021153D02*
X027004D01*
X026889Y021122D01*
X026787Y021063D01*
X026703Y020979D01*
X026644Y020876D01*
X026613Y020762D01*
Y020644D01*
X026644Y020529D01*
X026703Y020426D01*
X026787Y020343D01*
X026889Y020283D01*
X027004Y020253D01*
X027122D01*
X027237Y020283D01*
X027339Y020343D01*
X027423Y020426D01*
X027482Y020529D01*
X027513Y020644D01*
Y020762D01*
X027482Y020876D01*
X027423Y020979D01*
X027339Y021063D01*
X027237Y021122D01*
X027122Y021153D01*
D02*
G37*
G36*
X021122D02*
X021004D01*
X020889Y021122D01*
X020787Y021063D01*
X020703Y020979D01*
X020644Y020876D01*
X020613Y020762D01*
Y020644D01*
X020644Y020529D01*
X020703Y020426D01*
X020787Y020343D01*
X020889Y020283D01*
X021004Y020253D01*
X021122D01*
X021237Y020283D01*
X021339Y020343D01*
X021423Y020426D01*
X021482Y020529D01*
X021513Y020644D01*
Y020762D01*
X021482Y020876D01*
X021423Y020979D01*
X021339Y021063D01*
X021237Y021122D01*
X021122Y021153D01*
D02*
G37*
G36*
X019122D02*
X019004D01*
X018889Y021122D01*
X018787Y021063D01*
X018703Y020979D01*
X018644Y020876D01*
X018613Y020762D01*
Y020644D01*
X018644Y020529D01*
X018703Y020426D01*
X018787Y020343D01*
X018889Y020283D01*
X019004Y020253D01*
X019122D01*
X019237Y020283D01*
X019339Y020343D01*
X019423Y020426D01*
X019482Y020529D01*
X019513Y020644D01*
Y020762D01*
X019482Y020876D01*
X019423Y020979D01*
X019339Y021063D01*
X019237Y021122D01*
X019122Y021153D01*
D02*
G37*
G36*
X037076Y020611D02*
X036711D01*
Y020246D01*
X036716D01*
X036822Y020275D01*
X036916Y020329D01*
X036993Y020407D01*
X037048Y020501D01*
X037076Y020607D01*
Y020611D01*
D02*
G37*
G36*
X036611D02*
X036246D01*
Y020607D01*
X036275Y020501D01*
X036329Y020407D01*
X036407Y020329D01*
X036501Y020275D01*
X036607Y020246D01*
X036611D01*
Y020611D01*
D02*
G37*
G36*
X025641Y019938D02*
Y019735D01*
X025844D01*
X025830Y019784D01*
X025797Y019843D01*
X025749Y019891D01*
X025690Y019925D01*
X025641Y019938D01*
D02*
G37*
G36*
X025541D02*
X025491Y019925D01*
X025432Y019891D01*
X025385Y019843D01*
X025351Y019784D01*
X025337Y019735D01*
X025541D01*
Y019938D01*
D02*
G37*
G36*
X023672D02*
Y019735D01*
X023875D01*
X023862Y019784D01*
X023828Y019843D01*
X023780Y019891D01*
X023721Y019925D01*
X023672Y019938D01*
D02*
G37*
G36*
X023572D02*
X023523Y019925D01*
X023464Y019891D01*
X023416Y019843D01*
X023382Y019784D01*
X023369Y019735D01*
X023572D01*
Y019938D01*
D02*
G37*
G36*
X017767D02*
Y019735D01*
X017970D01*
X017956Y019784D01*
X017923Y019843D01*
X017875Y019891D01*
X017816Y019925D01*
X017767Y019938D01*
D02*
G37*
G36*
X017667D02*
X017617Y019925D01*
X017558Y019891D01*
X017510Y019843D01*
X017477Y019784D01*
X017463Y019735D01*
X017667D01*
Y019938D01*
D02*
G37*
G36*
X015798D02*
Y019735D01*
X016001D01*
X015988Y019784D01*
X015954Y019843D01*
X015906Y019891D01*
X015847Y019925D01*
X015798Y019938D01*
D02*
G37*
G36*
X015698D02*
X015649Y019925D01*
X015590Y019891D01*
X015542Y019843D01*
X015508Y019784D01*
X015495Y019735D01*
X015698D01*
Y019938D01*
D02*
G37*
G36*
X013830D02*
Y019735D01*
X014033D01*
X014019Y019784D01*
X013986Y019843D01*
X013938Y019891D01*
X013879Y019925D01*
X013830Y019938D01*
D02*
G37*
G36*
X013730D02*
X013680Y019925D01*
X013621Y019891D01*
X013573Y019843D01*
X013540Y019784D01*
X013526Y019735D01*
X013730D01*
Y019938D01*
D02*
G37*
G36*
X011861D02*
Y019735D01*
X012064D01*
X012051Y019784D01*
X012017Y019843D01*
X011969Y019891D01*
X011910Y019925D01*
X011861Y019938D01*
D02*
G37*
G36*
X011761D02*
X011712Y019925D01*
X011653Y019891D01*
X011605Y019843D01*
X011571Y019784D01*
X011558Y019735D01*
X011761D01*
Y019938D01*
D02*
G37*
G36*
X025844Y019635D02*
X025641D01*
Y019432D01*
X025690Y019445D01*
X025749Y019479D01*
X025797Y019527D01*
X025830Y019586D01*
X025844Y019635D01*
D02*
G37*
G36*
X025541D02*
X025337D01*
X025351Y019586D01*
X025385Y019527D01*
X025432Y019479D01*
X025491Y019445D01*
X025541Y019432D01*
Y019635D01*
D02*
G37*
G36*
X023875D02*
X023672D01*
Y019432D01*
X023721Y019445D01*
X023780Y019479D01*
X023828Y019527D01*
X023862Y019586D01*
X023875Y019635D01*
D02*
G37*
G36*
X023572D02*
X023369D01*
X023382Y019586D01*
X023416Y019527D01*
X023464Y019479D01*
X023523Y019445D01*
X023572Y019432D01*
Y019635D01*
D02*
G37*
G36*
X017970D02*
X017767D01*
Y019432D01*
X017816Y019445D01*
X017875Y019479D01*
X017923Y019527D01*
X017956Y019586D01*
X017970Y019635D01*
D02*
G37*
G36*
X017667D02*
X017463D01*
X017477Y019586D01*
X017510Y019527D01*
X017558Y019479D01*
X017617Y019445D01*
X017667Y019432D01*
Y019635D01*
D02*
G37*
G36*
X016001D02*
X015798D01*
Y019432D01*
X015847Y019445D01*
X015906Y019479D01*
X015954Y019527D01*
X015988Y019586D01*
X016001Y019635D01*
D02*
G37*
G36*
X015698D02*
X015495D01*
X015508Y019586D01*
X015529Y019550D01*
X015502Y019500D01*
X014729D01*
Y018670D01*
X015559D01*
Y019442D01*
X015561Y019445D01*
X015609Y019468D01*
X015649Y019445D01*
X015698Y019432D01*
Y019635D01*
D02*
G37*
G36*
X013730D02*
X013526D01*
X013540Y019586D01*
X013573Y019527D01*
X013621Y019479D01*
X013680Y019445D01*
X013730Y019432D01*
Y019635D01*
D02*
G37*
G36*
X012064D02*
X011861D01*
Y019432D01*
X011910Y019445D01*
X011969Y019479D01*
X012017Y019527D01*
X012051Y019586D01*
X012064Y019635D01*
D02*
G37*
G36*
X011761D02*
X011558D01*
X011571Y019586D01*
X011605Y019527D01*
X011653Y019479D01*
X011712Y019445D01*
X011761Y019432D01*
Y019635D01*
D02*
G37*
G36*
X029122Y020153D02*
X029004D01*
X028889Y020122D01*
X028787Y020063D01*
X028703Y019979D01*
X028644Y019876D01*
X028613Y019762D01*
Y019644D01*
X028644Y019529D01*
X028703Y019426D01*
X028787Y019343D01*
X028889Y019283D01*
X029004Y019253D01*
X029122D01*
X029237Y019283D01*
X029339Y019343D01*
X029423Y019426D01*
X029482Y019529D01*
X029513Y019644D01*
Y019762D01*
X029482Y019876D01*
X029423Y019979D01*
X029339Y020063D01*
X029237Y020122D01*
X029122Y020153D01*
D02*
G37*
G36*
X027122D02*
X027004D01*
X026889Y020122D01*
X026787Y020063D01*
X026703Y019979D01*
X026644Y019876D01*
X026613Y019762D01*
Y019644D01*
X026644Y019529D01*
X026703Y019426D01*
X026787Y019343D01*
X026889Y019283D01*
X027004Y019253D01*
X027122D01*
X027237Y019283D01*
X027339Y019343D01*
X027423Y019426D01*
X027482Y019529D01*
X027513Y019644D01*
Y019762D01*
X027482Y019876D01*
X027423Y019979D01*
X027339Y020063D01*
X027237Y020122D01*
X027122Y020153D01*
D02*
G37*
G36*
X021122D02*
X021004D01*
X020889Y020122D01*
X020787Y020063D01*
X020703Y019979D01*
X020644Y019876D01*
X020613Y019762D01*
Y019644D01*
X020644Y019529D01*
X020703Y019426D01*
X020787Y019343D01*
X020889Y019283D01*
X021004Y019253D01*
X021122D01*
X021237Y019283D01*
X021339Y019343D01*
X021423Y019426D01*
X021482Y019529D01*
X021513Y019644D01*
Y019762D01*
X021482Y019876D01*
X021423Y019979D01*
X021339Y020063D01*
X021237Y020122D01*
X021122Y020153D01*
D02*
G37*
G36*
X019122D02*
X019004D01*
X018889Y020122D01*
X018787Y020063D01*
X018703Y019979D01*
X018644Y019876D01*
X018613Y019762D01*
Y019644D01*
X018644Y019529D01*
X018703Y019426D01*
X018787Y019343D01*
X018889Y019283D01*
X019004Y019253D01*
X019122D01*
X019237Y019283D01*
X019339Y019343D01*
X019423Y019426D01*
X019482Y019529D01*
X019513Y019644D01*
Y019762D01*
X019482Y019876D01*
X019423Y019979D01*
X019339Y020063D01*
X019237Y020122D01*
X019122Y020153D01*
D02*
G37*
G36*
X014198Y019500D02*
X014194D01*
Y019135D01*
X014559D01*
Y019139D01*
X014530Y019245D01*
X014476Y019339D01*
X014398Y019417D01*
X014304Y019471D01*
X014198Y019500D01*
D02*
G37*
G36*
X014033Y019635D02*
X013830D01*
Y019432D01*
X013835Y019433D01*
X013861Y019388D01*
X013812Y019339D01*
X013757Y019245D01*
X013729Y019139D01*
Y019135D01*
X014094D01*
Y019500D01*
X014089D01*
X014007Y019478D01*
X013981Y019522D01*
X013986Y019527D01*
X014019Y019586D01*
X014033Y019635D01*
D02*
G37*
G36*
X032235Y019020D02*
Y018721D01*
X032534D01*
X032511Y018806D01*
X032465Y018886D01*
X032400Y018951D01*
X032320Y018997D01*
X032235Y019020D01*
D02*
G37*
G36*
X032135D02*
X032050Y018997D01*
X031970Y018951D01*
X031905Y018886D01*
X031859Y018806D01*
X031836Y018721D01*
X032135D01*
Y019020D01*
D02*
G37*
G36*
X033716Y019076D02*
X033711D01*
Y018711D01*
X034076D01*
Y018716D01*
X034048Y018822D01*
X033993Y018916D01*
X033916Y018993D01*
X033822Y019048D01*
X033716Y019076D01*
D02*
G37*
G36*
X033611D02*
X033607D01*
X033501Y019048D01*
X033407Y018993D01*
X033329Y018916D01*
X033275Y018822D01*
X033246Y018716D01*
Y018711D01*
X033611D01*
Y019076D01*
D02*
G37*
G36*
X014559Y019035D02*
X014194D01*
Y018670D01*
X014198D01*
X014304Y018698D01*
X014398Y018753D01*
X014476Y018830D01*
X014530Y018924D01*
X014559Y019030D01*
Y019035D01*
D02*
G37*
G36*
X014094D02*
X013729D01*
Y019030D01*
X013757Y018924D01*
X013812Y018830D01*
X013889Y018753D01*
X013984Y018698D01*
X014089Y018670D01*
X014094D01*
Y019035D01*
D02*
G37*
G36*
X032534Y018621D02*
X032235D01*
Y018322D01*
X032320Y018345D01*
X032400Y018391D01*
X032465Y018456D01*
X032511Y018536D01*
X032534Y018621D01*
D02*
G37*
G36*
X032135D02*
X031836D01*
X031859Y018536D01*
X031905Y018456D01*
X031970Y018391D01*
X032050Y018345D01*
X032135Y018322D01*
Y018621D01*
D02*
G37*
G36*
X029122Y019153D02*
X029004D01*
X028889Y019122D01*
X028787Y019063D01*
X028703Y018979D01*
X028644Y018876D01*
X028613Y018762D01*
Y018644D01*
X028644Y018529D01*
X028703Y018426D01*
X028787Y018343D01*
X028889Y018283D01*
X029004Y018253D01*
X029122D01*
X029237Y018283D01*
X029339Y018343D01*
X029423Y018426D01*
X029482Y018529D01*
X029513Y018644D01*
Y018762D01*
X029482Y018876D01*
X029423Y018979D01*
X029339Y019063D01*
X029237Y019122D01*
X029122Y019153D01*
D02*
G37*
G36*
X015678Y036193D02*
X015562D01*
X015447Y036170D01*
X015340Y036125D01*
X015243Y036060D01*
X015160Y035978D01*
X015095Y035881D01*
X015051Y035773D01*
X015028Y035659D01*
Y035542D01*
X015051Y035428D01*
X015095Y035320D01*
X015160Y035223D01*
X015243Y035140D01*
X015340Y035076D01*
X015447Y035031D01*
X015562Y035008D01*
X015678D01*
X015793Y035031D01*
X015901Y035076D01*
X015998Y035140D01*
X016080Y035223D01*
X016145Y035320D01*
X016189Y035428D01*
X016193Y035447D01*
X021610D01*
X024522Y032535D01*
X024522Y019852D01*
X024534Y019794D01*
X024567Y019744D01*
X025717Y018595D01*
X025766Y018561D01*
X025825Y018550D01*
X026638D01*
X026644Y018529D01*
X026703Y018426D01*
X026787Y018343D01*
X026889Y018283D01*
X027004Y018253D01*
X027122D01*
X027237Y018283D01*
X027339Y018343D01*
X027423Y018426D01*
X027482Y018529D01*
X027513Y018644D01*
Y018762D01*
X027482Y018876D01*
X027423Y018979D01*
X027339Y019063D01*
X027237Y019122D01*
X027122Y019153D01*
X027004D01*
X026889Y019122D01*
X026787Y019063D01*
X026703Y018979D01*
X026644Y018876D01*
X026638Y018856D01*
X025888D01*
X024828Y019916D01*
X024828Y032598D01*
X024816Y032657D01*
X024783Y032707D01*
X021781Y035709D01*
X021732Y035742D01*
X021673Y035753D01*
X016193D01*
X016189Y035773D01*
X016145Y035881D01*
X016080Y035978D01*
X015998Y036060D01*
X015901Y036125D01*
X015793Y036170D01*
X015678Y036193D01*
D02*
G37*
G36*
X021122Y019153D02*
X021004D01*
X020889Y019122D01*
X020787Y019063D01*
X020703Y018979D01*
X020644Y018876D01*
X020613Y018762D01*
Y018644D01*
X020644Y018529D01*
X020703Y018426D01*
X020787Y018343D01*
X020889Y018283D01*
X021004Y018253D01*
X021122D01*
X021237Y018283D01*
X021339Y018343D01*
X021423Y018426D01*
X021482Y018529D01*
X021513Y018644D01*
Y018762D01*
X021482Y018876D01*
X021423Y018979D01*
X021339Y019063D01*
X021237Y019122D01*
X021122Y019153D01*
D02*
G37*
G36*
X019122D02*
X019004D01*
X018889Y019122D01*
X018787Y019063D01*
X018703Y018979D01*
X018644Y018876D01*
X018613Y018762D01*
Y018644D01*
X018644Y018529D01*
X018703Y018426D01*
X018787Y018343D01*
X018889Y018283D01*
X019004Y018253D01*
X019122D01*
X019237Y018283D01*
X019339Y018343D01*
X019423Y018426D01*
X019482Y018529D01*
X019513Y018644D01*
Y018762D01*
X019482Y018876D01*
X019423Y018979D01*
X019339Y019063D01*
X019237Y019122D01*
X019122Y019153D01*
D02*
G37*
G36*
X034076Y018611D02*
X033711D01*
Y018246D01*
X033716D01*
X033822Y018275D01*
X033916Y018329D01*
X033993Y018407D01*
X034048Y018501D01*
X034076Y018607D01*
Y018611D01*
D02*
G37*
G36*
X033611D02*
X033246D01*
Y018607D01*
X033275Y018501D01*
X033329Y018407D01*
X033407Y018329D01*
X033501Y018275D01*
X033607Y018246D01*
X033611D01*
Y018611D01*
D02*
G37*
G36*
X032430Y017970D02*
X032381Y017956D01*
X032322Y017923D01*
X032274Y017875D01*
X032240Y017816D01*
X032227Y017767D01*
X032430D01*
Y017970D01*
D02*
G37*
G36*
X030562D02*
Y017767D01*
X030765D01*
X030752Y017816D01*
X030718Y017875D01*
X030670Y017923D01*
X030611Y017956D01*
X030562Y017970D01*
D02*
G37*
G36*
X030462D02*
X030412Y017956D01*
X030354Y017923D01*
X030306Y017875D01*
X030272Y017816D01*
X030259Y017767D01*
X030462D01*
Y017970D01*
D02*
G37*
G36*
X024656D02*
Y017767D01*
X024859D01*
X024846Y017816D01*
X024812Y017875D01*
X024764Y017923D01*
X024706Y017956D01*
X024656Y017970D01*
D02*
G37*
G36*
X024556D02*
X024507Y017956D01*
X024448Y017923D01*
X024400Y017875D01*
X024366Y017816D01*
X024353Y017767D01*
X024556D01*
Y017970D01*
D02*
G37*
G36*
X022688D02*
Y017767D01*
X022891D01*
X022878Y017816D01*
X022844Y017875D01*
X022796Y017923D01*
X022737Y017956D01*
X022688Y017970D01*
D02*
G37*
G36*
X022588D02*
X022538Y017956D01*
X022480Y017923D01*
X022432Y017875D01*
X022398Y017816D01*
X022385Y017767D01*
X022588D01*
Y017970D01*
D02*
G37*
G36*
X014814D02*
Y017767D01*
X015017D01*
X015004Y017816D01*
X014970Y017875D01*
X014922Y017923D01*
X014863Y017956D01*
X014814Y017970D01*
D02*
G37*
G36*
X014714D02*
X014664Y017956D01*
X014606Y017923D01*
X014558Y017875D01*
X014524Y017816D01*
X014511Y017767D01*
X014714D01*
Y017970D01*
D02*
G37*
G36*
X012845D02*
Y017767D01*
X013048D01*
X013035Y017816D01*
X013001Y017875D01*
X012953Y017923D01*
X012895Y017956D01*
X012845Y017970D01*
D02*
G37*
G36*
X012745D02*
X012696Y017956D01*
X012637Y017923D01*
X012589Y017875D01*
X012555Y017816D01*
X012542Y017767D01*
X012745D01*
Y017970D01*
D02*
G37*
G36*
X036716Y018076D02*
X036711D01*
Y017711D01*
X037076D01*
Y017716D01*
X037048Y017822D01*
X036993Y017916D01*
X036916Y017993D01*
X036822Y018048D01*
X036716Y018076D01*
D02*
G37*
G36*
X036611D02*
X036607D01*
X036501Y018048D01*
X036407Y017993D01*
X036329Y017916D01*
X036275Y017822D01*
X036246Y017716D01*
Y017711D01*
X036611D01*
Y018076D01*
D02*
G37*
G36*
X032430Y017667D02*
X032227D01*
X032240Y017617D01*
X032274Y017558D01*
X032322Y017510D01*
X032381Y017477D01*
X032430Y017463D01*
Y017667D01*
D02*
G37*
G36*
X030765D02*
X030562D01*
Y017463D01*
X030611Y017477D01*
X030670Y017510D01*
X030718Y017558D01*
X030752Y017617D01*
X030765Y017667D01*
D02*
G37*
G36*
X030462D02*
X030259D01*
X030272Y017617D01*
X030306Y017558D01*
X030354Y017510D01*
X030412Y017477D01*
X030462Y017463D01*
Y017667D01*
D02*
G37*
G36*
X024859D02*
X024656D01*
Y017463D01*
X024706Y017477D01*
X024764Y017510D01*
X024812Y017558D01*
X024846Y017617D01*
X024859Y017667D01*
D02*
G37*
G36*
X024556D02*
X024353D01*
X024366Y017617D01*
X024400Y017558D01*
X024448Y017510D01*
X024507Y017477D01*
X024556Y017463D01*
Y017667D01*
D02*
G37*
G36*
X022891D02*
X022688D01*
Y017463D01*
X022737Y017477D01*
X022796Y017510D01*
X022844Y017558D01*
X022878Y017617D01*
X022891Y017667D01*
D02*
G37*
G36*
X022588D02*
X022385D01*
X022398Y017617D01*
X022432Y017558D01*
X022480Y017510D01*
X022538Y017477D01*
X022588Y017463D01*
Y017667D01*
D02*
G37*
G36*
X015017D02*
X014814D01*
Y017463D01*
X014863Y017477D01*
X014922Y017510D01*
X014970Y017558D01*
X015004Y017617D01*
X015017Y017667D01*
D02*
G37*
G36*
X014714D02*
X014511D01*
X014524Y017617D01*
X014558Y017558D01*
X014606Y017510D01*
X014664Y017477D01*
X014714Y017463D01*
Y017667D01*
D02*
G37*
G36*
X013048D02*
X012845D01*
Y017463D01*
X012895Y017477D01*
X012953Y017510D01*
X013001Y017558D01*
X013035Y017617D01*
X013048Y017667D01*
D02*
G37*
G36*
X012745D02*
X012542D01*
X012555Y017617D01*
X012589Y017558D01*
X012637Y017510D01*
X012696Y017477D01*
X012745Y017463D01*
Y017667D01*
D02*
G37*
G36*
X029122Y018153D02*
X029004D01*
X028889Y018122D01*
X028787Y018063D01*
X028703Y017979D01*
X028644Y017876D01*
X028613Y017762D01*
Y017644D01*
X028644Y017529D01*
X028703Y017426D01*
X028787Y017343D01*
X028889Y017283D01*
X029004Y017253D01*
X029122D01*
X029237Y017283D01*
X029339Y017343D01*
X029423Y017426D01*
X029482Y017529D01*
X029513Y017644D01*
Y017762D01*
X029482Y017876D01*
X029423Y017979D01*
X029339Y018063D01*
X029237Y018122D01*
X029122Y018153D01*
D02*
G37*
G36*
X027122D02*
X027004D01*
X026889Y018122D01*
X026787Y018063D01*
X026703Y017979D01*
X026644Y017876D01*
X026613Y017762D01*
Y017644D01*
X026644Y017529D01*
X026703Y017426D01*
X026787Y017343D01*
X026889Y017283D01*
X027004Y017253D01*
X027122D01*
X027237Y017283D01*
X027339Y017343D01*
X027423Y017426D01*
X027482Y017529D01*
X027513Y017644D01*
Y017762D01*
X027482Y017876D01*
X027423Y017979D01*
X027339Y018063D01*
X027237Y018122D01*
X027122Y018153D01*
D02*
G37*
G36*
X021122D02*
X021004D01*
X020889Y018122D01*
X020787Y018063D01*
X020703Y017979D01*
X020644Y017876D01*
X020613Y017762D01*
Y017644D01*
X020644Y017529D01*
X020703Y017426D01*
X020787Y017343D01*
X020889Y017283D01*
X021004Y017253D01*
X021122D01*
X021237Y017283D01*
X021339Y017343D01*
X021423Y017426D01*
X021482Y017529D01*
X021513Y017644D01*
Y017762D01*
X021482Y017876D01*
X021423Y017979D01*
X021339Y018063D01*
X021237Y018122D01*
X021122Y018153D01*
D02*
G37*
G36*
X019122D02*
X019004D01*
X018889Y018122D01*
X018787Y018063D01*
X018703Y017979D01*
X018644Y017876D01*
X018613Y017762D01*
Y017644D01*
X018644Y017529D01*
X018703Y017426D01*
X018787Y017343D01*
X018889Y017283D01*
X019004Y017253D01*
X019122D01*
X019237Y017283D01*
X019339Y017343D01*
X019423Y017426D01*
X019482Y017529D01*
X019513Y017644D01*
Y017762D01*
X019482Y017876D01*
X019423Y017979D01*
X019339Y018063D01*
X019237Y018122D01*
X019122Y018153D01*
D02*
G37*
G36*
X037076Y017611D02*
X036711D01*
Y017246D01*
X036716D01*
X036822Y017275D01*
X036916Y017329D01*
X036993Y017407D01*
X037048Y017501D01*
X037076Y017607D01*
Y017611D01*
D02*
G37*
G36*
X036611D02*
X036246D01*
Y017607D01*
X036275Y017501D01*
X036329Y017407D01*
X036407Y017329D01*
X036501Y017275D01*
X036607Y017246D01*
X036611D01*
Y017611D01*
D02*
G37*
G36*
X033716Y018076D02*
X033607D01*
X033501Y018048D01*
X033407Y017993D01*
X033329Y017916D01*
X033275Y017822D01*
X033246Y017716D01*
Y017607D01*
X033275Y017501D01*
X033329Y017407D01*
X033407Y017329D01*
X033501Y017275D01*
X033607Y017246D01*
X033716D01*
X033822Y017275D01*
X033916Y017329D01*
X033993Y017407D01*
X034048Y017501D01*
X034076Y017607D01*
Y017716D01*
X034048Y017822D01*
X033993Y017916D01*
X033916Y017993D01*
X033822Y018048D01*
X033716Y018076D01*
D02*
G37*
G36*
X036716Y017078D02*
X036711D01*
Y016713D01*
X037076D01*
Y016718D01*
X037048Y016824D01*
X036993Y016918D01*
X036916Y016995D01*
X036822Y017050D01*
X036716Y017078D01*
D02*
G37*
G36*
X036611D02*
X036607D01*
X036501Y017050D01*
X036407Y016995D01*
X036329Y016918D01*
X036275Y016824D01*
X036246Y016718D01*
Y016713D01*
X036611D01*
Y017078D01*
D02*
G37*
G36*
X036022Y016962D02*
X035696D01*
Y016676D01*
X036022D01*
Y016962D01*
D02*
G37*
G36*
X029122Y017153D02*
X029004D01*
X028889Y017122D01*
X028787Y017063D01*
X028703Y016979D01*
X028644Y016876D01*
X028613Y016762D01*
Y016644D01*
X028644Y016529D01*
X028703Y016426D01*
X028787Y016343D01*
X028889Y016283D01*
X029004Y016253D01*
X029122D01*
X029237Y016283D01*
X029339Y016343D01*
X029423Y016426D01*
X029482Y016529D01*
X029513Y016644D01*
Y016762D01*
X029482Y016876D01*
X029423Y016979D01*
X029339Y017063D01*
X029237Y017122D01*
X029122Y017153D01*
D02*
G37*
G36*
X027122D02*
X027004D01*
X026889Y017122D01*
X026787Y017063D01*
X026703Y016979D01*
X026644Y016876D01*
X026613Y016762D01*
Y016644D01*
X026644Y016529D01*
X026703Y016426D01*
X026787Y016343D01*
X026889Y016283D01*
X027004Y016253D01*
X027122D01*
X027237Y016283D01*
X027339Y016343D01*
X027423Y016426D01*
X027482Y016529D01*
X027513Y016644D01*
Y016762D01*
X027482Y016876D01*
X027423Y016979D01*
X027339Y017063D01*
X027237Y017122D01*
X027122Y017153D01*
D02*
G37*
G36*
X021122D02*
X021004D01*
X020889Y017122D01*
X020787Y017063D01*
X020703Y016979D01*
X020644Y016876D01*
X020613Y016762D01*
Y016644D01*
X020644Y016529D01*
X020703Y016426D01*
X020787Y016343D01*
X020889Y016283D01*
X021004Y016253D01*
X021122D01*
X021237Y016283D01*
X021339Y016343D01*
X021423Y016426D01*
X021482Y016529D01*
X021513Y016644D01*
Y016762D01*
X021482Y016876D01*
X021423Y016979D01*
X021339Y017063D01*
X021237Y017122D01*
X021122Y017153D01*
D02*
G37*
G36*
X019122D02*
X019004D01*
X018889Y017122D01*
X018787Y017063D01*
X018703Y016979D01*
X018644Y016876D01*
X018613Y016762D01*
Y016644D01*
X018644Y016529D01*
X018703Y016426D01*
X018787Y016343D01*
X018889Y016283D01*
X019004Y016253D01*
X019122D01*
X019237Y016283D01*
X019339Y016343D01*
X019423Y016426D01*
X019482Y016529D01*
X019513Y016644D01*
Y016762D01*
X019482Y016876D01*
X019423Y016979D01*
X019339Y017063D01*
X019237Y017122D01*
X019122Y017153D01*
D02*
G37*
G36*
X037076Y016613D02*
X036711D01*
Y016248D01*
X036716D01*
X036822Y016277D01*
X036916Y016331D01*
X036993Y016409D01*
X037048Y016503D01*
X037076Y016609D01*
Y016613D01*
D02*
G37*
G36*
X036611D02*
X036246D01*
Y016609D01*
X036275Y016503D01*
X036329Y016409D01*
X036407Y016331D01*
X036501Y016277D01*
X036607Y016248D01*
X036611D01*
Y016613D01*
D02*
G37*
G36*
X033716Y017078D02*
X033607D01*
X033501Y017050D01*
X033407Y016995D01*
X033329Y016918D01*
X033275Y016824D01*
X033246Y016718D01*
Y016609D01*
X033275Y016503D01*
X033329Y016409D01*
X033407Y016331D01*
X033501Y016277D01*
X033607Y016248D01*
X033716D01*
X033822Y016277D01*
X033916Y016331D01*
X033993Y016409D01*
X034048Y016503D01*
X034076Y016609D01*
Y016718D01*
X034048Y016824D01*
X033993Y016918D01*
X033916Y016995D01*
X033822Y017050D01*
X033716Y017078D01*
D02*
G37*
G36*
X035483Y016001D02*
Y015798D01*
X035686D01*
X035673Y015847D01*
X035639Y015906D01*
X035591Y015954D01*
X035532Y015988D01*
X035483Y016001D01*
D02*
G37*
G36*
X035383D02*
X035334Y015988D01*
X035275Y015954D01*
X035227Y015906D01*
X035193Y015847D01*
X035180Y015798D01*
X035383D01*
Y016001D01*
D02*
G37*
G36*
X031546D02*
Y015798D01*
X031749D01*
X031736Y015847D01*
X031702Y015906D01*
X031654Y015954D01*
X031595Y015988D01*
X031546Y016001D01*
D02*
G37*
G36*
X031446D02*
X031397Y015988D01*
X031338Y015954D01*
X031290Y015906D01*
X031256Y015847D01*
X031243Y015798D01*
X031446D01*
Y016001D01*
D02*
G37*
G36*
X025641D02*
Y015798D01*
X025844D01*
X025830Y015847D01*
X025797Y015906D01*
X025749Y015954D01*
X025690Y015988D01*
X025641Y016001D01*
D02*
G37*
G36*
X025541D02*
X025491Y015988D01*
X025432Y015954D01*
X025385Y015906D01*
X025351Y015847D01*
X025337Y015798D01*
X025541D01*
Y016001D01*
D02*
G37*
G36*
X023672D02*
Y015798D01*
X023875D01*
X023862Y015847D01*
X023828Y015906D01*
X023780Y015954D01*
X023721Y015988D01*
X023672Y016001D01*
D02*
G37*
G36*
X023572D02*
X023523Y015988D01*
X023464Y015954D01*
X023416Y015906D01*
X023382Y015847D01*
X023369Y015798D01*
X023572D01*
Y016001D01*
D02*
G37*
G36*
X017767D02*
Y015798D01*
X017970D01*
X017956Y015847D01*
X017923Y015906D01*
X017875Y015954D01*
X017816Y015988D01*
X017767Y016001D01*
D02*
G37*
G36*
X017667D02*
X017617Y015988D01*
X017558Y015954D01*
X017510Y015906D01*
X017477Y015847D01*
X017463Y015798D01*
X017667D01*
Y016001D01*
D02*
G37*
G36*
X013830D02*
Y015798D01*
X014033D01*
X014019Y015847D01*
X013986Y015906D01*
X013938Y015954D01*
X013879Y015988D01*
X013830Y016001D01*
D02*
G37*
G36*
X013730D02*
X013680Y015988D01*
X013621Y015954D01*
X013573Y015906D01*
X013540Y015847D01*
X013526Y015798D01*
X013730D01*
Y016001D01*
D02*
G37*
G36*
X011861D02*
Y015798D01*
X012064D01*
X012051Y015847D01*
X012017Y015906D01*
X011969Y015954D01*
X011910Y015988D01*
X011861Y016001D01*
D02*
G37*
G36*
X011761D02*
X011712Y015988D01*
X011653Y015954D01*
X011605Y015906D01*
X011571Y015847D01*
X011558Y015798D01*
X011761D01*
Y016001D01*
D02*
G37*
G36*
X035686Y015698D02*
X035483D01*
Y015495D01*
X035532Y015508D01*
X035591Y015542D01*
X035639Y015590D01*
X035673Y015649D01*
X035686Y015698D01*
D02*
G37*
G36*
X035383D02*
X035180D01*
X035193Y015649D01*
X035227Y015590D01*
X035275Y015542D01*
X035334Y015508D01*
X035383Y015495D01*
Y015698D01*
D02*
G37*
G36*
X031749D02*
X031546D01*
Y015495D01*
X031595Y015508D01*
X031654Y015542D01*
X031702Y015590D01*
X031736Y015649D01*
X031749Y015698D01*
D02*
G37*
G36*
X031446D02*
X031243D01*
X031256Y015649D01*
X031290Y015590D01*
X031338Y015542D01*
X031397Y015508D01*
X031446Y015495D01*
Y015698D01*
D02*
G37*
G36*
X025844D02*
X025641D01*
Y015495D01*
X025690Y015508D01*
X025749Y015542D01*
X025797Y015590D01*
X025830Y015649D01*
X025844Y015698D01*
D02*
G37*
G36*
X025541D02*
X025337D01*
X025351Y015649D01*
X025385Y015590D01*
X025432Y015542D01*
X025491Y015508D01*
X025541Y015495D01*
Y015698D01*
D02*
G37*
G36*
X023875D02*
X023672D01*
Y015495D01*
X023721Y015508D01*
X023780Y015542D01*
X023828Y015590D01*
X023862Y015649D01*
X023875Y015698D01*
D02*
G37*
G36*
X023572D02*
X023369D01*
X023382Y015649D01*
X023416Y015590D01*
X023464Y015542D01*
X023523Y015508D01*
X023572Y015495D01*
Y015698D01*
D02*
G37*
G36*
X017970D02*
X017767D01*
Y015495D01*
X017816Y015508D01*
X017875Y015542D01*
X017923Y015590D01*
X017956Y015649D01*
X017970Y015698D01*
D02*
G37*
G36*
X017667D02*
X017463D01*
X017477Y015649D01*
X017510Y015590D01*
X017558Y015542D01*
X017617Y015508D01*
X017667Y015495D01*
Y015698D01*
D02*
G37*
G36*
X014033D02*
X013830D01*
Y015495D01*
X013879Y015508D01*
X013938Y015542D01*
X013986Y015590D01*
X014019Y015649D01*
X014033Y015698D01*
D02*
G37*
G36*
X013730D02*
X013526D01*
X013540Y015649D01*
X013573Y015590D01*
X013621Y015542D01*
X013680Y015508D01*
X013730Y015495D01*
Y015698D01*
D02*
G37*
G36*
X012064D02*
X011861D01*
Y015495D01*
X011910Y015508D01*
X011969Y015542D01*
X012017Y015590D01*
X012051Y015649D01*
X012064Y015698D01*
D02*
G37*
G36*
X011761D02*
X011558D01*
X011571Y015649D01*
X011605Y015590D01*
X011653Y015542D01*
X011712Y015508D01*
X011761Y015495D01*
Y015698D01*
D02*
G37*
G36*
X029122Y016153D02*
X029004D01*
X028889Y016122D01*
X028787Y016063D01*
X028703Y015979D01*
X028644Y015876D01*
X028613Y015762D01*
Y015644D01*
X028644Y015529D01*
X028703Y015426D01*
X028787Y015343D01*
X028889Y015283D01*
X029004Y015253D01*
X029122D01*
X029237Y015283D01*
X029339Y015343D01*
X029423Y015426D01*
X029482Y015529D01*
X029513Y015644D01*
Y015762D01*
X029482Y015876D01*
X029423Y015979D01*
X029339Y016063D01*
X029237Y016122D01*
X029122Y016153D01*
D02*
G37*
G36*
X027122D02*
X027004D01*
X026889Y016122D01*
X026787Y016063D01*
X026703Y015979D01*
X026644Y015876D01*
X026613Y015762D01*
Y015644D01*
X026644Y015529D01*
X026703Y015426D01*
X026787Y015343D01*
X026889Y015283D01*
X027004Y015253D01*
X027122D01*
X027237Y015283D01*
X027339Y015343D01*
X027423Y015426D01*
X027482Y015529D01*
X027513Y015644D01*
Y015762D01*
X027482Y015876D01*
X027423Y015979D01*
X027339Y016063D01*
X027237Y016122D01*
X027122Y016153D01*
D02*
G37*
G36*
X021122D02*
X021004D01*
X020889Y016122D01*
X020787Y016063D01*
X020703Y015979D01*
X020644Y015876D01*
X020613Y015762D01*
Y015644D01*
X020644Y015529D01*
X020703Y015426D01*
X020787Y015343D01*
X020889Y015283D01*
X021004Y015253D01*
X021122D01*
X021237Y015283D01*
X021339Y015343D01*
X021423Y015426D01*
X021482Y015529D01*
X021513Y015644D01*
Y015762D01*
X021482Y015876D01*
X021423Y015979D01*
X021339Y016063D01*
X021237Y016122D01*
X021122Y016153D01*
D02*
G37*
G36*
X019122D02*
X019004D01*
X018889Y016122D01*
X018787Y016063D01*
X018703Y015979D01*
X018644Y015876D01*
X018613Y015762D01*
Y015644D01*
X018644Y015529D01*
X018703Y015426D01*
X018787Y015343D01*
X018889Y015283D01*
X019004Y015253D01*
X019122D01*
X019237Y015283D01*
X019339Y015343D01*
X019423Y015426D01*
X019482Y015529D01*
X019513Y015644D01*
Y015762D01*
X019482Y015876D01*
X019423Y015979D01*
X019339Y016063D01*
X019237Y016122D01*
X019122Y016153D01*
D02*
G37*
G36*
X033716Y016078D02*
X033607D01*
X033501Y016050D01*
X033407Y015995D01*
X033329Y015918D01*
X033275Y015824D01*
X033246Y015718D01*
Y015609D01*
X033275Y015503D01*
X033329Y015409D01*
X033407Y015331D01*
X033501Y015277D01*
X033607Y015248D01*
X033716D01*
X033822Y015277D01*
X033916Y015331D01*
X033993Y015409D01*
X034048Y015503D01*
X034076Y015609D01*
Y015718D01*
X034048Y015824D01*
X033993Y015918D01*
X033916Y015995D01*
X033822Y016050D01*
X033716Y016078D01*
D02*
G37*
G36*
Y015078D02*
X033711D01*
Y014713D01*
X034076D01*
Y014718D01*
X034048Y014824D01*
X033993Y014918D01*
X033916Y014995D01*
X033822Y015050D01*
X033716Y015078D01*
D02*
G37*
G36*
X033611D02*
X033607D01*
X033501Y015050D01*
X033407Y014995D01*
X033329Y014918D01*
X033275Y014824D01*
X033246Y014718D01*
Y014713D01*
X033611D01*
Y015078D01*
D02*
G37*
G36*
X027122Y015153D02*
X027004D01*
X026889Y015122D01*
X026787Y015063D01*
X026703Y014979D01*
X026644Y014876D01*
X026613Y014762D01*
Y014644D01*
X026644Y014529D01*
X026703Y014426D01*
X026787Y014343D01*
X026889Y014283D01*
X027004Y014253D01*
X027122D01*
X027237Y014283D01*
X027339Y014343D01*
X027423Y014426D01*
X027482Y014529D01*
X027513Y014644D01*
Y014762D01*
X027482Y014876D01*
X027423Y014979D01*
X027339Y015063D01*
X027237Y015122D01*
X027122Y015153D01*
D02*
G37*
G36*
X021122D02*
X021004D01*
X020889Y015122D01*
X020787Y015063D01*
X020703Y014979D01*
X020644Y014876D01*
X020613Y014762D01*
Y014644D01*
X020644Y014529D01*
X020703Y014426D01*
X020787Y014343D01*
X020889Y014283D01*
X021004Y014253D01*
X021122D01*
X021237Y014283D01*
X021339Y014343D01*
X021423Y014426D01*
X021482Y014529D01*
X021513Y014644D01*
Y014762D01*
X021482Y014876D01*
X021423Y014979D01*
X021339Y015063D01*
X021237Y015122D01*
X021122Y015153D01*
D02*
G37*
G36*
X019122D02*
X019004D01*
X018889Y015122D01*
X018787Y015063D01*
X018703Y014979D01*
X018644Y014876D01*
X018613Y014762D01*
Y014644D01*
X018644Y014529D01*
X018703Y014426D01*
X018787Y014343D01*
X018889Y014283D01*
X019004Y014253D01*
X019122D01*
X019237Y014283D01*
X019339Y014343D01*
X019423Y014426D01*
X019482Y014529D01*
X019513Y014644D01*
Y014762D01*
X019482Y014876D01*
X019423Y014979D01*
X019339Y015063D01*
X019237Y015122D01*
X019122Y015153D01*
D02*
G37*
G36*
X034076Y014613D02*
X033711D01*
Y014248D01*
X033716D01*
X033822Y014277D01*
X033916Y014331D01*
X033993Y014409D01*
X034048Y014503D01*
X034076Y014609D01*
Y014613D01*
D02*
G37*
G36*
X033611D02*
X033246D01*
Y014609D01*
X033275Y014503D01*
X033329Y014409D01*
X033407Y014331D01*
X033501Y014277D01*
X033607Y014248D01*
X033611D01*
Y014613D01*
D02*
G37*
G36*
X034499Y014033D02*
Y013830D01*
X034702D01*
X034689Y013879D01*
X034655Y013938D01*
X034607Y013986D01*
X034548Y014019D01*
X034499Y014033D01*
D02*
G37*
G36*
X034399D02*
X034349Y014019D01*
X034291Y013986D01*
X034243Y013938D01*
X034209Y013879D01*
X034196Y013830D01*
X034399D01*
Y014033D01*
D02*
G37*
G36*
X032530D02*
Y013830D01*
X032733D01*
X032720Y013879D01*
X032686Y013938D01*
X032638Y013986D01*
X032580Y014019D01*
X032530Y014033D01*
D02*
G37*
G36*
X032430D02*
X032381Y014019D01*
X032322Y013986D01*
X032274Y013938D01*
X032240Y013879D01*
X032227Y013830D01*
X032430D01*
Y014033D01*
D02*
G37*
G36*
X030562D02*
Y013830D01*
X030765D01*
X030752Y013879D01*
X030718Y013938D01*
X030670Y013986D01*
X030611Y014019D01*
X030562Y014033D01*
D02*
G37*
G36*
X030462D02*
X030412Y014019D01*
X030354Y013986D01*
X030306Y013938D01*
X030272Y013879D01*
X030259Y013830D01*
X030462D01*
Y014033D01*
D02*
G37*
G36*
X024656D02*
Y013830D01*
X024859D01*
X024846Y013879D01*
X024812Y013938D01*
X024764Y013986D01*
X024706Y014019D01*
X024656Y014033D01*
D02*
G37*
G36*
X024556D02*
X024507Y014019D01*
X024448Y013986D01*
X024400Y013938D01*
X024366Y013879D01*
X024353Y013830D01*
X024556D01*
Y014033D01*
D02*
G37*
G36*
X022688D02*
Y013830D01*
X022891D01*
X022878Y013879D01*
X022844Y013938D01*
X022796Y013986D01*
X022737Y014019D01*
X022688Y014033D01*
D02*
G37*
G36*
X022588D02*
X022538Y014019D01*
X022480Y013986D01*
X022432Y013938D01*
X022398Y013879D01*
X022385Y013830D01*
X022588D01*
Y014033D01*
D02*
G37*
G36*
X016782D02*
Y013830D01*
X016985D01*
X016972Y013879D01*
X016938Y013938D01*
X016890Y013986D01*
X016832Y014019D01*
X016782Y014033D01*
D02*
G37*
G36*
X016682D02*
X016633Y014019D01*
X016574Y013986D01*
X016526Y013938D01*
X016492Y013879D01*
X016479Y013830D01*
X016682D01*
Y014033D01*
D02*
G37*
G36*
X014814D02*
Y013830D01*
X015017D01*
X015004Y013879D01*
X014970Y013938D01*
X014922Y013986D01*
X014863Y014019D01*
X014814Y014033D01*
D02*
G37*
G36*
X014714D02*
X014664Y014019D01*
X014606Y013986D01*
X014558Y013938D01*
X014524Y013879D01*
X014511Y013830D01*
X014714D01*
Y014033D01*
D02*
G37*
G36*
X012845D02*
Y013830D01*
X013048D01*
X013035Y013879D01*
X013001Y013938D01*
X012953Y013986D01*
X012895Y014019D01*
X012845Y014033D01*
D02*
G37*
G36*
X012745D02*
X012696Y014019D01*
X012637Y013986D01*
X012589Y013938D01*
X012555Y013879D01*
X012542Y013830D01*
X012745D01*
Y014033D01*
D02*
G37*
G36*
X036716Y014078D02*
X036711D01*
Y013713D01*
X037076D01*
Y013718D01*
X037048Y013824D01*
X036993Y013918D01*
X036916Y013995D01*
X036822Y014050D01*
X036716Y014078D01*
D02*
G37*
G36*
X036611D02*
X036607D01*
X036501Y014050D01*
X036407Y013995D01*
X036329Y013918D01*
X036275Y013824D01*
X036246Y013718D01*
Y013713D01*
X036611D01*
Y014078D01*
D02*
G37*
G36*
X032733Y013730D02*
X032530D01*
Y013526D01*
X032580Y013540D01*
X032638Y013573D01*
X032686Y013621D01*
X032720Y013680D01*
X032733Y013730D01*
D02*
G37*
G36*
X032430D02*
X032227D01*
X032240Y013680D01*
X032274Y013621D01*
X032322Y013573D01*
X032381Y013540D01*
X032430Y013526D01*
Y013730D01*
D02*
G37*
G36*
X030765D02*
X030562D01*
Y013526D01*
X030611Y013540D01*
X030670Y013573D01*
X030718Y013621D01*
X030752Y013680D01*
X030765Y013730D01*
D02*
G37*
G36*
X030462D02*
X030259D01*
X030272Y013680D01*
X030306Y013621D01*
X030354Y013573D01*
X030412Y013540D01*
X030462Y013526D01*
Y013730D01*
D02*
G37*
G36*
X024859D02*
X024656D01*
Y013526D01*
X024706Y013540D01*
X024764Y013573D01*
X024812Y013621D01*
X024846Y013680D01*
X024859Y013730D01*
D02*
G37*
G36*
X024556D02*
X024353D01*
X024366Y013680D01*
X024400Y013621D01*
X024448Y013573D01*
X024507Y013540D01*
X024556Y013526D01*
Y013730D01*
D02*
G37*
G36*
X022891D02*
X022688D01*
Y013526D01*
X022737Y013540D01*
X022796Y013573D01*
X022844Y013621D01*
X022878Y013680D01*
X022891Y013730D01*
D02*
G37*
G36*
X022588D02*
X022385D01*
X022398Y013680D01*
X022432Y013621D01*
X022480Y013573D01*
X022538Y013540D01*
X022588Y013526D01*
Y013730D01*
D02*
G37*
G36*
X016985D02*
X016782D01*
Y013526D01*
X016832Y013540D01*
X016890Y013573D01*
X016938Y013621D01*
X016972Y013680D01*
X016985Y013730D01*
D02*
G37*
G36*
X016682D02*
X016479D01*
X016492Y013680D01*
X016526Y013621D01*
X016574Y013573D01*
X016633Y013540D01*
X016682Y013526D01*
Y013730D01*
D02*
G37*
G36*
X015017D02*
X014814D01*
Y013526D01*
X014863Y013540D01*
X014922Y013573D01*
X014970Y013621D01*
X015004Y013680D01*
X015017Y013730D01*
D02*
G37*
G36*
X014714D02*
X014511D01*
X014524Y013680D01*
X014558Y013621D01*
X014606Y013573D01*
X014664Y013540D01*
X014714Y013526D01*
Y013730D01*
D02*
G37*
G36*
X013048D02*
X012845D01*
Y013526D01*
X012895Y013540D01*
X012953Y013573D01*
X013001Y013621D01*
X013035Y013680D01*
X013048Y013730D01*
D02*
G37*
G36*
X012745D02*
X012542D01*
X012555Y013680D01*
X012589Y013621D01*
X012637Y013573D01*
X012696Y013540D01*
X012745Y013526D01*
Y013730D01*
D02*
G37*
G36*
X034702D02*
X034499D01*
Y013526D01*
X034548Y013540D01*
X034607Y013573D01*
X034655Y013621D01*
X034689Y013680D01*
X034702Y013730D01*
D02*
G37*
G36*
X034399D02*
X034196D01*
X034209Y013680D01*
X034243Y013621D01*
X034291Y013573D01*
X034349Y013540D01*
X034399Y013526D01*
Y013730D01*
D02*
G37*
G36*
X029122Y014153D02*
X029004D01*
X028889Y014122D01*
X028787Y014063D01*
X028703Y013979D01*
X028644Y013876D01*
X028613Y013762D01*
Y013644D01*
X028644Y013529D01*
X028703Y013426D01*
X028787Y013343D01*
X028889Y013283D01*
X029004Y013253D01*
X029122D01*
X029237Y013283D01*
X029339Y013343D01*
X029423Y013426D01*
X029482Y013529D01*
X029513Y013644D01*
Y013762D01*
X029482Y013876D01*
X029423Y013979D01*
X029339Y014063D01*
X029237Y014122D01*
X029122Y014153D01*
D02*
G37*
G36*
X027122D02*
X027004D01*
X026889Y014122D01*
X026787Y014063D01*
X026703Y013979D01*
X026644Y013876D01*
X026613Y013762D01*
Y013644D01*
X026644Y013529D01*
X026703Y013426D01*
X026787Y013343D01*
X026889Y013283D01*
X027004Y013253D01*
X027122D01*
X027237Y013283D01*
X027339Y013343D01*
X027423Y013426D01*
X027482Y013529D01*
X027513Y013644D01*
Y013762D01*
X027482Y013876D01*
X027423Y013979D01*
X027339Y014063D01*
X027237Y014122D01*
X027122Y014153D01*
D02*
G37*
G36*
X021122D02*
X021004D01*
X020889Y014122D01*
X020787Y014063D01*
X020703Y013979D01*
X020644Y013876D01*
X020613Y013762D01*
Y013644D01*
X020644Y013529D01*
X020703Y013426D01*
X020787Y013343D01*
X020889Y013283D01*
X021004Y013253D01*
X021122D01*
X021237Y013283D01*
X021339Y013343D01*
X021423Y013426D01*
X021482Y013529D01*
X021513Y013644D01*
Y013762D01*
X021482Y013876D01*
X021423Y013979D01*
X021339Y014063D01*
X021237Y014122D01*
X021122Y014153D01*
D02*
G37*
G36*
X019122D02*
X019004D01*
X018889Y014122D01*
X018787Y014063D01*
X018703Y013979D01*
X018644Y013876D01*
X018613Y013762D01*
Y013644D01*
X018644Y013529D01*
X018703Y013426D01*
X018787Y013343D01*
X018889Y013283D01*
X019004Y013253D01*
X019122D01*
X019237Y013283D01*
X019339Y013343D01*
X019423Y013426D01*
X019482Y013529D01*
X019513Y013644D01*
Y013762D01*
X019482Y013876D01*
X019423Y013979D01*
X019339Y014063D01*
X019237Y014122D01*
X019122Y014153D01*
D02*
G37*
G36*
X037076Y013613D02*
X036711D01*
Y013248D01*
X036716D01*
X036822Y013277D01*
X036916Y013331D01*
X036993Y013409D01*
X037048Y013503D01*
X037076Y013609D01*
Y013613D01*
D02*
G37*
G36*
X036611D02*
X036246D01*
Y013609D01*
X036275Y013503D01*
X036329Y013409D01*
X036407Y013331D01*
X036501Y013277D01*
X036607Y013248D01*
X036611D01*
Y013613D01*
D02*
G37*
G36*
X029122Y013153D02*
X029004D01*
X028889Y013122D01*
X028787Y013063D01*
X028703Y012979D01*
X028644Y012876D01*
X028613Y012762D01*
Y012644D01*
X028644Y012529D01*
X028703Y012426D01*
X028787Y012343D01*
X028889Y012283D01*
X029004Y012253D01*
X029122D01*
X029237Y012283D01*
X029339Y012343D01*
X029423Y012426D01*
X029482Y012529D01*
X029513Y012644D01*
Y012762D01*
X029482Y012876D01*
X029423Y012979D01*
X029339Y013063D01*
X029237Y013122D01*
X029122Y013153D01*
D02*
G37*
G36*
X027122D02*
X027004D01*
X026889Y013122D01*
X026787Y013063D01*
X026703Y012979D01*
X026644Y012876D01*
X026613Y012762D01*
Y012644D01*
X026644Y012529D01*
X026703Y012426D01*
X026787Y012343D01*
X026889Y012283D01*
X027004Y012253D01*
X027122D01*
X027237Y012283D01*
X027339Y012343D01*
X027423Y012426D01*
X027482Y012529D01*
X027513Y012644D01*
Y012762D01*
X027482Y012876D01*
X027423Y012979D01*
X027339Y013063D01*
X027237Y013122D01*
X027122Y013153D01*
D02*
G37*
G36*
X021122D02*
X021004D01*
X020889Y013122D01*
X020787Y013063D01*
X020703Y012979D01*
X020644Y012876D01*
X020613Y012762D01*
Y012644D01*
X020644Y012529D01*
X020703Y012426D01*
X020787Y012343D01*
X020889Y012283D01*
X021004Y012253D01*
X021122D01*
X021237Y012283D01*
X021339Y012343D01*
X021423Y012426D01*
X021482Y012529D01*
X021513Y012644D01*
Y012762D01*
X021482Y012876D01*
X021423Y012979D01*
X021339Y013063D01*
X021237Y013122D01*
X021122Y013153D01*
D02*
G37*
G36*
X019122D02*
X019004D01*
X018889Y013122D01*
X018787Y013063D01*
X018703Y012979D01*
X018644Y012876D01*
X018613Y012762D01*
Y012644D01*
X018644Y012529D01*
X018703Y012426D01*
X018787Y012343D01*
X018889Y012283D01*
X019004Y012253D01*
X019122D01*
X019237Y012283D01*
X019339Y012343D01*
X019423Y012426D01*
X019482Y012529D01*
X019513Y012644D01*
Y012762D01*
X019482Y012876D01*
X019423Y012979D01*
X019339Y013063D01*
X019237Y013122D01*
X019122Y013153D01*
D02*
G37*
G36*
X035542Y013191D02*
X035483D01*
Y011861D01*
X036813D01*
Y011920D01*
X036779Y012134D01*
X036712Y012341D01*
X036613Y012534D01*
X036485Y012710D01*
X036332Y012863D01*
X036156Y012991D01*
X035963Y013089D01*
X035756Y013157D01*
X035542Y013191D01*
D02*
G37*
G36*
X035383D02*
X035324D01*
X035110Y013157D01*
X034904Y013089D01*
X034710Y012991D01*
X034534Y012863D01*
X034381Y012710D01*
X034253Y012534D01*
X034155Y012341D01*
X034088Y012134D01*
X034054Y011920D01*
Y011861D01*
X035383D01*
Y013191D01*
D02*
G37*
G36*
X033515Y012064D02*
Y011861D01*
X033718D01*
X033705Y011910D01*
X033671Y011969D01*
X033623Y012017D01*
X033564Y012051D01*
X033515Y012064D01*
D02*
G37*
G36*
X033415D02*
X033365Y012051D01*
X033306Y012017D01*
X033259Y011969D01*
X033225Y011910D01*
X033211Y011861D01*
X033415D01*
Y012064D01*
D02*
G37*
G36*
X031546D02*
Y011861D01*
X031749D01*
X031736Y011910D01*
X031702Y011969D01*
X031654Y012017D01*
X031595Y012051D01*
X031546Y012064D01*
D02*
G37*
G36*
X031446D02*
X031397Y012051D01*
X031338Y012017D01*
X031290Y011969D01*
X031256Y011910D01*
X031243Y011861D01*
X031446D01*
Y012064D01*
D02*
G37*
G36*
X025641D02*
Y011861D01*
X025844D01*
X025830Y011910D01*
X025797Y011969D01*
X025749Y012017D01*
X025690Y012051D01*
X025641Y012064D01*
D02*
G37*
G36*
X025541D02*
X025491Y012051D01*
X025432Y012017D01*
X025385Y011969D01*
X025351Y011910D01*
X025337Y011861D01*
X025541D01*
Y012064D01*
D02*
G37*
G36*
X023672D02*
Y011861D01*
X023875D01*
X023862Y011910D01*
X023828Y011969D01*
X023780Y012017D01*
X023721Y012051D01*
X023672Y012064D01*
D02*
G37*
G36*
X023572D02*
X023523Y012051D01*
X023464Y012017D01*
X023416Y011969D01*
X023382Y011910D01*
X023369Y011861D01*
X023572D01*
Y012064D01*
D02*
G37*
G36*
X017767D02*
Y011861D01*
X017970D01*
X017956Y011910D01*
X017923Y011969D01*
X017875Y012017D01*
X017816Y012051D01*
X017767Y012064D01*
D02*
G37*
G36*
X017667D02*
X017617Y012051D01*
X017558Y012017D01*
X017510Y011969D01*
X017477Y011910D01*
X017463Y011861D01*
X017667D01*
Y012064D01*
D02*
G37*
G36*
X015798D02*
Y011861D01*
X016001D01*
X015988Y011910D01*
X015954Y011969D01*
X015906Y012017D01*
X015847Y012051D01*
X015798Y012064D01*
D02*
G37*
G36*
X015698D02*
X015649Y012051D01*
X015590Y012017D01*
X015542Y011969D01*
X015508Y011910D01*
X015495Y011861D01*
X015698D01*
Y012064D01*
D02*
G37*
G36*
X013830D02*
Y011861D01*
X014033D01*
X014019Y011910D01*
X013986Y011969D01*
X013938Y012017D01*
X013879Y012051D01*
X013830Y012064D01*
D02*
G37*
G36*
X013730D02*
X013680Y012051D01*
X013621Y012017D01*
X013573Y011969D01*
X013540Y011910D01*
X013526Y011861D01*
X013730D01*
Y012064D01*
D02*
G37*
G36*
X011920Y013191D02*
X011861D01*
Y011861D01*
X013191D01*
Y011920D01*
X013157Y012134D01*
X013089Y012341D01*
X012991Y012534D01*
X012863Y012710D01*
X012710Y012863D01*
X012534Y012991D01*
X012341Y013089D01*
X012134Y013157D01*
X011920Y013191D01*
D02*
G37*
G36*
X011761D02*
X011702D01*
X011488Y013157D01*
X011281Y013089D01*
X011088Y012991D01*
X010912Y012863D01*
X010759Y012710D01*
X010631Y012534D01*
X010533Y012341D01*
X010465Y012134D01*
X010431Y011920D01*
Y011861D01*
X011761D01*
Y013191D01*
D02*
G37*
G36*
X021122Y012153D02*
X021113D01*
Y011753D01*
X021513D01*
Y011762D01*
X021482Y011876D01*
X021423Y011979D01*
X021339Y012063D01*
X021237Y012122D01*
X021122Y012153D01*
D02*
G37*
G36*
X019122D02*
X019113D01*
Y011753D01*
X019513D01*
Y011762D01*
X019482Y011876D01*
X019423Y011979D01*
X019339Y012063D01*
X019237Y012122D01*
X019122Y012153D01*
D02*
G37*
G36*
X021013D02*
X021004D01*
X020889Y012122D01*
X020787Y012063D01*
X020703Y011979D01*
X020644Y011876D01*
X020613Y011762D01*
Y011753D01*
X021013D01*
Y012153D01*
D02*
G37*
G36*
X019013D02*
X019004D01*
X018889Y012122D01*
X018787Y012063D01*
X018703Y011979D01*
X018644Y011876D01*
X018613Y011762D01*
Y011753D01*
X019013D01*
Y012153D01*
D02*
G37*
G36*
X033718Y011761D02*
X033515D01*
Y011558D01*
X033564Y011571D01*
X033623Y011605D01*
X033671Y011653D01*
X033705Y011712D01*
X033718Y011761D01*
D02*
G37*
G36*
X033415D02*
X033211D01*
X033225Y011712D01*
X033259Y011653D01*
X033306Y011605D01*
X033365Y011571D01*
X033415Y011558D01*
Y011761D01*
D02*
G37*
G36*
X031749D02*
X031546D01*
Y011558D01*
X031595Y011571D01*
X031654Y011605D01*
X031702Y011653D01*
X031736Y011712D01*
X031749Y011761D01*
D02*
G37*
G36*
X031446D02*
X031243D01*
X031256Y011712D01*
X031290Y011653D01*
X031338Y011605D01*
X031397Y011571D01*
X031446Y011558D01*
Y011761D01*
D02*
G37*
G36*
X025844D02*
X025641D01*
Y011558D01*
X025690Y011571D01*
X025749Y011605D01*
X025797Y011653D01*
X025830Y011712D01*
X025844Y011761D01*
D02*
G37*
G36*
X025541D02*
X025337D01*
X025351Y011712D01*
X025385Y011653D01*
X025432Y011605D01*
X025491Y011571D01*
X025541Y011558D01*
Y011761D01*
D02*
G37*
G36*
X023875D02*
X023672D01*
Y011558D01*
X023721Y011571D01*
X023780Y011605D01*
X023828Y011653D01*
X023862Y011712D01*
X023875Y011761D01*
D02*
G37*
G36*
X023572D02*
X023369D01*
X023382Y011712D01*
X023416Y011653D01*
X023464Y011605D01*
X023523Y011571D01*
X023572Y011558D01*
Y011761D01*
D02*
G37*
G36*
X017970D02*
X017767D01*
Y011558D01*
X017816Y011571D01*
X017875Y011605D01*
X017923Y011653D01*
X017956Y011712D01*
X017970Y011761D01*
D02*
G37*
G36*
X017667D02*
X017463D01*
X017477Y011712D01*
X017510Y011653D01*
X017558Y011605D01*
X017617Y011571D01*
X017667Y011558D01*
Y011761D01*
D02*
G37*
G36*
X016001D02*
X015798D01*
Y011558D01*
X015847Y011571D01*
X015906Y011605D01*
X015954Y011653D01*
X015988Y011712D01*
X016001Y011761D01*
D02*
G37*
G36*
X015698D02*
X015495D01*
X015508Y011712D01*
X015542Y011653D01*
X015590Y011605D01*
X015649Y011571D01*
X015698Y011558D01*
Y011761D01*
D02*
G37*
G36*
X014033D02*
X013830D01*
Y011558D01*
X013879Y011571D01*
X013938Y011605D01*
X013986Y011653D01*
X014019Y011712D01*
X014033Y011761D01*
D02*
G37*
G36*
X013730D02*
X013526D01*
X013540Y011712D01*
X013573Y011653D01*
X013621Y011605D01*
X013680Y011571D01*
X013730Y011558D01*
Y011761D01*
D02*
G37*
G36*
X029122Y012153D02*
X029004D01*
X028889Y012122D01*
X028787Y012063D01*
X028703Y011979D01*
X028644Y011876D01*
X028613Y011762D01*
Y011644D01*
X028644Y011529D01*
X028703Y011426D01*
X028787Y011343D01*
X028889Y011283D01*
X029004Y011253D01*
X029122D01*
X029237Y011283D01*
X029339Y011343D01*
X029423Y011426D01*
X029482Y011529D01*
X029513Y011644D01*
Y011762D01*
X029482Y011876D01*
X029423Y011979D01*
X029339Y012063D01*
X029237Y012122D01*
X029122Y012153D01*
D02*
G37*
G36*
X027122D02*
X027004D01*
X026889Y012122D01*
X026787Y012063D01*
X026703Y011979D01*
X026644Y011876D01*
X026613Y011762D01*
Y011644D01*
X026644Y011529D01*
X026703Y011426D01*
X026787Y011343D01*
X026889Y011283D01*
X027004Y011253D01*
X027122D01*
X027237Y011283D01*
X027339Y011343D01*
X027423Y011426D01*
X027482Y011529D01*
X027513Y011644D01*
Y011762D01*
X027482Y011876D01*
X027423Y011979D01*
X027339Y012063D01*
X027237Y012122D01*
X027122Y012153D01*
D02*
G37*
G36*
X021513Y011653D02*
X021113D01*
Y011253D01*
X021122D01*
X021237Y011283D01*
X021339Y011343D01*
X021423Y011426D01*
X021482Y011529D01*
X021513Y011644D01*
Y011653D01*
D02*
G37*
G36*
X021013D02*
X020613D01*
Y011644D01*
X020644Y011529D01*
X020703Y011426D01*
X020787Y011343D01*
X020889Y011283D01*
X021004Y011253D01*
X021013D01*
Y011653D01*
D02*
G37*
G36*
X019513D02*
X019113D01*
Y011253D01*
X019122D01*
X019237Y011283D01*
X019339Y011343D01*
X019423Y011426D01*
X019482Y011529D01*
X019513Y011644D01*
Y011653D01*
D02*
G37*
G36*
X019013D02*
X018613D01*
Y011644D01*
X018644Y011529D01*
X018703Y011426D01*
X018787Y011343D01*
X018889Y011283D01*
X019004Y011253D01*
X019013D01*
Y011653D01*
D02*
G37*
G36*
X027122Y011153D02*
X027113D01*
Y010753D01*
X027513D01*
Y010762D01*
X027482Y010876D01*
X027423Y010979D01*
X027339Y011063D01*
X027237Y011122D01*
X027122Y011153D01*
D02*
G37*
G36*
X029122D02*
X029113D01*
Y010753D01*
X029513D01*
Y010762D01*
X029482Y010876D01*
X029423Y010979D01*
X029339Y011063D01*
X029237Y011122D01*
X029122Y011153D01*
D02*
G37*
G36*
X027013D02*
X027004D01*
X026889Y011122D01*
X026787Y011063D01*
X026703Y010979D01*
X026644Y010876D01*
X026613Y010762D01*
Y010753D01*
X027013D01*
Y011153D01*
D02*
G37*
G36*
X029013D02*
X029004D01*
X028889Y011122D01*
X028787Y011063D01*
X028703Y010979D01*
X028644Y010876D01*
X028613Y010762D01*
Y010753D01*
X029013D01*
Y011153D01*
D02*
G37*
G36*
X036813Y011761D02*
X035483D01*
Y010431D01*
X035542D01*
X035756Y010465D01*
X035963Y010533D01*
X036156Y010631D01*
X036332Y010759D01*
X036485Y010912D01*
X036613Y011088D01*
X036712Y011281D01*
X036779Y011488D01*
X036813Y011702D01*
Y011761D01*
D02*
G37*
G36*
X035383D02*
X034054D01*
Y011702D01*
X034088Y011488D01*
X034155Y011281D01*
X034253Y011088D01*
X034381Y010912D01*
X034534Y010759D01*
X034710Y010631D01*
X034904Y010533D01*
X035110Y010465D01*
X035324Y010431D01*
X035383D01*
Y011761D01*
D02*
G37*
G36*
X013191D02*
X011861D01*
Y010431D01*
X011920D01*
X012134Y010465D01*
X012341Y010533D01*
X012534Y010631D01*
X012710Y010759D01*
X012863Y010912D01*
X012991Y011088D01*
X013089Y011281D01*
X013157Y011488D01*
X013191Y011702D01*
Y011761D01*
D02*
G37*
G36*
X011761D02*
X010431D01*
Y011702D01*
X010465Y011488D01*
X010533Y011281D01*
X010631Y011088D01*
X010759Y010912D01*
X010912Y010759D01*
X011088Y010631D01*
X011281Y010533D01*
X011488Y010465D01*
X011702Y010431D01*
X011761D01*
Y011761D01*
D02*
G37*
G36*
X029513Y010653D02*
X029113D01*
Y010253D01*
X029122D01*
X029237Y010283D01*
X029339Y010343D01*
X029423Y010426D01*
X029482Y010529D01*
X029513Y010644D01*
Y010653D01*
D02*
G37*
G36*
X029013D02*
X028613D01*
Y010644D01*
X028644Y010529D01*
X028703Y010426D01*
X028787Y010343D01*
X028889Y010283D01*
X029004Y010253D01*
X029013D01*
Y010653D01*
D02*
G37*
G36*
X027513D02*
X027113D01*
Y010253D01*
X027122D01*
X027237Y010283D01*
X027339Y010343D01*
X027423Y010426D01*
X027482Y010529D01*
X027513Y010644D01*
Y010653D01*
D02*
G37*
G36*
X027013D02*
X026613D01*
Y010644D01*
X026644Y010529D01*
X026703Y010426D01*
X026787Y010343D01*
X026889Y010283D01*
X027004Y010253D01*
X027013D01*
Y010653D01*
D02*
G37*
G36*
X021122Y011153D02*
X021004D01*
X020889Y011122D01*
X020787Y011063D01*
X020703Y010979D01*
X020644Y010876D01*
X020613Y010762D01*
Y010644D01*
X020644Y010529D01*
X020703Y010426D01*
X020787Y010343D01*
X020889Y010283D01*
X021004Y010253D01*
X021122D01*
X021237Y010283D01*
X021339Y010343D01*
X021423Y010426D01*
X021482Y010529D01*
X021513Y010644D01*
Y010762D01*
X021482Y010876D01*
X021423Y010979D01*
X021339Y011063D01*
X021237Y011122D01*
X021122Y011153D01*
D02*
G37*
G36*
X019122D02*
X019004D01*
X018889Y011122D01*
X018787Y011063D01*
X018703Y010979D01*
X018644Y010876D01*
X018613Y010762D01*
Y010644D01*
X018644Y010529D01*
X018703Y010426D01*
X018787Y010343D01*
X018889Y010283D01*
X019004Y010253D01*
X019122D01*
X019237Y010283D01*
X019339Y010343D01*
X019423Y010426D01*
X019482Y010529D01*
X019513Y010644D01*
Y010762D01*
X019482Y010876D01*
X019423Y010979D01*
X019339Y011063D01*
X019237Y011122D01*
X019122Y011153D01*
D02*
G37*
%LPD*%
D10*
X035571Y022165D02*
X035630Y022107D01*
X032844Y015433D02*
Y022107D01*
X032903Y022165D01*
X035630Y021457D02*
Y022107D01*
X032903Y022165D02*
X035571D01*
X034281Y019213D02*
X034803D01*
X034222Y019272D02*
X034281Y019213D01*
X034222Y019272D02*
Y019758D01*
X034088Y019892D02*
Y020235D01*
Y019892D02*
X034222Y019758D01*
X033661Y020661D02*
X034088Y020235D01*
X034488Y020089D02*
X034565Y020012D01*
Y019776D02*
Y020012D01*
Y019776D02*
X034754Y019587D01*
X033789Y029528D02*
X035398D01*
X035624D01*
X032589Y028327D02*
X033789Y029528D01*
X029063Y020703D02*
X029695Y021335D01*
X032589Y024228D01*
X029063Y014703D02*
X032154D01*
X032811Y015360D01*
X031073Y032234D02*
X032283Y033445D01*
X029065Y023731D02*
X031073Y025738D01*
Y032234D01*
X032283Y033445D02*
Y035610D01*
X015620Y035600D02*
X021673D01*
X024675Y032598D01*
X019051Y010691D02*
X019063Y010703D01*
X024675Y032598D02*
X024675Y019852D01*
X025825Y018703D02*
X027063D01*
X024675Y019852D02*
X025825Y018703D01*
X032589Y024228D02*
Y028327D01*
X033533Y013671D02*
X033669D01*
X034754Y019587D02*
X034803D01*
X034409Y018061D02*
X034803Y018455D01*
X033669Y013671D02*
X034409Y014411D01*
Y018061D01*
X034859Y016204D02*
Y017012D01*
X034803Y018455D02*
Y018839D01*
X035646Y018225D02*
X035748Y018327D01*
Y018839D01*
X035646Y017721D02*
Y018225D01*
X034859Y017721D02*
X035646D01*
X035646Y017721D01*
X034843Y020748D02*
X035630D01*
Y020157D02*
Y020748D01*
Y020157D02*
X035748Y020039D01*
Y019587D02*
Y020039D01*
D16*
X034859Y017012D02*
D03*
Y017721D02*
D03*
X035646Y017012D02*
D03*
Y017721D02*
D03*
X034843Y020748D02*
D03*
Y021457D02*
D03*
X035630D02*
D03*
Y020748D02*
D03*
D36*
X035398Y029528D02*
D03*
X032283Y035610D02*
D03*
X015620Y035600D02*
D03*
D37*
X034394Y028524D02*
D03*
X036402D02*
D03*
Y030531D02*
D03*
X034394D02*
D03*
D38*
X014144Y019085D02*
D03*
X036661Y016663D02*
D03*
Y013663D02*
D03*
X033661D02*
D03*
Y014663D02*
D03*
Y015663D02*
D03*
Y016663D02*
D03*
Y024659D02*
D03*
Y023659D02*
D03*
Y022659D02*
D03*
Y021659D02*
D03*
X036661D02*
D03*
Y024659D02*
D03*
Y020661D02*
D03*
Y017661D02*
D03*
X033661D02*
D03*
Y018661D02*
D03*
Y019661D02*
D03*
Y020661D02*
D03*
D39*
X015144Y019085D02*
D03*
D40*
X019063Y033703D02*
D03*
Y032703D02*
D03*
Y031703D02*
D03*
Y030703D02*
D03*
Y029703D02*
D03*
Y028703D02*
D03*
Y027703D02*
D03*
Y026703D02*
D03*
Y025703D02*
D03*
Y024703D02*
D03*
Y023703D02*
D03*
Y022703D02*
D03*
Y021703D02*
D03*
Y020703D02*
D03*
Y019703D02*
D03*
Y018703D02*
D03*
Y017703D02*
D03*
Y016703D02*
D03*
Y015703D02*
D03*
Y014703D02*
D03*
Y013703D02*
D03*
Y012703D02*
D03*
Y011703D02*
D03*
Y010703D02*
D03*
X021063Y033703D02*
D03*
Y032703D02*
D03*
Y031703D02*
D03*
Y030703D02*
D03*
Y029703D02*
D03*
Y028703D02*
D03*
Y027703D02*
D03*
Y026703D02*
D03*
Y025703D02*
D03*
Y024703D02*
D03*
Y023703D02*
D03*
Y022703D02*
D03*
Y021703D02*
D03*
Y020703D02*
D03*
Y019703D02*
D03*
Y018703D02*
D03*
Y017703D02*
D03*
Y016703D02*
D03*
Y015703D02*
D03*
Y014703D02*
D03*
Y013703D02*
D03*
Y012703D02*
D03*
Y011703D02*
D03*
Y010703D02*
D03*
X027063Y033703D02*
D03*
Y032703D02*
D03*
Y031703D02*
D03*
Y030703D02*
D03*
Y029703D02*
D03*
Y028703D02*
D03*
Y027703D02*
D03*
Y026703D02*
D03*
Y025703D02*
D03*
Y024703D02*
D03*
Y023703D02*
D03*
Y022703D02*
D03*
Y021703D02*
D03*
Y020703D02*
D03*
Y019703D02*
D03*
Y018703D02*
D03*
Y017703D02*
D03*
Y016703D02*
D03*
Y015703D02*
D03*
Y014703D02*
D03*
Y013703D02*
D03*
Y012703D02*
D03*
Y011703D02*
D03*
Y010703D02*
D03*
X029063D02*
D03*
Y011703D02*
D03*
Y012703D02*
D03*
Y013703D02*
D03*
Y014703D02*
D03*
Y015703D02*
D03*
Y016703D02*
D03*
Y017703D02*
D03*
Y018703D02*
D03*
Y019703D02*
D03*
Y020703D02*
D03*
Y021703D02*
D03*
Y022703D02*
D03*
Y023703D02*
D03*
Y024703D02*
D03*
Y025703D02*
D03*
Y026703D02*
D03*
Y027703D02*
D03*
Y028703D02*
D03*
Y029703D02*
D03*
Y030703D02*
D03*
Y031703D02*
D03*
Y032703D02*
D03*
Y033703D02*
D03*
D41*
X033287Y036614D02*
D03*
Y034606D02*
D03*
X031280D02*
D03*
Y036614D02*
D03*
X016624Y036604D02*
D03*
Y034596D02*
D03*
X014616D02*
D03*
Y036604D02*
D03*
D42*
X036417Y033465D02*
D03*
X035433Y031496D02*
D03*
X036417Y029528D02*
D03*
X035433Y027559D02*
D03*
X036417Y025591D02*
D03*
X035433Y023622D02*
D03*
Y015748D02*
D03*
X033465Y035433D02*
D03*
X034449Y033465D02*
D03*
X033465Y031496D02*
D03*
Y027559D02*
D03*
X034449Y025591D02*
D03*
Y013780D02*
D03*
X033465Y011811D02*
D03*
X031496Y035433D02*
D03*
Y031496D02*
D03*
X032480Y029528D02*
D03*
X031496Y027559D02*
D03*
X032480Y021654D02*
D03*
Y017717D02*
D03*
X031496Y015748D02*
D03*
X032480Y013780D02*
D03*
X031496Y011811D02*
D03*
X030512Y017717D02*
D03*
Y013780D02*
D03*
X025591Y031496D02*
D03*
Y027559D02*
D03*
Y023622D02*
D03*
Y019685D02*
D03*
Y015748D02*
D03*
Y011811D02*
D03*
X024606Y033465D02*
D03*
X023622Y031496D02*
D03*
Y027559D02*
D03*
Y023622D02*
D03*
Y019685D02*
D03*
X024606Y017717D02*
D03*
X023622Y015748D02*
D03*
X024606Y013780D02*
D03*
X023622Y011811D02*
D03*
X022638Y033465D02*
D03*
X021654Y031496D02*
D03*
X022638Y029528D02*
D03*
Y025591D02*
D03*
Y021654D02*
D03*
Y017717D02*
D03*
Y013780D02*
D03*
X017717Y031496D02*
D03*
Y027559D02*
D03*
Y023622D02*
D03*
Y019685D02*
D03*
Y015748D02*
D03*
Y011811D02*
D03*
X016732Y029528D02*
D03*
Y025591D02*
D03*
X015748Y019685D02*
D03*
X016732Y013780D02*
D03*
X015748Y011811D02*
D03*
X013780Y035433D02*
D03*
X014764Y033465D02*
D03*
X013780Y031496D02*
D03*
X014764Y025591D02*
D03*
X013780Y023622D02*
D03*
X014764Y021654D02*
D03*
X013780Y019685D02*
D03*
X014764Y017717D02*
D03*
X013780Y015748D02*
D03*
X014764Y013780D02*
D03*
X013780Y011811D02*
D03*
X012795Y033465D02*
D03*
X011811Y031496D02*
D03*
X012795Y029528D02*
D03*
X011811Y027559D02*
D03*
X012795Y025591D02*
D03*
X011811Y023622D02*
D03*
X012795Y021654D02*
D03*
X011811Y019685D02*
D03*
X012795Y017717D02*
D03*
X011811Y015748D02*
D03*
X012795Y013780D02*
D03*
D43*
X034843Y021457D02*
D03*
X030699Y021565D02*
D03*
X032185Y018671D02*
D03*
X034488Y020089D02*
D03*
X034859Y016204D02*
D03*
D44*
X011811Y011811D02*
D03*
X035433D02*
D03*
Y035433D02*
D03*
X011811D02*
D03*
D45*
X035748Y019587D02*
D03*
Y019213D02*
D03*
Y018839D02*
D03*
X034803D02*
D03*
Y019213D02*
D03*
Y019587D02*
D03*
M02*
