# Supplementary material for: Implementation of an Open-Source Multiplexing Ion Gate Control for High Kinetic Energy Ion Mobility Spectrometry (HiKE-IMS)
Source: J Am Soc Mass Spectrom. 2023 Jun 5;34(7):1283–94. doi: 10.1021/jasms.3c00013 (PMC10326917; doi:10.1021/jasms.3c00013)
Supplement: Supplementary file 1 — js3c00013_si_001.zip [file js3c00013_si_001.zip › js3c00013_si_001/AdapterBoardGerberTeensyduino/Gerber Files/MAM_PCB.GBO]

G04*
G04 #@! TF.GenerationSoftware,Altium Limited,Altium Designer,22.7.1 (60)*
G04*
G04 Layer_Color=32896*
%FSAX24Y24*%
%MOIN*%
G70*
G04*
G04 #@! TF.SameCoordinates,DCAE11B0-3563-4615-B767-0E0CC6401C34*
G04*
G04*
G04 #@! TF.FilePolarity,Positive*
G04*
G01*
G75*
%ADD10C,0.0100*%
%ADD13C,0.0079*%
%ADD47C,0.0098*%
D10*
X037004Y019355D02*
Y018855D01*
X036904Y018755D01*
X036704D01*
X036604Y018855D01*
Y019355D01*
X036404Y018755D02*
X036204D01*
X036304D01*
Y019355D01*
X036404Y019255D01*
X035185Y015192D02*
Y015792D01*
X034885D01*
X034785Y015692D01*
Y015492D01*
X034885Y015392D01*
X035185D01*
X034985D02*
X034785Y015192D01*
X034285D02*
Y015792D01*
X034585Y015492D01*
X034185D01*
X036553Y022673D02*
Y023272D01*
X036253D01*
X036153Y023172D01*
Y022972D01*
X036253Y022872D01*
X036553D01*
X036353D02*
X036153Y022673D01*
X035953Y023172D02*
X035853Y023272D01*
X035653D01*
X035553Y023172D01*
Y023072D01*
X035653Y022972D01*
X035753D01*
X035653D01*
X035553Y022872D01*
Y022773D01*
X035653Y022673D01*
X035853D01*
X035953Y022773D01*
X036114Y015672D02*
X036214Y015772D01*
X036414D01*
X036514Y015672D01*
Y015273D01*
X036414Y015173D01*
X036214D01*
X036114Y015273D01*
X035514Y015772D02*
X035714Y015672D01*
X035914Y015472D01*
Y015273D01*
X035814Y015173D01*
X035614D01*
X035514Y015273D01*
Y015372D01*
X035614Y015472D01*
X035914D01*
X034982Y023172D02*
X035082Y023272D01*
X035282D01*
X035382Y023172D01*
Y022773D01*
X035282Y022673D01*
X035082D01*
X034982Y022773D01*
X034382Y023272D02*
X034782D01*
Y022972D01*
X034582Y023072D01*
X034482D01*
X034382Y022972D01*
Y022773D01*
X034482Y022673D01*
X034682D01*
X034782Y022773D01*
D13*
X035138Y019823D02*
X035413D01*
X035138Y018602D02*
X035413D01*
Y019823D01*
X035138Y018602D02*
Y019823D01*
X035159Y017266D02*
Y017466D01*
X034559Y017266D02*
Y017466D01*
X035946Y017266D02*
Y017466D01*
X035346Y017266D02*
Y017466D01*
X035143Y021002D02*
Y021202D01*
X034543Y021002D02*
Y021202D01*
X035330Y021002D02*
Y021202D01*
X035930Y021002D02*
Y021202D01*
D47*
X035797Y019931D02*
G03*
X035797Y019931I-000049J000000D01*
G01*
M02*
