# Supplementary material for: Implementation of an Open-Source Multiplexing Ion Gate Control for High Kinetic Energy Ion Mobility Spectrometry (HiKE-IMS)
Source: J Am Soc Mass Spectrom. 2023 Jun 5;34(7):1283–94. doi: 10.1021/jasms.3c00013 (PMC10326917; doi:10.1021/jasms.3c00013)
Supplement: Supplementary file 1 — js3c00013_si_001.zip [file js3c00013_si_001.zip › js3c00013_si_001/AdapterBoardGerberTeensyduino/Gerber Files/MAM_PCB.GBP]

G04*
G04 #@! TF.GenerationSoftware,Altium Limited,Altium Designer,22.7.1 (60)*
G04*
G04 Layer_Color=128*
%FSAX24Y24*%
%MOIN*%
G70*
G04*
G04 #@! TF.SameCoordinates,DCAE11B0-3563-4615-B767-0E0CC6401C34*
G04*
G04*
G04 #@! TF.FilePolarity,Positive*
G04*
G01*
G75*
%ADD16R,0.0551X0.0472*%
%ADD45R,0.0354X0.0256*%
D16*
X034859Y017012D02*
D03*
Y017721D02*
D03*
X035646Y017012D02*
D03*
Y017721D02*
D03*
X034843Y020748D02*
D03*
Y021457D02*
D03*
X035630D02*
D03*
Y020748D02*
D03*
D45*
X035748Y019587D02*
D03*
Y019213D02*
D03*
Y018839D02*
D03*
X034803D02*
D03*
Y019213D02*
D03*
Y019587D02*
D03*
M02*
