# Supplementary material for: Implementation of an Open-Source Multiplexing Ion Gate Control for High Kinetic Energy Ion Mobility Spectrometry (HiKE-IMS)
Source: J Am Soc Mass Spectrom. 2023 Jun 5;34(7):1283–94. doi: 10.1021/jasms.3c00013 (PMC10326917; doi:10.1021/jasms.3c00013)
Supplement: Supplementary file 1 — js3c00013_si_001.zip [file js3c00013_si_001.zip › js3c00013_si_001/AdapterBoardGerberTeensyduino/Gerber Files/MAM_PCB.GBS]

G04*
G04 #@! TF.GenerationSoftware,Altium Limited,Altium Designer,22.7.1 (60)*
G04*
G04 Layer_Color=16711935*
%FSAX24Y24*%
%MOIN*%
G70*
G04*
G04 #@! TF.SameCoordinates,DCAE11B0-3563-4615-B767-0E0CC6401C34*
G04*
G04*
G04 #@! TF.FilePolarity,Negative*
G04*
G01*
G75*
%ADD21R,0.0631X0.0552*%
%ADD26C,0.1064*%
%ADD27R,0.0867X0.0867*%
%ADD28C,0.0710*%
%ADD29R,0.0710X0.0710*%
%ADD30C,0.0780*%
%ADD31R,0.0867X0.0867*%
%ADD32C,0.0395*%
%ADD33C,0.0580*%
%ADD34C,0.2639*%
%ADD46R,0.0434X0.0336*%
D21*
X034859Y017012D02*
D03*
Y017721D02*
D03*
X035646Y017012D02*
D03*
Y017721D02*
D03*
X034843Y020748D02*
D03*
Y021457D02*
D03*
X035630D02*
D03*
Y020748D02*
D03*
D26*
X035398Y029528D02*
D03*
X032283Y035610D02*
D03*
X015620Y035600D02*
D03*
D27*
X034394Y028524D02*
D03*
X036402D02*
D03*
Y030531D02*
D03*
X034394D02*
D03*
D28*
X014144Y019085D02*
D03*
X036661Y016663D02*
D03*
Y013663D02*
D03*
X033661D02*
D03*
Y014663D02*
D03*
Y015663D02*
D03*
Y016663D02*
D03*
Y024659D02*
D03*
Y023659D02*
D03*
Y022659D02*
D03*
Y021659D02*
D03*
X036661D02*
D03*
Y024659D02*
D03*
Y020661D02*
D03*
Y017661D02*
D03*
X033661D02*
D03*
Y018661D02*
D03*
Y019661D02*
D03*
Y020661D02*
D03*
D29*
X015144Y019085D02*
D03*
D30*
X019063Y033703D02*
D03*
Y032703D02*
D03*
Y031703D02*
D03*
Y030703D02*
D03*
Y029703D02*
D03*
Y028703D02*
D03*
Y027703D02*
D03*
Y026703D02*
D03*
Y025703D02*
D03*
Y024703D02*
D03*
Y023703D02*
D03*
Y022703D02*
D03*
Y021703D02*
D03*
Y020703D02*
D03*
Y019703D02*
D03*
Y018703D02*
D03*
Y017703D02*
D03*
Y016703D02*
D03*
Y015703D02*
D03*
Y014703D02*
D03*
Y013703D02*
D03*
Y012703D02*
D03*
Y011703D02*
D03*
Y010703D02*
D03*
X021063Y033703D02*
D03*
Y032703D02*
D03*
Y031703D02*
D03*
Y030703D02*
D03*
Y029703D02*
D03*
Y028703D02*
D03*
Y027703D02*
D03*
Y026703D02*
D03*
Y025703D02*
D03*
Y024703D02*
D03*
Y023703D02*
D03*
Y022703D02*
D03*
Y021703D02*
D03*
Y020703D02*
D03*
Y019703D02*
D03*
Y018703D02*
D03*
Y017703D02*
D03*
Y016703D02*
D03*
Y015703D02*
D03*
Y014703D02*
D03*
Y013703D02*
D03*
Y012703D02*
D03*
Y011703D02*
D03*
Y010703D02*
D03*
X027063Y033703D02*
D03*
Y032703D02*
D03*
Y031703D02*
D03*
Y030703D02*
D03*
Y029703D02*
D03*
Y028703D02*
D03*
Y027703D02*
D03*
Y026703D02*
D03*
Y025703D02*
D03*
Y024703D02*
D03*
Y023703D02*
D03*
Y022703D02*
D03*
Y021703D02*
D03*
Y020703D02*
D03*
Y019703D02*
D03*
Y018703D02*
D03*
Y017703D02*
D03*
Y016703D02*
D03*
Y015703D02*
D03*
Y014703D02*
D03*
Y013703D02*
D03*
Y012703D02*
D03*
Y011703D02*
D03*
Y010703D02*
D03*
X029063D02*
D03*
Y011703D02*
D03*
Y012703D02*
D03*
Y013703D02*
D03*
Y014703D02*
D03*
Y015703D02*
D03*
Y016703D02*
D03*
Y017703D02*
D03*
Y018703D02*
D03*
Y019703D02*
D03*
Y020703D02*
D03*
Y021703D02*
D03*
Y022703D02*
D03*
Y023703D02*
D03*
Y024703D02*
D03*
Y025703D02*
D03*
Y026703D02*
D03*
Y027703D02*
D03*
Y028703D02*
D03*
Y029703D02*
D03*
Y030703D02*
D03*
Y031703D02*
D03*
Y032703D02*
D03*
Y033703D02*
D03*
D31*
X033287Y036614D02*
D03*
Y034606D02*
D03*
X031280D02*
D03*
Y036614D02*
D03*
X016624Y036604D02*
D03*
Y034596D02*
D03*
X014616D02*
D03*
Y036604D02*
D03*
D32*
X036417Y033465D02*
D03*
X035433Y031496D02*
D03*
X036417Y029528D02*
D03*
X035433Y027559D02*
D03*
X036417Y025591D02*
D03*
X035433Y023622D02*
D03*
Y015748D02*
D03*
X033465Y035433D02*
D03*
X034449Y033465D02*
D03*
X033465Y031496D02*
D03*
Y027559D02*
D03*
X034449Y025591D02*
D03*
Y013780D02*
D03*
X033465Y011811D02*
D03*
X031496Y035433D02*
D03*
Y031496D02*
D03*
X032480Y029528D02*
D03*
X031496Y027559D02*
D03*
X032480Y021654D02*
D03*
Y017717D02*
D03*
X031496Y015748D02*
D03*
X032480Y013780D02*
D03*
X031496Y011811D02*
D03*
X030512Y017717D02*
D03*
Y013780D02*
D03*
X025591Y031496D02*
D03*
Y027559D02*
D03*
Y023622D02*
D03*
Y019685D02*
D03*
Y015748D02*
D03*
Y011811D02*
D03*
X024606Y033465D02*
D03*
X023622Y031496D02*
D03*
Y027559D02*
D03*
Y023622D02*
D03*
Y019685D02*
D03*
X024606Y017717D02*
D03*
X023622Y015748D02*
D03*
X024606Y013780D02*
D03*
X023622Y011811D02*
D03*
X022638Y033465D02*
D03*
X021654Y031496D02*
D03*
X022638Y029528D02*
D03*
Y025591D02*
D03*
Y021654D02*
D03*
Y017717D02*
D03*
Y013780D02*
D03*
X017717Y031496D02*
D03*
Y027559D02*
D03*
Y023622D02*
D03*
Y019685D02*
D03*
Y015748D02*
D03*
Y011811D02*
D03*
X016732Y029528D02*
D03*
Y025591D02*
D03*
X015748Y019685D02*
D03*
X016732Y013780D02*
D03*
X015748Y011811D02*
D03*
X013780Y035433D02*
D03*
X014764Y033465D02*
D03*
X013780Y031496D02*
D03*
X014764Y025591D02*
D03*
X013780Y023622D02*
D03*
X014764Y021654D02*
D03*
X013780Y019685D02*
D03*
X014764Y017717D02*
D03*
X013780Y015748D02*
D03*
X014764Y013780D02*
D03*
X013780Y011811D02*
D03*
X012795Y033465D02*
D03*
X011811Y031496D02*
D03*
X012795Y029528D02*
D03*
X011811Y027559D02*
D03*
X012795Y025591D02*
D03*
X011811Y023622D02*
D03*
X012795Y021654D02*
D03*
X011811Y019685D02*
D03*
X012795Y017717D02*
D03*
X011811Y015748D02*
D03*
X012795Y013780D02*
D03*
D33*
X034843Y021457D02*
D03*
X030699Y021565D02*
D03*
X032185Y018671D02*
D03*
X034488Y020089D02*
D03*
X034859Y016204D02*
D03*
D34*
X011811Y011811D02*
D03*
X035433D02*
D03*
Y035433D02*
D03*
X011811D02*
D03*
D46*
X035748Y019587D02*
D03*
Y019213D02*
D03*
Y018839D02*
D03*
X034803D02*
D03*
Y019213D02*
D03*
Y019587D02*
D03*
M02*
