# Supplementary material for: Implementation of an Open-Source Multiplexing Ion Gate Control for High Kinetic Energy Ion Mobility Spectrometry (HiKE-IMS)
Source: J Am Soc Mass Spectrom. 2023 Jun 5;34(7):1283–94. doi: 10.1021/jasms.3c00013 (PMC10326917; doi:10.1021/jasms.3c00013)
Supplement: Supplementary file 1 — js3c00013_si_001.zip [file js3c00013_si_001.zip › js3c00013_si_001/AdapterBoardGerberTeensyduino/Gerber Files/MAM_PCB.GM1]

G04*
G04 #@! TF.GenerationSoftware,Altium Limited,Altium Designer,22.7.1 (60)*
G04*
G04 Layer_Color=16711935*
%FSAX24Y24*%
%MOIN*%
G70*
G04*
G04 #@! TF.SameCoordinates,DCAE11B0-3563-4615-B767-0E0CC6401C34*
G04*
G04*
G04 #@! TF.FilePolarity,Positive*
G04*
G01*
G75*
%ADD12C,0.0039*%
D12*
X037402Y035433D02*
G03*
X035433Y037402I-001969J000000D01*
G01*
Y009843D02*
G03*
X037402Y011811I000000J001969D01*
G01*
X009843D02*
G03*
X011811Y009843I001969J000000D01*
G01*
Y037402D02*
G03*
X009843Y035433I000000J-001969D01*
G01*
X011811Y009843D02*
X035433D01*
X009843Y011811D02*
Y035433D01*
X037402Y011811D02*
Y035433D01*
X011811Y037402D02*
X035433D01*
M02*
