# Supplementary material for: Implementation of an Open-Source Multiplexing Ion Gate Control for High Kinetic Energy Ion Mobility Spectrometry (HiKE-IMS)
Source: J Am Soc Mass Spectrom. 2023 Jun 5;34(7):1283–94. doi: 10.1021/jasms.3c00013 (PMC10326917; doi:10.1021/jasms.3c00013)
Supplement: Supplementary file 1 — js3c00013_si_001.zip [file js3c00013_si_001.zip › js3c00013_si_001/AdapterBoardGerberTeensyduino/Gerber Files/MAM_PCB.GTO]

G04*
G04 #@! TF.GenerationSoftware,Altium Limited,Altium Designer,22.7.1 (60)*
G04*
G04 Layer_Color=65535*
%FSAX24Y24*%
%MOIN*%
G70*
G04*
G04 #@! TF.SameCoordinates,DCAE11B0-3563-4615-B767-0E0CC6401C34*
G04*
G04*
G04 #@! TF.FilePolarity,Positive*
G04*
G01*
G75*
%ADD10C,0.0100*%
%ADD11C,0.0197*%
%ADD12C,0.0039*%
%ADD13C,0.0079*%
%ADD14C,0.0059*%
%ADD15C,0.0050*%
G36*
X013404Y022512D02*
X013226Y022610D01*
X013404Y022709D01*
Y022512D01*
D02*
G37*
D10*
X036114Y029528D02*
G03*
X036114Y029528I-000717J000000D01*
G01*
X033000Y035610D02*
G03*
X033000Y035610I-000717J000000D01*
G01*
X013614Y019911D02*
X015664D01*
X013614Y018258D02*
Y019911D01*
Y018258D02*
X015664D01*
Y019911D01*
X023965Y033036D02*
X023865Y033136D01*
X023665D01*
X023565Y033036D01*
Y032936D01*
X023665Y032836D01*
X023865D01*
X023965Y032736D01*
Y032636D01*
X023865Y032536D01*
X023665D01*
X023565Y032636D01*
X024165Y033136D02*
Y032536D01*
X024465D01*
X024565Y032636D01*
Y033036D01*
X024465Y033136D01*
X024165D01*
X023365Y032076D02*
X023265Y032176D01*
X023065D01*
X022965Y032076D01*
Y031676D01*
X023065Y031576D01*
X023265D01*
X023365Y031676D01*
X023665Y031976D02*
X023865D01*
X023965Y031876D01*
Y031576D01*
X023665D01*
X023565Y031676D01*
X023665Y031776D01*
X023965D01*
X024165Y031976D02*
Y031576D01*
Y031776D01*
X024265Y031876D01*
X024365Y031976D01*
X024465D01*
X025165Y032176D02*
Y031576D01*
X024865D01*
X024765Y031676D01*
Y031876D01*
X024865Y031976D01*
X025165D01*
X029785Y013032D02*
X030185D01*
X029985D01*
Y012433D01*
X030385D02*
X030585D01*
X030485D01*
Y012833D01*
X030385D01*
X030885Y012433D02*
Y012833D01*
X030985D01*
X031085Y012733D01*
Y012433D01*
Y012733D01*
X031185Y012833D01*
X031285Y012733D01*
Y012433D01*
X031784D02*
X031584D01*
X031484Y012533D01*
Y012733D01*
X031584Y012833D01*
X031784D01*
X031884Y012733D01*
Y012633D01*
X031484D01*
X032084Y012833D02*
Y012433D01*
Y012633D01*
X032184Y012733D01*
X032284Y012833D01*
X032384D01*
X031415Y023318D02*
X031015D01*
Y023018D01*
X031215D01*
X031015D01*
Y022718D01*
X031615Y023318D02*
X032015D01*
X031815D01*
Y022718D01*
X031504Y019706D02*
X031104D01*
Y019406D01*
X031304D01*
X031104D01*
Y019106D01*
X031704Y019706D02*
X032104D01*
X031904D01*
Y019106D01*
X031232Y015532D02*
Y014933D01*
Y015233D01*
X031632D01*
Y015532D01*
Y014933D01*
X031832Y015532D02*
X032232D01*
X032032D01*
Y014933D01*
X016356Y019332D02*
X015956D01*
Y019032D01*
X016156Y019132D01*
X016256D01*
X016356Y019032D01*
Y018832D01*
X016256Y018732D01*
X016056D01*
X015956Y018832D01*
X016556Y019332D02*
Y018932D01*
X016756Y018732D01*
X016956Y018932D01*
Y019332D01*
X012173Y019222D02*
X012073Y019322D01*
X011873D01*
X011773Y019222D01*
Y018822D01*
X011873Y018722D01*
X012073D01*
X012173Y018822D01*
Y019022D01*
X011973D01*
X012373Y018722D02*
Y019322D01*
X012773Y018722D01*
Y019322D01*
X012973D02*
Y018722D01*
X013273D01*
X013373Y018822D01*
Y019222D01*
X013273Y019322D01*
X012973D01*
X022462Y013026D02*
X022862D01*
X022662D01*
Y012426D01*
X023362D02*
X023162D01*
X023062Y012526D01*
Y012726D01*
X023162Y012826D01*
X023362D01*
X023462Y012726D01*
Y012626D01*
X023062D01*
X023962Y012426D02*
X023762D01*
X023662Y012526D01*
Y012726D01*
X023762Y012826D01*
X023962D01*
X024062Y012726D01*
Y012626D01*
X023662D01*
X024262Y012426D02*
Y012826D01*
X024562D01*
X024661Y012726D01*
Y012426D01*
X024861D02*
X025161D01*
X025261Y012526D01*
X025161Y012626D01*
X024961D01*
X024861Y012726D01*
X024961Y012826D01*
X025261D01*
X025461D02*
Y012526D01*
X025561Y012426D01*
X025861D01*
Y012326D01*
X025761Y012226D01*
X025661D01*
X025861Y012426D02*
Y012826D01*
X030283Y010875D02*
X030183Y010975D01*
X029983D01*
X029883Y010875D01*
Y010476D01*
X029983Y010376D01*
X030183D01*
X030283Y010476D01*
Y010675D01*
X030083D01*
X030483Y010376D02*
Y010975D01*
X030883Y010376D01*
Y010975D01*
X031083D02*
Y010376D01*
X031383D01*
X031483Y010476D01*
Y010875D01*
X031383Y010975D01*
X031083D01*
X029883Y011850D02*
X029983Y011950D01*
X030183D01*
X030283Y011850D01*
Y011450D01*
X030183Y011350D01*
X029983D01*
X029883Y011450D01*
Y011850D01*
X030483Y011350D02*
Y011450D01*
X030583D01*
Y011350D01*
X030483D01*
X013467Y017407D02*
Y018007D01*
X013767D01*
X013867Y017907D01*
Y017707D01*
X013767Y017607D01*
X013467D01*
X014366Y017407D02*
Y018007D01*
X014066Y017707D01*
X014466D01*
X015077Y033253D02*
Y033853D01*
X015377D01*
X015477Y033753D01*
Y033553D01*
X015377Y033453D01*
X015077D01*
X015677Y033753D02*
X015777Y033853D01*
X015977D01*
X016077Y033753D01*
Y033653D01*
X015977Y033553D01*
X015877D01*
X015977D01*
X016077Y033453D01*
Y033353D01*
X015977Y033253D01*
X015777D01*
X015677Y033353D01*
X031754Y033263D02*
Y033863D01*
X032054D01*
X032154Y033763D01*
Y033563D01*
X032054Y033463D01*
X031754D01*
X032754Y033263D02*
X032354D01*
X032754Y033663D01*
Y033763D01*
X032654Y033863D01*
X032454D01*
X032354Y033763D01*
X035004Y031285D02*
Y031885D01*
X035304D01*
X035404Y031785D01*
Y031585D01*
X035304Y031485D01*
X035004D01*
X035603Y031285D02*
X035803D01*
X035703D01*
Y031885D01*
X035603Y031785D01*
X023629Y021501D02*
Y020901D01*
X023929D01*
X024029Y021001D01*
Y021401D01*
X023929Y021501D01*
X023629D01*
X024229Y020901D02*
Y021501D01*
X024629Y020901D01*
Y021501D01*
X024829Y020901D02*
Y021501D01*
X025129D01*
X025229Y021401D01*
Y021201D01*
X025129Y021101D01*
X024829D01*
X014520Y023145D02*
Y023745D01*
X014820D01*
X014920Y023645D01*
Y023445D01*
X014820Y023345D01*
X014520D01*
X014720D02*
X014920Y023145D01*
X015520D02*
X015120D01*
X015520Y023545D01*
Y023645D01*
X015420Y023745D01*
X015220D01*
X015120Y023645D01*
X016775Y021550D02*
Y020950D01*
X017175D01*
X017375D02*
X017575D01*
X017475D01*
Y021550D01*
X017375Y021450D01*
X010039Y023883D02*
Y023284D01*
X010339D01*
X010439Y023384D01*
Y023783D01*
X010339Y023883D01*
X010039D01*
X010639Y023184D02*
X011039D01*
X011238Y023284D02*
Y023883D01*
X011538D01*
X011638Y023783D01*
Y023583D01*
X011538Y023483D01*
X011238D01*
X011938Y023284D02*
X012138D01*
X012238Y023384D01*
Y023583D01*
X012138Y023683D01*
X011938D01*
X011838Y023583D01*
Y023384D01*
X011938Y023284D01*
X012438Y023683D02*
Y023384D01*
X012538Y023284D01*
X012638Y023384D01*
X012738Y023284D01*
X012838Y023384D01*
Y023683D01*
X013338Y023284D02*
X013138D01*
X013038Y023384D01*
Y023583D01*
X013138Y023683D01*
X013338D01*
X013438Y023583D01*
Y023483D01*
X013038D01*
X013638Y023683D02*
Y023284D01*
Y023483D01*
X013738Y023583D01*
X013838Y023683D01*
X013938D01*
X011248Y027503D02*
X011148Y027603D01*
X010949D01*
X010849Y027503D01*
Y027103D01*
X010949Y027003D01*
X011148D01*
X011248Y027103D01*
X011748Y027003D02*
Y027603D01*
X011448Y027303D01*
X011848D01*
X015038Y030603D02*
X014938Y030703D01*
X014738D01*
X014638Y030603D01*
Y030204D01*
X014738Y030104D01*
X014938D01*
X015038Y030204D01*
X015238Y030603D02*
X015338Y030703D01*
X015538D01*
X015638Y030603D01*
Y030504D01*
X015538Y030404D01*
X015438D01*
X015538D01*
X015638Y030304D01*
Y030204D01*
X015538Y030104D01*
X015338D01*
X015238Y030204D01*
X013345Y020781D02*
X013245Y020881D01*
X013045D01*
X012945Y020781D01*
Y020381D01*
X013045Y020281D01*
X013245D01*
X013345Y020381D01*
X013945Y020281D02*
X013545D01*
X013945Y020681D01*
Y020781D01*
X013845Y020881D01*
X013645D01*
X013545Y020781D01*
X034329Y023538D02*
Y022938D01*
X034729D01*
X034929Y023538D02*
Y022938D01*
X035129Y023138D01*
X035328Y022938D01*
Y023538D01*
X035528D02*
Y022938D01*
X035928D01*
X036128D02*
X036328D01*
X036228D01*
Y023538D01*
X036128Y023438D01*
X034658Y015438D02*
Y014838D01*
X035058D01*
X035258Y015438D02*
Y014838D01*
X035458Y015038D01*
X035658Y014838D01*
Y015438D01*
X035858D02*
Y014838D01*
X036258D01*
X036458Y015338D02*
X036558Y015438D01*
X036758D01*
X036858Y015338D01*
Y015238D01*
X036758Y015138D01*
X036658D01*
X036758D01*
X036858Y015038D01*
Y014938D01*
X036758Y014838D01*
X036558D01*
X036458Y014938D01*
X034329Y019503D02*
Y018903D01*
X034729D01*
X034929Y019503D02*
Y018903D01*
X035129Y019103D01*
X035328Y018903D01*
Y019503D01*
X035528D02*
Y018903D01*
X035928D01*
X036528D02*
X036128D01*
X036528Y019303D01*
Y019403D01*
X036428Y019503D01*
X036228D01*
X036128Y019403D01*
X015653Y011973D02*
Y011373D01*
X015953D01*
X016053Y011473D01*
Y011873D01*
X015953Y011973D01*
X015653D01*
X016253Y011373D02*
X016453D01*
X016353D01*
Y011973D01*
X016253Y011873D01*
D11*
X016337Y035600D02*
G03*
X016337Y035600I-000717J000000D01*
G01*
X021821Y030069D02*
X026270D01*
Y034544D01*
X025157D02*
X026270D01*
X022933D02*
X025157D01*
X020433Y034370D02*
X021821D01*
X021811D02*
Y034544D01*
Y034370D02*
X021821D01*
Y030069D02*
Y034370D01*
X021811Y034544D02*
X022933D01*
X026309Y034390D02*
X027657D01*
X020433Y034370D02*
X020433Y010098D01*
X027657D01*
Y034390D01*
X014144Y037077D02*
X017096D01*
X014144Y034124D02*
Y037077D01*
Y034124D02*
X017096D01*
Y037077D01*
X014370Y034350D02*
X016870D01*
X014370D02*
Y036850D01*
X016870D01*
Y034350D02*
Y036850D01*
D12*
X034148Y030778D02*
X036648D01*
X034148Y028278D02*
Y030778D01*
Y028278D02*
X036648D01*
Y030778D01*
X033921Y031004D02*
X036874D01*
Y028051D02*
Y031004D01*
X033921Y028051D02*
X036874D01*
X033921D02*
Y031004D01*
X030807Y037087D02*
X033760D01*
X030807Y034134D02*
Y037087D01*
Y034134D02*
X033760D01*
Y037087D01*
X031033Y034360D02*
X033533D01*
X031033D02*
Y036860D01*
X033533D01*
Y034360D02*
Y036860D01*
D13*
X025487Y021209D02*
Y021409D01*
X026087Y021209D02*
Y021409D01*
X014989Y022898D02*
X015189D01*
X014989Y022298D02*
X015189D01*
X015057Y029296D02*
X015257D01*
X015057Y029896D02*
X015257D01*
X015920Y020924D02*
Y021124D01*
X016520Y020924D02*
Y021124D01*
X014703Y020291D02*
X014903D01*
X014703Y020891D02*
X014903D01*
X035561Y017163D02*
X037390D01*
X035161Y013163D02*
Y013963D01*
X035861D01*
Y013463D02*
Y013963D01*
X035561Y013463D02*
X035861D01*
X035561Y013163D02*
Y013463D01*
Y013163D02*
X037390D01*
X032561D02*
X035161D01*
X032561Y017163D02*
X035161D01*
X035561D02*
Y017463D01*
X035861D01*
Y017963D01*
X035161D02*
X035861D01*
X035161Y017163D02*
Y017963D01*
X037390Y013163D02*
Y017163D01*
X032561Y013163D02*
Y017163D01*
X039961Y013863D02*
Y014463D01*
X037390Y013763D02*
X039961Y014463D01*
X037390Y013163D02*
X039961Y013863D01*
X037390Y017163D02*
X039961Y016463D01*
X037390Y016563D02*
X039961Y015863D01*
Y016463D01*
Y023859D02*
Y024459D01*
X037390Y024559D02*
X039961Y023859D01*
X037390Y025159D02*
X039961Y024459D01*
X037390Y021159D02*
X039961Y021859D01*
X037390Y021759D02*
X039961Y022459D01*
Y021859D02*
Y022459D01*
X032561Y021159D02*
Y025159D01*
X037390Y021159D02*
Y025159D01*
X035161D02*
Y025959D01*
X035861D01*
Y025459D02*
Y025959D01*
X035561Y025459D02*
X035861D01*
X035561Y025159D02*
Y025459D01*
X032561Y025159D02*
X035161D01*
X032561Y021159D02*
X035161D01*
X035561D02*
X037390D01*
X035561D02*
Y021459D01*
X035861D01*
Y021959D01*
X035161D02*
X035861D01*
X035161Y021159D02*
Y021959D01*
X035561Y025159D02*
X037390D01*
X035561Y021161D02*
X037390D01*
X035161Y017161D02*
Y017961D01*
X035861D01*
Y017461D02*
Y017961D01*
X035561Y017461D02*
X035861D01*
X035561Y017161D02*
Y017461D01*
Y017161D02*
X037390D01*
X032561D02*
X035161D01*
X032561Y021161D02*
X035161D01*
X035561D02*
Y021461D01*
X035861D01*
Y021961D01*
X035161D02*
X035861D01*
X035161Y021161D02*
Y021961D01*
X037390Y017161D02*
Y021161D01*
X032561Y017161D02*
Y021161D01*
X039961Y017861D02*
Y018461D01*
X037390Y017761D02*
X039961Y018461D01*
X037390Y017161D02*
X039961Y017861D01*
X037390Y021161D02*
X039961Y020461D01*
X037390Y020561D02*
X039961Y019861D01*
Y020461D01*
X013227Y022908D02*
X013427D01*
X013227Y022308D02*
X013427D01*
D14*
X016516Y010354D02*
Y010472D01*
Y010906D02*
Y011024D01*
X015453Y010906D02*
Y011024D01*
Y010354D02*
Y010472D01*
Y011024D02*
X016516D01*
X016184Y010439D02*
Y010939D01*
X015784Y010439D02*
Y010939D01*
X016184Y010689D01*
X015784Y010439D02*
X016184Y010689D01*
X015453Y010354D02*
X016516D01*
D15*
X015797Y027559D02*
Y028622D01*
Y025876D02*
Y026929D01*
X012530Y025620D02*
Y026929D01*
Y027559D02*
Y028878D01*
Y025620D02*
X015541D01*
X015797Y025876D01*
X015541Y028878D02*
X015797Y028622D01*
X012530Y028878D02*
X015541D01*
M02*
