# Supplementary material for: Implementation of an Open-Source Multiplexing Ion Gate Control for High Kinetic Energy Ion Mobility Spectrometry (HiKE-IMS)
Source: J Am Soc Mass Spectrom. 2023 Jun 5;34(7):1283–94. doi: 10.1021/jasms.3c00013 (PMC10326917; doi:10.1021/jasms.3c00013)
Supplement: Supplementary file 1 — js3c00013_si_001.zip [file js3c00013_si_001.zip › js3c00013_si_001/AdapterBoardGerberTeensyduino/Gerber Files/MAM_PCB.GTP]

G04*
G04 #@! TF.GenerationSoftware,Altium Limited,Altium Designer,22.7.1 (60)*
G04*
G04 Layer_Color=8421504*
%FSAX24Y24*%
%MOIN*%
G70*
G04*
G04 #@! TF.SameCoordinates,DCAE11B0-3563-4615-B767-0E0CC6401C34*
G04*
G04*
G04 #@! TF.FilePolarity,Positive*
G04*
G01*
G75*
%ADD16R,0.0551X0.0472*%
%ADD17R,0.0472X0.0551*%
%ADD18R,0.0472X0.0276*%
%ADD19R,0.1575X0.0472*%
G04:AMPARAMS|DCode=20|XSize=157.5mil|YSize=47.2mil|CornerRadius=0mil|HoleSize=0mil|Usage=FLASHONLY|Rotation=180.000|XOffset=0mil|YOffset=0mil|HoleType=Round|Shape=Octagon|*
%AMOCTAGOND20*
4,1,8,-0.0787,0.0118,-0.0787,-0.0118,-0.0669,-0.0236,0.0669,-0.0236,0.0787,-0.0118,0.0787,0.0118,0.0669,0.0236,-0.0669,0.0236,-0.0787,0.0118,0.0*
%
%ADD20OCTAGOND20*%

D16*
X025787Y020955D02*
D03*
Y021663D02*
D03*
X016220Y020669D02*
D03*
Y021378D02*
D03*
D17*
X014734Y022598D02*
D03*
X015443D02*
D03*
X015512Y029596D02*
D03*
X014803D02*
D03*
X015157Y020591D02*
D03*
X014449D02*
D03*
X012972Y022608D02*
D03*
X013681D02*
D03*
D18*
X015256Y010689D02*
D03*
X016713D02*
D03*
D19*
X012943Y027244D02*
D03*
D20*
X015384D02*
D03*
M02*
