# Supplementary material for: Implementation of an Open-Source Multiplexing Ion Gate Control for High Kinetic Energy Ion Mobility Spectrometry (HiKE-IMS)
Source: J Am Soc Mass Spectrom. 2023 Jun 5;34(7):1283–94. doi: 10.1021/jasms.3c00013 (PMC10326917; doi:10.1021/jasms.3c00013)
Supplement: Supplementary file 1 — js3c00013_si_001.zip [file js3c00013_si_001.zip › js3c00013_si_001/AdapterBoardGerberTeensyduino/Gerber Files/MAM_PCB.REP]

*************************************************************
FileName = MAM_PCB.GBR
AutoAperture = True
*************************************************************
Generating : Mechanical 1
      File : MAM_PCB.GM1

    Adding Layer      : Mechanical 1


Used DCodes :
    D12
*************************************************************

*************************************************************
Generating : Bottom Overlay
      File : MAM_PCB.GBO

    Adding Layer      : Bottom Overlay


Used DCodes :
    D10
    D13
    D47
*************************************************************

*************************************************************
Generating : Bottom Paste
      File : MAM_PCB.GBP

    Adding Layer      : Bottom Paste

    Adding Layer      : Bottom Layer

    Adding Layer      : Multi-Layer


Used DCodes :
    D16
    D45
*************************************************************

*************************************************************
Generating : Bottom Solder
      File : MAM_PCB.GBS

    Adding Layer      : Bottom Solder

    Adding Layer      : Bottom Layer

    Adding Layer      : Multi-Layer


Used DCodes :
    D21
    D26
    D27
    D28
    D29
    D30
    D31
    D32
    D33
    D34
    D46
*************************************************************

*************************************************************
Generating : Top Solder
      File : MAM_PCB.GTS

    Adding Layer      : Top Solder

    Adding Layer      : Top Layer

    Adding Layer      : Multi-Layer


Used DCodes :
    D21
    D22
    D23
    D24
    D25
    D26
    D27
    D28
    D29
    D30
    D31
    D32
    D33
    D34
*************************************************************

*************************************************************
Generating : Top Paste
      File : MAM_PCB.GTP

    Adding Layer      : Top Paste

    Adding Layer      : Top Layer

    Adding Layer      : Multi-Layer


Used DCodes :
    D16
    D17
    D18
    D19
    D20
*************************************************************

*************************************************************
Generating : Top Overlay
      File : MAM_PCB.GTO

    Adding Layer      : Top Overlay


Used DCodes :
    D10
    D11
    D12
    D13
    D14
    D15
*************************************************************

*************************************************************
Generating : Bottom Layer
      File : MAM_PCB.GBL

    Adding Layer      : Bottom Layer

    Adding Layer      : Multi-Layer


Used DCodes :
    D10
    D16
    D36
    D37
    D38
    D39
    D40
    D41
    D42
    D43
    D44
    D45
*************************************************************

*************************************************************
Generating : Top Layer
      File : MAM_PCB.GTL

    Adding Layer      : Top Layer

    Adding Layer      : Multi-Layer


Used DCodes :
    D10
    D16
    D17
    D18
    D19
    D20
    D35
    D36
    D37
    D38
    D39
    D40
    D41
    D42
    D43
    D44
*************************************************************
