# Supplementary material for: Implementation of an Open-Source Multiplexing Ion Gate Control for High Kinetic Energy Ion Mobility Spectrometry (HiKE-IMS)
Source: J Am Soc Mass Spectrom. 2023 Jun 5;34(7):1283–94. doi: 10.1021/jasms.3c00013 (PMC10326917; doi:10.1021/jasms.3c00013)
Supplement: Supplementary file 1 — js3c00013_si_001.zip [file js3c00013_si_001.zip › js3c00013_si_001/AdapterBoardGerberTeensyduino/Gerber Files/MAM_PCB-macro.APR_LIB]

G04:AMPARAMS|DCode=20|XSize=157.5mil|YSize=47.2mil|CornerRadius=0mil|HoleSize=0mil|Usage=FLASHONLY|Rotation=180.000|XOffset=0mil|YOffset=0mil|HoleType=Round|Shape=Octagon|*
%AMOCTAGOND20*
4,1,8,-0.0787,0.0118,-0.0787,-0.0118,-0.0669,-0.0236,0.0669,-0.0236,0.0787,-0.0118,0.0787,0.0118,0.0669,0.0236,-0.0669,0.0236,-0.0787,0.0118,0.0*
%
G04:AMPARAMS|DCode=25|XSize=165.5mil|YSize=55.2mil|CornerRadius=0mil|HoleSize=0mil|Usage=FLASHONLY|Rotation=180.000|XOffset=0mil|YOffset=0mil|HoleType=Round|Shape=Octagon|*
%AMOCTAGOND25*
4,1,8,-0.0827,0.0138,-0.0827,-0.0138,-0.0689,-0.0276,0.0689,-0.0276,0.0827,-0.0138,0.0827,0.0138,0.0689,0.0276,-0.0689,0.0276,-0.0827,0.0138,0.0*
%
