# Supplementary material for: Implementation of an Open-Source Multiplexing Ion Gate Control for High Kinetic Energy Ion Mobility Spectrometry (HiKE-IMS)
Source: J Am Soc Mass Spectrom. 2023 Jun 5;34(7):1283–94. doi: 10.1021/jasms.3c00013 (PMC10326917; doi:10.1021/jasms.3c00013)
Supplement: Supplementary file 1 — js3c00013_si_001.zip [file js3c00013_si_001.zip › js3c00013_si_001/AdapterBoardGerberTeensyduino/NC Drill Files/MAM_PCB.DRR]

----------------------------------------------------------------------------------------------------------------------------------
NCDrill File Report For: MAM_PCB.PcbDoc   10/25/2022  11:42:13 AM
----------------------------------------------------------------------------------------------------------------------------------

Layer Pair : Top Layer to Bottom Layer
ASCII Plated RoundHoles File : MAM_PCB-Plated.TXT

Tool       Hole Size               Hole Tolerance               Hole Type       Hole Count   Plated         Tool Travel
----------------------------------------------------------------------------------------------------------------------------------
T1      16mil (0.399mm)                                           Round             80        PTH        26.38inch (670.02mm)
T2      28mil (0.711mm)                                           Round             5         PTH        1.62inch (41.04mm)
T3      39mil (1.001mm)                                           Round             98        PTH        13.87inch (352.35mm)
T4      40mil (1.011mm)                                           Round             18        PTH        3.32inch (84.20mm)
T5      59mil (1.501mm)                                           Round             15        PTH        5.60inch (142.24mm)
T6      134mil (3.401mm)                                          Round             4         PTH        8.07inch (204.85mm)
----------------------------------------------------------------------------------------------------------------------------------
Totals                                                                              220

Total Processing Time (hh:mm:ss) : 00:00:00
