# Supplementary material for: Implementation of an Open-Source Multiplexing Ion Gate Control for High Kinetic Energy Ion Mobility Spectrometry (HiKE-IMS)
Source: J Am Soc Mass Spectrom. 2023 Jun 5;34(7):1283–94. doi: 10.1021/jasms.3c00013 (PMC10326917; doi:10.1021/jasms.3c00013)
Supplement: Supplementary file 1 — js3c00013_si_001.zip [file js3c00013_si_001.zip › js3c00013_si_001/AdapterBoardGerberTeensyduino/NC Drill Files/MAM_PCB.LDP]

Layer Pairs Export File for PCB: C:\Sensorik\Elektronik\Bussystem\Modulsystem\Multiplex-Adapter-Modul\version2_oct2022_forPub\MAM_PCB.PcbDoc
LayersSetName=Top_Bot_Plated_Thru_Holes|DrillFile=mam_pcb-plated.txt|DrillLayers=gtl,gbl
