# Supplementary material for: Implementation of an Open-Source Multiplexing Ion Gate Control for High Kinetic Energy Ion Mobility Spectrometry (HiKE-IMS)
Source: J Am Soc Mass Spectrom. 2023 Jun 5;34(7):1283–94. doi: 10.1021/jasms.3c00013 (PMC10326917; doi:10.1021/jasms.3c00013)
Supplement: Supplementary file 1 — js3c00013_si_001.zip [file js3c00013_si_001.zip › js3c00013_si_001/AdapterBoardGerberTeensyduino/NC Drill Files/MAM_PCB-Plated.TXT]

M48
;Layer_Color=9474304
;FILE_FORMAT=2:4
INCH
;TYPE=PLATED
T1F00S00C0.0157
T2F00S00C0.0280
T3F00S00C0.0394
T4F00S00C0.0398
T5F00S00C0.0591
T6F00S00C0.1339
%
T01
X013780Y011811
X014764Y013780
X012795
X016732
X017717Y011811
X015748
X023622
X025591
X024606Y013780
X022638
X030512
X032480
X034449
X033465Y011811
X031496
Y015748
X032480Y017717
Y021654
X035433Y023622
X036417Y025591
X034449
X035433Y027559
X033465
X031496
X032480Y029528
X036417
X035433Y015748
X030512Y017717
X024606
X022638
X023622Y019685
X025591
Y023622
X023622
X022638Y025591
X023622Y027559
X025591
X022638Y029528
X016732
X017717Y027559
X016732Y025591
X017717Y023622
Y019685
X015748
X017717Y015748
X023622
X025591
X022638Y021654
X014764
X012795
X013780Y023622
X011811
X012795Y025591
X014764
X011811Y027559
X012795Y029528
X013780Y019685
X011811
X012795Y017717
X014764
X013780Y015748
X011811
Y031496
X013780
X014764Y033465
X012795
X013780Y035433
X017717Y031496
X021654
X023622
X025591
X024606Y033465
X022638
X031496Y035433
X033465
X034449Y033465
X036417
X035433Y031496
X033465
X031496
T02
X032185Y018671
X034488Y020089
X034843Y021457
X034859Y016204
X030699Y021565
T03
X019063Y010703
Y011703
Y012703
Y013703
Y014703
X021063
Y013703
Y012703
Y011703
Y010703
X027063
Y011703
Y012703
Y013703
Y014703
X029063
Y013703
Y012703
Y011703
Y010703
Y015703
Y016703
Y017703
Y018703
Y019703
Y020703
Y021703
Y022703
Y023703
Y024703
Y025703
Y026703
Y027703
Y028703
Y029703
Y030703
X027063
Y029703
Y028703
Y027703
Y026703
Y025703
Y024703
Y023703
Y022703
Y021703
Y020703
Y019703
Y018703
Y017703
Y016703
Y015703
X021063
Y016703
Y017703
Y018703
Y019703
Y020703
Y021703
Y022703
Y023703
Y024703
Y025703
Y026703
Y027703
Y028703
Y029703
Y030703
X019063
Y029703
Y028703
Y027703
Y026703
Y025703
Y024703
Y023703
Y022703
Y021703
Y020703
Y019703
Y018703
Y017703
Y016703
Y015703
X015144Y019085
X014144
X019063Y031703
Y032703
Y033703
X021063
Y032703
Y031703
X027063
Y032703
Y033703
X029063
Y032703
Y031703
T04
X033661Y013663
Y014663
X036661Y013663
Y016663
Y017661
Y020661
Y021659
X033661
Y020661
Y019661
Y018661
Y017661
Y016663
Y015663
Y022659
Y023659
Y024659
X036661
T05
X034394Y028524
X035398Y029528
X036402Y028524
Y030531
X034394
X014616Y034596
Y036604
X015620Y035600
X016624Y036604
Y034596
X031280Y034606
X033287
Y036614
X031280
X032283Y035610
T06
X011811Y011811
X035433
X011811Y035433
X035433
M30
