# Supplementary material for: Implementation of an Open-Source Multiplexing Ion Gate Control for High Kinetic Energy Ion Mobility Spectrometry (HiKE-IMS)
Source: J Am Soc Mass Spectrom. 2023 Jun 5;34(7):1283–94. doi: 10.1021/jasms.3c00013 (PMC10326917; doi:10.1021/jasms.3c00013)
Supplement: Supplementary file 1 — js3c00013_si_001.zip [file js3c00013_si_001.zip › js3c00013_si_001/AdapterBoardGerberTeensyduino/Status Report.Txt]

Output: NC Drill Files
Type  : NC Drill
From  : PCB Document [MAM_PCB.PcbDoc]
   Generated File[MAM_PCB-Plated.TXT]
   Generated File[MAM_PCB.LDP]
   Generated File[MAM_PCB.DRR]


Files Generated   : 3
Documents Printed : 0

Finished Output Generation At 11:42:13 AM On 10/25/2022
