# Supplementary material for: Implementation of an Open-Source Multiplexing Ion Gate Control for High Kinetic Energy Ion Mobility Spectrometry (HiKE-IMS)
Source: J Am Soc Mass Spectrom. 2023 Jun 5;34(7):1283–94. doi: 10.1021/jasms.3c00013 (PMC10326917; doi:10.1021/jasms.3c00013)
Supplement: Supplementary file 1 — js3c00013_si_001.zip [file js3c00013_si_001.zip › js3c00013_si_001/Code/Cinnemaldehyde/B10O5L5HT2022-08-16cinRR50DR80.csv]

Time	Inten
0	-0.0890202331542969
0.0002	-0.0862367248535156
0.0004	-0.0742570495605469
0.0006	-0.0606398010253907
0.0008	-0.0511695861816406
0.001	-0.0452946472167969
0.0012	-0.0405879211425781
0.0014	-0.0376539611816407
0.0016	-0.0394529724121094
0.0018	-0.0510743713378906
0.002	-0.0816609191894531
0.0022	-0.133801116943359
0.0024	-0.199465484619141
0.0026	-0.262237091064453
0.0028	-0.308313446044922
0.003	-0.330970306396484
0.0032	-0.330464630126953
0.0034	-0.313540191650391
0.0036	-0.287311248779297
0.0038	-0.258462982177734
0.004	-0.231806488037109
0.0042	-0.208971710205078
0.0044	-0.190596160888672
0.0046	-0.175655670166016
0.0048	-0.163206024169922
0.005	-0.152371673583984
0.0052	-0.142327423095703
0.0054	-0.133357391357422
0.0056	-0.125179290771484
0.0058	-0.118586578369141
0.006	-0.113574981689453
0.0062	-0.110368499755859
0.0064	-0.109120635986328
0.0066	-0.109495391845703
0.0068	-0.111050872802734
0.007	-0.113098907470703
0.0072	-0.114827728271484
0.0074	-0.115872955322266
0.0076	-0.115346221923828
0.0078	-0.112798004150391
0.008	-0.107697601318359
0.0082	-0.0999510192871094
0.0084	-0.0892564392089844
0.0086	-0.0753431701660157
0.0088	-0.0587391662597656
0.009	-0.0390760803222656
0.0092	-0.0170878601074219
0.0094	0.0069099426269531
0.0096	0.0325791931152343
0.0098	0.0595265197753906
0.01	0.0874320983886718
0.0102	0.115800018310547
0.0104	0.144244842529297
0.0106	0.172793731689453
0.0108	0.201230316162109
0.011	0.228866729736328
0.0112	0.255215911865234
0.0114	0.279383087158203
0.0116	0.300691375732422
0.0118	0.318529510498047
0.012	0.331679534912109
0.0122	0.339638214111328
0.0124	0.341813812255859
0.0126	0.338039398193359
0.0128	0.328572235107422
0.013	0.313931121826172
0.0132	0.295513763427734
0.0134	0.274406890869141
0.0136	0.252489776611328
0.0138	0.231317291259766
0.014	0.212344818115234
0.0142	0.196737823486328
0.0144	0.185352020263672
0.0146	0.178773040771484
0.0148	0.177143096923828
0.015	0.180242462158203
0.0152	0.187595977783203
0.0154	0.198636932373047
0.0156	0.212935943603516
0.0158	0.229514312744141
0.016	0.247841949462891
0.0162	0.267181549072266
0.0164	0.286444549560547
0.0166	0.304665679931641
0.0168	0.320728912353516
0.017	0.333522186279297
0.0172	0.341945343017578
0.0174	0.345250396728516
0.0176	0.342996063232422
0.0178	0.335138702392578
0.018	0.322048797607422
0.0182	0.304421844482422
0.0184	0.283655853271484
0.0186	0.261259002685547
0.0188	0.238734588623047
0.019	0.217827606201172
0.0192	0.200009613037109
0.0194	0.186190032958984
0.0196	0.177234954833984
0.0198	0.173392181396484
0.02	0.174894256591797
0.0202	0.181285247802734
0.0204	0.192360687255859
0.0206	0.207212371826172
0.0208	0.225157928466797
0.021	0.245434417724609
0.0212	0.266954193115234
0.0214	0.288495330810547
0.0216	0.309051666259766
0.0218	0.327200164794922
0.022	0.341548614501953
0.0222	0.351519012451172
0.0224	0.355482025146484
0.0226	0.353893890380859
0.0228	0.345809478759766
0.023	0.332338714599609
0.0232	0.314481964111328
0.0234	0.293476409912109
0.0236	0.271228790283203
0.0238	0.249583892822266
0.024	0.230252838134766
0.0242	0.214992828369141
0.0244	0.205004119873047
0.0246	0.200865325927734
0.0248	0.202980804443359
0.025	0.211032257080078
0.0252	0.224407501220703
0.0254	0.241678009033203
0.0256	0.262067413330078
0.0258	0.284228057861328
0.026	0.306773223876953
0.0262	0.328542327880859
0.0264	0.348283843994141
0.0266	0.365227813720703
0.0268	0.378326873779297
0.027	0.386707611083984
0.0272	0.389947967529297
0.0274	0.387528228759766
0.0276	0.379512481689453
0.0278	0.366016082763672
0.028	0.347769622802734
0.0282	0.325752105712891
0.0284	0.301456451416016
0.0286	0.276333160400391
0.0288	0.252180328369141
0.029	0.230767974853516
0.0292	0.213457489013672
0.0294	0.201307220458984
0.0296	0.195174102783203
0.0298	0.195194549560547
0.03	0.200971527099609
0.0302	0.212008209228516
0.0304	0.226906890869141
0.0306	0.244768524169922
0.0308	0.264038238525391
0.031	0.283821258544922
0.0312	0.302545623779297
0.0314	0.319385223388672
0.0316	0.333418426513672
0.0318	0.343848419189453
0.032	0.349744720458984
0.0322	0.350759124755859
0.0324	0.346099090576172
0.0326	0.335609283447266
0.0328	0.319284210205078
0.033	0.297155914306641
0.0332	0.270041656494141
0.0334	0.238916778564453
0.0336	0.204843292236328
0.0338	0.169274444580078
0.034	0.133701934814453
0.0342	0.0995869445800781
0.0344	0.0671894836425781
0.0346	0.0372074890136719
0.0348	0.00986038208007811
0.035	-0.0147080993652344
0.0352	-0.0366410827636719
0.0354	-0.0567567443847656
0.0356	-0.0751673889160157
0.0358	-0.0923323059082032
0.036	-0.108568267822266
0.0362	-0.123897552490234
0.0364	-0.138394012451172
0.0366	-0.152010345458984
0.0368	-0.164625701904297
0.037	-0.176101531982422
0.0372	-0.186301727294922
0.0374	-0.195367584228516
0.0376	-0.203048553466797
0.0378	-0.209558563232422
0.038	-0.214851837158203
0.0382	-0.219155426025391
0.0384	-0.222550506591797
0.0386	-0.225279998779297
0.0388	-0.227409210205078
0.039	-0.229068756103516
0.0392	-0.230283966064453
0.0394	-0.231306915283203
0.0396	-0.231975860595703
0.0398	-0.232416534423828
0.04	-0.232820892333984
0.0402	-0.233060455322266
0.0404	-0.233129425048828
0.0406	-0.233097686767578
0.0408	-0.233174591064453
0.041	-0.233264312744141
0.0412	-0.233357086181641
0.0414	-0.233603973388672
0.0416	-0.233691253662109
0.0418	-0.233732452392578
0.042	-0.233631744384766
0.0422	-0.232785186767578
0.0424	-0.231728057861328
0.0426	-0.229339447021484
0.0428	-0.226143341064453
0.043	-0.221634063720703
0.0432	-0.215615997314453
0.0434	-0.207987518310547
0.0436	-0.198672637939453
0.0438	-0.187554779052734
0.044	-0.174944610595703
0.0442	-0.160786285400391
0.0444	-0.145722198486328
0.0446	-0.130217742919922
0.0448	-0.114935455322266
0.045	-0.100506744384766
0.0452	-0.0879606628417969
0.0454	-0.0779991149902344
0.0456	-0.0709233093261719
0.0458	-0.0672157287597656
0.046	-0.0671818542480469
0.0462	-0.0703138732910157
0.0464	-0.0763310241699219
0.0466	-0.0845240783691406
0.0468	-0.0939219665527344
0.047	-0.103511199951172
0.0472	-0.112191009521484
0.0474	-0.119084625244141
0.0476	-0.123248748779297
0.0478	-0.124081878662109
0.048	-0.121052398681641
0.0482	-0.113875274658203
0.0484	-0.102352447509766
0.0486	-0.0864466857910156
0.0488	-0.0664436340332031
0.049	-0.0425782775878907
0.0492	-0.0152397155761719
0.0494	0.0150633239746094
0.0496	0.0478047180175781
0.0498	0.0831358337402344
0.05	0.124475555419922
0.0502	0.173794403076172
0.0504	0.228185272216797
0.0506	0.280596466064453
0.0508	0.325306243896484
0.051	0.363314056396484
0.0512	0.396756134033203
0.0514	0.425362091064453
0.0516	0.445766754150391
0.0518	0.452761077880859
0.052	0.436406402587891
0.0522	0.393017425537109
0.0524	0.330227508544922
0.0526	0.263954010009766
0.0528	0.208484344482422
0.053	0.171335296630859
0.0532	0.152873992919922
0.0534	0.148346710205078
0.0536	0.151509246826172
0.0538	0.157207794189453
0.054	0.162109832763672
0.0542	0.165416107177734
0.0544	0.167650909423828
0.0546	0.170270538330078
0.0548	0.174519500732422
0.055	0.181480255126953
0.0552	0.191753997802734
0.0554	0.204517059326172
0.0556	0.219598236083984
0.0558	0.235720062255859
0.056	0.252057952880859
0.0562	0.267695770263672
0.0564	0.281602630615234
0.0566	0.292799530029297
0.0568	0.300689544677734
0.057	0.304330902099609
0.0572	0.303236541748047
0.0574	0.296431427001953
0.0576	0.283671112060547
0.0578	0.264661407470703
0.058	0.239604034423828
0.0582	0.208889312744141
0.0584	0.173608856201172
0.0586	0.135153350830078
0.0588	0.0957688903808593
0.059	0.0562220764160156
0.0592	0.0185078430175781
0.0594	-0.0159391784667969
0.0596	-0.0462684631347657
0.0598	-0.0714927673339844
0.06	-0.0917707824707031
0.0602	-0.107448272705078
0.0604	-0.119529571533203
0.0606	-0.128922576904297
0.0608	-0.136626739501953
0.061	-0.143581390380859
0.0612	-0.150705718994141
0.0614	-0.158460845947266
0.0616	-0.166867218017578
0.0618	-0.176016998291016
0.062	-0.185519561767578
0.0622	-0.195006256103516
0.0624	-0.204002838134766
0.0626	-0.212154083251953
0.0628	-0.219057769775391
0.063	-0.224495391845703
0.0632	-0.228087005615234
0.0634	-0.229961090087891
0.0636	-0.230034942626953
0.0638	-0.228123626708984
0.064	-0.224390106201172
0.0642	-0.218727569580078
0.0644	-0.211394805908203
0.0646	-0.202591094970703
0.0648	-0.192618560791016
0.065	-0.181942291259766
0.0652	-0.171051483154297
0.0654	-0.160665740966797
0.0656	-0.151320953369141
0.0658	-0.143502044677734
0.066	-0.137964019775391
0.0662	-0.134349822998047
0.0664	-0.133216094970703
0.0666	-0.133876800537109
0.0668	-0.136152801513672
0.067	-0.139456024169922
0.0672	-0.143130950927734
0.0674	-0.146647186279297
0.0676	-0.149373321533203
0.0678	-0.150833892822266
0.068	-0.150651397705078
0.0682	-0.148474273681641
0.0684	-0.144389495849609
0.0686	-0.137827606201172
0.0688	-0.129064178466797
0.069	-0.118125762939453
0.0692	-0.104680633544922
0.0694	-0.0888768005371094
0.0696	-0.0708317565917969
0.0698	-0.0502787780761719
0.07	-0.0272990417480469
0.0702	-0.00181411743164067
0.0704	0.0258854675292969
0.0706	0.0556040954589844
0.0708	0.0869673156738281
0.071	0.119521636962891
0.0712	0.152050933837891
0.0714	0.183990325927734
0.0716	0.214347991943359
0.0718	0.241362152099609
0.072	0.264202117919922
0.0722	0.281469268798828
0.0724	0.292263641357422
0.0726	0.296151275634766
0.0728	0.293560638427734
0.073	0.284492950439453
0.0732	0.270309600830078
0.0734	0.252617340087891
0.0736	0.233007354736328
0.0738	0.213578948974609
0.074	0.196319122314453
0.0742	0.182700958251953
0.0744	0.174198150634766
0.0746	0.171397857666016
0.0748	0.174897308349609
0.075	0.184420318603516
0.0752	0.199407806396484
0.0754	0.218659515380859
0.0756	0.241343231201172
0.0758	0.265659637451172
0.076	0.290511016845703
0.0762	0.314847259521484
0.0764	0.337117767333984
0.0766	0.356089019775391
0.0768	0.370974884033203
0.077	0.380838470458984
0.0772	0.384691009521484
0.0774	0.382003936767578
0.0776	0.372376556396484
0.0778	0.356253509521484
0.078	0.333672943115234
0.0782	0.305398712158203
0.0784	0.272961578369141
0.0786	0.237890472412109
0.0788	0.202045440673828
0.079	0.167303314208984
0.0792	0.135719451904297
0.0794	0.109361419677734
0.0796	0.0888795471191406
0.0798	0.0751759338378906
0.08	0.0687617492675781
0.0802	0.0700233459472656
0.0804	0.0785951232910156
0.0806	0.0937303161621094
0.0808	0.114568939208984
0.081	0.139985809326172
0.0812	0.168666839599609
0.0814	0.198968353271484
0.0816	0.229332427978516
0.0818	0.257541046142578
0.082	0.281920928955078
0.0822	0.300979156494141
0.0824	0.313093109130859
0.0826	0.317708587646484
0.0828	0.314270477294922
0.083	0.303059844970703
0.0832	0.285008392333984
0.0834	0.261194305419922
0.0836	0.233569793701172
0.0838	0.204427947998047
0.084	0.175940704345703
0.0842	0.150374298095703
0.0844	0.129707794189453
0.0846	0.116259613037109
0.0848	0.110828399658203
0.085	0.118303070068359
0.0852	0.141254425048828
0.0854	0.176626434326172
0.0856	0.217286834716797
0.0858	0.256735382080078
0.086	0.294836883544922
0.0862	0.332900238037109
0.0864	0.369554901123047
0.0866	0.400539093017578
0.0868	0.419413909912109
0.087	0.415529937744141
0.0872	0.384377593994141
0.0874	0.332966461181641
0.0876	0.277013092041016
0.0878	0.230002899169922
0.088	0.199446563720703
0.0882	0.185692291259766
0.0884	0.183436431884766
0.0886	0.187126922607422
0.0888	0.191523284912109
0.089	0.193780059814453
0.0892	0.193545989990234
0.0894	0.191875762939453
0.0896	0.190649871826172
0.0898	0.191461944580078
0.09	0.195608367919922
0.0902	0.203606109619141
0.0904	0.215222625732422
0.0906	0.229971466064453
0.0908	0.246609954833984
0.091	0.264164581298828
0.0912	0.281288604736328
0.0914	0.297252655029297
0.0916	0.311311492919922
0.0918	0.322110443115234
0.092	0.329313507080078
0.0922	0.332182464599609
0.0924	0.330115509033203
0.0926	0.322595367431641
0.0928	0.309573822021484
0.093	0.291126251220703
0.0932	0.267651214599609
0.0934	0.239956817626953
0.0936	0.209075469970703
0.0938	0.176395721435547
0.094	0.142993927001953
0.0942	0.110667572021484
0.0944	0.0800672912597656
0.0946	0.0514308166503906
0.0948	0.0252357482910156
0.095	0.00170883178710934
0.0952	-0.0192927551269532
0.0954	-0.0381703186035156
0.0956	-0.0551737976074219
0.0958	-0.0707731628417969
0.096	-0.0850566101074219
0.0962	-0.0979981994628907
0.0964	-0.110054779052734
0.0966	-0.120721588134766
0.0968	-0.129689483642578
0.097	-0.136908111572266
0.0972	-0.142322540283203
0.0974	-0.145253448486328
0.0976	-0.145502471923828
0.0978	-0.143034820556641
0.098	-0.137579193115234
0.0982	-0.129188385009766
0.0984	-0.117821807861328
0.0986	-0.103715972900391
0.0988	-0.0871141052246094
0.099	-0.0682795715332032
0.0992	-0.0476100158691407
0.0994	-0.0256211853027344
0.0996	-0.00225021362304689
0.0998	0.0222383117675781
0.1	0.0524244689941406
0.1002	0.0902879333496093
0.1004	0.133521270751953
0.1006	0.175254058837891
0.1008	0.211470489501953
0.101	0.243214263916016
0.1012	0.273063201904297
0.1014	0.300769500732422
0.1016	0.323064727783203
0.1018	0.334271697998047
0.102	0.324156951904297
0.1022	0.288110504150391
0.1024	0.233067169189453
0.1026	0.174047698974609
0.1028	0.125281524658203
0.103	0.0937403869628906
0.1032	0.0782624816894531
0.1034	0.0740281677246094
0.1036	0.0746284484863281
0.1038	0.0748194885253906
0.104	0.0715071105957031
0.1042	0.0642198181152344
0.1044	0.0532716369628906
0.1046	0.0407225036621093
0.1048	0.0280717468261719
0.105	0.0165553283691406
0.1052	0.00656600952148434
0.1054	-0.00162185668945314
0.1056	-0.00891159057617191
0.1058	-0.0159779357910156
0.106	-0.0235151672363281
0.1062	-0.0320780944824219
0.1064	-0.0417271423339844
0.1066	-0.0524525451660156
0.1068	-0.0637226867675781
0.107	-0.0750376892089844
0.1072	-0.0857060241699219
0.1074	-0.0946839904785156
0.1076	-0.101445465087891
0.1078	-0.105294342041016
0.108	-0.105719451904297
0.1082	-0.102238311767578
0.1084	-0.0948466491699219
0.1086	-0.0835655212402344
0.1088	-0.0685105895996094
0.109	-0.0503889465332031
0.1092	-0.0294029235839844
0.1094	-0.00612625122070315
0.1096	0.0186595153808594
0.1098	0.0444371032714844
0.11	0.0710215759277343
0.1102	0.0977360534667969
0.1104	0.124236297607422
0.1106	0.150431365966797
0.1108	0.176239471435547
0.111	0.201745452880859
0.1112	0.226092376708984
0.1114	0.248999176025391
0.1116	0.269546051025391
0.1118	0.286833953857422
0.112	0.299854278564453
0.1122	0.307800750732422
0.1124	0.309894561767578
0.1126	0.305470428466797
0.1128	0.294559478759766
0.113	0.277357635498047
0.1132	0.254644927978516
0.1134	0.227945404052734
0.1136	0.198782196044922
0.1138	0.169286041259766
0.114	0.141536102294922
0.1142	0.117571868896484
0.1144	0.0988111877441406
0.1146	0.0862635803222656
0.1148	0.0804072570800781
0.115	0.0817359924316406
0.1152	0.0896107482910156
0.1154	0.103300628662109
0.1156	0.121460418701172
0.1158	0.142943878173828
0.116	0.166388092041016
0.1162	0.190594940185547
0.1164	0.213893890380859
0.1166	0.235035858154297
0.1168	0.252804412841797
0.117	0.266071014404297
0.1172	0.273727569580078
0.1174	0.274966583251953
0.1176	0.269045562744141
0.1178	0.255994415283203
0.118	0.235878143310547
0.1182	0.209362030029297
0.1184	0.177268829345703
0.1186	0.141256256103516
0.1188	0.103659820556641
0.119	0.0658308410644531
0.1192	0.0290055847167969
0.1194	-0.0048014831542969
0.1196	-0.0342906188964844
0.1198	-0.0581654357910157
0.12	-0.0718116760253907
0.1202	-0.0730534362792969
0.1204	-0.0651194763183594
0.1206	-0.0554182434082031
0.1208	-0.0495777893066406
0.121	-0.0474067687988282
0.1212	-0.0466294860839844
0.1214	-0.0472700500488281
0.1216	-0.0524330139160157
0.1218	-0.0668632507324219
0.122	-0.0997743225097656
0.1222	-0.154261322021484
0.1224	-0.222095794677734
0.1226	-0.287165679931641
0.1228	-0.335276031494141
0.123	-0.359319915771484
0.1232	-0.360305023193359
0.1234	-0.344259796142578
0.1236	-0.319297637939453
0.1238	-0.292552642822266
0.124	-0.268603363037109
0.1242	-0.250060577392578
0.1244	-0.237016448974609
0.1246	-0.228767852783203
0.1248	-0.223917694091797
0.125	-0.220926055908203
0.1252	-0.219056854248047
0.1254	-0.217126312255859
0.1256	-0.214895172119141
0.1258	-0.212222747802734
0.126	-0.209253997802734
0.1262	-0.205825653076172
0.1264	-0.202129974365234
0.1266	-0.198207244873047
0.1268	-0.194151763916016
0.127	-0.189598236083984
0.1272	-0.184678802490234
0.1274	-0.179122467041016
0.1276	-0.172659149169922
0.1278	-0.164947052001953
0.128	-0.155790252685547
0.1282	-0.144734649658203
0.1284	-0.131650238037109
0.1286	-0.116360626220703
0.1288	-0.0988063049316406
0.129	-0.0791761779785156
0.1292	-0.0574153137207032
0.1294	-0.0339921569824219
0.1296	-0.00903976440429688
0.1298	0.0167857360839844
0.13	0.0433201599121094
0.1302	0.0700004577636719
0.1304	0.0967976379394531
0.1306	0.123179473876953
0.1308	0.148788604736328
0.131	0.173867950439453
0.1312	0.197847137451172
0.1314	0.220272674560547
0.1316	0.240229949951172
0.1318	0.256872100830078
0.132	0.269446258544922
0.1322	0.276860198974609
0.1324	0.278456573486328
0.1326	0.273836822509766
0.1328	0.262787933349609
0.133	0.245756683349609
0.1332	0.223450164794922
0.1334	0.197180633544922
0.1336	0.168313751220703
0.1338	0.138742523193359
0.134	0.110532379150391
0.1342	0.0847727966308593
0.1344	0.0618367004394531
0.1346	0.0430223083496094
0.1348	0.0280451965332031
0.135	0.0170393371582031
0.1352	0.00883834838867187
0.1354	0.00259811401367183
0.1356	-0.00268508911132814
0.1358	-0.00807266235351567
0.136	-0.0144163513183594
0.1362	-0.0220429992675781
0.1364	-0.0313279724121094
0.1366	-0.0419282531738281
0.1368	-0.0533860778808594
0.137	-0.0649943542480469
0.1372	-0.0765440368652344
0.1374	-0.0870982360839844
0.1376	-0.0960316467285156
0.1378	-0.103071136474609
0.138	-0.107838897705078
0.1382	-0.110034942626953
0.1384	-0.109732513427734
0.1386	-0.106704254150391
0.1388	-0.101129302978516
0.139	-0.0929515075683594
0.1392	-0.0822511291503907
0.1394	-0.0687712097167969
0.1396	-0.0528764343261719
0.1398	-0.0342137145996094
0.14	-0.0127601623535156
0.1402	0.0111100769042968
0.1404	0.0377330017089844
0.1406	0.0666114807128906
0.1408	0.0973731994628906
0.141	0.129155120849609
0.1412	0.161262054443359
0.1414	0.192947540283203
0.1416	0.222949676513672
0.1418	0.249514617919922
0.142	0.271480255126953
0.1422	0.287561798095703
0.1424	0.296758575439453
0.1426	0.298076019287109
0.1428	0.291895294189453
0.143	0.278152923583984
0.1432	0.257680816650391
0.1434	0.232186126708984
0.1436	0.202970428466797
0.1438	0.172109527587891
0.144	0.141825714111328
0.1442	0.114107513427734
0.1444	0.0905558776855468
0.1446	0.0721342468261719
0.1448	0.0596327209472656
0.145	0.0540727233886719
0.1452	0.0553102111816406
0.1454	0.0632844543457031
0.1456	0.0774336242675781
0.1458	0.0965605163574219
0.146	0.119832000732422
0.1462	0.145636138916016
0.1464	0.172980194091797
0.1466	0.200152130126953
0.1468	0.225258636474609
0.147	0.246815643310547
0.1472	0.263112640380859
0.1474	0.272943572998047
0.1476	0.275565338134766
0.1478	0.270451812744141
0.148	0.257796478271484
0.1482	0.238669281005859
0.1484	0.213990325927734
0.1486	0.185562896728516
0.1488	0.155118865966797
0.149	0.124891510009766
0.1492	0.0964830017089843
0.1494	0.0706889343261718
0.1496	0.0485224914550781
0.1498	0.0309989929199219
0.15	0.0226676940917969
0.1502	0.0248207092285156
0.1504	0.0344783020019531
0.1506	0.0443565368652343
0.1508	0.0482087707519531
0.151	0.0468959045410156
0.1512	0.0428062438964844
0.1514	0.0364176940917968
0.1516	0.0247142028808593
0.1518	0.00406234741210937
0.152	-0.0345350646972656
0.1522	-0.0943449401855469
0.1524	-0.166206207275391
0.1526	-0.233861236572266
0.1528	-0.283016204833984
0.153	-0.306447906494141
0.1532	-0.305128936767578
0.1534	-0.285098114013672
0.1536	-0.254539337158203
0.1538	-0.220890350341797
0.154	-0.189028472900391
0.1542	-0.161953277587891
0.1544	-0.140623321533203
0.1546	-0.124331817626953
0.1548	-0.111666107177734
0.155	-0.0974150085449219
0.1552	-0.0780393981933594
0.1554	-0.0552424621582031
0.1556	-0.0352085876464844
0.1558	-0.0223561096191406
0.156	-0.0150257873535157
0.1562	-0.0101609802246094
0.1564	-0.0069578552246094
0.1566	-0.00783065795898436
0.1568	-0.0171278381347656
0.157	-0.0439842224121094
0.1572	-0.0914631652832031
0.1574	-0.151460113525391
0.1576	-0.207826995849609
0.1578	-0.246276397705078
0.158	-0.259710235595703
0.1582	-0.248845062255859
0.1584	-0.219697418212891
0.1586	-0.179837493896484
0.1588	-0.136574859619141
0.159	-0.0947731018066406
0.1592	-0.0568373107910156
0.1594	-0.0234504699707032
0.1596	0.00583816528320308
0.1598	0.0322291564941406
0.16	0.0568089294433594
0.1602	0.0801206970214843
0.1604	0.103061676025391
0.1606	0.125511016845703
0.1608	0.147397918701172
0.161	0.169021148681641
0.1612	0.189783477783203
0.1614	0.209069976806641
0.1616	0.226393585205078
0.1618	0.240717315673828
0.162	0.251253814697266
0.1622	0.257315521240234
0.1624	0.258133087158203
0.1626	0.252973175048828
0.1628	0.242017059326172
0.163	0.225429534912109
0.1632	0.203969573974609
0.1634	0.178684844970703
0.1636	0.151006317138672
0.1638	0.122700958251953
0.164	0.0956764221191406
0.1642	0.0704206848144531
0.1644	0.0482020568847656
0.1646	0.0295359802246093
0.1648	0.0145722961425781
0.165	0.00301834106445309
0.1652	-0.00634475708007814
0.1654	-0.0141874694824219
0.1656	-0.0217219543457031
0.1658	-0.0299183654785157
0.166	-0.0394673156738281
0.1662	-0.0507838439941407
0.1664	-0.0638334655761719
0.1666	-0.0785050964355469
0.1668	-0.0940806579589844
0.167	-0.109897308349609
0.1672	-0.125300445556641
0.1674	-0.139473419189453
0.1676	-0.151982879638672
0.1678	-0.161906585693359
0.168	-0.169064178466797
0.1682	-0.173257904052734
0.1684	-0.174358673095703
0.1686	-0.172439422607422
0.1688	-0.168177032470703
0.169	-0.161522674560547
0.1692	-0.153586273193359
0.1694	-0.144699554443359
0.1696	-0.135585784912109
0.1698	-0.126095123291016
0.17	-0.112452545166016
0.1702	-0.0925633239746094
0.1704	-0.0689488220214844
0.1706	-0.0480998229980469
0.1708	-0.0349806213378906
0.171	-0.0277220153808594
0.1712	-0.0230665588378907
0.1714	-0.0201747131347657
0.1716	-0.0217601013183594
0.1718	-0.0316328430175781
0.172	-0.0592631530761719
0.1722	-0.107987213134766
0.1724	-0.169558563232422
0.1726	-0.228131256103516
0.1728	-0.269680023193359
0.173	-0.287275848388672
0.1732	-0.281687469482422
0.1734	-0.258957672119141
0.1736	-0.226775665283203
0.1738	-0.192255706787109
0.174	-0.159876861572266
0.1742	-0.131586456298828
0.1744	-0.107807159423828
0.1746	-0.0869401550292969
0.1748	-0.0678248596191406
0.175	-0.0486222839355469
0.1752	-0.0282511901855469
0.1754	-0.00574295043945316
0.1756	0.0188478088378906
0.1758	0.0455732727050781
0.176	0.0735273742675781
0.1762	0.102207794189453
0.1764	0.130169830322266
0.1766	0.156570587158203
0.1768	0.180219268798828
0.177	0.199655609130859
0.1772	0.213752899169922
0.1774	0.221398773193359
0.1776	0.222197723388672
0.1778	0.215535125732422
0.178	0.202167510986328
0.1782	0.182705841064453
0.1784	0.158157501220703
0.1786	0.130348358154297
0.1788	0.101120452880859
0.179	0.0712507629394531
0.1792	0.0422157287597656
0.1794	0.0148905944824219
0.1796	-0.00979263305664063
0.1798	-0.0321336364746094
0.18	-0.0516331481933594
0.1802	-0.0691883850097657
0.1804	-0.0850328063964844
0.1806	-0.0996827697753906
0.1808	-0.113861236572266
0.181	-0.127298126220703
0.1812	-0.140549163818359
0.1814	-0.153468475341797
0.1816	-0.165816497802734
0.1818	-0.177595062255859
0.182	-0.188425750732422
0.1822	-0.198302154541016
0.1824	-0.207161102294922
0.1826	-0.214656219482422
0.1828	-0.220854644775391
0.183	-0.225717926025391
0.1832	-0.229525604248047
0.1834	-0.231947174072266
0.1836	-0.233539581298828
0.1838	-0.234248809814453
0.184	-0.234017791748047
0.1842	-0.233274688720703
0.1844	-0.231970672607422
0.1846	-0.230024871826172
0.1848	-0.227013702392578
0.185	-0.218406524658203
0.1852	-0.201591033935547
0.1854	-0.178989715576172
0.1856	-0.156677093505859
0.1858	-0.139908905029297
0.186	-0.126929779052734
0.1862	-0.115131378173828
0.1864	-0.103697357177734
0.1866	-0.0963825988769531
0.1868	-0.0968125915527344
0.187	-0.114983062744141
0.1872	-0.154427642822266
0.1874	-0.207117767333984
0.1876	-0.257239227294922
0.1878	-0.290594329833984
0.188	-0.299725494384766
0.1882	-0.285496978759766
0.1884	-0.253968048095703
0.1886	-0.212334747314453
0.1888	-0.167730560302734
0.189	-0.125160980224609
0.1892	-0.0866969299316407
0.1894	-0.0529216003417969
0.1896	-0.0232579040527344
0.1898	0.00455795288085936
0.19	0.0356977844238281
0.1902	0.0739143371582031
0.1904	0.117131500244141
0.1906	0.159575347900391
0.1908	0.196461639404297
0.191	0.228952178955078
0.1912	0.259678192138672
0.1914	0.288253631591797
0.1916	0.310524444580078
0.1918	0.321671905517578
0.192	0.310760955810547
0.1922	0.273298187255859
0.1924	0.216176910400391
0.1926	0.154429168701172
0.1928	0.102411346435547
0.193	0.0673808288574219
0.1932	0.0482856750488281
0.1934	0.0405763244628906
0.1936	0.0382725524902344
0.1938	0.0351371765136719
0.194	0.0284046936035156
0.1942	0.0168379211425781
0.1944	0.00116439819335934
0.1946	-0.0170863342285156
0.1948	-0.0364317321777344
0.195	-0.0553749084472656
0.1952	-0.0732844543457032
0.1954	-0.0894560241699219
0.1956	-0.104110565185547
0.1958	-0.117137603759766
0.196	-0.129375762939453
0.1962	-0.140718536376953
0.1964	-0.151488494873047
0.1966	-0.161897735595703
0.1968	-0.171925201416016
0.197	-0.181586151123047
0.1972	-0.190793914794922
0.1974	-0.199423065185547
0.1976	-0.207555694580078
0.1978	-0.214774932861328
0.198	-0.221209564208984
0.1982	-0.226751861572266
0.1984	-0.231293182373047
0.1986	-0.234997100830078
0.1988	-0.238011627197266
0.199	-0.240102386474609
0.1992	-0.241469268798828
0.1994	-0.242063751220703
0.1996	-0.242068328857422
0.1998	-0.240539703369141
0.2	-0.233332061767578
0.2002	-0.217885894775391
0.2004	-0.196773834228516
0.2006	-0.176128082275391
0.2008	-0.160966033935547
0.201	-0.150172882080078
0.2012	-0.140558319091797
0.2014	-0.131956634521484
0.2016	-0.128003997802734
0.2018	-0.132253875732422
0.202	-0.155077362060547
0.2022	-0.199936676025391
0.2024	-0.259000091552734
0.2026	-0.316980133056641
0.2028	-0.359615936279297
0.203	-0.379669647216797
0.2032	-0.378196258544922
0.2034	-0.361053924560547
0.2036	-0.336075592041016
0.2038	-0.310353240966797
0.204	-0.288193206787109
0.2042	-0.271865386962891
0.2044	-0.261600494384766
0.2046	-0.256359405517578
0.2048	-0.254379119873047
0.205	-0.254522857666016
0.2052	-0.255711822509766
0.2054	-0.256974334716797
0.2056	-0.257906341552734
0.2058	-0.258377227783203
0.206	-0.258371124267578
0.2062	-0.257892913818359
0.2064	-0.257040557861328
0.2066	-0.255984954833984
0.2068	-0.254676666259766
0.207	-0.253036651611328
0.2072	-0.251133880615234
0.2074	-0.248679656982422
0.2076	-0.245736541748047
0.2078	-0.242005767822266
0.208	-0.237521820068359
0.2082	-0.232068023681641
0.2084	-0.225753021240234
0.2086	-0.218389434814453
0.2088	-0.210378875732422
0.209	-0.201912689208984
0.2092	-0.193412322998047
0.2094	-0.184994964599609
0.2096	-0.177354888916016
0.2098	-0.170874481201172
0.21	-0.165792388916016
0.2102	-0.162822418212891
0.2104	-0.161837005615234
0.2106	-0.163049163818359
0.2108	-0.166303863525391
0.211	-0.171397857666016
0.2112	-0.178041839599609
0.2114	-0.185609283447266
0.2116	-0.193696746826172
0.2118	-0.202076568603516
0.212	-0.210157012939453
0.2122	-0.217740325927734
0.2124	-0.224474029541016
0.2126	-0.230286712646484
0.2128	-0.234919586181641
0.213	-0.238245391845703
0.2132	-0.240373382568359
0.2134	-0.240967864990234
0.2136	-0.240092926025391
0.2138	-0.237876129150391
0.214	-0.234037628173828
0.2142	-0.228627471923828
0.2144	-0.221555633544922
0.2146	-0.213468170166016
0.2148	-0.204359283447266
0.215	-0.194880218505859
0.2152	-0.185740203857422
0.2154	-0.177301788330078
0.2156	-0.170449981689453
0.2158	-0.165618438720703
0.216	-0.163290863037109
0.2162	-0.163534088134766
0.2164	-0.166074066162109
0.2166	-0.170868072509766
0.2168	-0.177413787841797
0.217	-0.184750518798828
0.2172	-0.192610015869141
0.2174	-0.200131988525391
0.2176	-0.206840972900391
0.2178	-0.212159881591797
0.218	-0.215601043701172
0.2182	-0.217040557861328
0.2184	-0.216320953369141
0.2186	-0.213775177001953
0.2188	-0.209546356201172
0.219	-0.203738861083984
0.2192	-0.197260284423828
0.2194	-0.190391998291016
0.2196	-0.183796539306641
0.2198	-0.178283233642578
0.22	-0.173922576904297
0.2202	-0.171582489013672
0.2204	-0.171196746826172
0.2206	-0.173028106689453
0.2208	-0.176715545654297
0.221	-0.182078704833984
0.2212	-0.188718109130859
0.2214	-0.195886688232422
0.2216	-0.203480072021484
0.2218	-0.210556488037109
0.222	-0.216921539306641
0.2222	-0.222179412841797
0.2224	-0.225888824462891
0.2226	-0.227982635498047
0.2228	-0.228312530517578
0.223	-0.226616973876953
0.2232	-0.223154144287109
0.2234	-0.217981414794922
0.2236	-0.211310882568359
0.2238	-0.203518218994141
0.224	-0.195070648193359
0.2242	-0.186392364501953
0.2244	-0.178169097900391
0.2246	-0.170785675048828
0.2248	-0.163689727783203
0.225	-0.153296356201172
0.2252	-0.137129974365234
0.2254	-0.117644500732422
0.2256	-0.100748138427734
0.2258	-0.0917170715332032
0.226	-0.0884254455566406
0.2262	-0.0877241516113282
0.2264	-0.0883586120605469
0.2266	-0.0935597229003906
0.2268	-0.106704254150391
0.227	-0.137419891357422
0.2272	-0.189090728759766
0.2274	-0.253717193603516
0.2276	-0.315796051025391
0.2278	-0.361264190673828
0.228	-0.383040618896484
0.2282	-0.382205963134766
0.2284	-0.364658660888672
0.2286	-0.338600006103516
0.2288	-0.311059112548828
0.229	-0.286838531494141
0.2292	-0.268289337158203
0.2294	-0.255533599853516
0.2296	-0.247717437744141
0.2298	-0.243583526611328
0.23	-0.241837615966797
0.2302	-0.241098480224609
0.2304	-0.240860137939453
0.2306	-0.240410919189453
0.2308	-0.240090789794922
0.231	-0.239464263916016
0.2312	-0.238991241455078
0.2314	-0.238780975341797
0.2316	-0.238799591064453
0.2318	-0.239393768310547
0.232	-0.240317840576172
0.2322	-0.241604461669922
0.2324	-0.243117523193359
0.2326	-0.244996185302734
0.2328	-0.246977996826172
0.233	-0.248806304931641
0.2332	-0.250629425048828
0.2334	-0.252191009521484
0.2336	-0.253437042236328
0.2338	-0.254441070556641
0.234	-0.255037994384766
0.2342	-0.255107879638672
0.2344	-0.254932708740234
0.2346	-0.254490203857422
0.2348	-0.253575592041016
0.235	-0.252452850341797
0.2352	-0.250997772216797
0.2354	-0.249315338134766
0.2356	-0.247418060302734
0.2358	-0.245166473388672
0.236	-0.242596282958984
0.2362	-0.239565887451172
0.2364	-0.236159210205078
0.2366	-0.232132110595703
0.2368	-0.227491302490234
0.237	-0.221987152099609
0.2372	-0.215713043212891
0.2374	-0.208291168212891
0.2376	-0.199538421630859
0.2378	-0.189605560302734
0.238	-0.177839813232422
0.2382	-0.164478607177734
0.2384	-0.148932342529297
0.2386	-0.131775665283203
0.2388	-0.112874298095703
0.239	-0.0924485778808594
0.2392	-0.0705659484863281
0.2394	-0.0477949523925781
0.2396	-0.0241746520996094
0.2398	0.00106857299804686
0.24	0.0317097473144531
0.2402	0.0704008483886718
0.2404	0.114607696533203
0.2406	0.157797393798828
0.2408	0.194958343505859
0.241	0.227707061767578
0.2412	0.258046722412109
0.2414	0.286112823486328
0.2416	0.307391815185547
0.2418	0.317524566650391
0.242	0.305072784423828
0.2422	0.265340118408203
0.2424	0.204871673583984
0.2426	0.138758392333984
0.2428	0.0817051696777343
0.243	0.0399098205566406
0.2432	0.0131425476074218
0.2434	-0.00305282592773437
0.2436	-0.0148173522949219
0.2438	-0.0279277038574219
0.244	-0.0448692321777344
0.2442	-0.0664454650878906
0.2444	-0.0915019226074219
0.2446	-0.118129730224609
0.2448	-0.143904876708984
0.245	-0.167522125244141
0.2452	-0.187612152099609
0.2454	-0.203824005126953
0.2456	-0.216184234619141
0.2458	-0.225135650634766
0.246	-0.231314239501953
0.2462	-0.235602569580078
0.2464	-0.238470611572266
0.2466	-0.240522613525391
0.2468	-0.242241363525391
0.247	-0.243893585205078
0.2472	-0.245807037353516
0.2474	-0.247804107666016
0.2476	-0.249967498779297
0.2478	-0.252135772705078
0.248	-0.254089813232422
0.2482	-0.255861663818359
0.2484	-0.256751251220703
0.2486	-0.256967010498047
0.2488	-0.256147918701172
0.249	-0.253961639404297
0.2492	-0.250559539794922
0.2494	-0.245520172119141
0.2496	-0.239333343505859
0.2498	-0.231173858642578
0.25	-0.217374114990234
0.2502	-0.195304107666016
0.2504	-0.168138275146484
0.2506	-0.142808380126953
0.2508	-0.124808502197266
0.251	-0.112823028564453
0.2512	-0.104202423095703
0.2514	-0.0984397888183594
0.2516	-0.0983934020996094
0.2518	-0.107865753173828
0.252	-0.135655975341797
0.2522	-0.185164031982422
0.2524	-0.248149871826172
0.2526	-0.308468170166016
0.2528	-0.351797332763672
0.253	-0.370473480224609
0.2532	-0.365547637939453
0.2534	-0.343000946044922
0.2536	-0.310863800048828
0.2538	-0.276631622314453
0.254	-0.245358428955078
0.2542	-0.219499053955078
0.2544	-0.200245208740234
0.2546	-0.187105865478516
0.2548	-0.178971710205078
0.255	-0.174772186279297
0.2552	-0.173686676025391
0.2554	-0.174972991943359
0.2556	-0.178185882568359
0.2558	-0.182823028564453
0.256	-0.188889312744141
0.2562	-0.195837249755859
0.2564	-0.203293914794922
0.2566	-0.210942840576172
0.2568	-0.218805694580078
0.257	-0.226119232177734
0.2572	-0.232913360595703
0.2574	-0.238847503662109
0.2576	-0.244094085693359
0.2578	-0.248497772216797
0.258	-0.252121124267578
0.2582	-0.255010833740234
0.2584	-0.257275848388672
0.2586	-0.259084014892578
0.2588	-0.260446624755859
0.259	-0.261399383544922
0.2592	-0.262202911376953
0.2594	-0.262710113525391
0.2596	-0.262816925048828
0.2598	-0.261898651123047
0.26	-0.256091461181641
0.2602	-0.241952362060547
0.2604	-0.222398223876953
0.2606	-0.203065338134766
0.2608	-0.189546356201172
0.261	-0.180251617431641
0.2612	-0.172320098876953
0.2614	-0.165233001708984
0.2616	-0.162049102783203
0.2618	-0.167060394287109
0.262	-0.190037384033203
0.2622	-0.234575042724609
0.2624	-0.293022918701172
0.2626	-0.350007171630859
0.2628	-0.391410369873047
0.263	-0.409597930908203
0.2632	-0.405498809814453
0.2634	-0.385198516845703
0.2636	-0.356091461181641
0.2638	-0.325425262451172
0.264	-0.297408905029297
0.2642	-0.274167022705078
0.2644	-0.256092071533203
0.2646	-0.242322845458984
0.2648	-0.231537933349609
0.265	-0.222897186279297
0.2652	-0.215679779052734
0.2654	-0.209724884033203
0.2656	-0.204929962158203
0.2658	-0.201786956787109
0.266	-0.200383453369141
0.2662	-0.201018218994141
0.2664	-0.203620452880859
0.2666	-0.207784271240234
0.2668	-0.213314361572266
0.267	-0.219287261962891
0.2672	-0.225247039794922
0.2674	-0.230476226806641
0.2676	-0.234337615966797
0.2678	-0.236508331298828
0.268	-0.236660308837891
0.2682	-0.234745941162109
0.2684	-0.230657501220703
0.2686	-0.224900970458984
0.2688	-0.217699737548828
0.269	-0.209503936767578
0.2692	-0.200853729248047
0.2694	-0.192486724853516
0.2696	-0.184706573486328
0.2698	-0.178508758544922
0.27	-0.173733673095703
0.2702	-0.171044464111328
0.2704	-0.170124969482422
0.2706	-0.171259307861328
0.2708	-0.173940277099609
0.271	-0.177869720458984
0.2712	-0.182551116943359
0.2714	-0.187498321533203
0.2716	-0.192229461669922
0.2718	-0.196452484130859
0.272	-0.199698333740234
0.2722	-0.201822357177734
0.2724	-0.202621917724609
0.2726	-0.202117767333984
0.2728	-0.199969635009766
0.273	-0.196456451416016
0.2732	-0.191345977783203
0.2734	-0.184907989501953
0.2736	-0.177036285400391
0.2738	-0.167831878662109
0.274	-0.156900787353516
0.2742	-0.144333343505859
0.2744	-0.130036163330078
0.2746	-0.113986358642578
0.2748	-0.0960389709472657
0.275	-0.0758787536621094
0.2752	-0.0538200378417969
0.2754	-0.0296653747558594
0.2756	-0.00353103637695312
0.2758	0.0237882995605468
0.276	0.0522550964355469
0.2762	0.0805445861816406
0.2764	0.107896575927734
0.2766	0.132863006591797
0.2768	0.154192657470703
0.277	0.171070098876953
0.2772	0.182040252685547
0.2774	0.186014251708984
0.2776	0.182392730712891
0.2778	0.170710906982422
0.278	0.151524810791016
0.2782	0.125795440673828
0.2784	0.0947471618652344
0.2786	0.0593800354003906
0.2788	0.0214845275878906
0.279	-0.0169575500488282
0.2792	-0.0545634460449219
0.2794	-0.0897554016113281
0.2796	-0.121882781982422
0.2798	-0.150204620361328
0.28	-0.174403839111328
0.2802	-0.194687042236328
0.2804	-0.211244659423828
0.2806	-0.224486846923828
0.2808	-0.235038604736328
0.281	-0.243390655517578
0.2812	-0.249813690185547
0.2814	-0.255019378662109
0.2816	-0.259004669189453
0.2818	-0.262094268798828
0.282	-0.264581451416016
0.2822	-0.266348724365234
0.2824	-0.267787628173828
0.2826	-0.268659820556641
0.2828	-0.269121856689453
0.283	-0.269119720458984
0.2832	-0.268489837646484
0.2834	-0.267258453369141
0.2836	-0.264931182861328
0.2838	-0.261834869384766
0.284	-0.257288360595703
0.2842	-0.251567230224609
0.2844	-0.244663543701172
0.2846	-0.236250762939453
0.2848	-0.226053009033203
0.285	-0.210482940673828
0.2852	-0.186761016845703
0.2854	-0.157751312255859
0.2856	-0.130437164306641
0.2858	-0.110248870849609
0.286	-0.0961170959472656
0.2862	-0.0852302551269531
0.2864	-0.0769013977050781
0.2866	-0.0742832946777344
0.2868	-0.0809098815917969
0.287	-0.106005706787109
0.2872	-0.152801971435547
0.2874	-0.213162994384766
0.2876	-0.271208038330078
0.2878	-0.312340545654297
0.288	-0.329441986083984
0.2882	-0.322927093505859
0.2884	-0.298796539306641
0.2886	-0.265031890869141
0.2888	-0.228433074951172
0.289	-0.193745269775391
0.2892	-0.163188323974609
0.2894	-0.137318878173828
0.2896	-0.114412078857422
0.2898	-0.0926213073730469
0.29	-0.0662684631347656
0.2902	-0.0307862854003906
0.2904	0.0121720886230469
0.2906	0.0565321350097656
0.2908	0.0969969177246093
0.291	0.134488983154297
0.2912	0.170980072021484
0.2914	0.206530303955078
0.2916	0.236125030517578
0.2918	0.254184112548828
0.292	0.249901580810547
0.2922	0.217648162841797
0.2924	0.164105377197266
0.2926	0.104443511962891
0.2928	0.0525300598144531
0.293	0.0148799133300781
0.2932	-0.00805068969726563
0.2934	-0.0208491516113282
0.2936	-0.0299876403808594
0.2938	-0.0405375671386719
0.294	-0.0554338073730469
0.2942	-0.0751454162597656
0.2944	-0.0989198303222656
0.2946	-0.124144744873047
0.2948	-0.147974090576172
0.295	-0.164629974365234
0.2952	-0.169940948486328
0.2954	-0.165507659912109
0.2956	-0.157889556884766
0.2958	-0.152694854736328
0.296	-0.148735809326172
0.2962	-0.144351043701172
0.2964	-0.139220123291016
0.2966	-0.137470855712891
0.2968	-0.143533477783203
0.297	-0.167164764404297
0.2972	-0.212759857177734
0.2974	-0.272797393798828
0.2976	-0.331805877685547
0.2978	-0.375576629638672
0.298	-0.396913604736328
0.2982	-0.396434783935547
0.2984	-0.379899444580078
0.2986	-0.355328216552734
0.2988	-0.329626617431641
0.299	-0.307082366943359
0.2992	-0.290496978759766
0.2994	-0.279816741943359
0.2996	-0.273767852783203
0.2998	-0.270590057373047
0.3	-0.264516754150391
0.3002	-0.251486663818359
0.3004	-0.232703704833984
0.3006	-0.214058990478516
0.3008	-0.200736846923828
0.301	-0.191019134521484
0.3012	-0.182038116455078
0.3014	-0.173605804443359
0.3016	-0.168854827880859
0.3018	-0.172051849365234
0.302	-0.192895050048828
0.3022	-0.235288543701172
0.3024	-0.291836395263672
0.3026	-0.347140350341797
0.3028	-0.387039337158203
0.303	-0.404424591064453
0.3032	-0.399954071044922
0.3034	-0.379849090576172
0.3036	-0.351732635498047
0.3038	-0.322933502197266
0.304	-0.297970123291016
0.3042	-0.278929290771484
0.3044	-0.265954742431641
0.3046	-0.258313140869141
0.3048	-0.254133453369141
0.305	-0.252166595458984
0.3052	-0.251242523193359
0.3054	-0.250218963623047
0.3056	-0.248853302001953
0.3058	-0.246894683837891
0.306	-0.244420928955078
0.3062	-0.241515655517578
0.3064	-0.238115386962891
0.3066	-0.234367828369141
0.3068	-0.230331878662109
0.307	-0.226050262451172
0.3072	-0.221251983642578
0.3074	-0.216058807373047
0.3076	-0.210321502685547
0.3078	-0.204059600830078
0.308	-0.197019500732422
0.3082	-0.189374237060547
0.3084	-0.180760345458984
0.3086	-0.171168975830078
0.3088	-0.160515899658203
0.309	-0.148419342041016
0.3092	-0.135086822509766
0.3094	-0.120291595458984
0.3096	-0.103486175537109
0.3098	-0.0840699768066406
0.31	-0.0578080749511719
0.3102	-0.0215843200683594
0.3104	0.0222981262207031
0.3106	0.0677162170410156
0.3108	0.108619537353516
0.311	0.145868377685547
0.3112	0.182010040283203
0.3114	0.216675567626953
0.3116	0.245176849365234
0.3118	0.261998748779297
0.312	0.256181793212891
0.3122	0.222423553466797
0.3124	0.167244415283203
0.3126	0.106142730712891
0.3128	0.0530891418457031
0.313	0.0146247863769531
0.3132	-0.00822067260742188
0.3134	-0.0202604675292969
0.3136	-0.0274967956542969
0.3138	-0.0350526428222656
0.314	-0.0458146667480469
0.3142	-0.0603117370605469
0.3144	-0.0774070739746094
0.3146	-0.0955168151855469
0.3148	-0.112704010009766
0.315	-0.127565155029297
0.3152	-0.139970855712891
0.3154	-0.149573516845703
0.3156	-0.157266998291016
0.3158	-0.163778533935547
0.316	-0.169791717529297
0.3162	-0.176149749755859
0.3164	-0.183241119384766
0.3166	-0.191120452880859
0.3168	-0.199461517333984
0.317	-0.208020477294922
0.3172	-0.216013336181641
0.3174	-0.222998504638672
0.3176	-0.228445587158203
0.3178	-0.231861114501953
0.318	-0.232771759033203
0.3182	-0.231288909912109
0.3184	-0.227112884521484
0.3186	-0.220363922119141
0.3188	-0.211354522705078
0.319	-0.200150604248047
0.3192	-0.187628936767578
0.3194	-0.174103851318359
0.3196	-0.160117034912109
0.3198	-0.145955657958984
0.32	-0.128259124755859
0.3202	-0.104928131103516
0.3204	-0.0789878845214844
0.3206	-0.0567610168457031
0.3208	-0.0441374206542969
0.321	-0.0394416809082032
0.3212	-0.0392350769042969
0.3214	-0.0427195739746094
0.3216	-0.0521391296386719
0.3218	-0.0710356140136719
0.322	-0.108143157958984
0.3222	-0.166606903076172
0.3224	-0.238386993408203
0.3226	-0.307325897216797
0.3228	-0.359251861572266
0.323	-0.386809539794922
0.3232	-0.390790863037109
0.3234	-0.377539825439453
0.3236	-0.354765777587891
0.3238	-0.330122222900391
0.324	-0.308407440185547
0.3242	-0.292097015380859
0.3244	-0.281388702392578
0.3246	-0.275554351806641
0.3248	-0.272255096435547
0.325	-0.266432647705078
0.3252	-0.253441619873047
0.3254	-0.234990386962891
0.3256	-0.216589813232422
0.3258	-0.203544769287109
0.326	-0.194102630615234
0.3262	-0.185598907470703
0.3264	-0.177651214599609
0.3266	-0.173317108154297
0.3268	-0.177036895751953
0.327	-0.198528900146484
0.3272	-0.241623077392578
0.3274	-0.298923797607422
0.3276	-0.354956207275391
0.3278	-0.395498504638672
0.328	-0.413211822509766
0.3282	-0.408750457763672
0.3284	-0.388635711669922
0.3286	-0.360210418701172
0.3288	-0.330659637451172
0.329	-0.304368133544922
0.3292	-0.284092254638672
0.3294	-0.269951629638672
0.3296	-0.260686187744141
0.3298	-0.254470977783203
0.33	-0.245544586181641
0.3302	-0.229928741455078
0.3304	-0.209084014892578
0.3306	-0.188601837158203
0.3308	-0.173658599853516
0.331	-0.162898712158203
0.3312	-0.153390960693359
0.3314	-0.144836883544922
0.3316	-0.140378570556641
0.3318	-0.144628448486328
0.332	-0.166954498291016
0.3322	-0.211494293212891
0.3324	-0.270638885498047
0.3326	-0.328594818115234
0.3328	-0.371237030029297
0.333	-0.391279144287109
0.3332	-0.388740692138672
0.3334	-0.369850616455078
0.3336	-0.342058563232422
0.3338	-0.312217864990234
0.334	-0.284759674072266
0.3342	-0.261837005615234
0.3344	-0.243717498779297
0.3346	-0.229629364013672
0.3348	-0.218127593994141
0.335	-0.208341522216797
0.3352	-0.199616241455078
0.3354	-0.191598358154297
0.3356	-0.184520416259766
0.3358	-0.178715667724609
0.336	-0.174413909912109
0.3362	-0.171692352294922
0.3364	-0.170744171142578
0.3366	-0.171123504638672
0.3368	-0.172474822998047
0.337	-0.174422760009766
0.3372	-0.176150054931641
0.3374	-0.177328643798828
0.3376	-0.177603912353516
0.3378	-0.176306304931641
0.338	-0.173426666259766
0.3382	-0.169257354736328
0.3384	-0.163045196533203
0.3386	-0.155249176025391
0.3388	-0.145685882568359
0.339	-0.134199371337891
0.3392	-0.120913238525391
0.3394	-0.105836639404297
0.3396	-0.0881697082519531
0.3398	-0.0673677062988282
0.34	-0.0393486022949219
0.3402	-0.000973052978515632
0.3404	0.0454817199707031
0.3406	0.0935472106933594
0.3408	0.137418365478516
0.341	0.177940521240234
0.3412	0.217689971923828
0.3414	0.255883026123047
0.3416	0.287692413330078
0.3418	0.307712249755859
0.342	0.305155181884766
0.3422	0.274786224365234
0.3424	0.223002471923828
0.3426	0.164748992919922
0.3428	0.114585418701172
0.343	0.0804640197753906
0.3432	0.0620219421386718
0.3434	0.0550556945800781
0.3436	0.0538584899902343
0.3438	0.0530802917480468
0.344	0.0498677062988281
0.3442	0.0440089416503906
0.3444	0.0365242004394531
0.3446	0.0291215515136719
0.3448	0.0242436218261718
0.345	0.0237214660644531
0.3452	0.0284217834472656
0.3454	0.0390980529785156
0.3456	0.0551329040527344
0.3458	0.0758662414550781
0.346	0.100129241943359
0.3462	0.126077728271484
0.3464	0.152540435791016
0.3466	0.177866973876953
0.3468	0.200162811279297
0.347	0.217590484619141
0.3472	0.228673553466797
0.3474	0.232513275146484
0.3476	0.228203277587891
0.3478	0.215655059814453
0.348	0.195070037841797
0.3482	0.167494354248047
0.3484	0.134500885009766
0.3486	0.0984367370605468
0.3488	0.0603083801269531
0.349	0.0224067687988281
0.3492	-0.0134214782714844
0.3494	-0.0457453918457031
0.3496	-0.0732627868652344
0.3498	-0.0950465393066406
0.35	-0.107091522216797
0.3502	-0.106751556396484
0.3504	-0.0972761535644532
0.3506	-0.0858213806152344
0.3508	-0.0784770202636719
0.351	-0.0750352478027344
0.3512	-0.0729402160644531
0.3514	-0.0720191955566407
0.3516	-0.0755628967285157
0.3518	-0.0875840759277344
0.352	-0.117152862548828
0.3522	-0.167861480712891
0.3524	-0.231868133544922
0.3526	-0.292989349365234
0.3528	-0.336730194091797
0.353	-0.355638275146484
0.3532	-0.350185699462891
0.3534	-0.326319122314453
0.3536	-0.292007293701172
0.3538	-0.254243927001953
0.354	-0.218283538818359
0.3542	-0.186739654541016
0.3544	-0.160508575439453
0.3546	-0.139129180908203
0.3548	-0.121282501220703
0.355	-0.102176971435547
0.3552	-0.0781565856933594
0.3554	-0.0513905334472657
0.3556	-0.0281806945800782
0.3558	-0.0136595153808594
0.356	-0.00642654418945315
0.3562	-0.00316513061523438
0.3564	-0.00298385620117192
0.3566	-0.0084660339355469
0.3568	-0.0230085754394532
0.357	-0.0551969909667969
0.3572	-0.108477630615234
0.3574	-0.174650115966797
0.3576	-0.237714385986328
0.3578	-0.283147430419922
0.358	-0.303557891845703
0.3582	-0.299910430908203
0.3584	-0.277959442138672
0.3586	-0.245659332275391
0.3588	-0.210438690185547
0.359	-0.176545867919922
0.3592	-0.146756439208984
0.3594	-0.121301422119141
0.3596	-0.0989045715332031
0.3598	-0.0782218933105469
0.36	-0.0578981018066407
0.3602	-0.0367521667480469
0.3604	-0.0137413024902344
0.3606	0.0108961486816406
0.3608	0.0372593688964843
0.361	0.0648124694824219
0.3612	0.0924421691894531
0.3614	0.119130401611328
0.3616	0.143541412353516
0.3618	0.164367523193359
0.362	0.180594635009766
0.3622	0.190966339111328
0.3624	0.194259796142578
0.3626	0.190038604736328
0.3628	0.177979583740234
0.363	0.158564300537109
0.3632	0.132873382568359
0.3634	0.102658538818359
0.3636	0.0688935852050781
0.3638	0.0336317443847656
0.364	-0.00117050170898442
0.3642	-0.0336735534667969
0.3644	-0.0625572204589844
0.3646	-0.0865287780761719
0.3648	-0.104994049072266
0.365	-0.113552093505859
0.3652	-0.110051116943359
0.3654	-0.0974467468261719
0.3656	-0.0829441833496094
0.3658	-0.0728794860839844
0.366	-0.0669017028808594
0.3662	-0.0628450012207031
0.3664	-0.0602384948730469
0.3666	-0.0624403381347657
0.3668	-0.0740647888183594
0.367	-0.103740081787109
0.3672	-0.154996795654297
0.3674	-0.220079498291016
0.3676	-0.282816009521484
0.3678	-0.328663482666016
0.368	-0.350071563720703
0.3682	-0.347579193115234
0.3684	-0.326955718994141
0.3686	-0.296401214599609
0.3688	-0.263236541748047
0.369	-0.232508087158203
0.3692	-0.207198028564453
0.3694	-0.188066558837891
0.3696	-0.174529876708984
0.3698	-0.165186614990234
0.37	-0.154629058837891
0.3702	-0.139014434814453
0.3704	-0.119686737060547
0.3706	-0.102054595947266
0.3708	-0.0912318420410156
0.371	-0.0852922058105469
0.3712	-0.0809672546386719
0.3714	-0.0773445129394532
0.3716	-0.0770317077636719
0.3718	-0.0843098449707032
0.372	-0.108074188232422
0.3722	-0.152246856689453
0.3724	-0.209497528076172
0.3726	-0.264078216552734
0.3728	-0.301936187744141
0.373	-0.316085052490234
0.3732	-0.306918792724609
0.3734	-0.280628814697266
0.3736	-0.244940338134766
0.3738	-0.206688690185547
0.374	-0.170646209716797
0.3742	-0.138882904052734
0.3744	-0.111525421142578
0.3746	-0.0874870300292969
0.3748	-0.0649839782714844
0.375	-0.0424467468261719
0.3752	-0.0188246154785157
0.3754	0.00691390991210933
0.3756	0.0346171569824218
0.3758	0.0643281555175781
0.376	0.0951618957519531
0.3762	0.126107635498047
0.3764	0.155630340576172
0.3766	0.183091583251953
0.3768	0.207006988525391
0.377	0.225949249267578
0.3772	0.238756256103516
0.3774	0.244567108154297
0.3776	0.243148956298828
0.3778	0.234443206787109
0.378	0.219074554443359
0.3782	0.198127593994141
0.3784	0.173114471435547
0.3786	0.145716400146484
0.3788	0.118235931396484
0.379	0.0925483703613281
0.3792	0.0696492004394531
0.3794	0.0508415222167968
0.3796	0.0376957702636719
0.3798	0.0314152526855468
0.38	0.0359736633300781
0.3802	0.0545664978027344
0.3804	0.0846763610839844
0.3806	0.119229583740234
0.3808	0.152126922607422
0.381	0.183817596435547
0.3812	0.216154937744141
0.3814	0.248161773681641
0.3816	0.275359649658203
0.3818	0.291211700439453
0.382	0.285528411865234
0.3822	0.252112884521484
0.3824	0.197257232666016
0.3826	0.135702972412109
0.3828	0.0820658874511718
0.383	0.0427018737792969
0.3832	0.0179966735839844
0.3834	0.00368545532226561
0.3836	-0.0068510437011719
0.3838	-0.0183982849121094
0.384	-0.0341361999511719
0.3842	-0.0545213317871094
0.3844	-0.0785011291503906
0.3846	-0.104030609130859
0.3848	-0.128418426513672
0.385	-0.145713043212891
0.3852	-0.151880950927734
0.3854	-0.148318328857422
0.3856	-0.141434783935547
0.3858	-0.136672821044922
0.386	-0.133096771240234
0.3862	-0.128220977783203
0.3864	-0.122013702392578
0.3866	-0.117906036376953
0.3868	-0.120533905029297
0.387	-0.139067535400391
0.3872	-0.178197174072266
0.3874	-0.229861602783203
0.3876	-0.278849334716797
0.3878	-0.310689544677734
0.388	-0.317973785400391
0.3882	-0.301135101318359
0.3884	-0.265992889404297
0.3886	-0.220157928466797
0.3888	-0.170821075439453
0.389	-0.122446441650391
0.3892	-0.0779029846191406
0.3894	-0.0374967956542969
0.3896	-0.000890960693359422
0.3898	0.0329176330566406
0.39	0.0648497009277343
0.3902	0.0953749084472656
0.3904	0.124613189697266
0.3906	0.152126617431641
0.3908	0.177999725341797
0.391	0.201554412841797
0.3912	0.222062225341797
0.3914	0.238878021240234
0.3916	0.251496734619141
0.3918	0.259170989990234
0.392	0.261709747314453
0.3922	0.258118133544922
0.3924	0.248428192138672
0.3926	0.232093048095703
0.3928	0.209444122314453
0.393	0.180822601318359
0.3932	0.146937103271484
0.3934	0.109312286376953
0.3936	0.0690864562988281
0.3938	0.0274620056152344
0.394	-0.0139247131347656
0.3942	-0.0536033630371094
0.3944	-0.0901271057128906
0.3946	-0.122740325927734
0.3948	-0.150908966064453
0.395	-0.174244842529297
0.3952	-0.192895965576172
0.3954	-0.207299041748047
0.3956	-0.217921905517578
0.3958	-0.225536041259766
0.396	-0.230818328857422
0.3962	-0.234402313232422
0.3964	-0.236815948486328
0.3966	-0.238461456298828
0.3968	-0.239896392822266
0.397	-0.241246185302734
0.3972	-0.242753448486328
0.3974	-0.244329376220703
0.3976	-0.246242828369141
0.3978	-0.248228607177734
0.398	-0.250191192626953
0.3982	-0.252183990478516
0.3984	-0.253787994384766
0.3986	-0.255130767822266
0.3988	-0.255893707275391
0.399	-0.256387481689453
0.3992	-0.256061248779297
0.3994	-0.255296173095703
0.3996	-0.254174957275391
[truncated: 23,576 more rows]
