# Supplementary material for: Implementation of an Open-Source Multiplexing Ion Gate Control for High Kinetic Energy Ion Mobility Spectrometry (HiKE-IMS)
Source: J Am Soc Mass Spectrom. 2023 Jun 5;34(7):1283–94. doi: 10.1021/jasms.3c00013 (PMC10326917; doi:10.1021/jasms.3c00013)
Supplement: Supplementary file 1 — js3c00013_si_001.zip [file js3c00013_si_001.zip › js3c00013_si_001/Code/Cinnemaldehyde/B10O5L5HTb2022-08-16cinRR50DR80.csv]

Time	Inten
0	0.00789306640624998
0.0002	0.0226126098632812
0.0004	0.0426205444335937
0.0006	0.0618472290039062
0.0008	0.0753656005859375
0.001	0.0849099731445312
0.0012	0.0935711669921875
0.0014	0.101169738769531
0.0016	0.104921569824219
0.0018	0.0998431396484375
0.002	0.076724853515625
0.0022	0.0319683837890625
0.0024	-0.0262582397460938
0.0026	-0.0822213745117188
0.0028	-0.122027282714844
0.003	-0.138630676269531
0.0032	-0.133809509277344
0.0034	-0.114404907226563
0.0036	-0.0871115112304688
0.0038	-0.0594024658203125
0.004	-0.0354324340820313
0.0042	-0.0175881958007813
0.0044	-0.00600921630859376
0.0046	0.000475769042968729
0.0048	0.00305389404296876
0.005	0.00338653564453124
0.0052	0.00268341064453124
0.0054	0.0016583251953125
0.0056	0.000521545410156246
0.0058	-0.000199584960937501
0.006	-0.000550842285156276
0.0062	-0.000553894042968753
0.0064	-0.000385437011718773
0.0066	-0.000170288085937523
0.0068	-0.000108032226562519
0.007	2.65502929687267e-05
0.0072	3.14331054687171e-05
0.0074	9.76562499999918e-05
0.0076	0.000170898437499991
0.0078	0.000180053710937469
0.008	0.000234069824218727
0.0082	0.00020416259765624
0.0084	-1.61743164062726e-05
0.0086	1.12915039062545e-05
0.0088	-0.000173339843750001
0.009	-0.000228271484375001
0.0092	-0.000226440429687527
0.0094	-0.000259094238281274
0.0096	-0.000155639648437514
0.0098	-0.000176696777343746
0.01	-0.000168151855468759
0.0102	-8.02612304687733e-05
0.0104	-4.97436523437785e-05
0.0106	0.000118408203124989
0.0108	4.82177734375004e-05
0.011	7.3242187499975e-05
0.0112	0.000116271972656242
0.0114	5.37109374999763e-05
0.0116	0.000117187500000002
0.0118	0.000118103027343749
0.012	-8.97216796875181e-05
0.0122	-0.000192565917968771
0.0124	-0.000199584960937508
0.0126	-6.07299804687572e-05
0.0128	6.43920898437374e-05
0.013	0.000102844238281233
0.0132	2.71606445312513e-05
0.0134	2.13623046874892e-06
0.0136	-0.000156860351562513
0.0138	-0.000134277343750003
0.014	-0.000108337402343764
0.0142	-0.000222167968750001
0.0144	-0.000150756835937518
0.0146	-0.000115356445312495
0.0148	-7.5988769531252e-05
0.015	-1.4038085937515e-05
0.0152	-1.86157226562652e-05
0.0154	-2.25830078125072e-05
0.0156	-8.11767578125042e-05
0.0158	-7.32421875001849e-06
0.016	-3.02124023437633e-05
0.0162	-1.83105468749313e-06
0.0164	-6.10351562500087e-05
0.0166	-7.01904296875082e-05
0.0168	-0.000101623535156234
0.017	-0.00019805908203128
0.0172	-0.000130615234375017
0.0174	-0.000183410644531259
0.0176	-0.000120544433593753
0.0178	-0.000217590332031267
0.018	-0.000219726562500025
0.0182	-0.000215759277343766
0.0184	-0.000242309570312513
0.0186	-0.000315551757812513
0.0188	-0.000121459960937523
0.019	-0.000108337402343776
0.0192	-3.99780273437709e-05
0.0194	-6.3781738281257e-05
0.0196	9.82666015624878e-05
0.0198	7.59887695312407e-05
0.02	2.13623046874806e-05
0.0202	0.000136718750000001
0.0204	0.000104370117187494
0.0206	0.000124206542968727
0.0208	2.99072265624728e-05
0.021	9.58251953125013e-05
0.0212	2.25830078124959e-05
0.0214	-1.49536132812572e-05
0.0216	-3.90625000000061e-05
0.0218	-2.83813476562676e-05
0.022	-7.78198242187417e-05
0.0222	-9.15527343750295e-06
0.0224	-3.75366210937618e-05
0.0226	-2.83813476562676e-05
0.0228	-5.6152343750007e-05
0.023	-8.54492187500611e-06
0.0232	0.000134582519531248
0.0234	8.66699218749906e-05
0.0236	9.15527343749801e-05
0.0238	2.68554687499834e-05
0.024	-0.000138854980468764
0.0242	-8.63647460937565e-05
0.0244	-0.000156860351562524
0.0246	-0.000155639648437497
0.0248	-0.000204162597656258
0.025	-0.000196228027343756
0.0252	-0.000163269042968781
0.0254	-0.000157165527343769
0.0256	-0.000210266113281263
0.0258	-0.000260314941406262
0.026	-0.000209655761718794
0.0262	-3.93676757812688e-05
0.0264	-2.38037109375122e-05
0.0266	0.000108642578124987
0.0268	0.000123596191406253
0.027	3.14331054687223e-05
0.0272	6.04248046874893e-05
0.0274	-2.50244140625275e-05
0.0276	-6.89697265625153e-05
0.0278	-1.37329101562471e-05
0.028	-1.95312500000074e-05
0.0282	5.40161132812156e-05
0.0284	-0.000151062011718742
0.0286	-3.47900390625022e-05
0.0288	-0.000229187011718743
0.029	-0.000254211425781273
0.0292	-0.000176086425781266
0.0294	-0.000271301269531252
0.0296	-0.000215759277343755
0.0298	-0.00024261474609377
0.03	-0.00015838623046874
0.0302	-0.000166625976562515
0.0304	-0.000216979980468749
0.0306	-0.000156860351562507
0.0308	1.46484375000006e-05
0.031	-6.83593749999907e-05
0.0312	3.66210937499918e-05
0.0314	-0.000141601562500013
0.0316	-0.000149230957031269
0.0318	-0.000127868652343768
0.032	-0.000123596191406258
0.0322	-0.000309143066406262
0.0324	-0.000275268554687516
0.0326	-0.000296630859375
0.0328	-0.000156555175781256
0.033	-8.02612304687672e-05
0.0332	-0.000133972167968763
0.0334	-0.000179443359374984
0.0336	-0.000299987792968762
0.0338	-0.000272521972656261
0.034	-0.000260620117187508
0.0342	-0.000223693847656245
0.0344	-9.70458984375063e-05
0.0346	-7.47680664062748e-05
0.0348	0.000164489746093751
0.035	0.000177917480468745
0.0352	0.000117187499999979
0.0354	-6.40869140625311e-05
0.0356	-2.07519531250063e-05
0.0358	-6.31713867187828e-05
0.036	-0.000127868652343763
0.0362	-0.000162963867187518
0.0364	-0.000164489746093757
0.0366	-0.000155944824218765
0.0368	-0.000166625976562521
0.037	-0.00017211914062503
0.0372	-5.00488281250022e-05
0.0374	3.05175781242784e-07
0.0376	2.62451171874978e-05
0.0378	-2.04467773437661e-05
0.038	2.47192382812483e-05
0.0382	1.80053710937241e-05
0.0384	-0.000127563476562523
0.0386	-0.000139160156250015
0.0388	-0.000129089355468767
0.039	-0.000219726562500025
0.0392	-0.000228271484375023
0.0394	-0.000246582031250012
0.0396	-0.000263977050781269
0.0398	-0.00014739990234375
0.04	-0.000189514160156254
0.0402	-0.000174865722656257
0.0404	-0.000281066894531281
0.0406	-0.000170898437500003
0.0408	-0.000220642089843767
0.041	-0.00012542724609376
0.0412	5.03540039062467e-05
0.0414	9.85717773437228e-05
0.0416	0.000105590820312471
0.0418	6.98852539062402e-05
0.042	-5.79833984375167e-06
0.0422	-2.99072265625448e-05
0.0424	-6.1035156250144e-06
0.0426	-4.60815429687489e-05
0.0428	-2.50244140625111e-05
0.043	-0.00020690917968749
0.0432	-5.64575195312637e-05
0.0434	-1.92260742187733e-05
0.0436	-0.000140991210937505
0.0438	-0.00011444091796877
0.044	-0.000273132324218747
0.0442	-0.000173645019531274
0.0444	-0.000220031738281249
0.0446	-0.000294189453125013
0.0448	-0.000196533203125018
0.045	-0.000280761718750003
0.0452	-0.000256042480468757
0.0454	-0.000243530273437512
0.0456	-0.000357055664062508
0.0458	-0.000209350585937493
0.046	-0.000254211425781245
0.0462	-0.000121459960937507
0.0464	-1.92260742187507e-05
0.0466	3.32641601562345e-05
0.0468	0.000138854980468719
0.047	1.58691406249717e-05
0.0472	-5.43212890625226e-05
0.0474	-0.000108642578125026
0.0476	-0.000209960937500001
0.0478	-0.000321960449218764
0.048	-0.00032775878906253
0.0482	-0.000374145507812521
0.0484	-0.000298767089843735
0.0486	-0.000156860351562502
0.0488	-0.000100402832031279
0.049	6.7138671874991e-06
0.0492	-3.47900390624909e-05
0.0494	5.31005859374907e-05
0.0496	0.000218200683593736
0.0498	0.0013372802734375
0.05	0.00792388916015624
0.0502	0.0225836181640625
0.0504	0.0426986694335937
0.0506	0.0617721557617187
0.0508	0.075391845703125
0.051	0.08494873046875
0.0512	0.0935684204101562
0.0514	0.100991821289062
0.0516	0.105047912597656
0.0518	0.1002490234375
0.052	0.0772900390625
0.0522	0.0326791381835937
0.0524	-0.0257260131835938
0.0526	-0.081746826171875
0.0528	-0.121736450195313
0.053	-0.138672180175781
0.0532	-0.134148559570313
0.0534	-0.114909973144531
0.0536	-0.087750244140625
0.0538	-0.059825439453125
0.054	-0.0358291625976563
0.0542	-0.0178939819335938
0.0544	-0.00627014160156252
0.0546	0.000163269042968741
0.0548	0.0029071044921875
0.055	0.00325592041015625
0.0552	0.00258819580078125
0.0554	0.00146514892578122
0.0556	0.000579223632812501
0.0558	2.86865234374791e-05
0.056	-0.000304565429687512
0.0562	-0.000351257324218754
0.0564	-0.000361328125000013
0.0566	-0.00019714355468751
0.0568	-0.000176391601562501
0.057	-0.000116271972656271
0.0572	-1.58691406250107e-05
0.0574	-3.44848632812507e-05
0.0576	-0.000144348144531251
0.0578	-0.000149536132812514
0.058	-0.000142211914062504
0.0582	-1.03759765625131e-05
0.0584	-7.17163085937637e-05
0.0586	-9.7961425781265e-05
0.0588	-0.000104980468750029
0.059	-6.10351562500026e-05
0.0592	5.06591796874756e-05
0.0594	-3.99780273437483e-05
0.0596	5.37109374999702e-05
0.0598	-0.000147705078125018
0.06	-0.000294189453125024
0.0602	-0.000320739746093765
0.0604	-0.000245056152343756
0.0606	-0.000175170898437513
0.0608	-0.000196533203125008
0.061	-0.000146484375000031
0.0612	-3.90625000000009e-05
0.0614	-4.69970703125076e-05
0.0616	2.28881835937301e-05
0.0618	-6.74438476562485e-05
0.062	-8.9416503906245e-05
0.0622	-7.20214843750039e-05
0.0624	-0.000169067382812519
0.0626	-0.000132141113281268
0.0628	-0.000129089355468767
0.063	-0.000121765136718757
0.0632	-4.9743652343762e-05
0.0634	6.10351562498578e-06
0.0636	0.000102844238281261
0.0638	0.000121459960937501
0.064	-3.90625000000061e-05
0.0642	-3.35693359374868e-06
0.0644	-7.17163085937585e-05
0.0646	-6.53076171874961e-05
0.0648	-8.81958007812626e-05
0.065	-0.000149536132812503
0.0652	-0.000151672363281278
0.0654	-1.37329101562531e-05
0.0656	-5.06591796875042e-05
0.0658	9.73510742187352e-05
0.066	1.00708007812452e-05
0.0662	0.000102539062499987
0.0664	9.55200195312447e-05
0.0666	0.000129394531249985
0.0668	1.28173828124823e-05
0.067	-0.000150756835937513
0.0672	-5.06591796875259e-05
0.0674	-0.000173645019531252
0.0676	-0.000146484375000014
0.0678	-0.000111389160156264
0.068	-7.2631835937512e-05
0.0682	-5.92041015625017e-05
0.0684	-0.000177917480468762
0.0686	-0.000126953125000004
0.0688	-5.43212890625174e-05
0.069	-0.000183105468750009
0.0692	-8.45336914062607e-05
0.0694	-0.000240783691406263
0.0696	-5.73730468750233e-05
0.0698	-4.63867187500107e-05
0.07	4.21142578124947e-05
0.0702	6.9580078125e-05
0.0704	-8.75854492187389e-05
0.0706	-3.35693359377644e-06
0.0708	-2.83813476562398e-05
0.071	1.22070312499022e-06
0.0712	2.07519531250002e-05
0.0714	-6.53076171874961e-05
0.0716	-5.67626953124926e-05
0.0718	-0.000156250000000022
0.072	-0.000103454589843763
0.0722	-4.39453125000077e-05
0.0724	-0.000273437500000015
0.0726	-0.00011627197265626
0.0728	-4.39453125000077e-05
0.073	-8.14819335937548e-05
0.0732	-3.69262695312485e-05
0.0734	-0.000145568847656277
0.0736	-9.82666015625329e-05
0.0738	-0.00014343261718752
0.074	-0.000274658203124997
0.0742	1.49536132812407e-05
0.0744	-7.11059570312617e-05
0.0746	-6.65283203125228e-05
0.0748	-9.42993164062631e-05
0.075	-4.57763671875087e-05
0.0752	-0.000111694335937516
0.0754	-0.000177001953125003
0.0756	-0.000191040039062521
0.0758	-0.000227661132812504
0.076	-0.000197143554687499
0.0762	-0.000111083984375007
0.0764	-0.00011322021484376
0.0766	-0.000170593261718774
0.0768	-0.000126037597656273
0.077	-3.29589843750004e-05
0.0772	-9.73510742187517e-05
0.0774	-2.28881835937639e-05
0.0776	-2.74658203125253e-05
0.0778	-1.38777878078145e-17
0.078	-3.05175781254059e-07
0.0782	7.11059570312391e-05
0.0784	-6.3171386718755e-05
0.0786	-3.63159179687465e-05
0.0788	-0.000148315429687504
0.079	-0.000191345214843744
0.0792	-5.2795410156267e-05
0.0794	-0.000173950195312531
0.0796	-4.6386718750022e-05
0.0798	-8.51440429687576e-05
0.08	-9.36889648437498e-05
0.0802	-0.000104370117187539
0.0804	-5.12695312500011e-05
0.0806	7.3242187499975e-05
0.0808	5.98144531249812e-05
0.081	0.000110778808593745
0.0812	0.000218200683593741
0.0814	0.000184020996093728
0.0816	0.000161743164062492
0.0818	-4.30297851562707e-05
0.082	-3.66210937500196e-05
0.0822	-3.72314453124826e-05
0.0824	-0.000214538574218767
0.0826	-3.81469726562639e-05
0.0828	-0.000138854980468764
0.083	-0.000101928710937502
0.0832	-5.55419921875111e-05
0.0834	-0.000202636718750019
0.0836	-0.000126953125000032
0.0838	-0.00013305664062501
0.084	-0.000165405273437516
0.0842	-0.000156860351562535
0.0844	-0.000137634277343771
0.0846	9.21630859374769e-05
0.0848	0.00117614746093747
0.085	0.00785949707031247
0.0852	0.0225155639648437
0.0854	0.04264404296875
0.0856	0.0617697143554687
0.0858	0.0755874633789062
0.086	0.0850372314453125
0.0862	0.0935516357421875
0.0864	0.101163635253906
0.0866	0.1053369140625
0.0868	0.1004248046875
0.087	0.0777041625976562
0.0872	0.0331842041015625
0.0874	-0.0250576782226563
0.0876	-0.0814132690429688
0.0878	-0.12192626953125
0.088	-0.138937072753906
0.0882	-0.134699401855469
0.0884	-0.115189514160156
0.0886	-0.0880905151367188
0.0888	-0.0599853515625
0.089	-0.0359744262695313
0.0892	-0.0177923583984375
0.0894	-0.00618865966796877
0.0896	0.000244750976562488
0.0898	0.00291870117187499
0.09	0.00323211669921874
0.0902	0.00257354736328123
0.0904	0.00143463134765625
0.0906	0.000564270019531246
0.0908	-0.000214233398437511
0.091	-0.000398559570312521
0.0912	-0.000431518554687535
0.0914	-0.00044586181640627
0.0916	-0.000310058593750021
0.0918	-0.000291748046874993
0.092	-0.000225524902343757
0.0922	-0.000141906738281264
0.0924	-0.000300292968750013
0.0926	-0.000250244140625003
0.0928	-0.000157165527343769
0.093	-0.000257568359375024
0.0932	-0.000140075683593752
0.0934	-6.89697265624989e-05
0.0936	-0.000142822265625006
0.0938	-0.000178222656249997
0.094	-0.000172424316406259
0.0942	4.30297851562482e-05
0.0944	-2.96020507812387e-05
0.0946	0.00012298583984375
0.0948	1.46484374999893e-05
0.095	7.93457031249912e-05
0.0952	6.65283203124889e-05
0.0954	-4.08935546875296e-05
0.0956	-3.72314453125052e-05
0.0958	-6.92749023437555e-05
0.096	-0.000124206542968755
0.0962	-8.05664062500239e-05
0.0964	-9.39941406250065e-05
0.0966	-0.000130310058593756
0.0968	-6.10351562500087e-05
0.097	-0.000169372558593753
0.0972	-7.08007812499937e-05
0.0974	-4.08935546875183e-05
0.0976	4.39453124999739e-05
0.0978	1.49536132812407e-05
0.098	-2.60208521396521e-18
0.0982	1.95312499999796e-05
0.0984	-1.09863281249987e-05
0.0986	-4.42504882812531e-05
0.0988	-0.000151672363281244
0.099	-0.00011352539062501
0.0992	-2.50244140625163e-05
0.0994	-1.12915039062605e-05
0.0996	7.53784179687439e-05
0.0998	0.00128509521484375
0.1	0.00780212402343749
0.1002	0.0223092651367187
0.1004	0.0423248291015625
0.1006	0.061763916015625
0.1008	0.0755450439453125
0.101	0.0852703857421875
0.1012	0.0938241577148437
0.1014	0.101575927734375
0.1016	0.105376586914062
0.1018	0.10058837890625
0.102	0.07759765625
0.1022	0.0331753540039062
0.1024	-0.025185546875
0.1026	-0.0813449096679688
0.1028	-0.121714172363281
0.103	-0.138794250488281
0.1032	-0.134574890136719
0.1034	-0.115160522460938
0.1036	-0.088074951171875
0.1038	-0.0600201416015625
0.104	-0.0359579467773438
0.1042	-0.0180169677734375
0.1044	-0.00637695312499999
0.1046	7.01904296875576e-06
0.1048	0.00268981933593747
0.105	0.00309143066406249
0.1052	0.00238983154296873
0.1054	0.00137542724609373
0.1056	0.000524902343749974
0.1058	4.66918945312336e-05
0.106	-0.000251464843750024
0.1062	-0.000321655273437524
0.1064	-0.000370483398437524
0.1066	-0.000310363769531277
0.1068	-0.000271911621093771
0.107	-0.00013275146484377
0.1072	-2.19726562500104e-05
0.1074	6.40869140622075e-06
0.1076	-4.76074218750209e-05
0.1078	-5.37109375000041e-05
0.108	-6.07299804687459e-05
0.1082	-0.000101928710937518
0.1084	-2.51534904016637e-17
0.1086	-0.000103454589843763
0.1088	-0.000245971679687515
0.109	-0.00020843505859375
0.1092	-0.000139465332031261
0.1094	-0.000194091796875015
0.1096	-0.000130310058593738
0.1098	-0.000151672363281272
0.11	-0.000112609863281246
0.1102	-3.0517578125137e-06
0.1104	-4.24194335937687e-05
0.1106	4.24194335937236e-05
0.1108	1.09863281249874e-05
0.111	8.42285156249815e-05
0.1112	-4.33349609375386e-05
0.1114	-7.38525390625161e-05
0.1116	-3.63159179687681e-05
0.1118	-7.26318359374895e-05
0.112	-2.07519531250063e-05
0.1122	9.06372070312552e-05
0.1124	9.12475585937234e-05
0.1126	5.12695312499889e-05
0.1128	1.80053710937345e-05
0.113	1.67846679687469e-05
0.1132	6.5917968749993e-05
0.1134	6.71386718749971e-05
0.1136	6.40869140624807e-05
0.1138	7.78198242187469e-05
0.114	4.48608398437378e-05
0.1142	7.04956054687423e-05
0.1144	5.64575195312359e-05
0.1146	-2.22778320312566e-05
0.1148	-2.59399414062637e-05
0.115	-5.43212890625174e-05
0.1152	2.65502929687822e-05
0.1154	-6.19506835937622e-05
0.1156	-1.67846679687477e-05
0.1158	-1.61743164062561e-05
0.116	-0.000103454589843757
0.1162	-7.5988769531252e-05
0.1164	-7.65991210937489e-05
0.1166	-1.61743164062787e-05
0.1168	-1.49536132812685e-05
0.117	-7.202148437501e-05
0.1172	-3.93676757812628e-05
0.1174	7.20214843750152e-05
0.1176	6.8969726562498e-05
0.1178	0.000115661621093735
0.118	5.06591796875146e-05
0.1182	-3.93676757812463e-05
0.1184	-0.000151977539062501
0.1186	-0.000178222656250041
0.1188	-0.00017120361328126
0.119	-0.000172424316406253
0.1192	-0.00014068603515627
0.1194	-3.57055664062496e-05
0.1196	-4.27246093751867e-06
0.1198	0.0011602783203125
0.12	0.00779022216796874
0.1202	0.022220458984375
0.1204	0.0423641967773437
0.1206	0.0619131469726562
0.1208	0.0754977416992187
0.121	0.08519287109375
0.1212	0.0938092041015625
0.1214	0.101536254882812
0.1216	0.105303039550781
0.1218	0.100672302246094
0.122	0.0778506469726562
0.1222	0.033399658203125
0.1224	-0.0249578857421875
0.1226	-0.0811669921875
0.1228	-0.121777648925781
0.123	-0.139009399414063
0.1232	-0.13474609375
0.1234	-0.115482482910156
0.1236	-0.0883908081054688
0.1238	-0.0602761840820313
0.124	-0.0361090087890625
0.1242	-0.017957763671875
0.1244	-0.00618713378906251
0.1246	0.000233764648437487
0.1248	0.00291595458984373
0.125	0.00321228027343748
0.1252	0.00254791259765625
0.1254	0.00137786865234373
0.1256	0.000540466308593742
0.1258	-0.00015258789062502
0.126	-0.000416870117187493
0.1262	-0.000478515625000023
0.1264	-0.000522460937499999
0.1266	-0.000417175292968744
0.1268	-0.000288085937500013
0.127	-0.000190734863281275
0.1272	-0.000151367187500021
0.1274	-7.35473632812707e-05
0.1276	-4.57763671874974e-05
0.1278	2.28881835937361e-05
0.128	0.000120849609374992
0.1282	0.00014831542968752
0.1284	8.42285156249763e-05
0.1286	2.74658203124863e-05
0.1288	7.32421875000114e-06
0.129	-6.22558593749963e-05
0.1292	9.03320312499985e-05
0.1294	4.57763671874801e-05
0.1296	5.40161132812494e-05
0.1298	-0.000118408203125012
0.13	-9.36889648437611e-05
0.1302	-7.72094726562726e-05
0.1304	9.15527343750815e-06
0.1306	7.53784179687439e-05
0.1308	2.13623046874918e-05
0.131	0.000170898437499991
0.1312	2.47192382812319e-05
0.1314	5.09643554687383e-05
0.1316	-4.27246093750219e-06
0.1318	-5.31005859375237e-05
0.132	-0.000107727050781267
0.1322	-3.32641601562796e-05
0.1324	-0.000129699707031242
0.1326	-3.90625000000061e-05
0.1328	-6.89697265625205e-05
0.133	-0.000119018554687503
0.1332	-2.41088867187463e-05
0.1334	-0.000110778808593734
0.1336	-6.89697265624928e-05
0.1338	-4.42504882812696e-05
0.134	-0.000132141113281301
0.1342	-0.000110168457031249
0.1344	-0.000123291015625001
0.1346	-5.3100585937502e-05
0.1348	-0.000101928710937524
0.135	-0.00010589599609375
0.1352	-4.30297851562482e-05
0.1354	0.000114135742187473
0.1356	-8.14819335937496e-05
0.1358	6.28662109375035e-05
0.136	-6.62231445312722e-05
0.1362	-2.92968750000098e-05
0.1364	-2.6855468750012e-05
0.1366	7.14111328124741e-05
0.1368	0.000151062011718742
0.137	-2.25830078125185e-05
0.1372	5.88989257812285e-05
0.1374	-5.31005859374959e-05
0.1376	-3.26538085937663e-05
0.1378	-2.38037109375174e-05
0.138	2.62451171874874e-05
0.1382	1.43432617187274e-05
0.1384	-4.82177734374952e-05
0.1386	5.82885742187369e-05
0.1388	-1.43432617187664e-05
0.139	-5.67626953125264e-05
0.1392	-9.82666015624887e-05
0.1394	-0.000119934082031256
0.1396	-8.30078125000164e-05
0.1398	-4.15039062499987e-05
0.14	-0.000101928710937513
0.1402	-0.000127868652343758
0.1404	-6.65283203125063e-05
0.1406	-7.23266601562666e-05
0.1408	-0.000135192871093751
0.141	-6.40869140625371e-06
0.1412	-0.000107727050781273
0.1414	-0.000110168457031254
0.1416	-8.60595703125111e-05
0.1418	-0.000110473632812517
0.142	-4.82177734375004e-05
0.1422	1.22070312499915e-05
0.1424	-0.000108032226562496
0.1426	0.00010437011718751
0.1428	-3.29589843750177e-05
0.143	-6.77490234375e-05
0.1432	-0.000153198242187499
0.1434	-0.000113220214843776
0.1436	9.15527343733555e-07
0.1438	-0.000131530761718771
0.144	5.49316406247852e-06
0.1442	5.73730468749834e-05
0.1444	1.64794921874789e-05
0.1446	6.13403320312428e-05
0.1448	7.38525390624935e-05
0.145	5.8898925781245e-05
0.1452	0.000158691406249969
0.1454	-1.19018554687626e-05
0.1456	-2.86865234375181e-05
0.1458	-9.33837890625209e-05
0.146	-9.24682617187561e-05
0.1462	-0.00016357421875001
0.1464	-0.000223388671875011
0.1466	-0.000181274414062513
0.1468	-0.000154113769531276
0.147	-0.000165405273437516
0.1472	-4.8522949218757e-05
0.1474	4.08935546874793e-05
0.1476	-6.10351562500026e-05
0.1478	-5.95092773437531e-05
0.148	-4.02832031250215e-05
0.1482	-9.18579101562653e-05
0.1484	-0.00011016845703126
0.1486	-0.000218200683593764
0.1488	-0.000105895996093755
0.149	-0.000230712890625026
0.1492	-0.000236816406250021
0.1494	4.24194335937296e-05
0.1496	3.05175781249115e-06
0.1498	0.00105194091796873
0.15	0.00770385742187498
0.1502	0.02215087890625
0.1504	0.0423733520507812
0.1506	0.061727294921875
0.1508	0.075301513671875
0.151	0.0850372314453125
0.1512	0.0934463500976562
0.1514	0.101209106445312
0.1516	0.10497802734375
0.1518	0.100687866210937
0.152	0.0780886840820312
0.1522	0.0337619018554687
0.1524	-0.0243704223632812
0.1526	-0.0807522583007812
0.1528	-0.121488037109375
0.153	-0.13893798828125
0.1532	-0.134789428710938
0.1534	-0.115506591796875
0.1536	-0.0883685302734375
0.1538	-0.0602590942382813
0.154	-0.0360421752929688
0.1542	-0.0180511474609375
0.1544	-0.00625335693359375
0.1546	0.000206298828124987
0.1548	0.00396575927734376
0.155	0.01082275390625
0.1552	0.0244619750976563
0.1554	0.0435214233398437
0.1556	0.0620968627929687
0.1558	0.0752920532226562
0.156	0.0845111083984375
0.1562	0.09319091796875
0.1564	0.1011083984375
0.1566	0.105070495605469
0.1568	0.10080078125
0.157	0.078262939453125
0.1572	0.0339349365234375
0.1574	-0.0243695068359375
0.1576	-0.0808035278320313
0.1578	-0.121586303710938
0.158	-0.138852233886719
0.1582	-0.134822692871094
0.1584	-0.115602111816406
0.1586	-0.088397216796875
0.1588	-0.0604388427734375
0.159	-0.0360836791992188
0.1592	-0.0179827880859375
0.1594	-0.006246337890625
0.1596	0.000386047363281236
0.1598	0.00311157226562498
0.16	0.00344787597656249
0.1602	0.00273040771484373
0.1604	0.00163909912109374
0.1606	0.000628051757812489
0.1608	-2.38037109375061e-05
0.161	-0.000277709960937531
0.1612	-0.000441894531249989
0.1614	-0.000401000976562502
0.1616	-0.000397949218750001
0.1618	-0.000353698730468752
0.162	-0.00022735595703127
0.1622	-0.000217590332031246
0.1624	-0.000215454101562515
0.1626	-0.00015441894531251
0.1628	-0.0001287841796875
0.163	-8.14819335937444e-05
0.1632	2.25830078125011e-05
0.1634	4.39453124999739e-05
0.1636	6.7138671874991e-06
0.1638	-9.46044921875961e-06
0.164	3.87573242187382e-05
0.1642	5.24902343749991e-05
0.1644	-2.44140625000645e-06
0.1646	-2.28881835937474e-05
0.1648	-4.76074218749931e-05
0.165	-8.3618164062502e-05
0.1652	8.57543945312423e-05
0.1654	1.09863281249978e-05
0.1656	3.99780273437319e-05
0.1658	-1.89208984375218e-05
0.166	2.56347656249793e-05
0.1662	-1.31225585937511e-05
0.1664	8.85009765625028e-05
0.1666	-1.4038085937515e-05
0.1668	0.000113220214843754
0.167	7.26318359374895e-05
0.1672	3.08227539062315e-05
0.1674	-2.53295898437677e-05
0.1676	-7.93457031252054e-06
0.1678	-5.00488281250126e-05
0.168	-0.000115356445312484
0.1682	-0.000119628906250022
0.1684	-0.00015930175781251
0.1686	-0.000181884765625015
0.1688	-0.000130615234375023
0.169	-5.61523437499854e-05
0.1692	-4.33349609375109e-05
0.1694	0.000222778320312475
0.1696	6.19506835937448e-05
0.1698	0.00117218017578124
0.17	0.00764465332031248
0.1702	0.0218832397460937
0.1704	0.0421359252929687
0.1706	0.0616082763671875
0.1708	0.0753927612304687
0.171	0.085235595703125
0.1712	0.0937698364257812
0.1714	0.101632995605469
0.1716	0.105343627929687
0.1718	0.10100341796875
0.172	0.07845458984375
0.1722	0.03408935546875
0.1724	-0.0241140747070313
0.1726	-0.080628662109375
0.1728	-0.121523742675781
0.173	-0.13885986328125
0.1732	-0.134920654296875
0.1734	-0.115660400390625
0.1736	-0.0884732055664063
0.1738	-0.0603506469726563
0.174	-0.0361312866210938
0.1742	-0.0180426025390625
0.1744	-0.00635650634765625
0.1746	0.000278015136718743
0.1748	0.00294769287109373
0.175	0.00340209960937501
0.1752	0.00261077880859375
0.1754	0.00157470703124997
0.1756	0.000643310546874973
0.1758	4.24194335937348e-05
0.176	-0.000431518554687507
0.1762	-0.000428771972656253
0.1764	-0.000468139648437518
0.1766	-0.000310974121093768
0.1768	-0.000346374511718747
0.177	-0.000165710449218761
0.1772	-0.000173339843750011
0.1774	-0.000217590332031267
0.1776	-0.000126647949218769
0.1778	-0.000191955566406274
0.178	-0.000127563476562506
0.1782	-5.52368164062544e-05
0.1784	4.57763671875026e-05
0.1786	7.17163085937412e-05
0.1788	7.35473632812256e-05
0.179	8.0261230468723e-05
0.1792	3.60107421874725e-05
0.1794	9.61303710937467e-05
0.1796	-3.99780273437483e-05
0.1798	8.23974609373297e-06
0.18	1.86157226562478e-05
0.1802	8.54492187499483e-06
0.1804	7.11059570312504e-05
0.1806	5.55419921874885e-05
0.1808	-1.40380859375037e-05
0.181	0.000101013183593748
0.1812	1.52587890625026e-05
0.1814	7.65991210937367e-05
0.1816	1.83105468749807e-05
0.1818	-5.15747070312517e-05
0.182	4.24194335937184e-05
0.1822	-7.65991210937653e-05
0.1824	-0.000102539062499993
0.1826	-6.46972656249941e-05
0.1828	-0.000238037109375036
0.183	-0.00017120361328127
0.1832	-0.000153503417968762
0.1834	2.99072265624945e-05
0.1836	2.56347656249793e-05
0.1838	3.72314453124878e-05
0.184	-4.27246093750141e-05
0.1842	0.000115966796875003
0.1844	0.00014312744140624
0.1846	0.000176696777343751
0.1848	0.001123046875
0.185	0.00758880615234373
0.1852	0.0219564819335937
0.1854	0.0419216918945313
0.1856	0.0614492797851562
0.1858	0.0752053833007812
0.186	0.085037841796875
0.1862	0.09367919921875
0.1864	0.101541137695312
0.1866	0.105426635742187
0.1868	0.101190490722656
0.187	0.0786026000976562
0.1872	0.0342645263671875
0.1874	-0.0238735961914063
0.1876	-0.0805615234375
0.1878	-0.12130859375
0.188	-0.138867797851563
0.1882	-0.134824523925781
0.1884	-0.115724792480469
0.1886	-0.0886737060546875
0.1888	-0.0604855346679688
0.189	-0.036268310546875
0.1892	-0.0181951904296875
0.1894	-0.00640869140625003
0.1896	0.000190429687499973
0.1898	0.0040216064453125
0.19	0.0108499145507812
0.1902	0.0243145751953125
0.1904	0.0434011840820312
0.1906	0.062108154296875
0.1908	0.0751473999023437
0.191	0.0846005249023437
0.1912	0.0930807495117187
0.1914	0.10091552734375
0.1916	0.104800415039062
0.1918	0.100689086914062
0.192	0.0782650756835937
0.1922	0.0341983032226562
0.1924	-0.0240341186523438
0.1926	-0.0804531860351563
0.1928	-0.121243896484375
0.193	-0.138755187988281
0.1932	-0.134887084960938
0.1934	-0.115616455078125
0.1936	-0.0884527587890625
0.1938	-0.060330810546875
0.194	-0.03595458984375
0.1942	-0.0179092407226563
0.1944	-0.00613067626953128
0.1946	0.000434570312499996
0.1948	0.00306488037109375
0.195	0.00340484619140624
0.1952	0.00265747070312498
0.1954	0.00163330078124999
0.1956	0.000676269531249987
0.1958	8.66699218749958e-05
0.196	-0.000289306640625001
0.1962	-0.000470275878906271
0.1964	-0.000312194824218751
0.1966	-0.000246276855468771
0.1968	-0.000234680175781268
0.197	1.09863281249978e-05
0.1972	1.03759765624845e-05
0.1974	2.86865234374574e-05
0.1976	5.00488281249796e-05
0.1978	-9.58251953125126e-05
0.198	-6.31713867187775e-05
0.1982	-7.53784179687664e-05
0.1984	1.80053710937406e-05
0.1986	-5.37109374999989e-05
0.1988	0.00011474609374997
0.199	6.80541992187445e-05
0.1992	0.000127258300781238
0.1994	0.000140991210937488
0.1996	0.000163574218749993
0.1998	0.00123077392578122
0.2	0.00755310058593749
0.2002	0.0220120239257812
0.2004	0.0419772338867188
0.2006	0.0614852905273437
0.2008	0.075330810546875
0.201	0.0850048828125
0.2012	0.0935736083984375
0.2014	0.101535034179687
0.2016	0.105364379882812
0.2018	0.101058349609375
0.202	0.0786761474609375
0.2022	0.034429931640625
0.2024	-0.02375244140625
0.2026	-0.080364990234375
0.2028	-0.12119873046875
0.203	-0.138829040527344
0.2032	-0.134841003417969
0.2034	-0.115646362304688
0.2036	-0.0886068725585938
0.2038	-0.06056640625
0.204	-0.0363546752929688
0.2042	-0.0180657958984375
0.2044	-0.00636199951171877
0.2046	0.00025756835937499
0.2048	0.00294647216796874
0.205	0.00338012695312499
0.2052	0.00271240234374999
0.2054	0.00161437988281249
0.2056	0.000661315917968744
0.2058	-3.66210937500031e-05
0.206	-0.000397338867187516
0.2062	-0.000487060546874987
0.2064	-0.000441589355468778
0.2066	-0.000366516113281271
0.2068	-0.000193786621093759
0.207	-0.000155334472656268
0.2072	-0.000113220214843765
0.2074	-0.00010253906250001
0.2076	6.86645507812361e-05
0.2078	0.000159606933593744
0.208	7.41577148437389e-05
0.2082	0.000171203613281243
0.2084	0.000152282714843723
0.2086	0.000184020996093728
0.2088	0.000221557617187482
0.209	0.000155334472656252
0.2092	-2.25830078125133e-05
0.2094	-5.18798828126089e-06
0.2096	-0.000144042968750016
0.2098	-8.88061523437655e-05
0.21	9.52148437499993e-05
0.2102	5.34057617187474e-05
0.2104	9.88769531249847e-05
0.2106	0.000144348144531217
0.2108	0.000319824218750001
0.211	0.000285034179687484
0.2112	9.58251953125013e-05
0.2114	0.000194396972656244
0.2116	0.000147094726562494
0.2118	5.82885742187369e-05
0.212	5.21850585937312e-05
0.2122	-6.9885253906235e-05
0.2124	9.03320312499985e-05
0.2126	-9.46044921875441e-06
0.2128	-6.77490234375329e-05
0.213	-5.34057617187587e-05
0.2132	-0.000203247070312509
0.2134	-0.000209960937500023
0.2136	-0.000145263671875015
0.2138	-0.000191955566406258
0.214	-6.80541992187844e-05
0.2142	-0.000109863281250009
0.2144	-5.67626953124926e-05
0.2146	2.80761718749996e-05
0.2148	-3.96728515626721e-06
0.215	2.22778320312393e-05
0.2152	0.000157775878906232
0.2154	0.000210266113281235
0.2156	0.000221252441406225
0.2158	0.000147705078125007
0.216	8.94165039062502e-05
0.2162	7.29370117187348e-05
0.2164	-5.27954101562731e-05
0.2166	-8.45336914062555e-05
0.2168	-0.000141906738281275
0.217	2.16674804687424e-05
0.2172	1.73950195312437e-05
0.2174	9.246826171875e-05
0.2176	4.27246093747963e-06
0.2178	-0.000148010253906275
0.218	-0.000313415527343749
0.2182	-0.00029327392578126
0.2184	-0.000278625488281262
0.2186	-0.000281066894531271
0.2188	-0.000175170898437513
0.219	-6.13403320312593e-05
0.2192	-6.16455078124994e-05
0.2194	8.27026367187485e-05
0.2196	7.38525390625048e-05
0.2198	-4.33349609375161e-05
0.22	-5.37109375000153e-05
0.2202	6.86645507812248e-05
0.2204	0.000156555175781251
0.2206	9.12475585937234e-05
0.2208	-6.40869140625137e-05
0.221	-0.000162048339843765
0.2212	-0.000270385742187515
0.2214	-0.000152282714843774
0.2216	-0.000271911621093771
0.2218	-0.000205993652343775
0.222	-8.78906250000059e-05
0.2222	-0.000112609863281263
0.2224	1.83105468749226e-06
0.2226	2.96020507812378e-05
0.2228	0.000132751464843741
0.223	4.63867187499769e-05
0.2232	0.000124206542968744
0.2234	0.000139160156249992
0.2236	0.000119018554687475
0.2238	-6.25610351562642e-05
0.224	-7.75146484375128e-05
0.2242	-0.000140991210937517
0.2244	-0.000282897949218749
0.2246	-0.00010864257812501
0.2248	0.000982055664062495
0.225	0.00748291015624999
0.2252	0.0220114135742187
0.2254	0.04194580078125
0.2256	0.0614984130859375
0.2258	0.0753594970703125
0.226	0.0850146484375
0.2262	0.0935418701171875
0.2264	0.101507568359375
0.2266	0.105508728027344
0.2268	0.101178588867187
0.227	0.0788980102539062
0.2272	0.0347808837890625
0.2274	-0.0235247802734375
0.2276	-0.0801400756835938
0.2278	-0.121177978515625
0.228	-0.138975219726562
0.2282	-0.13503662109375
0.2284	-0.116158447265625
0.2286	-0.0888607788085938
0.2288	-0.0607785034179688
0.229	-0.0364596557617188
0.2292	-0.0183676147460938
0.2294	-0.00653594970703126
0.2296	-1.64794921875076e-05
0.2298	0.00296997070312497
0.23	0.00342529296875
0.2302	0.00268096923828125
0.2304	0.00165527343749997
0.2306	0.000747070312500001
0.2308	0.000176696777343757
0.231	-0.000112304687500029
0.2312	-0.000404052734375007
0.2314	-0.000381164550781274
0.2316	-0.000386047363281264
0.2318	-0.000417480468750011
0.232	-0.00029327392578126
0.2322	-0.000280761718750031
0.2324	-0.000185852050781257
0.2326	-0.000125122070312481
0.2328	-0.000208435058593768
0.233	-0.000199279785156279
0.2332	-0.000256042480468735
0.2334	-0.000151977539062501
0.2336	-0.000178222656250024
0.2338	-0.00012512207031252
0.234	-8.91113281250326e-05
0.2342	-7.72094726562561e-05
0.2344	-4.27246093748484e-06
0.2346	7.01904296874752e-05
0.2348	-5.49316406250142e-05
0.235	-6.86645507812248e-05
0.2352	2.10571289062239e-05
0.2354	0.00019500732421874
0.2356	0.000130615234375006
0.2358	9.97924804687382e-05
0.236	0.000129089355468744
0.2362	9.91821289062413e-05
0.2364	6.71386718749858e-05
0.2366	-4.6386718750022e-05
0.2368	-0.000183410644531277
0.237	-0.000172424316406259
0.2372	-0.000101318359375011
0.2374	-4.39453125000181e-05
0.2376	-8.85009765625088e-05
0.2378	-1.92260742187395e-05
0.238	-7.75146484375128e-05
0.2382	9.9487304687498e-05
0.2384	0.000111694335937482
0.2386	0.00017883300781246
0.2388	0.00017669677734374
0.239	0.000140075683593734
0.2392	-3.66210937501055e-06
0.2394	-0.00017791748046875
0.2396	6.98852539062463e-05
0.2398	0.00092224121093751
0.24	0.00741455078124999
0.2402	0.0217416381835937
0.2404	0.0418545532226562
0.2406	0.0614337158203125
0.2408	0.0753021240234375
0.241	0.0850186157226562
0.2412	0.093551025390625
0.2414	0.101505737304687
0.2416	0.10530517578125
0.2418	0.101144409179688
0.242	0.0788397216796875
0.2422	0.0347222900390625
0.2424	-0.0233316040039063
0.2426	-0.0800350952148438
0.2428	-0.121032409667969
0.243	-0.138922119140625
0.2432	-0.135126953125
0.2434	-0.115970153808594
0.2436	-0.0888397216796875
0.2438	-0.0607125854492188
0.244	-0.0364056396484375
0.2442	-0.0182516479492188
0.2444	-0.00657623291015627
0.2446	-1.95312500000126e-05
0.2448	0.00278106689453125
0.245	0.00314880371093748
0.2452	0.00248809814453125
0.2454	0.0014324951171875
0.2456	0.000523986816406222
0.2458	2.38037109374948e-05
0.246	-0.000336914062499991
0.2462	-0.00039245605468751
0.2464	-0.000492858886718759
0.2466	-0.000243835449218752
0.2468	-0.000154418945312521
0.247	-0.00023101806640625
0.2472	-0.000220642089843773
0.2474	-0.000317077636718769
0.2476	-0.000179138183593755
0.2478	-0.00022369384765625
0.248	-0.000199279785156256
0.2482	-5.15747070312681e-05
0.2484	3.63159179687352e-05
0.2486	3.05175781249115e-06
0.2488	1.95312499999848e-05
0.249	-3.14331054687622e-05
0.2492	-9.52148437500053e-05
0.2494	-0.000408935546875009
0.2496	-8.66699218750183e-05
0.2498	0.00109039306640623
0.25	0.00747711181640623
0.2502	0.0217831420898438
0.2504	0.04174560546875
0.2506	0.06119873046875
0.2508	0.0752316284179687
0.251	0.08483642578125
0.2512	0.0934271240234375
0.2514	0.1014404296875
0.2516	0.105256042480469
0.2518	0.101011962890625
0.252	0.079002685546875
0.2522	0.0349337768554687
0.2524	-0.02308837890625
0.2526	-0.079820556640625
0.2528	-0.12095703125
0.253	-0.1386669921875
0.2532	-0.134841003417969
0.2534	-0.11577880859375
0.2536	-0.088836669921875
0.2538	-0.0606875610351563
0.254	-0.0364718627929688
0.2542	-0.0183746337890625
0.2544	-0.00648834228515626
0.2546	0.000112915039062492
0.2548	0.0027740478515625
0.255	0.00331024169921872
0.2552	0.00254699707031248
0.2554	0.00166442871093749
0.2556	0.000663757324218747
0.2558	-8.66699218750183e-05
0.256	-0.000362854003906269
0.2562	-0.00046325683593749
0.2564	-0.00047637939453127
0.2566	-0.000303344726562524
0.2568	-0.000216369628906268
0.257	-7.35473632812707e-05
0.2572	2.92968749999924e-05
0.2574	9.76562499998244e-06
0.2576	8.54492187497228e-06
0.2578	8.23974609373297e-06
0.258	-2.44140625000194e-05
0.2582	4.08935546874958e-05
0.2584	2.62451171874813e-05
0.2586	5.49316406249969e-05
0.2588	8.20922851562404e-05
0.259	3.05175781242784e-07
0.2592	-1.95312500000074e-05
0.2594	-0.000162353515625021
0.2596	-4.05883789062504e-05
0.2598	0.000990295410156231
0.26	0.00736480712890623
0.2602	0.0215805053710937
0.2604	0.0417233276367188
0.2606	0.0612664794921875
0.2608	0.075225830078125
0.261	0.0849176025390625
0.2612	0.0936203002929687
0.2614	0.101398010253906
0.2616	0.105245666503906
0.2618	0.101202697753906
0.262	0.0790054321289062
0.2622	0.0349691772460937
0.2624	-0.02306884765625
0.2626	-0.079765625
0.2628	-0.121006469726563
0.263	-0.138995666503906
0.2632	-0.135287170410156
0.2634	-0.116291198730469
0.2636	-0.0891552734375
0.2638	-0.0610214233398438
0.264	-0.0365679931640625
0.2642	-0.0183108520507813
0.2644	-0.006431884765625
0.2646	0.000181579589843731
0.2648	0.00309722900390624
0.265	0.00365600585937499
0.2652	0.00287689208984374
0.2654	0.00173980712890624
0.2656	0.000676574707031244
0.2658	-1.09863281250264e-05
0.266	-0.000551452636718766
0.2662	-0.000655822753906274
0.2664	-0.000636901855468749
0.2666	-0.000491943359374983
0.2668	-0.000211181640625011
0.267	-6.10351562505516e-07
0.2672	0.000111389160156247
0.2674	6.80541992187341e-05
0.2676	0.000128784179687494
0.2678	3.72314453124878e-05
0.268	2.56347656249793e-05
0.2682	-0.000100402832031263
0.2684	-3.63159179687855e-05
0.2686	-1.861572265626e-05
0.2688	-5.79833984375088e-05
0.269	-9.15527343750087e-05
0.2692	-0.000117492675781253
0.2694	-0.000120239257812529
0.2696	-0.000115661621093758
0.2698	-2.04467773437496e-05
0.27	7.38525390624771e-05
0.2702	0.000158081054687489
0.2704	9.12475585937459e-05
0.2706	5.03540039062363e-05
0.2708	0.000114135742187479
0.271	5.37109374999815e-05
0.2712	9.46044921874226e-06
0.2714	6.95800781249896e-05
0.2716	0.000112915039062497
0.2718	6.4697265624988e-05
0.272	0.000151672363281233
0.2722	3.4179687499988e-05
0.2724	0.000104370117187494
0.2726	-5.70678710937605e-05
0.2728	2.38037109374948e-05
0.273	4.0893554687507e-05
0.2732	6.53076171874848e-05
0.2734	0.000126342773437485
0.2736	4.54711914062511e-05
0.2738	-1.25122070312655e-05
0.274	-6.439208984376e-05
0.2742	-0.000179138183593755
0.2744	-7.90405273437683e-05
0.2746	-3.35693359375137e-05
0.2748	-8.14819335937661e-05
0.275	3.143310546875e-05
0.2752	0.000102844238281261
0.2754	0.00015289306640622
0.2756	6.77490234374991e-05
0.2758	-4.1198730468742e-05
0.276	-6.3781738281257e-05
0.2762	-0.000100097656249995
0.2764	-0.000120544433593758
0.2766	-1.49536132812737e-05
0.2768	-8.54492187502866e-06
0.277	-0.000100402832031291
0.2772	-0.000124206542968755
0.2774	-0.000141601562500019
0.2776	-0.000129394531250013
0.2778	-3.66210937500031e-05
0.278	-2.44140625000194e-05
0.2782	-5.34057617187639e-05
0.2784	-0.000207519531249998
0.2786	-0.000237426757812529
0.2788	-0.000297546386718759
0.279	-0.000255432128906255
0.2792	-0.000241088867187514
0.2794	-3.75366210937618e-05
0.2796	1.09863281249926e-05
0.2798	6.77490234374826e-05
0.28	5.9814453124976e-05
0.2802	6.7138671874991e-06
0.2804	2.07519531250002e-05
0.2806	-6.83593750000133e-05
0.2808	-0.000127563476562529
0.281	-0.00015167236328125
0.2812	-8.78906250000059e-05
0.2814	2.83813476562389e-05
0.2816	-4.97436523437785e-05
0.2818	0.000122985839843756
0.282	3.29589843749952e-05
0.2822	3.20434570312469e-05
0.2824	0.000145263671874987
0.2826	0.00011199951171875
0.2828	6.01196289062378e-05
0.283	-3.66210937502182e-06
0.2832	-0.000113830566406262
0.2834	-0.000185546875
0.2836	-0.000270996093750001
0.2838	-0.00014068603515627
0.284	-5.82885742187707e-05
0.2842	-0.000107116699218765
0.2844	-0.00019348144531253
0.2846	-2.04467773437722e-05
0.2848	0.00107086181640623
0.285	0.00736450195312499
0.2852	0.021690673828125
0.2854	0.0417422485351562
0.2856	0.061239013671875
0.2858	0.075216064453125
0.286	0.0848867797851562
0.2862	0.0935171508789062
0.2864	0.101161193847656
0.2866	0.105440979003906
0.2868	0.101208190917969
0.287	0.079105224609375
0.2872	0.0352593994140625
0.2874	-0.0228250122070313
0.2876	-0.0795700073242188
0.2878	-0.120802307128906
0.288	-0.138779602050781
0.2882	-0.134996643066406
0.2884	-0.115968933105469
0.2886	-0.0890008544921875
0.2888	-0.06095458984375
0.289	-0.036773681640625
0.2892	-0.018602294921875
0.2894	-0.006922607421875
0.2896	-0.000126647949218748
0.2898	0.00384185791015626
0.29	0.0104656982421875
0.2902	0.0241854858398437
0.2904	0.0431353759765625
0.2906	0.0616671752929687
0.2908	0.0749554443359375
0.291	0.0843792724609375
0.2912	0.0928854370117187
0.2914	0.100921630859375
0.2916	0.105130920410156
0.2918	0.10106689453125
0.292	0.079010009765625
0.2922	0.035169677734375
0.2924	-0.0227108764648438
0.2926	-0.0794747924804688
0.2928	-0.120642395019531
0.293	-0.138707885742188
0.2932	-0.135134582519531
0.2934	-0.116257934570313
0.2936	-0.0891543579101563
0.2938	-0.0611715698242188
0.294	-0.036832275390625
0.2942	-0.01851806640625
0.2944	-0.00671600341796878
0.2946	4.73022460937417e-05
0.2948	0.003973388671875
0.295	0.010657958984375
0.2952	0.024129638671875
0.2954	0.0431405639648437
0.2956	0.0618002319335938
0.2958	0.0750634765625
0.296	0.084544677734375
0.2962	0.09312255859375
0.2964	0.101096496582031
0.2966	0.105390930175781
0.2968	0.101239929199219
0.297	0.0792288208007812
0.2972	0.0354522705078125
0.2974	-0.02279052734375
0.2976	-0.0795480346679688
0.2978	-0.120686645507813
0.298	-0.138861083984375
0.2982	-0.1352294921875
0.2984	-0.116289978027344
0.2986	-0.0891632080078125
0.2988	-0.0611068725585938
0.299	-0.0367730712890625
0.2992	-0.018525390625
0.2994	-0.00660491943359375
0.2996	0.000292968749999997
0.2998	0.00415283203125001
0.3	0.010950927734375
0.3002	0.0244882202148438
0.3004	0.0433770751953125
0.3006	0.0619125366210937
0.3008	0.075277099609375
0.301	0.084610595703125
0.3012	0.0931353759765625
0.3014	0.101034851074219
0.3016	0.1051904296875
0.3018	0.101110229492187
0.302	0.0791317749023437
0.3022	0.0353762817382812
0.3024	-0.0227206420898437
0.3026	-0.0794573974609375
0.3028	-0.120739135742188
0.303	-0.138702087402344
0.3032	-0.135068054199219
0.3034	-0.116119079589844
0.3036	-0.0892233276367188
0.3038	-0.0610205078125
0.304	-0.0366537475585938
0.3042	-0.018416748046875
0.3044	-0.00646575927734377
0.3046	0.000169677734374998
0.3048	0.00298736572265623
0.305	0.00340332031249998
0.3052	0.0027520751953125
0.3054	0.00176177978515624
0.3056	0.000810546875000004
0.3058	3.29589843749952e-05
0.306	-0.000283508300781258
0.3062	-0.000516662597656268
0.3064	-0.000443725585937501
0.3066	-0.000242004394531268
0.3068	-0.000198974609374999
0.307	-3.35693359375996e-06
0.3072	3.96728515623945e-06
0.3074	-1.31225585937676e-05
0.3076	-2.62451171875152e-05
0.3078	-4.60815429687593e-05
0.308	-0.000142211914062516
0.3082	-5.12695312500063e-05
0.3084	-3.66210937500534e-06
0.3086	7.41577148437502e-05
0.3088	8.81958007812461e-05
0.309	2.59399414062307e-05
0.3092	-3.35693359377037e-06
0.3094	-3.69262695312598e-05
0.3096	3.02124023437347e-05
0.3098	0.00109558105468749
0.31	0.00727416992187499
0.3102	0.0215789794921875
0.3104	0.0415234375
0.3106	0.0611886596679687
0.3108	0.0751837158203125
0.311	0.0848843383789062
0.3112	0.0936700439453125
0.3114	0.101601257324219
0.3116	0.105692749023437
0.3118	0.101510314941406
0.312	0.07937255859375
0.3122	0.0356118774414062
0.3124	-0.0225048828125
0.3126	-0.07927001953125
0.3128	-0.120578308105469
0.313	-0.138738708496094
0.3132	-0.135286254882813
0.3134	-0.116328735351563
0.3136	-0.0892486572265625
0.3138	-0.0611773681640625
0.314	-0.0367379760742188
0.3142	-0.01839599609375
0.3144	-0.00630615234375
0.3146	0.000265808105468742
0.3148	0.00319549560546873
0.315	0.00377532958984375
0.3152	0.00296966552734371
0.3154	0.00189331054687497
0.3156	0.000827636718749994
0.3158	8.02612304687334e-05
0.316	-0.000331726074218755
0.3162	-0.000491638183593776
0.3164	-0.000503845214843759
0.3166	-0.000242919921875031
0.3168	-2.41088867187515e-05
0.317	8.05664062499796e-05
0.3172	0.000108947753906232
0.3174	9.36889648437212e-05
0.3176	0.00012115478515621
0.3178	3.35693359374859e-05
0.318	4.85229492187406e-05
0.3182	-2.53295898437452e-05
0.3184	-3.99780273437483e-05
0.3186	-2.59399414062533e-05
0.3188	-4.11987304687533e-05
0.319	-3.75366210937566e-05
0.3192	-5.37109374999989e-05
0.3194	-0.000184936523437521
0.3196	0.000111083984374996
0.3198	0.00120208740234372
0.32	0.007452392578125
0.3202	0.021593017578125
0.3204	0.0414431762695312
0.3206	0.0610794067382812
0.3208	0.0750692749023437
0.321	0.0848336791992187
0.3212	0.0935565185546875
0.3214	0.101363525390625
0.3216	0.105401611328125
0.3218	0.101275939941406
0.322	0.0791531372070312
0.3222	0.0355667114257812
0.3224	-0.022501220703125
0.3226	-0.079249267578125
0.3228	-0.120668029785156
0.323	-0.138538818359375
0.3232	-0.135002136230469
0.3234	-0.116014709472656
0.3236	-0.0891696166992188
0.3238	-0.0609649658203125
0.324	-0.0367202758789063
0.3242	-0.01846435546875
0.3244	-0.00672241210937501
0.3246	0.000220031738281249
0.3248	0.00400238037109376
0.325	0.0106973266601562
0.3252	0.0240982055664062
0.3254	0.0430914306640625
0.3256	0.06177978515625
0.3258	0.075130615234375
0.326	0.0846578979492187
0.3262	0.0931491088867187
0.3264	0.100916442871094
0.3266	0.105314025878906
0.3268	0.101037902832031
0.327	0.0791705322265625
0.3272	0.0354818725585938
0.3274	-0.0225445556640625
0.3276	-0.0793914794921875
0.3278	-0.120653991699219
0.328	-0.138846435546875
0.3282	-0.135219116210938
0.3284	-0.116277770996094
0.3286	-0.08921630859375
0.3288	-0.0609323120117188
0.329	-0.0366741943359375
0.3292	-0.0182888793945313
0.3294	-0.0065582275390625
0.3296	0.000563354492187481
0.3298	0.00434295654296874
0.33	0.0109234619140625
0.3302	0.0244119262695312
0.3304	0.0432644653320313
0.3306	0.0618597412109375
0.3308	0.0750732421875
0.331	0.084405517578125
0.3312	0.0928839111328125
0.3314	0.100816650390625
0.3316	0.105153503417969
0.3318	0.101203308105469
0.332	0.0793063354492187
0.3322	0.0357717895507812
0.3324	-0.022298583984375
0.3326	-0.0790158081054688
0.3328	-0.120303039550781
0.333	-0.138553466796875
0.3332	-0.135202026367188
0.3334	-0.116321105957031
0.3336	-0.08928955078125
0.3338	-0.0611495971679688
0.334	-0.0367291259765625
0.3342	-0.018553466796875
0.3344	-0.00656311035156252
0.3346	8.7585449218738e-05
0.3348	0.00307464599609372
0.335	0.00355407714843749
0.3352	0.00283416748046873
0.3354	0.00172943115234373
0.3356	0.000703735351562487
0.3358	2.71606445312296e-05
0.336	-0.000285339355468759
0.3362	-0.000448303222656274
0.3364	-0.000415649414062494
0.3366	-0.00024597167968751
0.3368	-3.50952148437693e-05
0.337	-8.54492187500142e-05
0.3372	0.000137634277343726
0.3374	-7.84301757812498e-05
0.3376	1.67846679687417e-05
0.3378	-4.79125976562437e-05
0.338	6.95800781249836e-05
0.3382	0.000101928710937474
0.3384	0.00014160156249999
0.3386	9.88769531249847e-05
0.3388	-3.54003906250094e-05
0.339	-3.14331054687674e-05
0.3392	8.66699218749741e-05
0.3394	-0.000144042968750022
0.3396	0.000220947265624996
0.3398	0.00126159667968749
0.34	0.00730743408203122
0.3402	0.0216009521484375
0.3404	0.0413800048828125
0.3406	0.0610751342773437
0.3408	0.0750823974609375
0.341	0.0847677612304687
0.3412	0.0935400390625
0.3414	0.101239013671875
0.3416	0.105382690429687
0.3418	0.10127197265625
0.342	0.079427490234375
0.3422	0.0357003784179687
0.3424	-0.0222708129882813
0.3426	-0.0790908813476563
0.3428	-0.120498352050781
0.343	-0.138649291992188
0.3432	-0.13498291015625
0.3434	-0.116155395507813
0.3436	-0.0892877197265625
0.3438	-0.0609896850585938
0.344	-0.0366793823242187
0.3442	-0.018267822265625
0.3444	-0.00623748779296878
0.3446	0.000339965820312485
0.3448	0.00312103271484374
0.345	0.00343109130859376
0.3452	0.00273864746093749
0.3454	0.00169586181640623
0.3456	0.000837707519531252
0.3458	2.04467773437383e-05
0.346	-0.00033905029296876
0.3462	-0.000497131347656263
0.3464	-0.000408020019531277
0.3466	-0.000316772460937517
0.3468	-0.000230712890625004
0.347	-0.000146789550781254
0.3472	-2.01416015625094e-05
0.3474	0.000104064941406237
0.3476	7.0800781250005e-05
0.3478	0.00014251708984375
0.348	4.91333007812426e-05
0.3482	-5.09643554687722e-05
0.3484	-0.000235290527343754
0.3486	-0.000243835449218774
0.3488	-0.000160522460937509
0.349	-0.000159606933593767
0.3492	-8.81958007812687e-05
0.3494	-6.95800781250061e-05
0.3496	0.000328063964843741
0.3498	0.00128692626953123
0.35	0.00746673583984374
0.3502	0.0215771484375
0.3504	0.0413433837890625
0.3506	0.0609988403320312
0.3508	0.0750265502929687
0.351	0.0846710205078125
0.3512	0.0934176635742187
0.3514	0.101394348144531
0.3516	0.105443725585938
0.3518	0.101327514648437
0.352	0.0794781494140625
0.3522	0.0358456420898437
0.3524	-0.0221343994140625
0.3526	-0.078935546875
0.3528	-0.120225830078125
0.353	-0.138471069335938
0.3532	-0.134959106445313
0.3534	-0.11611328125
0.3536	-0.08924072265625
0.3538	-0.061087646484375
0.354	-0.036851806640625
0.3542	-0.0186837768554688
0.3544	-0.00671264648437503
0.3546	0.000142822265624989
0.3548	0.00403564453125
0.355	0.0105972290039062
0.3552	0.0238986206054687
0.3554	0.0426834106445312
0.3556	0.0614968872070312
0.3558	0.0749398803710937
0.356	0.0844650268554687
0.3562	0.0930035400390625
0.3564	0.101066589355469
0.3566	0.105119934082031
0.3568	0.101111755371094
0.357	0.0794155883789062
0.3572	0.03585205078125
0.3574	-0.0221286010742188
0.3576	-0.0789053344726563
0.3578	-0.120314636230469
0.358	-0.138570556640625
0.3582	-0.135112609863281
0.3584	-0.116211242675781
0.3586	-0.0893182373046875
0.3588	-0.0612063598632813
0.359	-0.0368484497070313
0.3592	-0.0184454345703125
0.3594	-0.00643371582031252
0.3596	0.000213623046875008
0.3598	0.00310119628906247
0.36	0.00341400146484375
0.3602	0.002823486328125
0.3604	0.0016754150390625
0.3606	0.000693054199218737
0.3608	0.000155944824218731
0.361	-0.000201110839843774
0.3612	-0.000351257324218765
0.3614	-0.000330810546875007
0.3616	-0.000207519531249998
0.3618	-8.97216796875181e-05
0.362	-0.000193481445312524
0.3622	-9.2773437500024e-05
0.3624	-4.57763671878053e-06
0.3626	-6.80541992187454e-05
0.3628	-0.000130920410156285
0.363	-9.88769531250298e-05
0.3632	-0.000131835937500005
0.3634	-0.000115356445312506
0.3636	-0.000114135742187507
0.3638	-5.31005859375133e-05
0.364	-0.000138854980468748
0.3642	7.93457031247023e-06
0.3644	6.95800781249784e-05
0.3646	0.000208740234374991
0.3648	0.00132202148437499
0.365	0.00728454589843749
0.3652	0.0215032958984375
0.3654	0.0412899780273438
0.3656	0.0610684204101562
0.3658	0.0749325561523437
0.366	0.0848410034179687
0.3662	0.0934332275390625
0.3664	0.101514282226562
0.3666	0.10549560546875
0.3668	0.101429138183594
0.367	0.0795941162109375
0.3672	0.0360830688476562
0.3674	-0.0219650268554688
0.3676	-0.0787890625
0.3678	-0.120183715820313
0.368	-0.138531494140625
0.3682	-0.135086669921875
0.3684	-0.116270446777344
0.3686	-0.0893252563476563
0.3688	-0.0611917114257813
0.369	-0.0367898559570313
0.3692	-0.0185137939453125
0.3694	-0.00660583496093752
0.3696	0.000225219726562495
0.3698	0.00410278320312498
0.37	0.0106076049804688
0.3702	0.0238458251953125
0.3704	0.042547607421875
0.3706	0.0613436889648437
0.3708	0.07480712890625
0.371	0.0842333984375
0.3712	0.0928485107421875
0.3714	0.100902709960937
0.3716	0.104926147460938
0.3718	0.101075744628906
0.372	0.0794586181640625
0.3722	0.0360702514648437
0.3724	-0.0219598388671875
0.3726	-0.0787493896484375
0.3728	-0.120098571777344
0.373	-0.138450927734375
0.3732	-0.135200805664063
0.3734	-0.116355285644531
0.3736	-0.0893377685546875
0.3738	-0.0611126708984375
0.374	-0.0367092895507813
0.3742	-0.0185128784179688
0.3744	-0.00645782470703125
0.3746	0.000217590332031239
0.3748	0.00312835693359373
0.375	0.00351654052734376
0.3752	0.00276214599609373
0.3754	0.00178741455078123
0.3756	0.000812377929687488
0.3758	5.76782226562184e-05
0.376	-0.000284118652343771
0.3762	-0.000432128906249998
0.3764	-0.000358276367187502
0.3766	-0.000269470214843768
0.3768	-0.000133972167968757
0.377	-0.000134887695312494
0.3772	-6.68334960937794e-05
0.3774	-7.53784179687777e-05
0.3776	-0.000122375488281259
0.3778	-0.00014404296875001
0.378	-1.86157226562704e-05
0.3782	-0.000117187500000013
0.3784	0.000143737792968726
0.3786	0.000169677734374987
0.3788	2.22778320312228e-05
0.379	-1.00708007812617e-05
0.3792	7.62939453124801e-05
0.3794	0.000182189941406255
0.3796	0.000244750976562493
0.3798	0.00138580322265625
0.38	0.00726226806640624
0.3802	0.0214202880859375
0.3804	0.0409381103515625
0.3806	0.060821533203125
0.3808	0.0747540283203125
0.381	0.0845770263671875
0.3812	0.0932598876953125
0.3814	0.101431579589844
0.3816	0.105411987304687
0.3818	0.101507873535156
0.382	0.0796649169921875
0.3822	0.036177978515625
0.3824	-0.0216891479492188
0.3826	-0.0785787963867188
0.3828	-0.120035095214844
0.383	-0.138443603515625
0.3832	-0.134911499023438
0.3834	-0.116305541992188
0.3836	-0.0894390869140625
0.3838	-0.061368408203125
0.384	-0.0370849609375
0.3842	-0.0186306762695313
0.3844	-0.00654449462890626
0.3846	0.000275878906249996
0.3848	0.00428527832031248
0.385	0.010712890625
0.3852	0.0239645385742187
0.3854	0.0425955200195312
0.3856	0.0613665771484375
0.3858	0.0747488403320312
0.386	0.0843292236328125
0.3862	0.0928182983398437
0.3864	0.100888061523437
0.3866	0.104849548339844
0.3868	0.101148986816406
0.387	0.0794674682617187
0.3872	0.036070556640625
0.3874	-0.0216558837890625
0.3876	-0.0785183715820313
0.3878	-0.120028686523438
0.388	-0.138338012695313
0.3882	-0.135097961425781
0.3884	-0.116449584960938
0.3886	-0.0894448852539063
0.3888	-0.0612493896484375
0.389	-0.0368255615234375
0.3892	-0.0185165405273438
0.3894	-0.00649871826171877
0.3896	0.000116271972656232
0.3898	0.00300933837890624
0.39	0.0034747314453125
0.3902	0.0027215576171875
0.3904	0.0015728759765625
0.3906	0.000581970214843744
0.3908	-7.26318359375007e-05
0.391	-0.000374755859375017
0.3912	-0.000362548828125017
0.3914	-0.000435791015624995
0.3916	-0.000262451171874992
0.3918	-0.000181274414062508
0.392	-1.73950195312611e-05
0.3922	-3.47900390625239e-05
0.3924	-8.42285156250153e-05
0.3926	3.32641601562345e-05
0.3928	-0.000120544433593742
0.393	-5.95092773437644e-05
0.3932	-8.23974609375083e-05
0.3934	-0.000169982910156278
0.3936	-0.000122680664062527
0.3938	-2.44140625000038e-06
0.394	5.79833984374802e-05
0.3942	0.000108642578124987
0.3944	0.000193481445312491
0.3946	0.000177612304687471
0.3948	0.000209960937499983
0.395	0.00019622802734375
0.3952	0.000117492675781241
0.3954	8.63647460937278e-05
0.3956	0.000131225585937492
0.3958	2.92968749999872e-05
0.396	-2.13623046875083e-05
0.3962	-0.000114746093750015
0.3964	-1.52587890625087e-05
0.3966	7.93457031250024e-05
0.3968	5.34057617187474e-05
0.397	0.000140075683593729
0.3972	8.78906249999895e-05
0.3974	0.000314025878906246
0.3976	0.000266418457031244
0.3978	0.000108337402343736
0.398	1.22070312498501e-06
0.3982	-0.000153808593750008
0.3984	-0.000160827636718772
0.3986	-0.000102233886718753
0.3988	-0.000137939453124999
0.399	-0.000148010253906259
0.3992	7.01904296874917e-05
0.3994	8.42285156249763e-05
0.3996	0.000141906738281264
[truncated: 23,576 more rows]
