# Supplementary material for: Implementation of an Open-Source Multiplexing Ion Gate Control for High Kinetic Energy Ion Mobility Spectrometry (HiKE-IMS)
Source: J Am Soc Mass Spectrom. 2023 Jun 5;34(7):1283–94. doi: 10.1021/jasms.3c00013 (PMC10326917; doi:10.1021/jasms.3c00013)
Supplement: Supplementary file 1 — js3c00013_si_001.zip [file js3c00013_si_001.zip › js3c00013_si_001/Code/Cinnemaldehyde/B10O5L5IHT2022-08-16cinRR50DR80.csv]

Time	Inten
0	0.0902394104003906
0.0002	0.116710357666016
0.0004	0.142195892333984
0.0006	0.167124176025391
0.0008	0.191581878662109
0.001	0.215234222412109
0.0012	0.237772674560547
0.0014	0.258842315673828
0.0016	0.277490081787109
0.0018	0.293197784423828
0.002	0.304647369384766
0.0022	0.311318817138672
0.0024	0.312655181884766
0.0026	0.308263092041016
0.0028	0.298336639404297
0.003	0.283551483154297
0.0032	0.264943389892578
0.0034	0.243766937255859
0.0036	0.221519012451172
0.0038	0.199878387451172
0.004	0.180266876220703
0.0042	0.163587493896484
0.0044	0.150912933349609
0.0046	0.142874603271484
0.0048	0.140019073486328
0.005	0.147042388916016
0.0052	0.166378326416016
0.0054	0.194889984130859
0.0056	0.225460052490234
0.0058	0.252974090576172
0.006	0.278459014892578
0.0062	0.303705291748047
0.0064	0.328296661376953
0.0066	0.347251129150391
0.0068	0.355140228271484
0.007	0.340480804443359
0.0072	0.298640289306641
0.0074	0.236231231689453
0.0076	0.168784637451172
0.0078	0.109397125244141
0.008	0.0662007141113281
0.0082	0.0377128601074219
0.0084	0.0192713928222656
0.0086	0.00510818481445308
0.0088	-0.00986129760742188
0.009	-0.0280250549316406
0.0092	-0.0496943664550781
0.0094	-0.0733555603027344
0.0096	-0.0969496154785157
0.0098	-0.117806854248047
0.01	-0.129817962646484
0.0102	-0.130337677001953
0.0104	-0.121633758544922
0.0106	-0.111185760498047
0.0108	-0.104696197509766
0.011	-0.101517791748047
0.0112	-0.0997770690917969
0.0114	-0.0995796203613281
0.0116	-0.104436492919922
0.0118	-0.119010162353516
0.012	-0.152373504638672
0.0122	-0.207669830322266
0.0124	-0.276163482666016
0.0126	-0.341483306884766
0.0128	-0.389509429931641
0.013	-0.413173370361328
0.0132	-0.413359832763672
0.0134	-0.396085357666016
0.0136	-0.369584197998047
0.0138	-0.340508575439453
0.014	-0.313278350830078
0.0142	-0.290464935302734
0.0144	-0.272053070068359
0.0146	-0.257128143310547
0.0148	-0.244024505615234
0.015	-0.227108001708984
0.0152	-0.203397979736328
0.0154	-0.175129547119141
0.0156	-0.148896026611328
0.0158	-0.130206451416016
0.016	-0.117763519287109
0.0162	-0.108917999267578
0.0164	-0.103092193603516
0.0166	-0.104114532470703
0.0168	-0.115446624755859
0.017	-0.146521148681641
0.0172	-0.200331573486328
0.0174	-0.267594451904297
0.0176	-0.332339935302734
0.0178	-0.379958953857422
0.018	-0.403540802001953
0.0182	-0.403816680908203
0.0184	-0.386628570556641
0.0186	-0.360026702880859
0.0188	-0.330740509033203
0.019	-0.303127288818359
0.0192	-0.279785308837891
0.0194	-0.260899200439453
0.0196	-0.245800628662109
0.0198	-0.232617034912109
0.02	-0.216345672607422
0.0202	-0.193717498779297
0.0204	-0.167162322998047
0.0206	-0.143471832275391
0.0208	-0.127493133544922
0.021	-0.118209381103516
0.0212	-0.112403717041016
0.0214	-0.109658660888672
0.0216	-0.112871246337891
0.0218	-0.125901641845703
0.022	-0.157940216064453
0.0222	-0.211649322509766
0.0224	-0.278316802978516
0.0226	-0.341963958740234
0.0228	-0.388290557861328
0.023	-0.410379791259766
0.0232	-0.409685516357422
0.0234	-0.392259368896484
0.0236	-0.366244964599609
0.0238	-0.338771820068359
0.024	-0.314705047607422
0.0242	-0.296299896240234
0.0244	-0.283869476318359
0.0246	-0.276255035400391
0.0248	-0.271686248779297
0.025	-0.264029693603516
0.0252	-0.249559783935547
0.0254	-0.230053863525391
0.0256	-0.211582183837891
0.0258	-0.198618011474609
0.026	-0.189588775634766
0.0262	-0.181770782470703
0.0264	-0.174623870849609
0.0266	-0.171617889404297
0.0268	-0.177286224365234
0.027	-0.201147003173828
0.0272	-0.246681976318359
0.0274	-0.305715179443359
0.0276	-0.362166290283203
0.0278	-0.402552337646484
0.028	-0.419650726318359
0.0282	-0.414528045654297
0.0284	-0.393489227294922
0.0286	-0.364649505615234
0.0288	-0.334831085205078
0.029	-0.308756256103516
0.0292	-0.288792266845703
0.0294	-0.275012359619141
0.0296	-0.266225738525391
0.0298	-0.260460968017578
0.03	-0.251587982177734
0.0302	-0.235954437255859
0.0304	-0.214951629638672
0.0306	-0.194860992431641
0.0308	-0.180086212158203
0.031	-0.168711700439453
0.0312	-0.158287506103516
0.0314	-0.148145599365234
0.0316	-0.141371002197266
0.0318	-0.142729644775391
0.032	-0.161733551025391
0.0322	-0.201796417236328
0.0324	-0.254465484619141
0.0326	-0.303894500732422
0.0328	-0.335944366455078
0.033	-0.343891448974609
0.0332	-0.328522186279297
0.0334	-0.295944671630859
0.0336	-0.253758392333984
0.0338	-0.208415985107422
0.034	-0.164288177490234
0.0342	-0.123129425048828
0.0344	-0.0850309753417969
0.0346	-0.0487608337402344
0.0348	-0.0120158386230469
0.035	0.0306257629394531
0.0352	0.0826524353027344
0.0354	0.141080169677734
0.0356	0.199433441162109
0.0358	0.252069854736328
0.036	0.299027252197266
0.0362	0.342115325927734
0.0364	0.380269927978516
0.0366	0.409344329833984
0.0368	0.423332672119141
0.037	0.412267303466797
0.0372	0.372096710205078
0.0374	0.310770416259766
0.0376	0.244876556396484
0.0378	0.189004974365234
0.038	0.151372222900391
0.0382	0.133050689697266
0.0384	0.129444122314453
0.0386	0.134969329833984
0.0388	0.144412078857422
0.039	0.154827117919922
0.0392	0.164951019287109
0.0394	0.175544281005859
0.0396	0.187383880615234
0.0398	0.202520294189453
0.04	0.226178741455078
0.0402	0.260654144287109
0.0404	0.303220367431641
0.0406	0.346418304443359
0.0408	0.384508819580078
0.041	0.417580108642578
0.0412	0.447602081298828
0.0414	0.473411407470703
0.0416	0.491191864013672
0.0418	0.495112152099609
0.042	0.474819793701172
0.0422	0.426317901611328
0.0424	0.357145233154297
0.0426	0.283096160888672
0.0428	0.218440704345703
0.043	0.170830230712891
0.0432	0.140382537841797
0.0434	0.122779083251953
0.0436	0.112020721435547
0.0438	0.103174591064453
0.044	0.0934443664550781
0.0442	0.0825199890136719
0.0444	0.0710838317871094
0.0446	0.0616404724121093
0.0448	0.0566075134277343
0.045	0.0625514221191406
0.0452	0.0828654479980468
0.0454	0.115072479248047
0.0456	0.152270965576172
0.0458	0.189379730224609
0.046	0.226094207763672
0.0462	0.263565521240234
0.0464	0.300254058837891
0.0466	0.331366119384766
0.0468	0.349768218994141
0.047	0.344328155517578
0.0472	0.309788665771484
0.0474	0.252921295166016
0.0476	0.188715057373047
0.0478	0.130946197509766
0.048	0.0872801208496093
0.0482	0.0578132629394531
0.0484	0.0369660949707031
0.0486	0.0193083190917969
0.0488	0.000272369384765603
0.049	-0.0229786682128906
0.0492	-0.0506694030761719
0.0494	-0.0812504577636719
0.0496	-0.112718353271484
0.0498	-0.143342132568359
0.05	-0.170695037841797
0.0502	-0.194076385498047
0.0504	-0.212995758056641
0.0506	-0.227630157470703
0.0508	-0.238394317626953
0.051	-0.245917510986328
0.0512	-0.251031036376953
0.0514	-0.254278411865234
0.0516	-0.256254425048828
0.0518	-0.257407684326172
0.052	-0.257823028564453
0.0522	-0.257997283935547
0.0524	-0.257838287353516
0.0526	-0.257525787353516
0.0528	-0.257014007568359
0.053	-0.256618804931641
0.0532	-0.255926666259766
0.0534	-0.255185699462891
0.0536	-0.254392852783203
0.0538	-0.253405609130859
0.054	-0.252082977294922
0.0542	-0.250566253662109
0.0544	-0.248799285888672
0.0546	-0.246383514404297
0.0548	-0.242546844482422
0.055	-0.232802581787109
0.0552	-0.214416656494141
0.0554	-0.189786834716797
0.0556	-0.165831146240234
0.0558	-0.147069244384766
0.056	-0.131998443603516
0.0562	-0.118002166748047
0.0564	-0.104690093994141
0.0566	-0.0950526428222657
0.0568	-0.0941542053222656
0.057	-0.111084747314453
0.0572	-0.149266815185547
0.0574	-0.200471038818359
0.0576	-0.248288726806641
0.0578	-0.278593292236328
0.058	-0.284271392822266
0.0582	-0.265934906005859
0.0584	-0.229823150634766
0.0586	-0.183627471923828
0.0588	-0.134161834716797
0.059	-0.0862690734863281
0.0592	-0.0424971008300782
0.0594	-0.00328994750976563
0.0596	0.0321635437011719
0.0598	0.0657298278808593
0.06	0.103039703369141
0.0602	0.147312164306641
0.0604	0.197343597412109
0.0606	0.246094818115234
0.0608	0.289401702880859
0.061	0.327408905029297
0.0612	0.363018646240234
0.0614	0.395060882568359
0.0616	0.420028533935547
0.0618	0.431564178466797
0.062	0.419629669189453
0.0622	0.379722442626953
0.0624	0.319487457275391
0.0626	0.254698333740234
0.0628	0.200101776123047
0.063	0.163220672607422
0.0632	0.144491424560547
0.0634	0.139483184814453
0.0636	0.142227325439453
0.0638	0.147111053466797
0.064	0.151068572998047
0.0642	0.153008880615234
0.0644	0.153410797119141
0.0646	0.153675994873047
0.0648	0.156259613037109
0.065	0.166624603271484
0.0652	0.188116607666016
0.0654	0.218762054443359
0.0656	0.251273040771484
0.0658	0.281092681884766
0.066	0.308566436767578
0.0662	0.335529632568359
0.0664	0.361279449462891
0.0666	0.381853790283203
0.0668	0.390432586669922
0.067	0.376648406982422
0.0672	0.335670013427734
0.0674	0.274740142822266
0.0676	0.208913116455078
0.0678	0.152201080322266
0.068	0.112283172607422
0.0682	0.0895094299316406
0.0684	0.0786143493652344
0.0686	0.0733268737792969
0.0688	0.0689970397949218
0.069	0.0619895935058594
0.0692	0.0518980407714844
0.0694	0.0391560363769531
0.0696	0.0249235534667969
0.0698	0.0115431213378906
0.07	0.00392105102539059
0.0702	0.00508285522460933
0.0704	0.0123890686035156
0.0706	0.0184757995605468
0.0708	0.0183137512207031
0.071	0.0126399230957031
0.0712	0.00424423217773434
0.0714	-0.00643264770507812
0.0716	-0.0217927551269532
0.0718	-0.0462458801269531
0.072	-0.0889515686035157
0.0722	-0.152285003662109
0.0724	-0.227812957763672
0.0726	-0.298998870849609
0.0728	-0.352222442626953
0.073	-0.380218048095703
0.0732	-0.384150238037109
0.0734	-0.370567474365234
0.0736	-0.347621002197266
0.0738	-0.322543182373047
0.074	-0.300213775634766
0.0742	-0.283331146240234
0.0744	-0.272174835205078
0.0746	-0.265925140380859
0.0748	-0.262175140380859
0.075	-0.255755462646484
0.0752	-0.242425689697266
0.0754	-0.224016876220703
0.0756	-0.206740264892578
0.0758	-0.194919281005859
0.076	-0.187117462158203
0.0762	-0.180196990966797
0.0764	-0.173876190185547
0.0766	-0.171256866455078
0.0768	-0.176721343994141
0.077	-0.199961090087891
0.0772	-0.244008941650391
0.0774	-0.300679168701172
0.0776	-0.353813934326172
0.0778	-0.389245147705078
0.078	-0.400043182373047
0.0782	-0.386870880126953
0.0784	-0.356005401611328
0.0786	-0.315413055419922
0.0788	-0.272102508544922
0.079	-0.231082916259766
0.0792	-0.195120086669922
0.0794	-0.165003204345703
0.0796	-0.140543975830078
0.0798	-0.120688629150391
0.08	-0.100103912353516
0.0802	-0.0761961364746094
0.0804	-0.0512574768066407
0.0806	-0.0316761779785156
0.0808	-0.0219673156738281
0.081	-0.0208573913574219
0.0812	-0.0240040588378906
0.0814	-0.0310600280761719
0.0816	-0.0435960388183594
0.0818	-0.0653681945800781
0.082	-0.104665985107422
0.0822	-0.164202728271484
0.0824	-0.234939727783203
0.0826	-0.300457305908203
0.0828	-0.346241607666016
0.083	-0.365780792236328
0.0832	-0.360039215087891
0.0834	-0.335407257080078
0.0836	-0.300511932373047
0.0838	-0.263030853271484
0.084	-0.228458709716797
0.0842	-0.199476165771484
0.0844	-0.177821807861328
0.0846	-0.162931365966797
0.0848	-0.154079437255859
0.085	-0.150652008056641
0.0852	-0.151269073486328
0.0854	-0.155412750244141
0.0856	-0.162476959228516
0.0858	-0.171688690185547
0.086	-0.182561492919922
0.0862	-0.194355621337891
0.0864	-0.206572723388672
0.0866	-0.218529205322266
0.0868	-0.229905853271484
0.087	-0.240225067138672
0.0872	-0.249286346435547
0.0874	-0.257112274169922
0.0876	-0.263591461181641
0.0878	-0.268567657470703
0.088	-0.272450714111328
0.0882	-0.275264739990234
0.0884	-0.277158966064453
0.0886	-0.278133697509766
0.0888	-0.278523101806641
0.089	-0.278486175537109
0.0892	-0.277859649658203
0.0894	-0.276613922119141
0.0896	-0.274691314697266
0.0898	-0.271327362060547
0.09	-0.261924285888672
0.0902	-0.243941192626953
0.0904	-0.220135650634766
0.0906	-0.196339263916016
0.0908	-0.177783050537109
0.091	-0.163092498779297
0.0912	-0.149330596923828
0.0914	-0.136123809814453
0.0916	-0.126933746337891
0.0918	-0.126283721923828
0.092	-0.144077911376953
0.0922	-0.183459014892578
0.0924	-0.236342010498047
0.0926	-0.287027740478516
0.0928	-0.321220245361328
0.093	-0.331695098876953
0.0932	-0.319219512939453
0.0934	-0.289564056396484
0.0936	-0.250092620849609
0.0938	-0.207310638427734
0.094	-0.165360565185547
0.0942	-0.126403350830078
0.0944	-0.0903858947753907
0.0946	-0.0558482360839844
0.0948	-0.0210337829589844
0.095	0.0198085021972656
0.0952	0.0696482849121093
0.0954	0.125809783935547
0.0956	0.181673126220703
0.0958	0.231767730712891
0.096	0.275947418212891
0.0962	0.315780792236328
0.0964	0.350177459716797
0.0966	0.374990386962891
0.0968	0.384414520263672
0.097	0.367974395751953
0.0972	0.321533050537109
0.0974	0.252749786376953
0.0976	0.177377777099609
0.0978	0.110101165771484
0.098	0.0599003601074218
0.0982	0.0261647033691406
0.0984	0.00458511352539059
0.0986	-0.0101997375488281
0.0988	-0.0231675720214844
0.099	-0.0371635437011719
0.0992	-0.0528181457519531
0.0994	-0.0692778015136719
0.0996	-0.0849214172363282
0.0998	-0.0984968566894531
0.1	-0.108946685791016
0.1002	-0.116182403564453
0.1004	-0.120629730224609
0.1006	-0.122979583740234
0.1008	-0.124383697509766
0.101	-0.125713958740234
0.1012	-0.127565155029297
0.1014	-0.130496063232422
0.1016	-0.134228973388672
0.1018	-0.138796539306641
0.102	-0.143732452392578
0.1022	-0.148617095947266
0.1024	-0.152767486572266
0.1026	-0.155767364501953
0.1028	-0.157159576416016
0.103	-0.156674652099609
0.1032	-0.154088287353516
0.1034	-0.149428558349609
0.1036	-0.142450103759766
0.1038	-0.133352203369141
0.104	-0.122111663818359
0.1042	-0.108455047607422
0.1044	-0.0926902770996094
0.1046	-0.0743959045410157
0.1048	-0.0529856872558594
0.105	-0.0241468811035156
0.1052	0.0148262023925781
0.1054	0.0615129089355468
0.1056	0.109044036865234
0.1058	0.151912384033203
0.106	0.191796112060547
0.1062	0.230170135498047
0.1064	0.266317901611328
0.1066	0.295483551025391
0.1068	0.311841278076172
0.107	0.304159698486328
0.1072	0.267627716064453
0.1074	0.209169769287109
0.1076	0.143967742919922
0.1078	0.0863044738769531
0.108	0.0443229675292969
0.1082	0.0168513488769531
0.1084	6.57653808593395e-05
0.1086	-0.0119523620605469
0.1088	-0.0238810729980469
0.109	-0.0384608459472657
0.1092	-0.0560005187988282
0.1094	-0.0756101989746094
0.1096	-0.0949400329589844
0.1098	-0.112068939208984
0.11	-0.120842742919922
0.1102	-0.118579559326172
0.1104	-0.108160552978516
0.1106	-0.0961567687988281
0.1108	-0.0884815979003906
0.111	-0.0848167419433594
0.1112	-0.0825550842285157
0.1114	-0.0816191101074219
0.1116	-0.0855168151855469
0.1118	-0.0983222961425781
0.112	-0.129196014404297
0.1122	-0.181042327880859
0.1124	-0.245389251708984
0.1126	-0.306011199951172
0.1128	-0.348372650146484
0.113	-0.365471954345703
0.1132	-0.358339996337891
0.1134	-0.333500518798828
0.1136	-0.298718109130859
0.1138	-0.261649932861328
0.114	-0.227375946044922
0.1142	-0.198629913330078
0.1144	-0.176439361572266
0.1146	-0.159799652099609
0.1148	-0.147564849853516
0.115	-0.133973846435547
0.1152	-0.115486907958984
0.1154	-0.0938255310058594
0.1156	-0.0746971130371094
0.1158	-0.0625007629394531
0.116	-0.0556489562988282
0.1162	-0.0503138732910157
0.1164	-0.0463706970214844
0.1166	-0.0458204650878907
0.1168	-0.0533576965332032
0.117	-0.0779917907714844
0.1172	-0.122751922607422
0.1174	-0.179369354248047
0.1176	-0.231517181396484
0.1178	-0.264881744384766
0.118	-0.272492828369141
0.1182	-0.255320281982422
0.1184	-0.219384307861328
0.1186	-0.172730255126953
0.1188	-0.122579803466797
0.119	-0.0740983581542969
0.1192	-0.0298799133300782
0.1194	0.00946975708007808
0.1196	0.0445240783691406
0.1198	0.0763554382324219
0.12	0.105722198486328
0.1202	0.134032440185547
0.1204	0.162179107666016
0.1206	0.190117950439453
0.1208	0.217675628662109
0.121	0.244513092041016
0.1212	0.270014190673828
0.1214	0.293115997314453
0.1216	0.313155059814453
0.1218	0.328973541259766
0.122	0.339568328857422
0.1222	0.344237518310547
0.1224	0.342739410400391
0.1226	0.335118560791016
0.1228	0.321873626708984
0.123	0.304203033447266
0.1232	0.283432159423828
0.1234	0.261361541748047
0.1236	0.239739837646484
0.1238	0.220346527099609
0.124	0.204679107666016
0.1242	0.194112091064453
0.1244	0.189131011962891
0.1246	0.190433502197266
0.1248	0.198382415771484
0.125	0.216602325439453
0.1252	0.246779632568359
0.1254	0.285299530029297
0.1256	0.324708709716797
0.1258	0.358676300048828
0.126	0.387891387939453
0.1262	0.413894500732422
0.1264	0.435889739990234
0.1266	0.449897613525391
0.1268	0.450862884521484
0.127	0.427679901123047
0.1272	0.376299285888672
0.1274	0.303844451904297
0.1276	0.226004791259766
0.1278	0.156694183349609
0.128	0.103898162841797
0.1282	0.0682402038574219
0.1284	0.0443125915527344
0.1286	0.0261241149902344
0.1288	0.00885330200195311
0.129	-0.00992904663085942
0.1292	-0.0309681701660157
0.1294	-0.0531428527832031
0.1296	-0.0744291687011719
0.1298	-0.0925849914550781
0.13	-0.101865386962891
0.1302	-0.0994544982910157
0.1304	-0.0882164001464844
0.1306	-0.0747514343261719
0.1308	-0.0656620788574219
0.131	-0.0598832702636719
0.1312	-0.0553892517089844
0.1314	-0.0521604919433594
0.1316	-0.0535841369628907
0.1318	-0.0634526062011719
0.132	-0.0917601013183594
0.1322	-0.141314239501953
0.1324	-0.203734588623047
0.1326	-0.262524261474609
0.1328	-0.303658294677734
0.133	-0.319812164306641
0.1332	-0.311962127685547
0.1334	-0.286441192626953
0.1336	-0.250769195556641
0.1338	-0.212117767333984
0.134	-0.175410003662109
0.1342	-0.142681121826172
0.1344	-0.114141693115234
0.1346	-0.0887889099121094
0.1348	-0.0642665100097657
0.135	-0.0348872375488282
0.1352	0.00326522827148434
0.1354	0.0484999084472656
0.1356	0.0949000549316406
0.1358	0.136636199951172
0.136	0.175263824462891
0.1362	0.213079376220703
0.1364	0.248482513427734
0.1366	0.277776947021484
0.1368	0.294927215576172
0.137	0.288339691162109
0.1372	0.253996734619141
0.1374	0.198603973388672
0.1376	0.137436370849609
0.1378	0.0853050231933594
0.138	0.0496614074707031
0.1382	0.0301683044433593
0.1384	0.0221458435058594
0.1386	0.0201670837402343
0.1388	0.0186207580566406
0.139	0.0146574401855468
0.1392	0.00699691772460936
0.1394	-0.00343399047851567
0.1396	-0.0153230285644532
0.1398	-0.0269236755371094
0.14	-0.0329020690917969
0.1402	-0.0302516174316407
0.1404	-0.0215660095214844
0.1406	-0.0136390686035157
0.1408	-0.0121235656738282
0.141	-0.0159034729003906
0.1412	-0.0219145202636719
0.1414	-0.0300288391113281
0.1416	-0.0426570129394532
0.1418	-0.0635469055175782
0.142	-0.101739349365234
0.1422	-0.159952545166016
0.1424	-0.229381256103516
0.1426	-0.293597564697266
0.1428	-0.338395843505859
0.143	-0.356321868896484
0.1432	-0.348535003662109
0.1434	-0.321520538330078
0.1436	-0.283367156982422
0.1438	-0.241744842529297
0.144	-0.201715240478516
0.1442	-0.166378021240234
0.1444	-0.137138214111328
0.1446	-0.113418121337891
0.1448	-0.0942472839355469
0.145	-0.0747563171386719
0.1452	-0.0516212463378907
0.1454	-0.0271025085449219
0.1456	-0.00718795776367187
0.1458	0.00293045043945311
0.146	0.00566238403320307
0.1462	0.00413009643554685
0.1464	-0.000322723388671897
0.1466	-0.0102272033691406
0.1468	-0.0285258483886719
0.147	-0.0645243835449219
0.1472	-0.120815277099609
0.1474	-0.188747711181641
0.1476	-0.252112884521484
0.1478	-0.296773529052734
0.148	-0.315714263916016
0.1482	-0.309943389892578
0.1484	-0.285692596435547
0.1486	-0.250928192138672
0.1488	-0.212900238037109
0.149	-0.175988922119141
0.1492	-0.142571868896484
0.1494	-0.112915802001953
0.1496	-0.0857423400878906
0.1498	-0.0596049499511719
0.15	-0.0329151916503906
0.1502	-0.00460983276367188
0.1504	0.0260026550292968
0.1506	0.0586720275878906
0.1508	0.0931718444824218
0.151	0.127902984619141
0.1512	0.162473297119141
0.1514	0.195256195068359
0.1516	0.224539642333984
0.1518	0.248715972900391
0.152	0.266438140869141
0.1522	0.276522674560547
0.1524	0.278294219970703
0.1526	0.271957244873047
0.1528	0.257737579345703
0.153	0.236623992919922
0.1532	0.210307464599609
0.1534	0.180505218505859
0.1536	0.150051727294922
0.1538	0.120788726806641
0.154	0.0954063415527344
0.1542	0.0757563781738281
0.1544	0.0626625061035156
0.1546	0.0568858337402344
0.1548	0.0589707946777344
0.155	0.0683732604980469
0.1552	0.0843562316894531
0.1554	0.105453338623047
0.1556	0.130688018798828
0.1558	0.158246307373047
0.156	0.186677703857422
0.1562	0.214043121337891
0.1564	0.238851776123047
0.1566	0.259687957763672
0.1568	0.275118255615234
0.157	0.284058380126953
0.1572	0.285872650146484
0.1574	0.279864959716797
0.1576	0.265754547119141
0.1578	0.243822784423828
0.158	0.214785308837891
0.1582	0.179676055908203
0.1584	0.140452728271484
0.1586	0.0990171813964844
0.1588	0.0579603576660156
0.159	0.0183280944824218
0.1592	-0.0178132629394532
0.1594	-0.0490043640136719
0.1596	-0.0742665100097656
0.1598	-0.0926164245605469
0.16	-0.0999247741699219
0.1602	-0.0944331359863282
0.1604	-0.0795585632324219
0.1606	-0.0625682067871094
0.1608	-0.0501911926269532
0.161	-0.0417430114746094
0.1612	-0.0348500061035156
0.1614	-0.0295350646972656
0.1616	-0.0296803283691406
0.1618	-0.0388676452636719
0.162	-0.0668769836425782
0.1622	-0.116504669189453
0.1624	-0.179416961669922
0.1626	-0.239400177001953
0.1628	-0.281914215087891
0.163	-0.299563446044922
0.1632	-0.293081512451172
0.1634	-0.268784332275391
0.1636	-0.234164886474609
0.1638	-0.196238555908203
0.164	-0.159784393310547
0.1642	-0.126749725341797
0.1644	-0.0978044128417969
0.1646	-0.0713893127441406
0.1648	-0.0454716491699219
0.165	-0.0143067932128906
0.1652	0.0260389709472656
0.1654	0.0736531066894531
0.1656	0.122581634521484
0.1658	0.167449493408203
0.166	0.209556427001953
0.1662	0.250603485107422
0.1664	0.289532012939453
0.1666	0.321896209716797
0.1668	0.341968841552734
0.167	0.338436431884766
0.1672	0.306494903564453
0.1674	0.252934417724609
0.1676	0.193290863037109
0.1678	0.141417694091797
0.168	0.105305633544922
0.1682	0.0859828186035156
0.1684	0.0783317565917969
0.1686	0.0765065002441406
0.1688	0.0761857604980469
0.169	0.0749855041503906
0.1692	0.0725550842285156
0.1694	0.0701133728027343
0.1696	0.0699089050292969
0.1698	0.0735578918457031
0.17	0.0825474548339843
0.1702	0.0969380187988281
0.1704	0.116607818603516
0.1706	0.140876007080078
0.1708	0.168309478759766
0.171	0.196871185302734
0.1712	0.225061798095703
0.1714	0.250978240966797
0.1716	0.273310089111328
0.1718	0.290715484619141
0.172	0.302052459716797
0.1722	0.306644744873047
0.1724	0.303944854736328
0.1726	0.294117584228516
0.1728	0.277424774169922
0.173	0.254818267822266
0.1732	0.227447662353516
0.1734	0.196722564697266
0.1736	0.164373931884766
0.1738	0.132279815673828
0.174	0.102049407958984
0.1742	0.0755097961425781
0.1744	0.0524293518066406
0.1746	0.0337828063964843
0.1748	0.0198292541503906
0.175	0.0145857238769531
0.1752	0.0196891784667969
0.1754	0.0316871643066406
0.1756	0.0438459777832031
0.1758	0.0493116760253906
0.176	0.0495182800292969
0.1762	0.0470240783691406
0.1764	0.0423112487792969
0.1766	0.0323332214355468
0.1768	0.0134843444824219
0.177	-0.0234077453613282
0.1772	-0.0809574890136719
0.1774	-0.151136322021484
0.1776	-0.217400360107422
0.1778	-0.265138702392578
0.178	-0.286959686279297
0.1782	-0.283856964111328
0.1784	-0.261478729248047
0.1786	-0.227779998779297
0.1788	-0.189437408447266
0.179	-0.150885772705078
0.1792	-0.114193878173828
0.1794	-0.0797544860839844
0.1796	-0.0462995910644531
0.1798	-0.0119911193847657
0.18	0.0287934875488281
0.1802	0.0793629455566406
0.1804	0.136592864990234
0.1806	0.194856109619141
0.1808	0.247879180908203
0.181	0.295674591064453
0.1812	0.340037078857422
0.1814	0.379984588623047
0.1816	0.410980682373047
0.1818	0.427813873291016
0.182	0.420024871826172
0.1822	0.383212432861328
0.1824	0.324996490478516
0.1826	0.261369781494141
0.1828	0.206833648681641
0.183	0.169969635009766
0.1832	0.151197052001953
0.1834	0.146153411865234
0.1836	0.149222869873047
0.1838	0.155301361083984
0.184	0.161203460693359
0.1842	0.166283721923828
0.1844	0.170676727294922
0.1846	0.176009979248047
0.1848	0.183713531494141
0.185	0.194630584716797
0.1852	0.208700103759766
0.1854	0.225721893310547
0.1856	0.245028228759766
0.1858	0.265520172119141
0.186	0.285779266357422
0.1862	0.304873199462891
0.1864	0.321157073974609
0.1866	0.334232940673828
0.1868	0.342675628662109
0.187	0.345456085205078
0.1872	0.342181243896484
0.1874	0.332064971923828
0.1876	0.314848175048828
0.1878	0.290581817626953
0.188	0.259772796630859
0.1882	0.223354644775391
0.1884	0.182956085205078
0.1886	0.140131988525391
0.1888	0.0971229553222656
0.189	0.0565998840332031
0.1892	0.0189064025878906
0.1894	-0.0140299987792969
0.1896	-0.0411131286621094
0.1898	-0.0622035217285156
0.19	-0.0776762390136719
0.1902	-0.0880570983886719
0.1904	-0.0945735168457031
0.1906	-0.0983906555175781
0.1908	-0.100833587646484
0.191	-0.103079071044922
0.1912	-0.105624542236328
0.1914	-0.109298553466797
0.1916	-0.114080352783203
0.1918	-0.119938201904297
0.192	-0.126214447021484
0.1922	-0.132459564208984
0.1924	-0.138179473876953
0.1926	-0.142402496337891
0.1928	-0.144875946044922
0.193	-0.145181121826172
0.1932	-0.142582550048828
0.1934	-0.136993865966797
0.1936	-0.128226776123047
0.1938	-0.116039886474609
0.194	-0.100194244384766
0.1942	-0.0805473327636719
0.1944	-0.0573747253417969
0.1946	-0.0304365539550782
0.1948	0.000711212158203078
0.195	0.0396208190917968
0.1952	0.0887538146972656
0.1954	0.144458770751953
0.1956	0.200724945068359
0.1958	0.250642852783203
0.196	0.295185699462891
0.1962	0.336284942626953
0.1964	0.373082733154297
0.1966	0.401650848388672
0.1968	0.417054290771484
0.197	0.408536834716797
0.1972	0.371891937255859
0.1974	0.314748382568359
0.1976	0.252643280029297
0.1978	0.200308074951172
0.198	0.165710906982422
0.1982	0.149174957275391
0.1984	0.146588287353516
0.1986	0.151981964111328
0.1988	0.160027923583984
0.199	0.167826080322266
0.1992	0.174520416259766
0.1994	0.180508270263672
0.1996	0.187549591064453
0.1998	0.196790618896484
0.2	0.209369049072266
0.2002	0.225450897216797
0.2004	0.244733123779297
0.2006	0.266365203857422
0.2008	0.289409942626953
0.201	0.312401580810547
0.2012	0.334406585693359
0.2014	0.354076080322266
0.2016	0.370597076416016
0.2018	0.382956695556641
0.202	0.390499725341797
0.2022	0.392824249267578
0.2024	0.389510040283203
0.2026	0.380745086669922
0.2028	0.366992645263672
0.203	0.349029083251953
0.2032	0.328037872314453
0.2034	0.305474700927734
0.2036	0.283044891357422
0.2038	0.262777862548828
0.204	0.245694732666016
0.2042	0.233652801513672
0.2044	0.227153778076172
0.2046	0.226917877197266
0.2048	0.233402557373047
0.205	0.250588836669922
0.2052	0.280240020751953
0.2054	0.318940277099609
0.2056	0.359559478759766
0.2058	0.395373992919922
0.206	0.426887054443359
0.2062	0.455827484130859
0.2064	0.481419525146484
0.2066	0.499816131591797
0.2068	0.505241851806641
0.207	0.487082672119141
0.2072	0.441217193603516
0.2074	0.374691009521484
0.2076	0.302895660400391
0.2078	0.240318450927734
0.208	0.194446868896484
0.2082	0.166116485595703
0.2084	0.150677337646484
0.2086	0.142636566162109
0.2088	0.136852874755859
0.209	0.131097564697266
0.2092	0.124703826904297
0.2094	0.119124603271484
0.2096	0.116362762451172
0.2098	0.119319305419922
0.21	0.133260650634766
0.2102	0.161812591552734
0.2104	0.202106170654297
0.2106	0.247063446044922
0.2108	0.289910125732422
0.211	0.330647430419922
0.2112	0.370341644287109
0.2114	0.407579193115234
0.2116	0.437551422119141
0.2118	0.454878387451172
0.212	0.448234405517578
0.2122	0.413229217529297
0.2124	0.357026519775391
0.2126	0.295386810302734
0.2128	0.242252960205078
0.213	0.205933685302734
0.2132	0.186519622802734
0.2134	0.179630889892578
0.2136	0.179393768310547
0.2138	0.180523834228516
0.214	0.179939422607422
0.2142	0.176965789794922
0.2144	0.172353668212891
0.2146	0.167846832275391
0.2148	0.165951080322266
0.215	0.172639312744141
0.2152	0.191630401611328
0.2154	0.220784149169922
0.2156	0.253885955810547
0.2158	0.284963531494141
0.216	0.314869232177734
0.2162	0.345606842041016
0.2164	0.375964813232422
0.2166	0.401604766845703
0.2168	0.416615142822266
0.217	0.409620819091797
0.2172	0.375584564208984
0.2174	0.321070404052734
0.2176	0.260889739990234
0.2178	0.208787994384766
0.218	0.172422332763672
0.2182	0.151816558837891
0.2184	0.142720794677734
0.2186	0.139320526123047
0.2188	0.137045745849609
0.219	0.133569793701172
0.2192	0.128643646240234
0.2194	0.123976287841797
0.2196	0.121600494384766
0.2198	0.124827728271484
0.22	0.139081573486328
0.2202	0.167936248779297
0.2204	0.208666229248047
0.2206	0.254230499267578
0.2208	0.297922821044922
0.221	0.339254302978516
0.2212	0.379663238525391
0.2214	0.417209014892578
0.2216	0.447263641357422
0.2218	0.463790130615234
0.222	0.456002349853516
0.2222	0.418956756591797
0.2224	0.359902801513672
0.2226	0.294161834716797
0.2228	0.236435089111328
0.223	0.194287261962891
0.2232	0.168691253662109
0.2234	0.155466156005859
0.2236	0.148701324462891
0.2238	0.144086456298828
0.224	0.138867340087891
0.2242	0.133021392822266
0.2244	0.127880706787109
0.2246	0.125383758544922
0.2248	0.127511444091797
0.225	0.135500335693359
0.2252	0.149836273193359
0.2254	0.170293121337891
0.2256	0.195733489990234
0.2258	0.224759979248047
0.226	0.255593109130859
0.2262	0.286263580322266
0.2264	0.315258026123047
0.2266	0.340997467041016
0.2268	0.361816864013672
0.227	0.376833953857422
0.2272	0.385244293212891
0.2274	0.386631317138672
0.2276	0.380973052978516
0.2278	0.368633270263672
0.228	0.350586700439453
0.2282	0.328147125244141
0.2284	0.303161468505859
0.2286	0.277417449951172
0.2288	0.252985992431641
0.229	0.231786651611328
0.2292	0.215346527099609
0.2294	0.204817352294922
0.2296	0.200910491943359
0.2298	0.204550018310547
0.23	0.219403839111328
0.2302	0.247835540771484
0.2304	0.286183013916016
0.2306	0.326934051513672
0.2308	0.363754425048828
0.231	0.396934661865234
0.2312	0.428068084716797
0.2314	0.456616973876953
0.2316	0.478256378173828
0.2318	0.487953338623047
0.232	0.475138092041016
0.2322	0.435532379150391
0.2324	0.376070709228516
0.2326	0.312416839599609
0.2328	0.258843231201172
0.233	0.223336639404297
0.2332	0.205916595458984
0.2334	0.202073822021484
0.2336	0.205797271728516
0.2338	0.211883697509766
0.234	0.217198638916016
0.2342	0.220771636962891
0.2344	0.223474578857422
0.2346	0.227038116455078
0.2348	0.233684539794922
0.235	0.248598480224609
0.2352	0.275149078369141
0.2354	0.310473175048828
0.2356	0.347894744873047
0.2358	0.380755157470703
0.236	0.409659881591797
0.2362	0.436139068603516
0.2364	0.459627532958984
0.2366	0.475431365966797
0.2368	0.478737640380859
0.237	0.458666839599609
0.2372	0.410628509521484
0.2374	0.341439361572266
0.2376	0.266679534912109
0.2378	0.200157318115234
0.238	0.149572296142578
0.2382	0.115082244873047
0.2384	0.0927009582519531
0.2386	0.0758088684082031
0.2388	0.0591682434082031
0.239	0.0400999450683593
0.2392	0.0186537170410156
0.2394	-0.00423416137695315
0.2396	-0.0266661071777344
0.2398	-0.0466471862792969
0.24	-0.0632283020019531
0.2402	-0.0757664489746094
0.2404	-0.0844612121582032
0.2406	-0.0905583190917969
0.2408	-0.0943925476074219
0.241	-0.0976210021972657
0.2412	-0.100803070068359
0.2414	-0.104586334228516
0.2416	-0.108811798095703
0.2418	-0.113721771240234
0.242	-0.118316497802734
0.2422	-0.122283172607422
0.2424	-0.124955902099609
0.2426	-0.125335540771484
0.2428	-0.122953033447266
0.243	-0.117194976806641
0.2432	-0.107839202880859
0.2434	-0.0942622375488281
0.2436	-0.0765748596191407
0.2438	-0.0546150207519531
0.244	-0.0286964416503906
0.2442	0.000955352783203078
0.2444	0.0337184143066406
0.2446	0.0690962219238281
0.2448	0.106914825439453
0.245	0.150558929443359
0.2452	0.202244415283203
0.2454	0.258723602294922
0.2456	0.313165740966797
0.2458	0.359164886474609
0.246	0.397913970947266
0.2462	0.431727752685547
0.2464	0.460623321533203
0.2466	0.480999603271484
0.2468	0.488122711181641
0.247	0.472104949951172
0.2472	0.428780364990234
0.2474	0.365858306884766
0.2476	0.298846588134766
0.2478	0.242705841064453
0.248	0.204788055419922
0.2482	0.185847930908203
0.2484	0.181043853759766
0.2486	0.184384918212891
0.2488	0.190087127685547
0.249	0.194974822998047
0.2492	0.197989349365234
0.2494	0.199416046142578
0.2496	0.200780181884766
0.2498	0.203640289306641
0.25	0.209170379638672
0.2502	0.218025360107422
0.2504	0.230588836669922
0.2506	0.246427459716797
0.2508	0.265078277587891
0.251	0.285704193115234
0.2512	0.307193756103516
0.2514	0.328026275634766
0.2516	0.347238616943359
0.2518	0.363015594482422
0.252	0.374255218505859
0.2522	0.379618072509766
0.2524	0.378223419189453
0.2526	0.369431304931641
0.2528	0.353460235595703
0.253	0.330955963134766
0.2532	0.303202972412109
0.2534	0.271641998291016
0.2536	0.238667755126953
0.2538	0.206568756103516
0.254	0.177536163330078
0.2542	0.153773651123047
0.2544	0.136770782470703
0.2546	0.127981109619141
0.2548	0.128410186767578
0.255	0.142289886474609
0.2552	0.171804962158203
0.2554	0.213352813720703
0.2556	0.259690704345703
0.2558	0.303550567626953
0.256	0.344761505126953
0.2562	0.384761505126953
0.2564	0.422127838134766
0.2566	0.452102203369141
0.2568	0.469014434814453
0.257	0.462239227294922
0.2572	0.426796417236328
0.2574	0.370168304443359
0.2576	0.307563629150391
0.2578	0.253762054443359
0.258	0.216893768310547
0.2582	0.197651824951172
0.2584	0.191768035888672
0.2586	0.193708953857422
0.2588	0.198267974853516
0.259	0.203013153076172
0.2592	0.207096405029297
0.2594	0.211098480224609
0.2596	0.216807098388672
0.2598	0.225557708740234
0.26	0.238246002197266
0.2602	0.254967498779297
0.2604	0.275602874755859
0.2606	0.298839569091797
0.2608	0.323582611083984
0.261	0.348516082763672
0.2612	0.372324676513672
0.2614	0.393665008544922
0.2616	0.411458587646484
0.2618	0.424849700927734
0.262	0.433046722412109
0.2622	0.435291900634766
0.2624	0.431291351318359
0.2626	0.421184234619141
0.2628	0.405321502685547
0.263	0.384260406494141
0.2632	0.359726409912109
0.2634	0.332812957763672
0.2636	0.305370941162109
0.2638	0.278985443115234
0.264	0.255291290283203
0.2642	0.235566253662109
0.2644	0.220640716552734
0.2646	0.211683807373047
0.2648	0.209250335693359
0.265	0.217582855224609
0.2652	0.239022979736328
0.2654	0.270734710693359
0.2656	0.306035614013672
0.2658	0.338527679443359
0.266	0.369075775146484
0.2662	0.399419097900391
0.2664	0.429283599853516
0.2666	0.453433685302734
0.2668	0.466536407470703
0.267	0.457632598876953
0.2672	0.421446685791016
0.2674	0.364340972900391
0.2676	0.301062469482422
0.2678	0.246139984130859
0.268	0.206505584716797
0.2682	0.182807159423828
0.2684	0.170682220458984
0.2686	0.164558868408203
0.2688	0.159521636962891
0.269	0.153171844482422
0.2692	0.145567169189453
0.2694	0.137960662841797
0.2696	0.133016204833984
0.2698	0.133364105224609
0.27	0.144571075439453
0.2702	0.170249786376953
0.2704	0.207703399658203
0.2706	0.250009613037109
0.2708	0.290307159423828
0.271	0.328376007080078
0.2712	0.365376129150391
0.2714	0.400142669677734
0.2716	0.427745819091797
0.2718	0.442350006103516
0.272	0.433320159912109
0.2722	0.395620269775391
0.2724	0.336299591064453
0.2726	0.270520172119141
0.2728	0.212830047607422
0.273	0.171083831787109
0.2732	0.145458526611328
0.2734	0.131991424560547
0.2736	0.124428558349609
0.2738	0.117838287353516
0.274	0.109285736083984
0.2742	0.0980848693847656
0.2744	0.0851319885253906
0.2746	0.0719392395019531
0.2748	0.0601136779785156
0.275	0.0550328063964843
0.2752	0.0598762512207031
0.2754	0.0717427062988281
0.2756	0.0841160583496093
0.2758	0.0907142639160156
0.276	0.0921598815917968
0.2762	0.0912184143066406
0.2764	0.0881694030761718
0.2766	0.0798814392089843
0.2768	0.0628559875488281
0.277	0.0281190490722656
0.2772	-0.0272074890136719
0.2774	-0.0945063781738281
0.2776	-0.157540740966797
0.2778	-0.201339569091797
0.278	-0.218359832763672
0.2782	-0.209121856689453
0.2784	-0.179489898681641
0.2786	-0.137237701416016
0.2788	-0.0894773864746094
0.279	-0.0410694885253907
0.2792	0.00522781372070308
0.2794	0.0485957336425781
0.2796	0.0900044250488281
0.2798	0.130211029052734
0.28	0.174471282958984
0.2802	0.226286773681641
0.2804	0.282833709716797
0.2806	0.337739715576172
0.2808	0.385029144287109
0.281	0.425620880126953
0.2812	0.461215972900391
0.2814	0.491903839111328
0.2816	0.513363494873047
0.2818	0.521284637451172
0.282	0.505449981689453
0.2822	0.461279449462891
0.2824	0.396725006103516
0.2826	0.327412261962891
0.2828	0.267908172607422
0.283	0.226425323486328
0.2832	0.203484039306641
0.2834	0.194884185791016
0.2836	0.194170989990234
0.2838	0.196312103271484
0.284	0.197863922119141
0.2842	0.197684783935547
0.2844	0.196510772705078
0.2846	0.195529022216797
0.2848	0.196363677978516
0.285	0.200173492431641
0.2852	0.207518157958984
0.2854	0.218732757568359
0.2856	0.233296966552734
0.2858	0.250607452392578
0.286	0.269710845947266
0.2862	0.289515228271484
0.2864	0.309035491943359
0.2866	0.326589508056641
0.2868	0.341224212646484
0.287	0.351567535400391
0.2872	0.356552276611328
0.2874	0.355234222412109
0.2876	0.346843719482422
0.2878	0.331763763427734
0.288	0.310289764404297
0.2882	0.283287506103516
0.2884	0.252587127685547
0.2886	0.219661712646484
0.2888	0.186366119384766
0.289	0.154804840087891
0.2892	0.126262664794922
0.2894	0.101905670166016
0.2896	0.0827091979980468
0.2898	0.0675163269042969
0.29	0.0559147644042968
0.2902	0.0471028137207031
0.2904	0.0399085998535156
0.2906	0.0332093811035156
0.2908	0.0259489440917968
0.291	0.0171424865722656
0.2912	0.00675643920898433
0.2914	-0.0053861999511719
0.2916	-0.0186396789550782
0.2918	-0.0326057434082032
0.292	-0.0461558532714844
0.2922	-0.0584397888183594
0.2924	-0.0684840393066407
0.2926	-0.0755711364746094
0.2928	-0.0788005065917969
0.293	-0.0778544616699219
0.2932	-0.0723777770996094
0.2934	-0.0618940734863281
0.2936	-0.0466114807128907
0.2938	-0.0265498352050781
0.294	-0.00202194213867191
0.2942	0.0265623474121093
0.2944	0.0584877014160156
0.2946	0.0930061340332031
0.2948	0.128940277099609
0.295	0.165970916748047
0.2952	0.203036956787109
0.2954	0.239097747802734
0.2956	0.273043060302734
0.2958	0.304457550048828
0.296	0.332417449951172
0.2962	0.356451873779297
0.2964	0.376380462646484
0.2966	0.391449127197266
0.2968	0.401582183837891
0.297	0.406411285400391
0.2972	0.405666351318359
0.2974	0.399770355224609
0.2976	0.388152313232422
0.2978	0.372213287353516
0.298	0.352417755126953
0.2982	0.330038299560547
0.2984	0.306888885498047
0.2986	0.284411468505859
0.2988	0.264662017822266
0.299	0.249007720947266
0.2992	0.238739166259766
0.2994	0.234516448974609
0.2996	0.236945343017578
0.2998	0.245562286376953
0.3	0.259652862548828
0.3002	0.278320159912109
0.3004	0.300229034423828
0.3006	0.323812713623047
0.3008	0.347796478271484
0.301	0.371200103759766
0.3012	0.392422027587891
0.3014	0.410743865966797
0.3016	0.425203704833984
0.3018	0.435073699951172
0.302	0.439784393310547
0.3022	0.438616180419922
0.3024	0.431824798583984
0.3026	0.419179534912109
0.3028	0.401399078369141
0.303	0.379192047119141
0.3032	0.353783416748047
0.3034	0.327111968994141
0.3036	0.300487213134766
0.3038	0.276100921630859
0.304	0.255651092529297
0.3042	0.240443878173828
0.3044	0.231141510009766
0.3046	0.228852386474609
0.3048	0.233747406005859
0.305	0.249402313232422
0.3052	0.277678985595703
0.3054	0.315163116455078
0.3056	0.354312896728516
0.3058	0.388528594970703
0.306	0.418160247802734
0.3062	0.444917755126953
0.3064	0.468680877685547
0.3066	0.484891815185547
0.3068	0.488970489501953
0.307	0.470359649658203
0.3072	0.424306488037109
0.3074	0.358175506591797
0.3076	0.287141571044922
0.3078	0.225570831298828
0.308	0.181016387939453
0.3082	0.154064788818359
0.3084	0.140000762939453
0.3086	0.132573699951172
0.3088	0.126255950927734
0.309	0.118152923583984
0.3092	0.107430572509766
0.3094	0.0947224426269531
0.3096	0.0811714172363281
0.3098	0.0680216979980469
0.31	0.0557966613769531
0.3102	0.0451017761230468
0.3104	0.0356422424316406
0.3106	0.0265650939941406
0.3108	0.0174153137207031
0.311	0.00712387084960936
0.3112	-0.0044120788574219
0.3114	-0.0171205139160157
0.3116	-0.0308491516113282
0.3118	-0.0445930480957031
0.312	-0.0578352355957031
0.3122	-0.0695903015136719
0.3124	-0.0789942932128906
0.3126	-0.0855125427246094
0.3128	-0.0884638977050781
0.313	-0.0875843811035157
0.3132	-0.0825846862792969
0.3134	-0.0734193420410157
0.3136	-0.0604240417480469
0.3138	-0.0437782287597657
0.314	-0.0235804748535157
0.3142	-0.000790252685546888
0.3144	0.0243782043457031
0.3146	0.0518046569824219
0.3148	0.0812083435058594
0.315	0.116305999755859
0.3152	0.160062713623047
0.3154	0.210131683349609
0.3156	0.259736175537109
0.3158	0.303395233154297
0.316	0.342130889892578
0.3162	0.378176727294922
0.3164	0.411616973876953
0.3166	0.438095245361328
0.3168	0.452249298095703
0.317	0.443559722900391
0.3172	0.406470184326172
0.3174	0.348239898681641
0.3176	0.283506622314453
0.3178	0.226846771240234
0.318	0.185908355712891
0.3182	0.161206817626953
0.3184	0.148588104248047
0.3186	0.142147979736328
0.3188	0.136776580810547
0.319	0.130004119873047
0.3192	0.121406707763672
0.3194	0.112052764892578
0.3196	0.104392852783203
0.3198	0.100251007080078
0.32	0.101081695556641
0.3202	0.108337860107422
0.3204	0.122099456787109
0.3206	0.142041778564453
0.3208	0.167362518310547
0.321	0.196739349365234
0.3212	0.228296661376953
0.3214	0.260373992919922
0.3216	0.291095428466797
0.3218	0.318628997802734
0.322	0.341464385986328
0.3222	0.357880401611328
0.3224	0.367321624755859
0.3226	0.369056549072266
0.3228	0.363353729248047
0.323	0.350972442626953
0.3232	0.333389434814453
0.3234	0.312588043212891
0.3236	0.290406951904297
0.3238	0.269374847412109
0.324	0.251541900634766
0.3242	0.238201751708984
0.3244	0.231273345947266
0.3246	0.230900115966797
0.3248	0.237213592529297
0.325	0.249893035888672
0.3252	0.267915802001953
0.3254	0.290176849365234
0.3256	0.315061187744141
0.3258	0.341074981689453
0.326	0.366995391845703
0.3262	0.391255950927734
0.3264	0.412668304443359
0.3266	0.430161590576172
0.3268	0.442900543212891
0.327	0.450048370361328
0.3272	0.451161651611328
0.3274	0.446146087646484
0.3276	0.434802093505859
0.3278	0.417850189208984
0.328	0.395853729248047
0.3282	0.370300445556641
0.3284	0.342827911376953
0.3286	0.315168304443359
0.3288	0.289318389892578
0.329	0.266853790283203
0.3292	0.249550018310547
0.3294	0.238208160400391
0.3296	0.233654327392578
0.3298	0.235579681396484
0.33	0.243743133544922
0.3302	0.257039031982422
0.3304	0.274579315185547
0.3306	0.294672088623047
0.3308	0.316314849853516
0.331	0.338098602294922
0.3312	0.358884735107422
0.3314	0.377680511474609
0.3316	0.393438568115234
0.3318	0.405583038330078
0.332	0.413194122314453
0.3322	0.415741119384766
0.3324	0.412889862060547
0.3326	0.404376678466797
0.3328	0.390408782958984
0.333	0.371544952392578
0.3332	0.348890228271484
0.3334	0.323648834228516
0.3336	0.297299652099609
0.3338	0.271377105712891
0.334	0.247502288818359
0.3342	0.226957855224609
0.3344	0.210573272705078
0.3346	0.199633026123047
0.3348	0.194841461181641
0.335	0.200355682373047
0.3352	0.218780059814453
0.3354	0.247214202880859
0.3356	0.279153900146484
0.3358	0.308402252197266
0.336	0.335374298095703
0.3362	0.362502593994141
0.3364	0.388949127197266
0.3366	0.410609283447266
0.3368	0.421826324462891
0.337	0.411655731201172
0.3372	0.374645538330078
0.3374	0.317543182373047
0.3376	0.254708709716797
0.3378	0.200480194091797
0.338	0.162244110107422
0.3382	0.140204925537109
0.3384	0.129725494384766
0.3386	0.124804229736328
0.3388	0.119929351806641
0.339	0.112227020263672
0.3392	0.101449432373047
0.3394	0.0879270935058594
0.3396	0.0729240417480468
0.3398	0.0580262756347656
0.34	0.0439134216308594
0.3402	0.0314067077636718
0.3404	0.0196220397949218
0.3406	0.00808822631835937
0.3408	-0.00392562866210938
0.341	-0.0171842956542969
0.3412	-0.0322032165527344
0.3414	-0.0488166809082031
0.3416	-0.0668498229980469
0.3418	-0.0856575012207031
0.342	-0.104445648193359
0.3422	-0.122290191650391
0.3424	-0.138205413818359
0.3426	-0.151766815185547
0.3428	-0.161991729736328
0.343	-0.168514862060547
0.3432	-0.171229705810547
0.3434	-0.169676971435547
0.3436	-0.164164886474609
0.3438	-0.155102691650391
0.344	-0.142666778564453
0.3442	-0.127824249267578
0.3444	-0.111331024169922
0.3446	-0.0935505676269532
0.3448	-0.0754792785644532
0.345	-0.0538160705566407
0.3452	-0.0264860534667969
0.3454	0.00306594848632807
0.3456	0.0282832336425781
0.3458	0.0436531066894531
0.346	0.0504112243652344
0.3462	0.0521150207519531
0.3464	0.0501188659667968
0.3466	0.0421949768066406
0.3468	0.0254048156738281
0.347	-0.00874038696289064
0.3472	-0.0632527160644532
0.3474	-0.129422454833984
0.3476	-0.191124114990234
0.3478	-0.233390655517578
0.348	-0.248897247314453
0.3482	-0.238240509033203
0.3484	-0.207515716552734
0.3486	-0.164793243408203
0.3488	-0.117370758056641
0.349	-0.0708558654785157
0.3492	-0.0278300476074219
0.3494	0.0110090637207031
0.3496	0.0458277893066406
0.3498	0.0776750183105469
0.35	0.107391510009766
0.3502	0.136155548095703
0.3504	0.164880523681641
0.3506	0.193486480712891
0.3508	0.221619415283203
0.351	0.249071502685547
0.3512	0.275168304443359
0.3514	0.299163665771484
0.3516	0.319972076416016
0.3518	0.336667938232422
0.352	0.348118743896484
0.3522	0.353486175537109
0.3524	0.351858062744141
0.3526	0.342869720458984
0.3528	0.326818084716797
0.353	0.303965911865234
0.3532	0.275723114013672
0.3534	0.243717803955078
0.3536	0.209664459228516
0.3538	0.175596771240234
0.354	0.143642425537109
0.3542	0.115521087646484
0.3544	0.0932734680175781
0.3546	0.0775523376464843
0.3548	0.0687214660644531
0.355	0.0669694519042969
0.3552	0.0724610900878906
0.3554	0.0846125793457031
0.3556	0.102445220947266
0.3558	0.125065765380859
0.356	0.151327972412109
0.3562	0.179929962158203
0.3564	0.208996429443359
0.3566	0.236519317626953
0.3568	0.261133880615234
0.357	0.281057891845703
0.3572	0.294712677001953
0.3574	0.301228485107422
0.3576	0.299551544189453
0.3578	0.289951324462891
0.358	0.272854461669922
0.3582	0.249185638427734
0.3584	0.220671539306641
0.3586	0.189089508056641
0.3588	0.156652984619141
0.359	0.124986724853516
0.3592	0.0965861511230469
0.3594	0.0722462463378906
0.3596	0.0524992370605468
0.3598	0.0381101989746093
0.36	0.0326008605957031
0.3602	0.0385682678222656
0.3604	0.0522648620605469
0.3606	0.0666059875488281
0.3608	0.0752818298339843
0.361	0.0782795715332031
0.3612	0.0785368347167968
0.3614	0.0766499328613281
0.3616	0.0694627380371093
0.3618	0.0535624694824218
0.362	0.0201200866699218
0.3622	-0.0343934631347657
0.3624	-0.101351470947266
0.3626	-0.164665069580078
0.3628	-0.209141387939453
0.363	-0.227236175537109
0.3632	-0.219446868896484
0.3634	-0.191396942138672
0.3636	-0.151154632568359
0.3638	-0.106069183349609
0.364	-0.0613807678222656
0.3642	-0.0200511169433594
0.3644	0.0169032287597656
0.3646	0.0501072692871093
0.3648	0.0802015686035156
0.365	0.107929534912109
0.3652	0.134541778564453
0.3654	0.160482635498047
0.3656	0.186220855712891
0.3658	0.211561737060547
0.366	0.236006927490234
0.3662	0.259552764892578
0.3664	0.281639862060547
0.3666	0.301198577880859
0.3668	0.317656707763672
0.367	0.329509429931641
0.3672	0.336106109619141
0.3674	0.336685028076172
0.3676	0.330359649658203
0.3678	0.317493438720703
0.368	0.298454437255859
0.3682	0.274335479736328
0.3684	0.246608428955078
0.3686	0.216842803955078
0.3688	0.187581024169922
0.369	0.160644989013672
0.3692	0.138029937744141
0.3694	0.121699371337891
0.3696	0.112538909912109
0.3698	0.111212310791016
0.37	0.117354278564453
0.3702	0.130794525146484
0.3704	0.150527496337891
0.3706	0.174872894287109
0.3708	0.202255706787109
0.371	0.231176910400391
0.3712	0.259715728759766
0.3714	0.286315155029297
0.3716	0.309441375732422
0.3718	0.327752532958984
0.372	0.340142974853516
0.3722	0.345872955322266
0.3724	0.344207305908203
0.3726	0.335069427490234
0.3728	0.318548126220703
0.373	0.295414581298828
0.3732	0.267057037353516
0.3734	0.234734039306641
0.3736	0.200247955322266
0.3738	0.165396881103516
0.374	0.131949005126953
0.3742	0.101672821044922
0.3744	0.0757823181152343
0.3746	0.0544874572753906
0.3748	0.0381626892089844
0.375	0.0306895446777343
0.3752	0.0341209411621093
0.3754	0.0448979187011718
0.3756	0.0557695007324219
0.3758	0.0602925109863281
0.376	0.0589048767089844
0.3762	0.0543879699707031
0.3764	0.0472212219238281
0.3766	0.0345863342285156
0.3768	0.0127317810058594
0.377	-0.0267762756347656
0.3772	-0.0875410461425782
0.3774	-0.161256866455078
0.3776	-0.231508636474609
0.3778	-0.283184356689453
0.378	-0.308880157470703
0.3782	-0.308959503173828
0.3784	-0.289314422607422
0.3786	-0.257816925048828
0.3788	-0.221838836669922
0.379	-0.186566619873047
0.3792	-0.154535675048828
0.3794	-0.126986541748047
0.3796	-0.103820343017578
0.3798	-0.0843815612792969
0.38	-0.0680955505371094
0.3802	-0.0549711608886719
0.3804	-0.0449073791503907
0.3806	-0.0380903625488281
0.3808	-0.0346293640136719
0.381	-0.0349281311035157
0.3812	-0.0385508728027344
0.3814	-0.0451808166503906
0.3816	-0.0538401794433594
0.3818	-0.0638606262207032
0.382	-0.0740611267089844
0.3822	-0.0836027526855469
0.3824	-0.0912202453613281
0.3826	-0.0965776062011719
0.3828	-0.0984019470214844
0.383	-0.0965589904785157
0.3832	-0.0906483459472656
0.3834	-0.0800782775878907
0.3836	-0.0651344299316406
0.3838	-0.0456446838378907
0.384	-0.0218678283691406
0.3842	0.00568679809570311
0.3844	0.0367799377441406
0.3846	0.0705754089355469
0.3848	0.106105499267578
0.385	0.142487945556641
0.3852	0.179453277587891
0.3854	0.215545196533203
0.3856	0.249854888916016
0.3858	0.281602020263672
0.386	0.309867401123047
0.3862	0.333985748291016
0.3864	0.353641510009766
0.3866	0.367944793701172
0.3868	0.376418914794922
0.387	0.378395233154297
0.3872	0.373565216064453
0.3874	0.361501922607422
0.3876	0.342147979736328
0.3878	0.315547637939453
0.388	0.282512969970703
0.3882	0.243871002197266
0.3884	0.200882720947266
0.3886	0.154877777099609
0.3888	0.108096771240234
0.389	0.0627635192871093
0.3892	0.0193159484863281
0.3894	-0.0206184387207031
0.3896	-0.0556846618652344
0.3898	-0.0846669006347656
0.39	-0.103386688232422
0.3902	-0.108486480712891
0.3904	-0.102957611083984
0.3906	-0.0934803771972657
0.3908	-0.0859571838378906
0.391	-0.0799363708496094
0.3912	-0.0730201721191407
0.3914	-0.0650129699707032
0.3916	-0.0595451354980469
0.3918	-0.0614189147949219
0.392	-0.0798774719238282
0.3922	-0.119204254150391
0.3924	-0.171969757080078
0.3926	-0.222392425537109
0.3928	-0.255501251220703
0.393	-0.264015045166016
0.3932	-0.247848052978516
0.3934	-0.212953643798828
0.3936	-0.166544647216797
0.3938	-0.115652923583984
0.394	-0.0652104187011719
0.3942	-0.0173216247558594
0.3944	0.0268321228027343
0.3946	0.0684114074707031
0.3948	0.108664093017578
0.395	0.152115020751953
0.3952	0.203211517333984
0.3954	0.258942108154297
0.3956	0.313148345947266
0.3958	0.359551544189453
0.396	0.399149322509766
0.3962	0.434149627685547
0.3964	0.464449005126953
0.3966	0.486271820068359
0.3968	0.494712066650391
0.397	0.480265655517578
0.3972	0.438012237548828
0.3974	0.375388641357422
0.3976	0.308177947998047
0.3978	0.251136016845703
0.398	0.212246551513672
0.3982	0.192414703369141
0.3984	0.187297821044922
0.3986	0.190571136474609
0.3988	0.197216339111328
0.399	0.203737335205078
0.3992	0.209186553955078
0.3994	0.214303436279297
0.3996	0.220462799072266
[truncated: 23,576 more rows]
