# Supplementary material for: Implementation of an Open-Source Multiplexing Ion Gate Control for High Kinetic Energy Ion Mobility Spectrometry (HiKE-IMS)
Source: J Am Soc Mass Spectrom. 2023 Jun 5;34(7):1283–94. doi: 10.1021/jasms.3c00013 (PMC10326917; doi:10.1021/jasms.3c00013)
Supplement: Supplementary file 1 — js3c00013_si_001.zip [file js3c00013_si_001.zip › js3c00013_si_001/Code/Cinnemaldehyde/B10O5L5IHTb2022-08-16cinRR50DR80.csv]

Time	Inten
0	0.00348342895507812
0.0002	0.0028236389160156
0.0004	0.00170425415039061
0.0006	0.000690460205078108
0.0008	9.91821289060817e-06
0.001	-0.00042434692382814
0.0012	-0.000426177978515636
0.0014	-0.000459442138671906
0.0016	-0.000395050048828133
0.0018	-0.000300750732421889
0.002	-6.75964355468794e-05
0.0022	-0.000125274658203151
0.0024	-6.60705566406352e-05
0.0026	-0.000116729736328131
0.0028	-7.21740722656183e-05
0.003	-5.81359863281398e-05
0.0032	-1.96838378906331e-05
0.0034	-6.45446777343961e-05
0.0036	4.28771972655947e-05
0.0038	2.09045410156199e-05
0.004	0.000117340087890599
0.0042	0.000128936767578114
0.0044	0.00013290405273435
0.0046	0.000317840576171868
0.0048	0.00138473510742186
0.005	0.00806503295898435
0.0052	0.0226972961425781
0.0054	0.0430168151855469
0.0056	0.0623274230957031
0.0058	0.0760270690917969
0.006	0.0857884216308594
0.0062	0.0945024108886719
0.0064	0.102282257080078
0.0066	0.106248931884766
0.0068	0.101297760009766
0.007	0.0779756164550781
0.0072	0.0328846740722656
0.0074	-0.0260209655761719
0.0076	-0.0824595642089844
0.0078	-0.122967987060547
0.008	-0.139824676513672
0.0082	-0.135246734619141
0.0084	-0.115562286376953
0.0086	-0.0881230163574219
0.0088	-0.0598951721191406
0.009	-0.0357752990722656
0.0092	-0.0177650451660156
0.0094	-0.00611587524414063
0.0096	0.000372467041015605
0.0098	0.00425216674804686
0.01	0.0113514709472656
0.0102	0.0253538513183594
0.0104	0.0444728088378906
0.0106	0.0629841613769531
0.0108	0.0761466979980469
0.011	0.0855027770996094
0.0112	0.0940437316894531
0.0114	0.101981658935547
0.0116	0.105883026123047
0.0118	0.101114959716797
0.012	0.0777400207519531
0.0122	0.0327809143066406
0.0124	-0.0259822082519531
0.0126	-0.0825462341308594
0.0128	-0.122955169677734
0.013	-0.139754180908203
0.0132	-0.135186309814453
0.0134	-0.115570220947266
0.0136	-0.0880522155761719
0.0138	-0.0599473571777344
0.014	-0.0356471252441406
0.0142	-0.0176390075683594
0.0144	-0.00596969604492188
0.0146	0.000562896728515605
0.0148	0.00420486450195313
0.015	0.0113993835449219
0.0152	0.0253282165527344
0.0154	0.0445231628417969
0.0156	0.0629756164550781
0.0158	0.0761604309082031
0.016	0.0854539489746094
0.0162	0.0940580749511719
0.0164	0.101947784423828
0.0166	0.105765533447266
0.0168	0.100961761474609
0.017	0.0776292419433594
0.0172	0.0327348327636719
0.0174	-0.0259809875488281
0.0176	-0.0825282287597656
0.0178	-0.122782135009766
0.018	-0.139581451416016
0.0182	-0.135074005126953
0.0184	-0.115287322998047
0.0186	-0.0880729675292969
0.0188	-0.0598277282714844
0.019	-0.0356697082519531
0.0192	-0.0175999450683594
0.0194	-0.00589431762695313
0.0196	0.000562286376953113
0.0198	0.00433181762695312
0.02	0.0112690734863281
0.0202	0.0252622985839843
0.0204	0.0443217468261718
0.0206	0.0628684997558594
0.0208	0.0759614562988281
0.021	0.0852668762207031
0.0212	0.0939555358886719
0.0214	0.102076568603516
0.0216	0.105862274169922
0.0218	0.101083221435547
0.022	0.0780082702636719
0.0222	0.0329115295410156
0.0224	-0.0257594299316406
0.0226	-0.0823173522949219
0.0228	-0.122824859619141
0.023	-0.139787139892578
0.0232	-0.135088653564453
0.0234	-0.115370025634766
0.0236	-0.0879530334472656
0.0238	-0.0598072814941406
0.024	-0.0354768371582031
0.0242	-0.0174403381347657
0.0244	-0.00586013793945315
0.0246	0.000760650634765624
0.0248	0.00443923950195311
0.025	0.0113615417480469
0.0252	0.0251234436035156
0.0254	0.0442628479003906
0.0256	0.0626405334472656
0.0258	0.0757841491699219
0.026	0.0851963806152344
0.0262	0.0938490295410156
0.0264	0.101817474365234
0.0266	0.105807037353516
0.0268	0.101078643798828
0.027	0.0779557800292969
0.0272	0.0329481506347656
0.0274	-0.0256309509277344
0.0276	-0.0822731018066406
0.0278	-0.122634124755859
0.028	-0.139640350341797
0.0282	-0.134955902099609
0.0284	-0.115369415283203
0.0286	-0.0879960632324219
0.0288	-0.0598506164550781
0.029	-0.0356761169433594
0.0292	-0.0177113342285156
0.0294	-0.00601913452148438
0.0296	0.000514068603515627
0.0298	0.00440780639648436
0.03	0.0114344787597656
0.0302	0.0253242492675781
0.0304	0.0445497131347656
0.0306	0.0628477478027343
0.0308	0.0760337829589844
0.031	0.0852833557128906
0.0312	0.0938838195800781
0.0314	0.101838531494141
0.0316	0.105688323974609
0.0318	0.101101531982422
0.032	0.0778965759277344
0.0322	0.0329209899902344
0.0324	-0.0257075500488281
0.0326	-0.0822407531738281
0.0328	-0.122729034423828
0.033	-0.139576873779297
0.0332	-0.135090179443359
0.0334	-0.115522003173828
0.0336	-0.0880201721191406
0.0338	-0.0599800109863281
0.034	-0.0356715393066406
0.0342	-0.0175639343261719
0.0344	-0.00597976684570314
0.0346	0.00071548461914061
0.0348	0.00453628540039062
0.035	0.0116145324707031
0.0352	0.0253392028808593
0.0354	0.0444395446777344
0.0356	0.0628886413574219
0.0358	0.0759303283691406
0.036	0.0853193664550781
0.0362	0.0939006042480469
0.0364	0.101983489990234
0.0366	0.105778961181641
0.0368	0.101036224365234
0.037	0.0779017639160156
0.0372	0.0330989074707031
0.0374	-0.0255628967285156
0.0376	-0.0821138000488281
0.0378	-0.122480621337891
0.038	-0.139460601806641
0.0382	-0.134971160888672
0.0384	-0.115326080322266
0.0386	-0.0879826354980469
0.0388	-0.0598664855957031
0.039	-0.0357167053222656
0.0392	-0.0176176452636719
0.0394	-0.00600540161132817
0.0396	0.000612335205078102
0.0398	0.00439468383789062
0.04	0.0112779235839844
0.0402	0.0250962829589844
0.0404	0.0442576599121094
0.0406	0.0626728820800781
0.0408	0.0758183288574219
0.041	0.0852720642089844
0.0412	0.0938594055175781
0.0414	0.101869964599609
0.0416	0.105644989013672
0.0418	0.101045074462891
0.042	0.0779829406738281
0.0422	0.0330421447753906
0.0424	-0.0255400085449219
0.0426	-0.0819670104980469
0.0428	-0.122389068603516
0.043	-0.139368438720703
0.0432	-0.134819793701172
0.0434	-0.115168609619141
0.0436	-0.0878285217285156
0.0438	-0.0597950744628906
0.044	-0.0356263732910156
0.0442	-0.0176210021972656
0.0444	-0.0061216735839844
0.0446	0.000596466064453121
0.0448	0.00425186157226562
0.045	0.0112031555175781
0.0452	0.0250364685058594
0.0454	0.0440690612792969
0.0456	0.0626002502441406
0.0458	0.0756669616699219
0.046	0.0853126525878906
0.0462	0.0939427185058593
0.0464	0.102026824951172
0.0466	0.105868988037109
0.0468	0.101206512451172
0.047	0.0781007385253906
0.0472	0.0331269836425781
0.0474	-0.0253773498535156
0.0476	-0.0820390319824219
0.0478	-0.122455596923828
0.048	-0.139557037353516
0.0482	-0.134995269775391
0.0484	-0.115432891845703
0.0486	-0.0880635070800781
0.0488	-0.0597920227050781
0.049	-0.0355561828613281
0.0492	-0.0176167297363281
0.0494	-0.00591079711914063
0.0496	0.000509185791015609
0.0498	0.0032362365722656
0.05	0.00349960327148437
0.0502	0.00274215698242184
0.0504	0.00167556762695309
0.0506	0.00052474975585936
0.0508	4.89807128906117e-05
0.051	-0.000370635986328133
0.0512	-0.000570526123046905
0.0514	-0.000439910888671913
0.0516	-0.000243072509765652
0.0518	-7.49206542969005e-05
0.052	-4.74548339844177e-05
0.0522	0.000110626220703125
0.0524	0.000151824951171858
0.0526	0.000178070068359348
0.0528	0.000243682861328115
0.053	0.000294342041015616
0.0532	0.000230560302734345
0.0534	0.000192718505859352
0.0536	0.000275421142578108
0.0538	7.12585449218761e-05
0.054	5.99670410156121e-05
0.0542	4.68444824218758e-05
0.0544	-3.52478027344123e-05
0.0546	9.47570800781169e-05
0.0548	0.00123062133789061
0.055	0.00794723510742186
0.0552	0.0224153137207031
0.0554	0.0425038146972656
0.0556	0.0620909118652344
0.0558	0.0758668518066406
0.056	0.0855470275878906
0.0562	0.0942784118652344
0.0564	0.102284088134766
0.0566	0.105801544189453
0.0568	0.101211395263672
0.057	0.0782817077636719
0.0572	0.0333546447753906
0.0574	-0.0252418518066407
0.0576	-0.0817497253417969
0.0578	-0.122188262939453
0.058	-0.139278411865234
0.0582	-0.134801788330078
0.0584	-0.115206146240234
0.0586	-0.0880043029785157
0.0588	-0.0599916076660156
0.059	-0.0356388854980469
0.0592	-0.0177449035644531
0.0594	-0.00622268676757814
0.0596	0.000387115478515609
0.0598	0.00419998168945309
0.06	0.0109355163574219
0.0602	0.0247325134277344
0.0604	0.0438517761230469
0.0606	0.0623884582519531
0.0608	0.0756214904785156
0.061	0.0851951599121094
0.0612	0.0938594055175781
0.0614	0.101928253173828
0.0616	0.105668182373047
0.0618	0.101087493896484
0.062	0.0781190490722656
0.0622	0.0332734680175781
0.0624	-0.0253678894042969
0.0626	-0.0818745422363281
0.0628	-0.122298736572266
0.063	-0.139426422119141
0.0632	-0.134997406005859
0.0634	-0.115392608642578
0.0636	-0.0880342102050781
0.0638	-0.0598594665527344
0.064	-0.0355732727050781
0.0642	-0.0175621032714844
0.0644	-0.0061625671386719
0.0646	0.000511322021484361
0.0648	0.00423385620117185
0.065	0.0110786437988281
0.0652	0.0249357604980469
0.0654	0.0439363098144531
0.0656	0.0624873352050781
0.0658	0.0755253601074219
0.066	0.0850639343261719
0.0662	0.0937306213378906
0.0664	0.101761932373047
0.0666	0.105720977783203
0.0668	0.101044769287109
0.067	0.0781556701660156
0.0672	0.0334507751464844
0.0674	-0.0250672912597656
0.0676	-0.0815580749511719
0.0678	-0.122063751220703
0.068	-0.139160003662109
0.0682	-0.134803924560547
0.0684	-0.115399017333984
0.0686	-0.0881205749511719
0.0688	-0.0600016784667969
0.069	-0.0357835388183594
0.0692	-0.0178501892089844
0.0694	-0.00611770629882813
0.0696	0.000522003173828122
0.0698	0.00427413940429687
0.07	0.0111659240722656
0.0702	0.0251219177246094
0.0704	0.0443095397949219
0.0706	0.0627012634277344
0.0708	0.0758106994628906
0.071	0.0851734924316406
0.0712	0.0936808776855469
0.0714	0.101759796142578
0.0716	0.105434112548828
0.0718	0.100992279052734
0.072	0.0780845642089844
0.0722	0.0333546447753906
0.0724	-0.0251075744628906
0.0726	-0.0817118835449219
0.0728	-0.122155914306641
0.073	-0.139312286376953
0.0732	-0.134858856201172
0.0734	-0.115373077392578
0.0736	-0.0880366516113281
0.0738	-0.0600428771972656
0.074	-0.0358332824707031
0.0742	-0.0179627990722656
0.0744	-0.00649856567382814
0.0746	0.000290069580078106
0.0748	0.00410751342773438
0.075	0.0110508728027344
0.0752	0.0249867248535156
0.0754	0.0441014099121094
0.0756	0.0626954650878906
0.0758	0.0759117126464844
0.076	0.0852528381347656
0.0762	0.0938368225097656
0.0764	0.101880035400391
0.0766	0.105648345947266
0.0768	0.101087493896484
0.077	0.0781224060058593
0.0772	0.0334880065917969
0.0774	-0.0251045227050781
0.0776	-0.0816230773925781
0.0778	-0.122144012451172
0.078	-0.139291229248047
0.0782	-0.134907989501953
0.0784	-0.115443878173828
0.0786	-0.0880848693847656
0.0788	-0.0599870300292969
0.079	-0.0357756042480469
0.0792	-0.0177464294433594
0.0794	-0.00614730834960939
0.0796	0.000567169189453126
0.0798	0.0043775939941406
0.08	0.0112254333496094
0.0802	0.0249125671386719
0.0804	0.0440290832519531
0.0806	0.0624226379394531
0.0808	0.0757087707519531
0.081	0.0849897766113281
0.0812	0.0936024475097656
0.0814	0.101682281494141
0.0816	0.105372467041016
0.0818	0.100959625244141
0.082	0.0781074523925781
0.0822	0.0335694885253906
0.0824	-0.0250132751464843
0.0826	-0.0815901184082032
0.0828	-0.122169647216797
0.083	-0.139376983642578
0.0832	-0.135004730224609
0.0834	-0.115537567138672
0.0836	-0.0883183288574219
0.0838	-0.0600526428222656
0.084	-0.0358668518066406
0.0842	-0.0177647399902344
0.0844	-0.00615798950195312
0.0846	0.000401763916015607
0.0848	0.0029768371582031
0.085	0.00334823608398437
0.0852	0.00260391235351559
0.0854	0.00155227661132813
0.0856	0.000607452392578106
0.0858	-2.70080566406429e-05
0.086	-0.000235748291015631
0.0862	-0.000347442626953154
0.0864	-0.000374298095703119
0.0866	-9.90295410156442e-05
0.0868	-3.06701660156457e-05
0.087	0.000100555419921866
0.0872	0.000154266357421867
0.0874	0.000229644775390603
0.0876	0.000130767822265614
0.0878	0.000185394287109375
0.088	0.00014694213867184
0.0882	6.97326660156145e-05
0.0884	0.000120391845703121
0.0886	0.000114593505859367
0.0888	2.91442871093554e-05
0.089	9.0179443359345e-05
0.0892	8.16345214843806e-05
0.0894	2.57873535156328e-05
0.0896	0.0002687072753906
0.0898	0.0012635803222656
0.09	0.00773666381835936
0.0902	0.0222422790527344
0.0904	0.0423500061035156
0.0906	0.0618305969238281
0.0908	0.0756764221191406
0.091	0.0853956604003906
0.0912	0.0940657043457031
0.0914	0.102142181396484
0.0916	0.105863189697266
0.0918	0.101247711181641
0.092	0.0783589172363281
0.0922	0.0336775207519531
0.0924	-0.0247978210449219
0.0926	-0.0814677429199219
0.0928	-0.122014007568359
0.093	-0.139330596923828
0.0932	-0.134972381591797
0.0934	-0.115464019775391
0.0936	-0.0882020568847656
0.0938	-0.0600404357910156
0.094	-0.0359111022949219
0.0942	-0.0178501892089844
0.0944	-0.00626296997070314
0.0946	0.000531768798828124
0.0948	0.00416305541992184
0.095	0.0109043884277344
0.0952	0.0248661804199219
0.0954	0.0438081359863281
0.0956	0.0623908996582031
0.0958	0.0756150817871094
0.096	0.0851948547363281
0.0962	0.0936970520019531
0.0964	0.101876373291016
0.0966	0.105575714111328
0.0968	0.101100311279297
0.097	0.0781730651855468
0.0972	0.0335594177246094
0.0974	-0.0248854064941406
0.0976	-0.0815007019042969
0.0978	-0.122132720947266
0.098	-0.139300384521484
0.0982	-0.135052032470703
0.0984	-0.115736236572266
0.0986	-0.0884437561035156
0.0988	-0.0602955627441406
0.099	-0.0360408020019531
0.0992	-0.0179270935058594
0.0994	-0.00605850219726566
0.0996	0.000432281494140629
0.0998	0.00312179565429685
0.1	0.00348220825195309
0.1002	0.00279464721679686
0.1004	0.00169723510742186
0.1006	0.000742340087890592
0.1008	0.000186920166015608
0.101	-0.00024490356445312
0.1012	-0.000219879150390612
0.1014	-0.000151519775390641
0.1016	-0.000173187255859387
0.1018	-0.000136566162109392
0.102	-8.92639160156306e-05
0.1022	3.67736816406054e-05
0.1024	-0.000115509033203148
0.1026	-0.000105133056640644
0.1028	-1.99890136718785e-05
0.103	-5.23376464843968e-05
0.1032	-5.38635253906411e-05
0.1034	4.73022460936723e-06
0.1036	0.000102081298828115
0.1038	9.78088378906115e-05
0.104	-2.88391113281387e-05
0.1042	-4.98962402343929e-05
0.1044	-0.000101776123046899
0.1046	0.000185394287109369
0.1048	0.00132522583007811
0.105	0.00781906127929687
0.1052	0.0224339294433594
0.1054	0.0423820495605469
0.1056	0.0618989562988281
0.1058	0.0756059265136718
0.106	0.0855683898925781
0.1062	0.0942076110839844
0.1064	0.102044525146484
0.1066	0.105965118408203
0.1068	0.101204376220703
0.107	0.0782719421386719
0.1072	0.0336915588378906
0.1074	-0.0248982238769531
0.1076	-0.0814033508300781
0.1078	-0.121993560791016
0.108	-0.139269561767578
0.1082	-0.135072784423828
0.1084	-0.115720977783203
0.1086	-0.0885148620605469
0.1088	-0.0603367614746094
0.109	-0.0360972595214844
0.1092	-0.0180638122558594
0.1094	-0.0063645935058594
0.1096	0.000481109619140629
0.1098	0.0041590881347656
0.11	0.0109150695800781
0.1102	0.0247898864746094
0.1104	0.0438810729980469
0.1106	0.0623420715332031
0.1108	0.0756709289550781
0.111	0.0850492858886719
0.1112	0.0935768127441406
0.1114	0.101615142822266
0.1116	0.105342864990234
0.1118	0.100773162841797
0.112	0.0780549621582031
0.1122	0.0335221862792969
0.1124	-0.0248381042480469
0.1126	-0.0813380432128906
0.1128	-0.121891326904297
0.113	-0.139220733642578
0.1132	-0.134900360107422
0.1134	-0.115525054931641
0.1136	-0.0882264709472656
0.1138	-0.0602351379394531
0.114	-0.0359104919433594
0.1142	-0.0178892517089844
0.1144	-0.0062089538574219
0.1146	0.000721588134765616
0.1148	0.00436477661132813
0.115	0.0111491394042968
0.1152	0.0249851989746094
0.1154	0.0440211486816406
0.1156	0.0624357604980469
0.1158	0.0756196594238281
0.116	0.0849769592285156
0.1162	0.0935816955566406
0.1164	0.101670989990234
0.1166	0.105438690185547
0.1168	0.101012725830078
0.117	0.0782383728027344
0.1172	0.0336653137207031
0.1174	-0.0247499084472656
0.1176	-0.0813380432128906
0.1178	-0.122159576416016
0.118	-0.139398345947266
0.1182	-0.135067291259766
0.1184	-0.115830841064453
0.1186	-0.0884468078613281
0.1188	-0.0603266906738282
0.119	-0.0359773254394531
0.1192	-0.0178111267089844
0.1194	-0.0061039733886719
0.1196	0.000344085693359364
0.1198	0.00306686401367187
0.12	0.00346115112304687
0.1202	0.00268905639648437
0.1204	0.00158004760742187
0.1206	0.000655670166015592
0.1208	2.94494628906069e-05
0.121	-0.000374908447265621
0.1212	-0.000558319091796895
0.1214	-0.000500640869140635
0.1216	-0.000384368896484383
0.1218	-0.000176544189453171
0.122	-3.89099121094142e-05
0.1222	0.000150299072265624
0.1224	0.000153045654296862
0.1226	0.000153961181640593
0.1228	0.000208587646484354
0.123	0.000270538330078118
0.1232	0.000172882080078107
0.1234	6.33239746093634e-05
0.1236	6.63757324218415e-05
0.1238	3.92150878906206e-05
0.124	-9.81140136719133e-05
0.1242	-0.000180511474609408
0.1244	-8.2855224609402e-05
0.1246	-3.81469726563628e-06
0.1248	0.00121902465820312
0.125	0.00768753051757809
0.1252	0.0222770690917969
0.1254	0.0423582458496094
0.1256	0.0617488098144531
0.1258	0.0755839538574219
0.126	0.0852397155761719
0.1262	0.0937898254394531
0.1264	0.101811370849609
0.1266	0.105628814697266
0.1268	0.101081390380859
0.127	0.0784022521972656
0.1272	0.0338807678222656
0.1274	-0.0244963073730469
0.1276	-0.0809941101074219
0.1278	-0.121634368896484
0.128	-0.139009246826172
0.1282	-0.134918365478516
0.1284	-0.115607147216797
0.1286	-0.0883692932128906
0.1288	-0.0603703308105469
0.129	-0.0361006164550781
0.1292	-0.0180628967285157
0.1294	-0.00625839233398439
0.1296	0.000578155517578144
0.1298	0.00423080444335936
0.13	0.0110353088378906
0.1302	0.0246665954589844
0.1304	0.0438572692871094
0.1306	0.0622608947753906
0.1308	0.0755638122558594
0.131	0.0849913024902344
0.1312	0.0935667419433594
0.1314	0.101868133544922
0.1316	0.105478668212891
0.1318	0.101151275634766
0.132	0.0783161926269531
0.1322	0.0337791442871093
0.1324	-0.0244950866699219
0.1326	-0.0811589050292969
0.1328	-0.122031402587891
0.133	-0.139551849365234
0.1332	-0.135229644775391
0.1334	-0.115888519287109
0.1336	-0.0887184143066406
0.1338	-0.0604322814941406
0.134	-0.0361302185058594
0.1342	-0.0179710388183594
0.1344	-0.00622268676757812
0.1346	0.000664215087890596
0.1348	0.0043568420410156
0.135	0.0111195373535156
0.1352	0.0249266052246094
0.1354	0.0439466857910156
0.1356	0.0624232482910156
0.1358	0.0756138610839844
0.136	0.0851942443847656
0.1362	0.0936518859863281
0.1364	0.101544952392578
0.1366	0.105499725341797
0.1368	0.101009979248047
0.137	0.0783012390136719
0.1372	0.0337461853027344
0.1374	-0.0245777893066407
0.1376	-0.0811729431152344
0.1378	-0.121937713623047
0.138	-0.139224395751953
0.1382	-0.135017547607422
0.1384	-0.115851593017578
0.1386	-0.0884864807128906
0.1388	-0.0602760314941406
0.139	-0.0359980773925781
0.1392	-0.0179283142089844
0.1394	-0.00624832153320315
0.1396	0.000544281005859365
0.1398	0.00419906616210936
0.14	0.0110539245605469
0.1402	0.0246794128417969
0.1404	0.0436885070800781
0.1406	0.0621611022949219
0.1408	0.0755787658691406
0.141	0.0850651550292969
0.1412	0.0935295104980469
0.1414	0.101484527587891
0.1416	0.105268402099609
0.1418	0.100884552001953
0.142	0.0782969665527344
0.1422	0.0338597106933594
0.1424	-0.0244599914550782
0.1426	-0.0810365295410156
0.1428	-0.121701202392578
0.143	-0.139034576416016
0.1432	-0.134937591552734
0.1434	-0.115485687255859
0.1436	-0.0882856750488281
0.1438	-0.0600779724121094
0.144	-0.0359571838378906
0.1442	-0.0179393005371094
0.1444	-0.00621322631835939
0.1446	0.00045913696289061
0.1448	0.00435073852539061
0.145	0.0110856628417969
0.1452	0.0247731018066406
0.1454	0.0438075256347656
0.1456	0.0623890686035156
0.1458	0.0756343078613281
0.146	0.0849028015136719
0.1462	0.0935734558105469
0.1464	0.101639556884766
0.1466	0.105367889404297
0.1468	0.100908050537109
0.147	0.0782954406738281
0.1472	0.0339012145996094
0.1474	-0.0244456481933594
0.1476	-0.0809956359863281
0.1478	-0.121645355224609
0.148	-0.139113311767578
0.1482	-0.134880828857422
0.1484	-0.115547027587891
0.1486	-0.0884034729003906
0.1488	-0.0604078674316406
0.149	-0.0361265563964844
0.1492	-0.0180296325683594
0.1494	-0.00633346557617188
0.1496	0.000292510986328098
0.1498	0.00294479370117188
0.15	0.0034321594238281
0.1502	0.00262771606445311
0.1504	0.00168380737304687
0.1506	0.000834503173828121
0.1508	0.000171356201171851
0.151	-0.000153961181640622
0.1512	-0.000282440185546862
0.1514	-0.000182342529296881
0.1516	-0.000229339599609375
0.1518	-0.000119781494140642
0.152	-0.0001097106933594
0.1522	-0.000106658935546866
0.1524	-2.30407714843896e-05
0.1526	1.23596191406224e-05
0.1528	-6.60705566406352e-05
0.153	-9.59777832031383e-05
0.1532	-8.5296630859372e-05
0.1534	-0.000102691650390624
0.1536	-8.1939697265632e-05
0.1538	-4.98962402343713e-05
0.154	3.06701660155832e-05
0.1542	-2.79235839843739e-05
0.1544	9.30786132810005e-06
0.1546	-4.11987304688166e-06
0.1548	-7.64465332031457e-05
0.155	-0.000194854736328132
0.1552	-0.000101776123046887
0.1554	-9.32312011718735e-05
0.1556	-0.000117340087890633
0.1558	-2.97546386718922e-05
0.156	2.05993652343528e-05
0.1562	7.94982910156169e-05
0.1564	0.000131988525390613
0.1566	5.59997558593813e-05
0.1568	0.000174407958984357
0.157	0.000106353759765598
0.1572	5.29479980468589e-05
0.1574	8.10241699218612e-05
0.1576	3.98254394531278e-05
0.1578	1.23596191406337e-05
0.158	0.000146026611328109
0.1582	0.00012496948242186
0.1584	5.08117675781126e-05
0.1586	8.68225097655989e-05
0.1588	0.000224761962890635
0.159	0.000268707275390617
0.1592	0.000179901123046866
0.1594	0.000103607177734371
0.1596	0.000395355224609362
0.1598	0.00132766723632814
0.16	0.00770553588867186
0.1602	0.0220738220214844
0.1604	0.0420774841308594
0.1606	0.0614897155761719
0.1608	0.0754273986816406
0.161	0.0851014709472656
0.1612	0.0935697937011719
0.1614	0.101617889404297
0.1616	0.105510101318359
0.1618	0.101107940673828
0.162	0.0785273742675781
0.1622	0.0341117858886719
0.1624	-0.0241065979003906
0.1626	-0.0808110046386719
0.1628	-0.121588287353516
0.163	-0.139092559814453
0.1632	-0.135248870849609
0.1634	-0.115973052978516
0.1636	-0.0887446594238281
0.1638	-0.0605635070800781
0.164	-0.0364601135253906
0.1642	-0.0182395935058594
0.1644	-0.0065391540527344
0.1646	0.000383453369140602
0.1648	0.00426376342773435
0.165	0.0111219787597656
0.1652	0.0247822570800781
0.1654	0.0438566589355469
0.1656	0.0624815368652344
0.1658	0.0757237243652344
0.166	0.0849064636230469
0.1662	0.0934004211425781
0.1664	0.101434173583984
0.1666	0.105260467529297
0.1668	0.100861663818359
0.167	0.0783287048339844
0.1672	0.0340336608886718
0.1674	-0.0242518615722656
0.1676	-0.0808616638183594
0.1678	-0.121761932373047
0.168	-0.139348297119141
0.1682	-0.135272369384766
0.1684	-0.115990753173828
0.1686	-0.0886427307128906
0.1688	-0.0606047058105469
0.169	-0.0363386535644531
0.1692	-0.0180448913574219
0.1694	-0.00627029418945313
0.1696	0.000244903564453108
0.1698	0.00296310424804687
0.17	0.00338455200195311
0.1702	0.00257736206054687
0.1704	0.0015272521972656
0.1706	0.000582427978515604
0.1708	-8.74328613281634e-05
0.171	-0.000419158935546871
0.1712	-0.000486907958984384
0.1714	-0.000494537353515629
0.1716	-0.000422821044921896
0.1718	-0.000283660888671911
0.172	-0.000123748779296895
0.1722	-3.09753417968911e-05
0.1724	2.60925292968617e-05
0.1726	7.98034667968571e-05
0.1728	0.000157928466796863
0.173	0.000139312744140595
0.1732	0.000143890380859379
0.1734	0.000274505615234372
0.1736	0.000108489990234373
0.1738	0.000114898681640601
0.174	0.000201568603515622
0.1742	3.46374511718591e-05
0.1744	-2.59399414063739e-06
0.1746	0.000228118896484364
0.1748	0.00132675170898437
0.175	0.00769515991210936
0.1752	0.0221852111816406
0.1754	0.0421623229980469
0.1756	0.0615785217285156
0.1758	0.0754161071777344
0.176	0.0851576232910156
0.1762	0.0937345886230469
0.1764	0.101688995361328
0.1766	0.105430755615234
0.1768	0.101173248291016
0.177	0.0786006164550781
0.1772	0.0342344665527344
0.1774	-0.0240370178222656
0.1776	-0.0807417297363281
0.1778	-0.121654815673828
0.178	-0.139213714599609
0.1782	-0.135150299072266
0.1784	-0.115936737060547
0.1786	-0.0886192321777344
0.1788	-0.0603663635253906
0.179	-0.0361125183105469
0.1792	-0.0180149841308594
0.1794	-0.00643569946289065
0.1796	0.000475921630859355
0.1798	0.00425155639648438
0.18	0.0109153747558594
0.1802	0.0245396423339844
0.1804	0.0433827209472656
0.1806	0.0621965026855469
0.1808	0.0754722595214844
0.181	0.0849928283691406
0.1812	0.0934898376464844
0.1814	0.101400909423828
0.1816	0.105431060791016
0.1818	0.101045379638672
0.182	0.0785743713378906
0.1822	0.0343736267089844
0.1824	-0.0239195251464844
0.1826	-0.0805543518066406
0.1828	-0.121525115966797
0.183	-0.139193878173828
0.1832	-0.135240325927734
0.1834	-0.116128997802734
0.1836	-0.0889265441894531
0.1838	-0.0606657409667969
0.184	-0.0363706970214844
0.1842	-0.0182450866699219
0.1844	-0.0062528991699219
0.1846	0.000250091552734366
0.1848	0.0030488586425781
0.185	0.00338912963867186
0.1852	0.00266799926757811
0.1854	0.00162796020507812
0.1856	0.000635223388671863
0.1858	0.000194244384765601
0.186	-0.000374603271484392
0.1862	-0.000386810302734387
0.1864	-0.000386199951171895
0.1866	-0.000315093994140626
0.1868	-0.000287017822265629
0.187	-0.000193634033203144
0.1872	-0.000181427001953127
0.1874	-1.08337402343955e-05
0.1876	-4.44030761718841e-05
0.1878	3.98254394531339e-05
0.188	-1.32751464843768e-05
0.1882	5.87463378905967e-05
0.1884	7.98034667968735e-05
0.1886	0.000281829833984365
0.1888	0.000239410400390615
0.189	9.29260253906099e-05
0.1892	0.000133209228515607
0.1894	0.000204925537109346
0.1896	0.000128326416015633
0.1898	6.72912597656115e-05
0.19	0.000119781494140613
0.1902	8.28552246093734e-05
0.1904	-3.06701660156509e-05
0.1906	4.11987304687039e-06
0.1908	-1.78527832031157e-05
0.191	-2.57873535156328e-05
0.1912	-5.63049316406388e-05
0.1914	-0.000223846435546871
0.1916	-9.35363769531353e-05
0.1918	-0.000199737548828127
0.192	-8.46862792968917e-05
0.1922	-0.000128936767578126
0.1924	-9.93347167968731e-05
0.1926	-0.000117950439453136
0.1928	-9.87243652343988e-05
0.193	-2.59399414063739e-06
0.1932	4.68444824218645e-05
0.1934	-2.39562988281266e-05
0.1936	1.84631347656056e-05
0.1938	0.000130462646484364
0.194	3.46374511718478e-05
0.1942	0.000118255615234358
0.1944	3.50952148435706e-06
0.1946	0.000145721435546858
0.1948	0.00120132446289062
0.195	0.00757064819335937
0.1952	0.0220176696777343
0.1954	0.0420045471191406
0.1956	0.0616355895996094
0.1958	0.0756410217285156
0.196	0.0852085876464844
0.1962	0.0939317321777344
0.1964	0.101817779541016
0.1966	0.105520782470703
0.1968	0.101260528564453
0.197	0.0787147521972656
0.1972	0.0344981384277344
0.1974	-0.0238633728027344
0.1976	-0.0806062316894531
0.1978	-0.121578521728516
0.198	-0.139329986572266
0.1982	-0.135358734130859
0.1984	-0.116251983642578
0.1986	-0.0889317321777344
0.1988	-0.0607633972167969
0.199	-0.0365797424316406
0.1992	-0.0182841491699219
0.1994	-0.00643692016601562
0.1996	4.04357910156194e-05
0.1998	0.00291305541992186
0.2	0.00327407836914061
0.2002	0.00248214721679686
0.2004	0.00141891479492187
0.2006	0.000546112060546861
0.2008	-3.3416748046894e-05
0.201	-0.00037063598632815
0.2012	-0.000521392822265654
0.2014	-0.000644378662109402
0.2016	-0.000525360107421902
0.2018	-0.000345611572265631
0.202	-0.000252838134765648
0.2022	-0.000228118896484397
0.2024	-0.000151824951171886
0.2026	2.28881835936338e-06
0.2028	-7.62939453141653e-07
0.203	1.93786621093643e-05
0.2032	0.000105743408203102
0.2034	0.000163421630859383
0.2036	0.000127105712890624
0.2038	0.000207366943359355
0.204	0.000261688232421847
0.2042	0.00022811889648438
0.2044	0.000103607177734349
0.2046	0.000393524169921877
0.2048	0.00127548217773437
0.205	0.00754287719726562
0.2052	0.0219911193847656
0.2054	0.0419575500488281
0.2056	0.0614970397949219
0.2058	0.0754463195800781
0.206	0.0851319885253906
0.2062	0.0937214660644531
0.2064	0.101695404052734
0.2066	0.105450286865234
0.2068	0.101165618896484
0.207	0.0786427307128906
0.2072	0.0344987487792969
0.2074	-0.0236891174316406
0.2076	-0.0804505920410157
0.2078	-0.121551666259766
0.208	-0.139137115478516
0.2082	-0.135188751220703
0.2084	-0.116096649169922
0.2086	-0.0889030456542969
0.2088	-0.0606239318847656
0.209	-0.0364894104003906
0.2092	-0.0182102966308594
0.2094	-0.00635238647460939
0.2096	0.000279693603515613
0.2098	0.00410049438476561
0.21	0.0108732604980469
0.2102	0.0246565246582031
0.2104	0.0434278869628906
0.2106	0.0621467590332031
0.2108	0.0754698181152344
0.211	0.0849122619628906
0.2112	0.0934428405761719
0.2114	0.101260833740234
0.2116	0.105201568603516
0.2118	0.100877838134766
0.212	0.0786003112792969
0.2122	0.0345164489746094
0.2124	-0.0236872863769531
0.2126	-0.0803315734863281
0.2128	-0.121495819091797
0.213	-0.139164276123047
0.2132	-0.135370941162109
0.2134	-0.116113128662109
0.2136	-0.0890602111816406
0.2138	-0.0608219909667969
0.214	-0.0365309143066407
0.2142	-0.0182118225097656
0.2144	-0.00645187377929689
0.2146	0.000228118896484364
0.2148	0.00411972045898436
0.215	0.0107695007324218
0.2152	0.0244007873535156
0.2154	0.0433280944824219
0.2156	0.0620616149902344
0.2158	0.0755409240722656
0.216	0.0848454284667969
0.2162	0.0935111999511719
0.2164	0.101547393798828
0.2166	0.105429534912109
0.2168	0.101190032958984
0.217	0.0788581848144531
0.2172	0.0347306823730469
0.2174	-0.0235325622558594
0.2176	-0.0802458190917969
0.2178	-0.121349945068359
0.218	-0.139222564697266
0.2182	-0.135262603759766
0.2184	-0.116116485595703
0.2186	-0.0888932800292969
0.2188	-0.0606581115722656
0.219	-0.0363307189941406
0.2192	-0.0179176330566406
0.2194	-0.00631668090820315
0.2196	0.000482330322265606
0.2198	0.00419174194335936
0.22	0.0109321594238281
0.2202	0.0244425964355468
0.2204	0.0434336853027344
0.2206	0.0622764587402344
0.2208	0.0754331970214844
0.221	0.0848954772949218
0.2212	0.0934352111816406
0.2214	0.101208343505859
0.2216	0.105150299072266
0.2218	0.101086578369141
0.222	0.0788087463378906
0.2222	0.0347224426269531
0.2224	-0.0236387634277344
0.2226	-0.0802714538574219
0.2228	-0.121328887939453
0.223	-0.139146881103516
0.2232	-0.135195465087891
0.2234	-0.116096649169922
0.2236	-0.0889582824707031
0.2238	-0.0606828308105469
0.224	-0.0364237976074219
0.2242	-0.0182084655761719
0.2244	-0.00629714965820314
0.2246	0.000335845947265622
0.2248	0.00306686401367184
0.225	0.00337997436523434
0.2252	0.00276596069335933
0.2254	0.00173385620117186
0.2256	0.000696868896484348
0.2258	0.000126495361328116
0.226	-0.000229339599609402
0.2262	-0.000385284423828142
0.2264	-0.000445709228515651
0.2266	-0.000429534912109392
0.2268	-0.000281829833984388
0.227	-0.000177459716796874
0.2272	-0.000179595947265643
0.2274	-1.20544433593718e-05
0.2276	-4.31823730469129e-05
0.2278	-5.03540039065772e-06
0.228	2.79235839843678e-05
0.2282	0.000108489990234373
0.2284	1.1444091796875e-05
0.2286	3.03649902343543e-05
0.2288	4.19616699218577e-05
0.229	-8.92639160156479e-05
0.2292	-9.5367431640625e-05
0.2294	-0.000220184326171886
0.2296	0.0001588439941406
0.2298	0.00126205444335936
0.23	0.00758071899414062
0.2302	0.0220115661621094
0.2304	0.0418333435058594
0.2306	0.0615065002441406
0.2308	0.0755632019042969
0.231	0.0852659606933594
0.2312	0.0940196228027344
0.2314	0.101700286865234
0.2316	0.105597381591797
0.2318	0.101400299072266
0.232	0.0789604187011719
0.2322	0.0348747253417968
0.2324	-0.0234178161621094
0.2326	-0.0801057434082031
0.2328	-0.121354217529297
0.233	-0.139189300537109
0.2332	-0.135392303466797
0.2334	-0.116253204345703
0.2336	-0.0890553283691406
0.2338	-0.0608213806152344
0.234	-0.0363825988769531
0.2342	-0.0180946350097656
0.2344	-0.00625534057617188
0.2346	0.000428314208984371
0.2348	0.00419296264648437
0.235	0.0110685729980469
0.2352	0.0244377136230469
0.2354	0.0433201599121094
0.2356	0.0621186828613281
0.2358	0.0753816223144531
0.236	0.0846470642089844
0.2362	0.0932890319824219
0.2364	0.101139373779297
0.2366	0.105019073486328
0.2368	0.101029815673828
0.237	0.0788035583496094
0.2372	0.0347380065917969
0.2374	-0.0233143615722656
0.2376	-0.0800148010253906
0.2378	-0.121120147705078
0.238	-0.139041595458984
0.2382	-0.135159149169922
0.2384	-0.115919952392578
0.2386	-0.0888710021972656
0.2388	-0.0606944274902344
0.239	-0.0365184020996094
0.2392	-0.0182603454589844
0.2394	-0.00643478393554689
0.2396	8.6822509765605e-05
0.2398	0.00293289184570312
0.24	0.00334640502929687
0.2402	0.00258895874023436
0.2404	0.00167098999023438
0.2406	0.000754241943359357
0.2408	8.31604003906188e-05
0.241	-0.000321807861328138
0.2412	-0.000358734130859368
0.2414	-0.00039016723632811
0.2416	-0.000461883544921904
0.2418	-0.000204925537109374
0.242	-0.000199432373046882
0.2422	-0.000204925537109397
0.2424	-0.000155792236328129
0.2426	5.50842285156165e-05
0.2428	8.56018066406001e-05
0.243	7.79724121093665e-05
0.2432	0.000171051025390612
0.2434	0.000162506103515625
0.2436	0.000157012939453127
0.2438	0.000192108154296838
0.244	0.000139007568359361
0.2442	3.20434570310561e-06
0.2444	-7.64465332031283e-05
0.2446	7.49206542968554e-05
0.2448	0.00116744995117187
0.245	0.00746688842773436
0.2452	0.0217304992675781
0.2454	0.0417948913574219
0.2456	0.0614268493652344
0.2458	0.0753898620605468
0.246	0.0851408386230469
0.2462	0.0937428283691406
0.2464	0.101536102294922
0.2466	0.105418853759766
0.2468	0.101430206298828
0.247	0.0790834045410156
0.2472	0.0349067687988281
0.2474	-0.0231343078613281
0.2476	-0.0799748229980469
0.2478	-0.121217803955078
0.248	-0.139057769775391
0.2482	-0.135231170654297
0.2484	-0.116325531005859
0.2486	-0.0892237854003906
0.2488	-0.0608757019042969
0.249	-0.0366481018066406
0.2492	-0.0182319641113281
0.2494	-0.00627609252929686
0.2496	0.000415496826171874
0.2498	0.00315231323242186
0.25	0.00361068725585937
0.2502	0.00279312133789063
0.2504	0.00167404174804685
0.2506	0.000651092529296865
0.2508	-6.66809082031546e-05
0.251	-0.000485687255859374
0.2512	-0.000576324462890649
0.2514	-0.000587005615234388
0.2516	-0.000355072021484393
0.2518	-0.000179595947265659
0.252	-1.3732910156385e-06
0.2522	0.0001161193847656
0.2524	0.000128936767578114
0.2526	8.19396972656147e-05
0.2528	0.000123138427734364
0.253	4.22668457031204e-05
0.2532	-4.56237792968942e-05
0.2534	-1.99890136718898e-05
0.2536	5.7220458984375e-05
0.2538	-1.06811523440439e-06
0.254	3.81469726561372e-06
0.2542	1.51062011718439e-05
0.2544	-0.000103607177734388
0.2546	7.85827636718521e-05
0.2548	0.00107009887695312
0.255	0.00743972778320312
0.2552	0.0216563415527344
0.2554	0.0416792297363281
0.2556	0.0614408874511719
0.2558	0.0753871154785156
0.256	0.0851622009277344
0.2562	0.0938139343261719
0.2564	0.101617584228516
0.2566	0.105399017333984
0.2568	0.101284637451172
0.257	0.0790965270996094
0.2572	0.0350007629394531
0.2574	-0.0231773376464844
0.2576	-0.0799482727050782
0.2578	-0.121183624267578
0.258	-0.139084014892578
0.2582	-0.135249481201172
0.2584	-0.116187896728516
0.2586	-0.0891673278808594
0.2588	-0.0608363342285156
0.259	-0.0365446472167969
0.2592	-0.0181764221191406
0.2594	-0.00633224487304687
0.2596	0.000341339111328126
0.2598	0.00306472778320313
0.26	0.00353134155273437
0.2602	0.00268722534179688
0.2604	0.00166793823242187
0.2606	0.000760040283203122
0.2608	-1.08337402343955e-05
0.261	-0.000447845458984375
0.2612	-0.000559539794921887
0.2614	-0.0006529235839844
0.2616	-0.000568389892578153
0.2618	-0.000279693603515652
0.262	-2.30407714844122e-05
0.2622	0.000107879638671876
0.2624	0.000141448974609354
0.2626	0.000246734619140609
0.2628	0.000189971923828108
0.263	5.3558349609361e-05
0.2632	2.45666503906113e-05
0.2634	-0.000179290771484398
0.2636	-0.000173187255859387
0.2638	-0.00011917114257814
0.264	-7.06481933593905e-05
0.2642	-0.000118865966796894
0.2644	-0.000176849365234411
0.2646	8.37707519531217e-05
0.2648	0.00117050170898434
0.265	0.00732162475585937
0.2652	0.0215971374511719
0.2654	0.0416053771972656
0.2656	0.0612254333496094
0.2658	0.0751963806152344
0.266	0.0850962829589843
0.2662	0.0936674499511719
0.2664	0.101441497802734
0.2666	0.105552520751953
0.2668	0.101532135009766
0.267	0.0792851257324219
0.2672	0.0351634216308594
0.2674	-0.0228529357910156
0.2676	-0.0795927429199219
0.2678	-0.120950164794922
0.268	-0.138977813720703
0.2682	-0.135402069091797
0.2684	-0.116343841552734
0.2686	-0.0892491149902344
0.2688	-0.0610600280761719
0.269	-0.0367851257324219
0.2692	-0.0184922790527344
0.2694	-0.00662551879882816
0.2696	0.000151824951171864
0.2698	0.00406936645507809
0.27	0.0107139587402344
0.2702	0.0241566467285156
0.2704	0.0431138610839844
0.2706	0.0619783020019531
0.2708	0.0752256774902344
0.271	0.0846162414550781
0.2712	0.0932234191894531
0.2714	0.101016693115234
0.2716	0.105092926025391
0.2718	0.101056671142578
0.272	0.0790092468261719
0.2722	0.0351625061035156
0.2724	-0.0229005432128906
0.2726	-0.0796980285644531
0.2728	-0.120937042236328
0.273	-0.138937530517578
0.2732	-0.135373077392578
0.2734	-0.116392059326172
0.2736	-0.0891764831542969
0.2738	-0.0610575866699219
0.274	-0.0366108703613282
0.2742	-0.0182661437988281
0.2744	-0.0064054870605469
0.2746	0.000259246826171872
0.2748	0.00420639038085935
0.275	0.0107939147949219
0.2752	0.0242469787597656
0.2754	0.0432008361816406
0.2756	0.0620347595214844
0.2758	0.0752766418457031
0.276	0.0847013854980468
0.2762	0.0931901550292969
0.2764	0.100981597900391
0.2766	0.105161590576172
0.2768	0.101132354736328
0.277	0.0791218566894531
0.2772	0.0353193664550781
0.2774	-0.0226722717285156
0.2776	-0.0795530700683594
0.2778	-0.120901031494141
0.278	-0.138982391357422
0.2782	-0.135359039306641
0.2784	-0.116266937255859
0.2786	-0.0893605041503907
0.2788	-0.0610359191894531
0.279	-0.0366667175292969
0.2792	-0.0184089660644531
0.2794	-0.00665481567382814
0.2796	7.27844238281091e-05
0.2798	0.00405410766601561
0.28	0.0107167053222656
0.2802	0.0243040466308594
0.2804	0.0432823181152344
0.2806	0.0622611999511719
0.2808	0.0754554748535156
0.281	0.0849382019042969
0.2812	0.0934083557128906
0.2814	0.101197967529297
0.2816	0.105339508056641
0.2818	0.101144256591797
0.282	0.0792210388183593
0.2822	0.0354624938964844
0.2824	-0.0226985168457031
0.2826	-0.0794941711425781
0.2828	-0.120833587646484
0.283	-0.139003143310547
0.2832	-0.135367889404297
0.2834	-0.116344451904297
0.2836	-0.0893028259277344
0.2838	-0.0610365295410156
0.284	-0.0365965270996094
0.2842	-0.0183183288574219
0.2844	-0.00639236450195313
0.2846	9.87243652343589e-05
0.2848	0.00289779663085936
0.285	0.00340347290039063
0.2852	0.00268478393554687
0.2854	0.00174331665039061
0.2856	0.000696258544921845
0.2858	0.000107574462890619
0.286	-0.000233612060546895
0.2862	-0.000460662841796894
0.2864	-0.000414581298828132
0.2866	-0.00042221069335941
0.2868	-0.000193328857421882
0.287	-0.000105743408203147
0.2872	1.51062011718439e-05
0.2874	0.000136566162109375
0.2876	0.000153045654296874
0.2878	0.000174407958984357
0.288	0.000156707763671864
0.2882	7.94982910155891e-05
0.2884	0.000119781494140603
0.2886	8.43811035156072e-05
0.2888	9.26208496093645e-05
0.289	9.99450683593691e-05
0.2892	0.000143890380859368
0.2894	6.39343261718654e-05
0.2896	1.69372558593501e-05
0.2898	0.000124053955078102
0.29	0.000225982666015634
0.2902	7.21740722656123e-05
0.2904	0.000104827880859365
0.2906	0.000109405517578137
0.2908	1.87683105468623e-05
0.291	2.76184082031224e-05
0.2912	8.07189941406045e-05
0.2914	-2.76184082031346e-05
0.2916	6.1492919921846e-05
0.2918	6.86645507810835e-06
0.292	-2.365112304687e-05
0.2922	1.9836425781232e-06
0.2924	7.82775878906067e-05
0.2926	8.65173339843648e-05
0.2928	7.46154785155823e-05
0.293	9.30786132812261e-06
0.2932	6.57653808593612e-05
0.2934	7.79724121093665e-05
0.2936	4.01306152343732e-05
0.2938	-4.53186035156428e-05
0.294	-3.37219238281394e-05
0.2942	-0.000110626220703159
0.2944	-0.000181121826171905
0.2946	-0.000152435302734383
0.2948	-0.00025772094726565
0.295	-0.000174407958984374
0.2952	-5.11169433594031e-05
0.2954	-1.06811523439311e-06
0.2956	7.67517089843512e-05
0.2958	0.00011825561523438
0.296	0.000184173583984353
0.2962	4.34875488281193e-05
0.2964	9.53674316406024e-05
0.2966	1.67846679685613e-06
0.2968	-2.79235839843964e-05
0.297	2.33459472656124e-05
0.2972	4.47082519531234e-05
0.2974	6.85119628906598e-05
0.2976	-1.96838378906557e-05
0.2978	-0.00013442993164064
0.298	-7.55310058593696e-05
0.2982	-0.000131378173828151
0.2984	-1.23596191406007e-05
0.2986	-4.16564941406574e-05
0.2988	-4.98962402343765e-05
0.299	-0.00014907836914061
0.2992	-0.000146942138671891
0.2994	-0.000129547119140639
0.2996	-0.00024032592773437
0.2998	-0.000260467529296882
0.3	-0.000119476318359385
0.3002	-9.71984863281485e-05
0.3004	-4.56237792968829e-05
0.3006	4.56237792968717e-05
0.3008	4.95910644531077e-05
0.301	-8.08715820315754e-06
0.3012	-3.79943847656277e-05
0.3014	-7.36999511718739e-05
0.3016	3.37219238281004e-05
0.3018	-2.73132324218883e-05
0.302	3.95202636718711e-05
0.3022	9.62829589843447e-05
0.3024	2.70080566406204e-05
0.3026	-6.25610351564013e-06
0.3028	4.62341308593676e-05
0.303	4.68444824218706e-05
0.3032	-7.85827636718868e-05
0.3034	-1.26647949218739e-05
0.3036	7.85827636718694e-05
0.3038	1.05285644531215e-05
0.304	4.16564941406123e-05
0.3042	7.36999511718739e-05
0.3044	-8.98742675781439e-05
0.3046	5.20324707031228e-05
0.3048	0.00110946655273435
0.305	0.00729965209960937
0.3052	0.0214653015136719
0.3054	0.0414543151855469
0.3056	0.0612351989746094
0.3058	0.0751707458496094
0.306	0.0850047302246094
0.3062	0.0936936950683594
0.3064	0.101657562255859
0.3066	0.105660552978516
0.3068	0.101524505615234
0.307	0.0795344543457031
0.3072	0.0354786682128906
0.3074	-0.0226560974121094
0.3076	-0.0795960998535156
0.3078	-0.120969085693359
0.308	-0.139181365966797
0.3082	-0.135608978271484
0.3084	-0.116394500732422
0.3086	-0.0894163513183594
0.3088	-0.0611921691894531
0.309	-0.0367335510253907
0.3092	-0.0184907531738281
0.3094	-0.00668014526367191
0.3096	-4.28771972656285e-05
0.3098	0.00276199340820311
0.31	0.00319747924804687
0.3102	0.00238204956054687
0.3104	0.0014399719238281
0.3106	0.000490875244140609
0.3108	-0.000211944580078133
0.311	-0.000538177490234365
0.3112	-0.000546417236328129
0.3114	-0.000620269775390642
0.3116	-0.000488128662109389
0.3118	-0.000392303466796889
0.312	-0.000326385498046889
0.3122	-0.000283660888671895
0.3124	-0.000174102783203134
0.3126	-0.00020645141601563
0.3128	-0.000182037353515663
0.313	-0.000133209228515641
0.3132	-7.4310302734382e-05
0.3134	-5.35583496093783e-05
0.3136	3.18908691406324e-05
0.3138	-2.82287597656306e-05
0.314	5.90515136718482e-05
0.3142	9.90295410156269e-05
0.3144	-0.000202178955078125
0.3146	8.31604003906136e-05
0.3148	0.00115951538085937
0.315	0.00733230590820312
0.3152	0.0214982604980469
0.3154	0.0414451599121093
0.3156	0.0610340881347656
0.3158	0.0751106262207031
0.316	0.0850572204589844
0.3162	0.0935884094238281
0.3164	0.101595611572266
0.3166	0.105637664794922
0.3168	0.101401824951172
0.317	0.0795039367675781
0.3172	0.0356855773925781
0.3174	-0.0223561096191406
0.3176	-0.0792543029785157
0.3178	-0.120750579833984
0.318	-0.138910980224609
0.3182	-0.135446014404297
0.3184	-0.116446990966797
0.3186	-0.0894038391113281
0.3188	-0.0611027526855469
0.319	-0.0367158508300781
0.3192	-0.0184834289550781
0.3194	-0.00645980834960937
0.3196	0.000184173583984359
0.3198	0.00284957885742185
0.32	0.00328353881835937
0.3202	0.00255935668945311
0.3204	0.00152511596679686
0.3206	0.000588531494140621
0.3208	-7.55310058593922e-05
0.321	-0.000413970947265635
0.3212	-0.000528717041015642
0.3214	-0.000515594482421894
0.3216	-0.000325775146484387
0.3218	-0.000285186767578139
0.322	-0.000269622802734387
0.3222	-9.2010498046885e-05
0.3224	-6.57653808593846e-05
0.3226	-5.84411621093912e-05
0.3228	7.24792480468637e-05
0.323	3.86047363281012e-05
0.3232	6.54602050781158e-05
0.3234	4.13513183593721e-05
0.3236	8.10241699218612e-05
0.3238	-3.15856933593983e-05
0.324	-0.000121307373046897
0.3242	-2.21252441406422e-05
0.3244	-0.000102691650390641
0.3246	-0.000112762451171861
0.3248	-0.00011978149414062
0.325	-5.26428222656422e-05
0.3252	3.52478027343612e-05
0.3254	3.86047363281289e-05
0.3256	9.17053222655893e-05
0.3258	2.02941894530961e-05
0.326	-8.19396972656485e-05
0.3262	-0.000147857666015644
0.3264	-3.92150878906431e-05
0.3266	-0.000272979736328144
0.3268	-0.000170745849609383
0.327	-0.000155487060546878
0.3272	-0.000136871337890643
0.3274	-0.000134429931640617
0.3276	-5.8135986328145e-05
0.3278	-9.91821289061945e-06
0.328	-1.84631347656394e-05
0.3282	-0.000106964111328128
0.3284	-3.58581542968806e-05
0.3286	-8.52966308593833e-05
0.3288	-6.17980957031252e-05
0.329	-5.72204589843976e-05
0.3292	8.04138183593539e-05
0.3294	0.000122833251953108
0.3296	7.00378417968711e-05
0.3298	0.000140228271484365
0.33	6.54602050781487e-05
0.3302	-1.37329101563329e-06
0.3304	7.21740722656123e-05
0.3306	-9.61303710937406e-06
0.3308	-3.31115722656261e-05
0.331	1.44958496093748e-05
0.3312	2.09045410156311e-05
0.3314	-9.00268554689457e-06
0.3316	-4.50134277344034e-05
0.3318	1.67846679687781e-06
0.332	-6.0577392578154e-05
0.3322	-9.84191894531361e-05
0.3324	-0.000143890380859397
0.3326	-7.73620605468983e-05
0.3328	-5.17272949218774e-05
0.333	-4.01306152343689e-05
0.3332	-1.81579589844053e-05
0.3334	-0.000143890380859386
0.3336	-0.000129241943359393
0.3338	-0.000109710693359372
0.334	-0.000113983154296876
0.3342	-2.76184082031398e-05
0.3344	-0.000434417724609388
0.3346	-4.37927246093768e-05
0.3348	0.00109878540039061
0.335	0.00719680786132811
0.3352	0.0214714050292969
0.3354	0.0412950134277344
0.3356	0.0610948181152344
0.3358	0.0752549743652343
0.336	0.0849537658691406
0.3362	0.0935969543457031
0.3364	0.101443328857422
0.3366	0.105588531494141
0.3368	0.101462554931641
0.337	0.0796366882324219
0.3372	0.0359547424316406
0.3374	-0.0221400451660156
0.3376	-0.0791557312011719
0.3378	-0.120582122802734
0.338	-0.139021759033203
0.3382	-0.135662078857422
0.3384	-0.116808624267578
0.3386	-0.0898210144042969
0.3388	-0.0615449523925781
0.339	-0.0370896911621094
0.3392	-0.0187709045410156
0.3394	-0.00672744750976562
0.3396	-3.31115722656096e-05
0.3398	0.00265335083007812
0.34	0.00321792602539061
0.3402	0.0025050354003906
0.3404	0.00152236938476561
0.3406	0.000523529052734367
0.3408	-0.000152435302734389
0.341	-0.000442962646484385
0.3412	-0.000673980712890637
0.3414	-0.000588226318359398
0.3416	-0.00045364379882813
0.3418	-0.000354461669921907
0.342	-0.000355377197265628
0.3422	-0.000236358642578133
0.3424	-0.000107879638671893
0.3426	-0.000134429931640656
0.3428	-0.000172576904296879
0.343	-0.000167694091796889
0.3432	-0.000323028564453132
0.3434	-0.000111846923828124
0.3436	4.53186035156037e-05
0.3438	5.64575195311466e-06
0.344	-4.25720214843944e-05
0.3442	8.52966308593547e-05
0.3444	-0.00031051635742187
0.3446	-6.63757324218918e-05
0.3448	0.00100692749023436
0.345	0.0070899963378906
0.3452	0.0213279724121094
0.3454	0.0411625671386718
0.3456	0.0612809753417969
0.3458	0.0753993225097656
0.346	0.0851686096191406
0.3462	0.0937294006347656
0.3464	0.101812896728516
0.3466	0.105772247314453
0.3468	0.101431121826172
0.347	0.0796052551269531
0.3472	0.0360353088378906
0.3474	-0.0221409606933594
0.3476	-0.0790550231933594
0.3478	-0.120630645751953
0.348	-0.138940277099609
0.3482	-0.135619659423828
0.3484	-0.116614532470703
0.3486	-0.0896336364746094
0.3488	-0.0615293884277344
0.349	-0.0369596862792969
0.3492	-0.0186784362792969
0.3494	-0.00665328979492186
0.3496	3.46374511718704e-05
0.3498	0.00288864135742186
0.35	0.00333419799804688
0.3502	0.00262252807617186
0.3504	0.00168991088867185
0.3506	0.000522613525390597
0.3508	-0.000247039794921872
0.351	-0.000512847900390634
0.3512	-0.000649871826171895
0.3514	-0.000588226318359392
0.3516	-0.000532073974609398
0.3518	-0.000120697021484412
0.352	5.41687011718578e-05
0.3522	5.81359863280999e-05
0.3524	6.69860839843661e-05
0.3526	0.000146026611328114
0.3528	3.25012207031345e-05
0.353	8.86535644530999e-05
0.3532	3.70788574218456e-05
0.3534	-4.95910644531476e-05
0.3536	-0.00010757446289062
0.3538	-0.000135650634765622
0.354	-0.000124359130859387
0.3542	-8.83483886718883e-05
0.3544	-0.000249481201171875
0.3546	-4.71496582031446e-05
0.3548	1.52587890617055e-07
0.355	7.17163085935373e-06
0.3552	-4.77600097656241e-05
0.3554	-2.45666503906512e-05
0.3556	-6.4239501953123e-05
0.3558	-0.000227508544921901
0.356	-0.000120391845703139
0.3562	-0.000144805908203139
0.3564	-0.000149078369140632
0.3566	-0.000190277099609399
0.3568	-0.00018814086914063
0.357	-0.00010482788085941
0.3572	-1.38854980468789e-05
0.3574	-7.00378417968772e-05
0.3576	-4.98962402343929e-05
0.3578	2.51770019530969e-05
0.358	5.26428222656188e-05
0.3582	-5.02014160156496e-05
0.3584	3.49426269531045e-05
0.3586	-7.15637207031276e-05
0.3588	3.21960449218501e-05
0.359	-3.25012207031405e-05
0.3592	-6.271362304689e-05
0.3594	-0.000276336669921895
0.3596	-4.8065185546892e-05
0.3598	0.00114303588867187
0.36	0.00732437133789062
0.3602	0.0214427185058594
0.3604	0.0413676452636719
0.3606	0.0609461975097656
0.3608	0.0751237487792968
0.361	0.0849418640136719
0.3612	0.0936427307128906
0.3614	0.101686248779297
0.3616	0.105856781005859
0.3618	0.101721649169922
0.362	0.0799745178222656
0.3622	0.0362596130371094
0.3624	-0.0217851257324219
0.3626	-0.0789479064941407
0.3628	-0.120522613525391
0.363	-0.139149932861328
0.3632	-0.135687408447266
0.3634	-0.116745147705078
0.3636	-0.0897233581542969
0.3638	-0.0615739440917969
0.364	-0.0371473693847656
0.3642	-0.0186207580566406
0.3644	-0.00673141479492189
0.3646	6.17980957031026e-05
0.3648	0.00277267456054684
0.365	0.00327682495117187
0.3652	0.00249069213867186
0.3654	0.00150222778320313
0.3656	0.000631256103515609
0.3658	-0.000121307373046903
0.366	-0.00045364379882813
0.3662	-0.000560760498046914
0.3664	-0.000531463623046891
0.3666	-0.000362091064453141
0.3668	-0.000242156982421893
0.367	-0.00025985717773438
0.3672	-9.01794433593901e-05
0.3674	-4.25720214843883e-05
0.3676	-7.58361816406324e-05
0.3678	2.85339355468647e-05
0.368	9.91821289061338e-06
0.3682	3.09753417968789e-05
0.3684	0.000167083740234375
0.3686	-2.42614746093885e-05
0.3688	-3.2043457031455e-06
0.369	-4.57763671907543e-07
0.3692	-8.80432128906429e-05
0.3694	6.63757324218467e-05
0.3696	-9.32312011718952e-05
0.3698	-8.0108642578125e-05
0.37	-0.000151519775390629
0.3702	-0.000186614990234391
0.3704	-8.86535644531346e-05
0.3706	-0.000232086181640662
0.3708	-0.000194854736328138
0.371	-0.000116119384765634
0.3712	-0.000175933837890635
0.3714	-0.000193634033203122
0.3716	-0.000185394287109376
0.3718	-0.000110015869140646
0.372	-6.75964355469072e-05
0.3722	-1.41906738281355e-05
0.3724	2.28881835936945e-06
0.3726	7.47680664062167e-06
0.3728	-7.33947753906233e-05
0.373	-0.000159149169921902
0.3732	-0.00018020629882814
0.3734	-0.000106964111328151
0.3736	1.06811523437056e-06
0.3738	-4.89807128906455e-05
0.374	4.16564941406287e-05
0.3742	1.66320800781159e-05
0.3744	-0.000165252685546896
0.3746	0.000152435302734372
0.3748	0.00120285034179686
0.375	0.00726211547851561
0.3752	0.0213783264160156
0.3754	0.0411598205566406
0.3756	0.0611711120605469
0.3758	0.0750730895996093
0.376	0.0849763488769531
0.3762	0.0935523986816406
0.3764	0.101677093505859
0.3766	0.105697479248047
0.3768	0.101534881591797
0.377	0.0798008728027344
0.3772	0.0362599182128906
0.3774	-0.0220039367675781
0.3776	-0.0789778137207031
0.3778	-0.120545196533203
0.378	-0.139020843505859
0.3782	-0.135776824951172
0.3784	-0.116910552978516
0.3786	-0.0898274230957031
0.3788	-0.0615840148925781
0.379	-0.0370698547363281
0.3792	-0.0187174987792969
0.3794	-0.00663345336914061
0.3796	-5.03540039063517e-06
0.3798	0.00287612915039059
0.38	0.0032752990722656
0.3802	0.00258773803710935
0.3804	0.00151229858398436
0.3806	0.000478973388671877
0.3808	-0.000100860595703134
0.381	-0.000416717529296912
0.3812	-0.000548858642578149
0.3814	-0.00038772583007814
0.3816	-0.000342559814453142
0.3818	-0.000148162841796884
0.382	-0.000144500732421893
0.3822	3.55529785156178e-05
0.3824	9.90295410155991e-05
0.3826	9.35363769531128e-05
0.3828	0.000104217529296874
0.383	2.42614746093547e-05
0.3832	-2.97546386718861e-05
0.3834	-9.44519042969001e-05
0.3836	-0.000213775634765623
0.3838	-0.000218658447265646
0.384	-0.00025802612304689
0.3842	-0.000166778564453136
0.3844	-9.6282958984362e-05
0.3846	-1.20544433593883e-05
0.3848	3.86047363281289e-05
0.385	2.15148925781167e-05
0.3852	2.30407714843783e-05
0.3854	2.02941894531239e-05
0.3856	-6.45446777343909e-05
0.3858	-9.14001464843829e-05
0.386	-0.000152740478515623
0.3862	-8.13293457031577e-05
0.3864	-8.19396972656268e-05
0.3866	-2.36511230468917e-05
0.3868	-2.54821777343987e-05
0.387	-4.07409667968935e-05
0.3872	-4.16564941406296e-05
0.3874	-2.70080566406655e-05
0.3876	-0.000179290771484403
0.3878	-0.000229644775390642
0.388	-0.000311737060546897
0.3882	-0.000272674560546887
0.3884	-0.000137481689453134
0.3886	-0.000204010009765648
0.3888	1.66320800781099e-05
0.389	0.000141143798828091
0.3892	0.000134429931640622
0.3894	6.79016113281136e-05
0.3896	0.00018447875976561
0.3898	0.00129287719726562
0.39	0.00726181030273435
0.3902	0.0213996887207031
0.3904	0.0410963439941406
0.3906	0.0608280944824218
0.3908	0.0750282287597656
0.391	0.0848054504394531
0.3912	0.0934291076660156
0.3914	0.101732635498047
0.3916	0.105714874267578
0.3918	0.101581268310547
0.392	0.0800379943847656
0.3922	0.0365562438964844
0.3924	-0.0215098571777344
0.3926	-0.0787855529785156
0.3928	-0.120435943603516
0.393	-0.139136199951172
0.3932	-0.135846099853516
0.3934	-0.117017974853516
0.3936	-0.0900752258300781
0.3938	-0.0616847229003906
0.394	-0.0372840881347656
0.3942	-0.0188365173339844
0.3944	-0.0069993591308594
0.3946	-6.14929199218746e-05
0.3948	0.00399948120117184
0.395	0.0105201721191406
0.3952	0.0239579772949219
0.3954	0.0425117492675781
0.3956	0.0616239929199219
0.3958	0.0751435852050781
0.396	0.0845799255371094
0.3962	0.0930763244628906
0.3964	0.101372222900391
0.3966	0.105390472412109
0.3968	0.101335906982422
0.397	0.0799079895019531
0.3972	0.0365812683105469
0.3974	-0.0215187072753906
0.3976	-0.0787071228027344
0.3978	-0.120280609130859
0.398	-0.138991546630859
0.3982	-0.135751800537109
0.3984	-0.116930694580078
0.3986	-0.0899842834472656
0.3988	-0.0616316223144531
0.399	-0.0371388244628906
0.3992	-0.0188587951660156
0.3994	-0.00686111450195314
0.3996	0.000172576904296867
[truncated: 23,576 more rows]
