# Supplementary material for: Implementation of an Open-Source Multiplexing Ion Gate Control for High Kinetic Energy Ion Mobility Spectrometry (HiKE-IMS)
Source: J Am Soc Mass Spectrom. 2023 Jun 5;34(7):1283–94. doi: 10.1021/jasms.3c00013 (PMC10326917; doi:10.1021/jasms.3c00013)
Supplement: Supplementary file 1 — js3c00013_si_001.zip [file js3c00013_si_001.zip › js3c00013_si_001/Code/Cinnemaldehyde/B10O5L5SA2022-08-16cinRR50DR80.csv]

Time	Inten
0	2.74658203125097e-06
0.0002	-6.98852539062524e-05
0.0004	-8.81958007812739e-05
0.0006	-1.83105468750033e-05
0.0008	0.00117492675781249
0.001	0.00840972900390623
0.0012	0.0240777587890625
0.0014	0.0455307006835938
0.0016	0.0659332275390625
0.0018	0.0802999877929687
0.002	0.090384521484375
0.0022	0.0994058227539062
0.0024	0.107358703613281
0.0026	0.111318969726562
0.0028	0.105971984863281
0.003	0.0815560913085937
0.0032	0.0341311645507812
0.0034	-0.0275848388671875
0.0036	-0.0869537353515625
0.0038	-0.129345397949219
0.004	-0.146720275878906
0.0042	-0.141892700195312
0.0044	-0.121231994628906
0.0046	-0.0926846313476563
0.0048	-0.0629061889648438
0.005	-0.0373309326171875
0.0052	-0.0182803344726563
0.0054	-0.00611114501953124
0.0056	0.000789794921875006
0.0058	0.0035784912109375
0.006	0.00375671386718749
0.0062	0.00287750244140625
0.0064	0.0015234375
0.0066	0.000516967773437512
0.0068	-0.000163269042968747
0.007	-0.000496520996093744
0.0072	-0.000536499023437506
0.0074	-0.000627441406250004
0.0076	-0.000529479980468742
0.0078	-0.000365905761718747
0.008	-0.000163574218750015
0.0082	-5.40161132812494e-05
0.0084	-1.80053710937406e-05
0.0086	-0.000114135742187497
0.0088	-6.40869140625978e-06
0.009	2.44140624998911e-06
0.0092	5.27954101562558e-05
0.0094	2.77709960937482e-05
0.0096	-6.43920898437539e-05
0.0098	-5.2490234375e-05
0.01	-0.000207519531250019
0.0102	-0.000197143554687487
0.0104	-0.000192565917968743
0.0106	-0.000134277343750003
0.0108	-3.05175781265335e-07
0.011	-2.92968749999985e-05
0.0112	-1.6784667968759e-05
0.0114	-2.0751953124995e-05
0.0116	2.92968750000037e-05
0.0118	6.28662109374871e-05
0.012	0.000162963867187496
0.0122	0.000117797851562504
0.0124	0.000265502929687481
0.0126	0.000232849121093739
0.0128	0.000180969238281234
0.013	0.000300292968749991
0.0132	0.000259704589843743
0.0134	6.7138671874991e-06
0.0136	0.00016479492187498
0.0138	3.69262695312424e-05
0.014	1.46484374999945e-05
0.0142	9.76562499999971e-05
0.0144	0.000143737792968748
0.0146	6.89697265625093e-05
0.0148	6.77490234375156e-05
0.015	-1.98364257812424e-05
0.0152	-0.000155334472656263
0.0154	-3.02124023437572e-05
0.0156	-3.17382812500076e-05
0.0158	-4.21142578125068e-05
0.016	-0.000115356445312501
0.0162	-5.8288574218743e-05
0.0164	-4.88281250000033e-05
0.0166	-0.000159912109375007
0.0168	-7.75146484375024e-05
0.017	-0.000145568847656249
0.0172	5.64575195312359e-05
0.0174	7.23266601562328e-05
0.0176	6.04248046875006e-05
0.0178	4.51660156250058e-05
0.018	-0.000106201171875018
0.0182	-8.72802734375212e-05
0.0184	-0.000146179199218758
0.0186	-6.10351562499974e-05
0.0188	3.69262695312476e-05
0.019	6.68334960937456e-05
0.0192	0.000185852050781262
0.0194	0.000241088867187503
0.0196	0.000180969238281228
0.0198	0.000207824707031248
0.02	0.000151672363281249
0.0202	0.000130920410156268
0.0204	6.43920898437365e-05
0.0206	4.57763671874913e-05
0.0208	1.03759765624906e-05
0.021	-7.04956054687596e-05
0.0212	-5.46264648437628e-05
0.0214	-7.84301757812385e-05
0.0216	-4.88281250000944e-06
0.0218	4.0893554687507e-05
0.022	0.000103759765624991
0.0222	0.000220947265624996
0.0224	0.000206909179687517
0.0226	0.000241699218749999
0.0228	1.92260742187499e-05
0.023	1.86157226562478e-05
0.0232	6.530761718749e-05
0.0234	1.89208984374932e-05
0.0236	-3.90625000000061e-05
0.0238	-2.07519531249846e-05
0.024	2.10571289062517e-05
0.0242	9.85717773437558e-05
0.0244	1.80053710937458e-05
0.0246	-2.56347656250079e-05
0.0248	-9.67407226562661e-05
0.025	-5.76782226562409e-05
0.0252	-0.000125732421875005
0.0254	-0.000267639160156256
0.0256	-5.31005859375133e-05
0.0258	7.293701171874e-05
0.026	0.00012603759765625
0.0262	0.000147399902343756
0.0264	-8.69750976562533e-05
0.0266	1.25122070312421e-05
0.0268	-1.46484375000066e-05
0.027	-6.04248046874841e-05
0.0272	7.62939453125139e-05
0.0274	0.000120849609375004
0.0276	0.000154724121093749
0.0278	0.000170288085937506
0.028	0.00025421142578125
0.0282	0.000101318359374994
0.0284	-6.31713867187385e-05
0.0286	-0.00020874023437498
0.0288	-0.000143127441406252
0.029	-7.47680664062531e-05
0.0292	0.000117187500000001
0.0294	0.000110778808593745
0.0296	5.49316406250134e-05
0.0298	0.000134277343750008
0.03	6.71386718749971e-05
0.0302	-4.6997070312485e-05
0.0304	-1.70898437500209e-05
0.0306	-8.5449218749957e-06
0.0308	-6.011962890625e-05
0.031	-6.6528320312495e-05
0.0312	-7.14111328125183e-05
0.0314	-0.000216369628906241
0.0316	-0.000227355957031276
0.0318	-0.000167846679687503
0.032	-0.000140991210937511
0.0322	-9.97924804687668e-05
0.0324	-4.18090820312553e-05
0.0326	6.2255859375018e-05
0.0328	-7.62939453124861e-05
0.033	-0.000100097656250012
0.0332	4.76074218749871e-05
0.0334	-3.5400390624999e-05
0.0336	3.0517578125137e-06
0.0338	-6.89697265625266e-05
0.034	3.69262695312424e-05
0.0342	4.45556640624924e-05
0.0344	2.10571289062291e-05
0.0346	4.91333007812426e-05
0.0348	8.94165039062554e-05
0.035	1.19018554687461e-05
0.0352	3.14331054687284e-05
0.0354	7.99560546874828e-05
0.0356	6.01196289062439e-05
0.0358	7.93457031250319e-06
0.036	-1.83105468750033e-05
0.0362	-6.4086914062525e-05
0.0364	-3.7841796875002e-05
0.0366	-3.08227539062705e-05
0.0368	0.00010772705078125
0.037	8.78906250000059e-05
0.0372	0.000156555175781245
0.0374	0.000149536132812491
0.0376	7.81249999999983e-05
0.0378	1.12915039062432e-05
0.038	-0.000179443359375007
0.0382	-0.000142211914062509
0.0384	-9.46044921875961e-06
0.0386	9.64355468749921e-05
0.0388	0.000187377929687501
0.039	0.000234680175781246
0.0392	0.00019897460937501
0.0394	0.000118103027343738
0.0396	-9.33837890625209e-05
0.0398	-7.08007812499998e-05
0.04	-0.000177001953125009
0.0402	-3.29589843750117e-05
0.0404	-0.000157775878906272
0.0406	-4.45556640625046e-05
0.0408	-0.000119323730468732
0.041	-0.000116882324218779
0.0412	-7.5988769531252e-05
0.0414	3.662109374988e-06
0.0416	-2.68554687499955e-05
0.0418	5.7067871093738e-05
0.042	-2.28881835937422e-05
0.0422	0.00015258789062498
0.0424	1.00708007812556e-05
0.0426	0.000144348144531233
0.0428	2.38037109375e-05
0.043	0.000118103027343749
0.0432	2.25830078125072e-05
0.0434	-5.64575195312472e-05
0.0436	-6.40869140623723e-06
0.0438	-2.50244140624998e-05
0.044	-6.40869140624851e-06
0.0442	4.63867187499934e-05
0.0444	6.16455078125046e-05
0.0446	5.34057617187691e-05
0.0448	8.45336914062434e-05
0.045	8.97216796875121e-05
0.0452	0.000188903808593762
0.0454	0.000177001953124986
0.0456	0.000131225585937492
0.0458	2.44140625000038e-06
0.046	-1.77001953125065e-05
0.0462	-4.94384765625053e-05
0.0464	-0.000183105468749992
0.0466	-9.06372070312274e-05
0.0468	-4.63867187500168e-05
0.047	-7.87353515625177e-05
0.0472	-3.87573242187668e-05
0.0474	7.69042968750046e-05
0.0476	2.74658203122322e-06
0.0478	3.02124023437399e-05
0.048	-2.92968750000046e-05
0.0482	-0.000159606933593751
0.0484	-6.37817382812579e-05
0.0486	-0.000122070312500009
0.0488	-3.57055664062496e-05
0.049	2.22778320312506e-05
0.0492	4.60815429687532e-05
0.0494	2.01416015624756e-05
0.0496	-4.60815429687489e-05
0.0498	-2.89916992187479e-05
0.05	-3.05175781250035e-05
0.0502	-0.000136108398437515
0.0504	-8.45336914062555e-05
0.0506	-0.000183410644531243
0.0508	-0.000142822265625006
0.051	-0.000229492187500011
0.0512	-0.000215759277343739
0.0514	-0.000147094726562511
0.0516	-3.29589843749952e-05
0.0518	0.000136413574218738
0.052	0.000136108398437492
0.0522	0.00024566650390623
0.0524	0.000171813964843745
0.0526	0.000102539062499998
0.0528	0.000138549804687474
0.053	0.000134887695312488
0.0532	0.000184936523437487
0.0534	2.65502929687493e-05
0.0536	0.000216979980468754
0.0538	0.000100402832031245
0.054	8.33129882812506e-05
0.0542	-3.75366210937618e-05
0.0544	-8.85009765625028e-05
0.0546	-5.03540039062641e-05
0.0548	-8.23974609375031e-05
0.055	-1.4038085937515e-05
0.0552	5.58471679687278e-05
0.0554	0.000163574218749993
0.0556	0.000188293457031238
0.0558	0.000139465332031238
0.056	7.08007812499989e-05
0.0562	9.15527343749167e-06
0.0564	-7.72094726562509e-05
0.0566	-0.000162963867187485
0.0568	-7.35473632812707e-05
0.057	-0.000149536132812514
0.0572	-3.57055664062609e-05
0.0574	-3.47900390625022e-05
0.0576	-8.02612304687395e-05
0.0578	-7.81250000000044e-05
0.058	-4.36401367187624e-05
0.0582	-5.584716796874e-05
0.0584	-7.01904296874917e-05
0.0586	-4.88281250000944e-06
0.0588	-6.0729980468752e-05
0.059	-0.000155029296874979
0.0592	-0.000157775878906266
0.0594	-2.38037109375061e-05
0.0596	-0.000126647949218759
0.0598	3.14331054687388e-05
0.06	1.15966796874947e-05
0.0602	0.000125427246093748
0.0604	0.000104980468749984
0.0606	2.96020507812439e-05
0.0608	-2.65502929687666e-05
0.061	-0.000205078125000005
0.0612	-0.000136413574218761
0.0614	-0.000134277343749992
0.0616	-2.74658203126311e-06
0.0618	-2.96020507812335e-05
0.062	2.96020507812378e-05
0.0622	-6.71386718749997e-06
0.0624	5.61523437499845e-05
0.0626	1.28173828125048e-05
0.0628	3.5095214843758e-05
0.063	2.10571289062569e-05
0.0632	2.10571289062291e-05
0.0634	4.88281250000189e-05
0.0636	-2.5024414062505e-05
0.0638	-2.80761718750161e-05
0.064	7.01904296876096e-06
0.0642	4.39453124999843e-05
0.0644	-9.61303710937805e-05
0.0646	-0.00013824462890624
0.0648	-0.000129394531249997
0.065	-0.000217590332031246
0.0652	-0.000263366699218757
0.0654	-0.000251159667968729
0.0656	-0.000143127441406235
0.0658	-0.000151367187500005
0.066	8.48388671874888e-05
0.0662	9.39941406249891e-05
0.0664	3.05175781249801e-05
0.0666	0.000148925781250006
0.0668	0.000219421386718734
0.067	0.000186767578124999
0.0672	0.000267028808593758
0.0674	0.000205688476562501
0.0676	0.000309753417968741
0.0678	0.000257568359374979
0.068	0.000179443359374989
0.0682	0.000138244628906239
0.0684	0.000107116699218764
0.0686	6.37817382812458e-05
0.0688	0.00010894775390626
0.069	9.76562499999971e-05
0.0692	5.98144531250037e-05
0.0694	-1.83105468750033e-05
0.0696	-2.74658203125141e-05
0.0698	4.57763671875139e-05
0.07	2.71606445312288e-05
0.0702	3.60107421875115e-05
0.0704	-0.000102233886718765
0.0706	-0.0001593017578125
0.0708	-0.000113525390624994
0.071	-0.000132751464843759
0.0712	-0.000211181640625016
0.0714	-0.000121459960937523
0.0716	-0.000231628417968763
0.0718	-4.08935546875183e-05
0.072	-9.15527343749774e-06
0.0722	-1.52587890626422e-06
0.0724	-7.96508789062539e-05
0.0726	-0.00013641357421875
0.0728	-0.000238342285156266
0.073	-0.000101928710937518
0.0732	-0.000141601562500007
0.0734	-0.000144042968750028
0.0736	0.000158996582031242
0.0738	0.00013397216796874
0.074	8.78906249999999e-05
0.0742	2.25830078124959e-05
0.0744	-1.40380859375263e-05
0.0746	4.76074218750087e-05
0.0748	2.53295898437391e-05
0.075	5.61523437499906e-05
0.0752	3.35693359377037e-06
0.0754	-7.93457031251013e-06
0.0756	0.000109558105468768
0.0758	1.25122070312317e-05
0.076	-1.5869140624989e-05
0.0762	2.19726562500104e-05
0.0764	-5.79833984375167e-06
0.0766	9.24682617187388e-05
0.0768	9.39941406249839e-05
0.077	-7.62939453125347e-06
0.0772	-0.000107116699218754
0.0774	-5.73730468750346e-05
0.0776	-0.000109252929687495
0.0778	-0.000123291015624996
0.078	-7.87353515624952e-05
0.0782	-5.55419921874998e-05
0.0784	4.11987304687359e-05
0.0786	6.62231445312435e-05
0.0788	8.48388671874948e-05
0.079	-7.62939453124809e-05
0.0792	-9.0332031250015e-05
0.0794	-0.000189819335937505
0.0796	-0.00032073974609376
0.0798	-0.000341186523437506
0.08	-0.000487060546874999
0.0802	-0.000341491699218752
0.0804	-0.000218200683593759
0.0806	-0.00025634765625002
0.0808	-0.000210876464843754
0.081	-7.59887695312407e-05
0.0812	9.73510742187517e-05
0.0814	0.000197448730468766
0.0816	0.000399169921874978
0.0818	0.000255737304687495
0.082	0.000327148437500016
0.0822	0.000339050292968743
0.0824	0.000187072753906233
0.0826	0.000151367187499987
0.0828	2.13623046875023e-05
0.083	5.79833984375687e-06
0.0832	6.04248046875006e-05
0.0834	0.00011871337890624
0.0836	0.000102844238281238
0.0838	0.000113220214843742
0.084	0.000114746093750003
0.0842	0.000117187500000012
0.0844	-8.94165039062563e-05
0.0846	-5.64575195312472e-05
0.0848	-3.66210937500014e-06
0.085	0.000106506347656262
0.0852	9.64355468750094e-05
0.0854	0.000194091796875009
0.0856	0.000225830078125003
0.0858	2.28881835937248e-05
0.086	0.000124511718749989
0.0862	-8.66699218750079e-05
0.0864	-0.000186462402343754
0.0866	-0.000203247070312504
0.0868	-0.000179443359375001
0.087	-0.000272216796875006
0.0872	-0.000173950195312492
0.0874	-0.00022369384765624
0.0876	-0.000285644531250004
0.0878	-0.000274658203124981
0.088	-0.000228576660156236
0.0882	-9.91821289062474e-05
0.0884	-9.24682617187396e-05
0.0886	-4.42504882812479e-05
0.0888	1.83105468750076e-05
0.089	6.74438476562312e-05
0.0892	0.000210876464843759
0.0894	0.000122985839843756
0.0896	6.59179687500034e-05
0.0898	0.000239257812499991
0.09	6.19506835937448e-05
0.0902	6.28662109375035e-05
0.0904	-8.85009765624976e-05
0.0906	-0.000137329101562503
0.0908	-8.14819335937496e-05
0.091	6.4697265624988e-05
0.0912	1.77001953124891e-05
0.0914	7.87353515625117e-05
0.0916	0.000110473632812493
0.0918	0.000147094726562521
0.092	-2.197265625e-05
0.0922	-1.77001953124952e-05
0.0924	-0.000155639648437515
0.0926	-0.000206909179687512
0.0928	-0.00026733398437501
0.093	-7.78198242187477e-05
0.0932	-0.000139160156249998
0.0934	-4.94384765625105e-05
0.0936	0.00013916015625002
0.0938	0.000178527832031247
0.094	7.26318359374947e-05
0.0942	-0.000164489746093763
0.0944	-0.000263366699218739
0.0946	-0.000328979492187529
0.0948	-0.0004156494140625
0.095	-0.000383911132812512
0.0952	-0.000329589843749998
0.0954	-0.000160827636718756
0.0956	-2.19726562499835e-05
0.0958	3.75366210937332e-05
0.096	8.36181640624899e-05
0.0962	7.32421874999915e-05
0.0964	0.000117492675781247
0.0966	0.000220031738281248
0.0968	0.000201721191406254
0.097	0.000328063964843741
0.0972	0.000332641601562508
0.0974	0.000331726074218743
0.0976	0.000308227539062508
0.0978	9.12475585937459e-05
0.098	2.71606445312461e-05
0.0982	-5.06591796874878e-05
0.0984	0.000126037597656228
0.0986	4.97436523437447e-05
0.0988	0.000102844238281266
0.099	7.26318359374834e-05
0.0992	0.000108032226562513
0.0994	4.48608398437543e-05
0.0996	-8.30078125000052e-05
0.0998	-1.64794921874911e-05
0.1	-7.38525390624883e-05
0.1002	-1.06811523437472e-05
0.1004	1.46484374999945e-05
0.1006	0.000115661621093735
0.1008	8.54492187500003e-06
0.101	2.13623046873765e-06
0.1012	-0.00016387939453125
0.1014	-0.000218200683593736
0.1016	-0.000310974121093763
0.1018	-0.000293273925781254
0.102	-0.000340881347656266
0.1022	-0.000216369628906241
0.1024	-0.000244140625000014
0.1026	-0.000303955078125005
0.1028	-0.000327758789062502
0.103	-0.000192260742187498
0.1032	-0.000151672363281255
0.1034	6.71386718750023e-05
0.1036	0.000115051269531249
0.1038	0.000316162109374998
0.104	0.000302429199218765
0.1042	0.000273742675781249
0.1044	0.000220642089843744
0.1046	0.000228881835937491
0.1048	0.000147094726562521
0.105	0.000123596191406263
0.1052	6.16455078124994e-05
0.1054	5.15747070312681e-05
0.1056	3.20434570312469e-05
0.1058	-3.87573242187555e-05
0.106	9.15527343749688e-06
0.1062	-8.88061523437542e-05
0.1064	-3.63159179687352e-05
0.1066	-4.33349609375057e-05
0.1068	6.10351562499445e-07
0.107	-4.94384765624941e-05
0.1072	4.27246093749004e-06
0.1074	-4.2114257812512e-05
0.1076	-0.000145568847656244
0.1078	-3.32641601562302e-05
0.108	-1.55639648437541e-05
0.1082	-9.27734375000188e-05
0.1084	-0.000179138183593733
0.1086	-0.000113220214843755
0.1088	-0.000139770507812518
0.109	-0.000122985839843756
0.1092	-0.000267944335937512
0.1094	-0.000298156738281256
0.1096	-0.000181579589843753
0.1098	-0.000133972167968752
0.11	-8.17871093750011e-05
0.1102	7.80625564189563e-18
0.1104	0.000143737792968742
0.1106	5.06591796875198e-05
0.1108	0.0001031494140625
0.111	0.000101318359374999
0.1112	6.31713867187212e-05
0.1114	1.3122558593745e-05
0.1116	3.23486328124983e-05
0.1118	5.88989257812389e-05
0.112	0.000156250000000011
0.1122	0.000262451171874997
0.1124	0.000174255371093759
0.1126	0.00018981933593751
0.1128	0.000232849121093756
0.113	0.000239257812499984
0.1132	6.53076171874961e-05
0.1134	0.00012451171875
0.1136	6.37817382812406e-05
0.1138	-1.40380859374985e-05
0.114	-4.5471191406252e-05
0.1142	-0.00016784667968752
0.1144	-0.000103454589843769
0.1146	-4.33349609375161e-05
0.1148	9.55200195312395e-05
0.115	7.81250000000148e-05
0.1152	5.52368164062423e-05
0.1154	0.00011871337890624
0.1156	0.000155029296874994
0.1158	-0.000157165527343742
0.116	-6.43920898437435e-05
0.1162	-8.91113281250057e-05
0.1164	-3.50952148437805e-05
0.1166	7.38525390624935e-05
0.1168	-8.36181640625133e-05
0.117	-0.000123291015624996
0.1172	-0.000234069824218761
0.1174	-0.000181884765624999
0.1176	-0.00020690917968749
0.1178	-0.000216064453124995
0.118	-7.41577148437285e-05
0.1182	1.25122070312421e-05
0.1184	0.000166015625000002
0.1186	0.000214538574218756
0.1188	0.000148620605468743
0.119	0.000156249999999988
0.1192	0.000127563476562495
0.1194	6.7443847656226e-05
0.1196	2.7465820312475e-05
0.1198	0.000102233886718752
0.12	0.000106506347656246
0.1202	0.000202331542968745
0.1204	0.000109252929687489
0.1206	-3.26538085937611e-05
0.1208	-4.88281250000033e-05
0.121	-0.00014404296875
0.1212	-0.00020477294921876
0.1214	-5.92041015624852e-05
0.1216	-7.4462890625019e-05
0.1218	-1.31225585937511e-05
0.122	-5.88989257812511e-05
0.1222	5.7067871093738e-05
0.1224	-2.89916992187757e-05
0.1226	1.37329101562358e-05
0.1228	-5.27954101562506e-05
0.123	-9.27734375000076e-05
0.1232	-2.04467773437609e-05
0.1234	-6.68334960937465e-05
0.1236	2.53295898437556e-05
0.1238	-6.40869140625458e-06
0.124	3.26538085937437e-05
0.1242	-1.49536132812355e-05
0.1244	-0.000105895996093772
0.1246	-0.00013641357421875
0.1248	-0.000153503417968767
0.125	6.1340332031248e-05
0.1252	-4.27246093748571e-06
0.1254	2.44140624999804e-05
0.1256	2.10571289062621e-05
0.1258	-0.000103149414062517
0.126	-7.01904296875029e-05
0.1262	-0.000105285644531258
0.1264	-9.97924804687668e-05
0.1266	-6.50024414062672e-05
0.1268	6.16455078124882e-05
0.127	0.000110778808593756
0.1272	0.000165100097656248
0.1274	0.000116577148437494
0.1276	0.000105895996093766
0.1278	0.000112915039062508
0.128	0.000165100097656281
0.1282	8.11767578124982e-05
0.1284	0.000127563476562495
0.1286	0.000189514160156254
0.1288	0.000188903808593724
0.129	0.00032012939453124
0.1292	0.000177612304687505
0.1294	8.39233398437465e-05
0.1296	9.97924804687382e-05
0.1298	7.29370117187565e-05
0.13	0.000120544433593741
0.1302	9.58251953125126e-05
0.1304	7.01904296874856e-05
0.1306	-7.32421875000088e-05
0.1308	-0.000204162597656274
0.131	-0.000140075683593758
0.1312	-0.000170288085937512
0.1314	-0.000253295898437509
0.1316	-8.45336914062442e-05
0.1318	-0.000185852050781258
0.132	-3.29589843750117e-05
0.1322	-3.05175781250087e-05
0.1324	-7.17163085937472e-05
0.1326	5.24902343749939e-05
0.1328	8.75854492187493e-05
0.133	0.000104370117187505
0.1332	3.05175781250078e-05
0.1334	1.25122070312534e-05
0.1336	-4.82177734374839e-05
0.1338	-0.000200195312500016
0.134	-0.000175170898437507
0.1342	-5.43212890625009e-05
0.1344	-8.08715820312588e-05
0.1346	0.00010467529296875
0.1348	0.000142822265624978
0.135	0.00012451171875
0.1352	0.0001031494140625
0.1354	0.000122985839843739
0.1356	3.66210937500023e-05
0.1358	-0.000146179199218758
0.136	-0.000106811523437514
0.1362	-9.36889648437723e-05
0.1364	-0.000176696777343758
0.1366	5.37109374999928e-05
0.1368	3.35693359375389e-06
0.137	-4.82177734374952e-05
0.1372	-8.9721679687519e-05
0.1374	-4.39453124999687e-05
0.1376	-9.00268554687531e-05
0.1378	-0.000101623535156245
0.138	-5.46264648437524e-05
0.1382	-4.39453124999965e-05
0.1384	-1.77001953125012e-05
0.1386	0.000107116699218732
0.1388	2.04467773437548e-05
0.139	-4.33349609374944e-05
0.1392	-0.000136718750000018
0.1394	-0.000121459960937501
0.1396	2.38037109375061e-05
0.1398	4.66918945312448e-05
0.14	8.45336914062494e-05
0.1402	0.000131530761718748
0.1404	0.000254211425781267
0.1406	0.000157165527343753
0.1408	5.06591796874921e-05
0.141	-0.000151062011718748
0.1412	-0.000184020996093756
0.1414	-0.000175170898437486
0.1416	-8.42285156250153e-05
0.1418	-4.5471191406252e-05
0.142	-6.37817382812518e-05
0.1422	0.000106506347656246
0.1424	0.000152282714843751
0.1426	0.00012878417968751
0.1428	0.000156249999999983
0.143	0.000186157226562491
0.1432	0.00024475097656251
0.1434	0.000192871093750005
0.1436	0.000140075683593751
0.1438	0.000218811035156249
0.144	0.000127563476562495
0.1442	6.25610351562417e-05
0.1444	8.66699218749958e-05
0.1446	0.000208129882812494
0.1448	0.000205078125000004
0.145	0.00040405273437499
0.1452	0.000382995605468747
0.1454	0.000268249511718763
0.1456	0.000294494628906247
0.1458	0.000233459472656247
0.146	0.000257263183593739
0.1462	0.00025604248046874
0.1464	0.000261535644531255
0.1466	0.000292968750000008
0.1468	0.000312500000000001
0.147	0.0004083251953125
0.1472	0.000312499999999996
0.1474	0.000210571289062497
0.1476	0.000117187500000024
0.1478	8.08715820312415e-05
0.148	0.000139465332031244
0.1482	2.86865234374904e-05
0.1484	-9.27734374999963e-05
0.1486	-3.38745117187652e-05
0.1488	-1.95312499999961e-05
0.149	0.000136108398437487
0.1492	0.000247192382812463
0.1494	9.55200195312611e-05
0.1496	0.000209045410156252
0.1498	0.000318298339843761
0.15	0.00027435302734374
0.1502	0.000348205566406259
0.1504	0.000215454101562492
0.1506	0.000177612304687488
0.1508	9.06372070312439e-05
0.151	0.000226745605468761
0.1512	0.000113830566406256
0.1514	0.000138244628906256
0.1516	0.00028656005859374
0.1518	0.000192260742187486
0.152	0.000216674804687502
0.1522	0.000173950195312502
0.1524	0.000107116699218732
0.1526	0.000132751464843747
0.1528	0.0001123046875
0.153	1.89208984374767e-05
0.1532	8.20922851562517e-05
0.1534	0.000137329101562497
0.1536	6.3781738281218e-05
0.1538	0.000192260742187508
0.154	8.33129882812445e-05
0.1542	5.09643554687548e-05
0.1544	3.54003906249921e-05
0.1546	0.000232543945312516
0.1548	0.000267944335937511
0.155	0.000391540527343762
0.1552	0.000273437500000004
0.1554	0.000296325683593731
0.1556	0.000240783691406235
0.1558	0.000131225585937492
0.156	0.000260925292968747
0.1562	0.000279235839843719
0.1564	0.000314636230468737
0.1566	0.00045654296874997
0.1568	0.000459594726562504
0.157	0.000355529785156241
0.1572	0.000411071777343749
0.1574	0.000407409667968741
0.1576	0.000491638183593743
0.1578	0.000418395996093754
0.158	0.000421447753906237
0.1582	0.000408935546874991
0.1584	0.000365600585937506
0.1586	0.000433959960937499
0.1588	0.000290222167968753
0.159	0.000328979492187495
0.1592	0.000411682128906257
0.1594	0.000470275878906232
0.1596	0.000468444824218725
0.1598	0.000522766113281256
0.16	0.000434875488281247
0.1602	0.000391845703124968
0.1604	0.00044158935546876
0.1606	0.000361328124999996
0.1608	0.000380249023437492
0.161	0.000326843261718754
0.1612	0.00034881591796875
0.1614	0.000461425781250004
0.1616	0.000499267578125009
0.1618	0.000602111816406244
0.162	0.000606079101562504
0.1622	0.000572204589843747
0.1624	0.000563354492187481
0.1626	0.000429992675781274
0.1628	0.000598144531249991
0.163	0.00073638916015625
0.1632	0.000774536132812478
0.1634	0.000990905761718727
0.1636	0.00116912841796874
0.1638	0.001324462890625
0.164	0.00165283203125001
0.1642	0.00221832275390626
0.1644	0.00302886962890624
0.1646	0.00441497802734375
0.1648	0.00635345458984375
0.165	0.00916168212890623
0.1652	0.0127847290039063
0.1654	0.0171612548828125
0.1656	0.0224334716796875
0.1658	0.0282711791992187
0.166	0.0347308349609375
0.1662	0.0411260986328125
0.1664	0.0471755981445312
0.1666	0.0523867797851562
0.1668	0.0563018798828125
0.167	0.0586297607421875
0.1672	0.0590280151367188
0.1674	0.0575759887695312
0.1676	0.054501953125
0.1678	0.0500006103515625
0.168	0.0445794677734375
0.1682	0.0385165405273437
0.1684	0.0322409057617187
0.1686	0.0263735961914062
0.1688	0.0210092163085937
0.169	0.0162417602539062
0.1692	0.0122683715820313
0.1694	0.00893737792968749
0.1696	0.0064544677734375
0.1698	0.0049481201171875
0.17	0.00348785400390625
0.1702	0.0026171875
0.1704	0.00186004638671877
0.1706	0.00160522460937499
0.1708	0.00125762939453124
0.171	0.00114837646484373
0.1712	0.00104339599609375
0.1714	0.00106079101562501
0.1716	0.0010113525390625
0.1718	0.00094573974609374
0.172	0.00104888916015625
0.1722	0.000910339355468744
0.1724	0.000837707519531224
0.1726	0.000765991210937486
0.1728	0.000858459472656256
0.173	0.000762023925781244
0.1732	0.000729980468749988
0.1734	0.000792236328125009
0.1736	0.000765380859375
0.1738	0.000751342773437488
0.174	0.000603332519531255
0.1742	0.000574951171874979
0.1744	0.000728759765625
0.1746	0.000814514160156229
0.1748	0.00086334228515624
0.175	0.00095916748046875
0.1752	0.000975952148437489
0.1754	0.000978393554687509
0.1756	0.000887145996093744
0.1758	0.000795593261718732
0.176	0.000767822265624998
0.1762	0.000777587890624994
0.1764	0.000798645019531249
0.1766	0.000894165039062497
0.1768	0.000877380371093747
0.177	0.000890808105468757
0.1772	0.00096038818359376
0.1774	0.00117767333984376
0.1776	0.00128540039062499
0.1778	0.00141815185546874
0.178	0.00134124755859373
0.1782	0.00136901855468751
0.1784	0.00136657714843749
0.1786	0.00146453857421873
0.1788	0.00129638671875001
0.179	0.0014813232421875
0.1792	0.00150970458984375
0.1794	0.00167419433593749
0.1796	0.00175476074218752
0.1798	0.00185394287109374
0.18	0.00194458007812499
0.1802	0.0019989013671875
0.1804	0.00211883544921875
0.1806	0.00217498779296875
0.1808	0.00228363037109376
0.181	0.00226928710937501
0.1812	0.0024212646484375
0.1814	0.00253448486328125
0.1816	0.00267425537109375
0.1818	0.00272827148437498
0.182	0.00283905029296874
0.1822	0.00307891845703125
0.1824	0.00316162109375
0.1826	0.00330139160156251
0.1828	0.00361236572265624
0.183	0.00383636474609374
0.1832	0.00400390625000003
0.1834	0.00422821044921874
0.1836	0.00449829101562499
0.1838	0.00483184814453123
0.184	0.00508819580078126
0.1842	0.00557525634765624
0.1844	0.00592437744140623
0.1846	0.00659820556640624
0.1848	0.00721130371093749
0.185	0.0079150390625
0.1852	0.00877197265625
0.1854	0.00956665039062499
0.1856	0.0104638671875
0.1858	0.0115469360351563
0.186	0.012601318359375
0.1862	0.0139544677734375
0.1864	0.0153387451171875
0.1866	0.0169363403320312
0.1868	0.0185888671875
0.187	0.020570068359375
0.1872	0.0224948120117188
0.1874	0.024732666015625
0.1876	0.0273770141601563
0.1878	0.0301962280273437
0.188	0.0334921264648437
0.1882	0.0370687866210937
0.1884	0.0407220458984375
0.1886	0.0450375366210937
0.1888	0.0498007202148438
0.189	0.0550912475585938
0.1892	0.060928955078125
0.1894	0.0673492431640625
0.1896	0.0746560668945312
0.1898	0.0827166748046875
0.19	0.0917913818359375
0.1902	0.10193603515625
0.1904	0.112966003417969
0.1906	0.125485229492187
0.1908	0.139222717285156
0.191	0.154597473144531
0.1912	0.171497497558594
0.1914	0.190025329589844
0.1916	0.210115661621094
0.1918	0.231555786132812
0.192	0.253686218261719
0.1922	0.276085815429687
0.1924	0.298035278320312
0.1926	0.318665161132812
0.1928	0.337140502929688
0.193	0.351918334960937
0.1932	0.362455444335937
0.1934	0.367548828125
0.1936	0.366631774902344
0.1938	0.359569396972656
0.194	0.346291809082031
0.1942	0.327171020507812
0.1944	0.3031640625
0.1946	0.275422973632812
0.1948	0.244987487792969
0.195	0.213444519042969
0.1952	0.182116394042969
0.1954	0.1520849609375
0.1956	0.12448974609375
0.1958	0.0999575805664062
0.196	0.0786749267578125
0.1962	0.0609906005859375
0.1964	0.0464581298828125
0.1966	0.0352139282226562
0.1968	0.0265399169921875
0.197	0.0200802612304688
0.1972	0.0152749633789063
0.1974	0.0118057250976562
0.1976	0.00928405761718749
0.1978	0.007408447265625
0.198	0.00613739013671875
0.1982	0.00514587402343749
0.1984	0.00442047119140625
0.1986	0.00389129638671874
0.1988	0.00329345703125
0.199	0.00296081542968749
0.1992	0.0026275634765625
0.1994	0.00236419677734377
0.1996	0.00212127685546874
0.1998	0.00194732666015624
0.2	0.00162139892578124
0.2002	0.00146270751953125
0.2004	0.00133758544921874
0.2006	0.00128356933593748
0.2008	0.00110198974609375
0.201	0.001102294921875
0.2012	0.00103179931640624
0.2014	0.00113189697265626
0.2016	0.00124847412109374
0.2018	0.0011993408203125
0.202	0.0010504150390625
0.2022	0.00115661621093751
0.2024	0.00104949951171873
0.2026	0.0010723876953125
0.2028	0.00102996826171876
0.203	0.00102752685546876
0.2032	0.0010906982421875
0.2034	0.00115783691406251
0.2036	0.000971679687500001
0.2038	0.000999450683593736
0.204	0.000989074707031253
0.2042	0.00102081298828125
0.2044	0.0010748291015625
0.2046	0.00123229980468748
0.2048	0.00124359130859375
0.205	0.00126129150390623
0.2052	0.00141815185546874
0.2054	0.001336669921875
0.2056	0.00137298583984374
0.2058	0.0013494873046875
0.206	0.00137939453125
0.2062	0.00144592285156249
0.2064	0.00149932861328123
0.2066	0.00151550292968749
0.2068	0.00144989013671875
0.207	0.00145935058593749
0.2072	0.00144866943359375
0.2074	0.00138885498046875
0.2076	0.00145874023437502
0.2078	0.001514892578125
0.208	0.0016693115234375
0.2082	0.0017559814453125
0.2084	0.00163299560546876
0.2086	0.001668701171875
0.2088	0.00162261962890627
0.209	0.00160034179687498
0.2092	0.00177612304687501
0.2094	0.00197662353515625
0.2096	0.00220581054687501
0.2098	0.00243713378906249
0.21	0.00266326904296875
0.2102	0.00294128417968749
0.2104	0.00310791015625
0.2106	0.00337890624999998
0.2108	0.00362091064453126
0.211	0.00395416259765625
0.2112	0.00413482666015625
0.2114	0.00435485839843752
0.2116	0.00444763183593747
0.2118	0.00456481933593751
0.212	0.00461578369140625
0.2122	0.00455932617187501
0.2124	0.004407958984375
0.2126	0.00425720214843749
0.2128	0.00415344238281249
0.213	0.00378204345703127
0.2132	0.00357360839843751
0.2134	0.00319976806640625
0.2136	0.00287292480468751
0.2138	0.00265991210937499
0.214	0.00240020751953125
0.2142	0.00204589843749999
0.2144	0.00182647705078125
0.2146	0.00152954101562502
0.2148	0.00143432617187499
0.215	0.00112213134765623
0.2152	0.00109741210937501
0.2154	0.000906982421875004
0.2156	0.000894470214843748
0.2158	0.000900268554687491
0.216	0.000892944335937503
0.2162	0.000905761718749995
0.2164	0.000965576171874985
0.2166	0.000960388183593749
0.2168	0.00083892822265624
0.217	0.000735778808593726
0.2172	0.000633239746093747
0.2174	0.00057037353515624
0.2176	0.000701904296874997
0.2178	0.000674438476562502
0.218	0.00080322265625001
0.2182	0.000996704101562498
0.2184	0.000978698730468765
0.2186	0.00104522705078125
0.2188	0.00115692138671876
0.219	0.00109710693359375
0.2192	0.00121978759765623
0.2194	0.00126220703125
0.2196	0.00131256103515623
0.2198	0.00122619628906251
0.22	0.00123809814453126
0.2202	0.000995788574218756
0.2204	0.00102111816406249
0.2206	0.000962524414062485
0.2208	0.000801696777343743
0.221	0.000723571777343754
0.2212	0.000702819824218734
0.2214	0.000587768554687498
0.2216	0.000702209472656248
0.2218	0.000655517578124973
0.222	0.000643615722656251
0.2222	0.000702514648437493
0.2224	0.000599670410156225
0.2226	0.000680236816406245
0.2228	0.000698242187500006
0.223	0.000694274902343736
0.2232	0.000697326660156258
0.2234	0.000776062011718745
0.2236	0.000560607910156271
0.2238	0.000642089843749979
0.224	0.000501403808593755
0.2242	0.000478820800781246
0.2244	0.000549316406249997
0.2246	0.000602111816406261
0.2248	0.000615234375000009
0.225	0.000532226562499996
0.2252	0.000737304687500009
0.2254	0.000582885742187508
0.2256	0.000608520507812507
0.2258	0.00059997558593747
0.226	0.000698242187499989
0.2262	0.000761718749999998
0.2264	0.00076080322265625
0.2266	0.000736083984374999
0.2268	0.000650939941406234
0.227	0.000535278320312501
0.2272	0.00050506591796878
0.2274	0.000422363281249984
0.2276	0.000398559570312504
0.2278	0.000519104003906259
0.228	0.000640258789062478
0.2282	0.000830993652343739
0.2284	0.000920715332031238
0.2286	0.001180419921875
0.2288	0.00120025634765626
0.229	0.00162353515625
0.2292	0.00198791503906247
0.2294	0.00244354248046872
0.2296	0.00308776855468749
0.2298	0.00378479003906249
0.23	0.00474884033203126
0.2302	0.00540954589843749
0.2304	0.00619354248046873
0.2306	0.0071533203125
0.2308	0.0078887939453125
0.231	0.00853179931640624
0.2312	0.009146728515625
0.2314	0.00941284179687499
0.2316	0.009268798828125
0.2318	0.00904113769531249
0.232	0.00854736328124998
0.2322	0.00782165527343749
0.2324	0.00702087402343751
0.2326	0.00615539550781251
0.2328	0.00547760009765624
0.233	0.00464935302734374
0.2332	0.00403991699218749
0.2334	0.00328063964843751
0.2336	0.00270477294921875
0.2338	0.00228942871093748
0.234	0.0018011474609375
0.2342	0.00140289306640624
0.2344	0.00136749267578125
0.2346	0.00121124267578127
0.2348	0.00124847412109375
0.235	0.00118774414062499
0.2352	0.00115325927734376
0.2354	0.00105163574218751
0.2356	0.0009698486328125
0.2358	0.00107788085937498
0.236	0.000987854003906238
0.2362	0.00106536865234374
0.2364	0.00112579345703123
0.2366	0.00100463867187499
0.2368	0.000946655273437516
0.237	0.000942382812499983
0.2372	0.000859069824218741
0.2374	0.000795593261718749
0.2376	0.000923156738281241
0.2378	0.000953979492187487
0.238	0.00102172851562497
0.2382	0.00111145019531248
0.2384	0.00104278564453125
0.2386	0.00116973876953123
0.2388	0.00118835449218751
0.239	0.00111511230468749
0.2392	0.00103240966796874
0.2394	0.00104125976562501
0.2396	0.00109832763671875
0.2398	0.00107208251953124
0.24	0.00109130859375001
0.2402	0.00107482910156252
0.2404	0.00104949951171877
0.2406	0.00133911132812499
0.2408	0.00131561279296873
0.241	0.00140655517578124
0.2412	0.00147216796874999
0.2414	0.00140045166015623
0.2416	0.00144744873046874
0.2418	0.00127502441406248
0.242	0.0012652587890625
0.2422	0.00122375488281251
0.2424	0.00138671874999998
0.2426	0.00151916503906248
0.2428	0.00172607421875002
0.243	0.00197875976562497
0.2432	0.002100830078125
0.2434	0.00226226806640624
0.2436	0.00241241455078126
0.2438	0.00261474609374999
0.244	0.00275634765625003
0.2442	0.00287322998046875
0.2444	0.00316833496093749
0.2446	0.0033203125
0.2448	0.00342926025390625
0.245	0.00361755371093751
0.2452	0.00403808593749998
0.2454	0.00437316894531249
0.2456	0.00481719970703125
0.2458	0.00557006835937501
0.246	0.00650268554687501
0.2462	0.00758209228515623
0.2464	0.00884368896484375
0.2466	0.0102658081054687
0.2468	0.011766357421875
0.247	0.0133612060546875
0.2472	0.0149835205078125
0.2474	0.0164138793945312
0.2476	0.0178289794921875
0.2478	0.0186199951171875
0.248	0.0193112182617187
0.2482	0.0194744873046875
0.2484	0.0191958618164062
0.2486	0.0185079956054688
0.2488	0.01738525390625
0.249	0.0161630249023438
0.2492	0.0147140502929688
0.2494	0.0132589721679688
0.2496	0.0117437744140625
0.2498	0.0100973510742187
0.25	0.00878265380859374
0.2502	0.00748504638671875
0.2504	0.0063885498046875
0.2506	0.00566619873046875
0.2508	0.00508666992187499
0.251	0.00476165771484377
0.2512	0.00458251953124999
0.2514	0.004351806640625
0.2516	0.00426208496093749
0.2518	0.00416534423828125
0.252	0.00421386718750001
0.2522	0.00415679931640625
0.2524	0.00449005126953126
0.2526	0.0048004150390625
0.2528	0.0053594970703125
0.253	0.00583251953125
0.2532	0.00637786865234375
0.2534	0.00689849853515626
0.2536	0.00747711181640624
0.2538	0.00795440673828123
0.254	0.00839263916015624
0.2542	0.00869628906249999
0.2544	0.0091314697265625
0.2546	0.00931915283203124
0.2548	0.00930267333984375
0.255	0.00922241210937499
0.2552	0.00907684326171875
0.2554	0.00887420654296875
0.2556	0.0086529541015625
0.2558	0.0084783935546875
0.256	0.0081781005859375
0.2562	0.00812164306640623
0.2564	0.00802886962890626
0.2566	0.0081158447265625
0.2568	0.00827239990234375
0.257	0.00856201171874999
0.2572	0.00867004394531251
0.2574	0.00895904541015625
0.2576	0.00915161132812499
0.2578	0.00935058593749999
0.258	0.00943817138671874
0.2582	0.00961883544921874
0.2584	0.00965911865234375
0.2586	0.00960662841796875
0.2588	0.00962371826171874
0.259	0.00962249755859375
0.2592	0.00959014892578125
0.2594	0.00963928222656252
0.2596	0.00956512451171873
0.2598	0.00933746337890624
0.26	0.00919647216796874
0.2602	0.00890686035156249
0.2604	0.00876556396484375
0.2606	0.00869354248046874
0.2608	0.00834747314453126
0.261	0.0082220458984375
0.2612	0.0081024169921875
0.2614	0.007752685546875
0.2616	0.00763336181640626
0.2618	0.007264404296875
0.262	0.00694183349609373
0.2622	0.00665252685546875
0.2624	0.00639862060546877
0.2626	0.00610015869140625
0.2628	0.0057208251953125
0.263	0.00539398193359376
0.2632	0.00514221191406249
0.2634	0.004833984375
0.2636	0.004571533203125
0.2638	0.00448944091796875
0.264	0.00434722900390625
0.2642	0.00433502197265625
0.2644	0.00427825927734375
0.2646	0.00422973632812501
0.2648	0.00428985595703125
0.265	0.00413604736328124
0.2652	0.00434051513671874
0.2654	0.00448730468749999
0.2656	0.00456939697265625
0.2658	0.00472503662109374
0.266	0.004814453125
0.2662	0.0049072265625
0.2664	0.00500610351562499
0.2666	0.00492858886718751
0.2668	0.00480773925781251
0.267	0.004818115234375
0.2672	0.00480072021484372
0.2674	0.00488525390624999
0.2676	0.00494567871093751
0.2678	0.00520263671875001
0.268	0.00581451416015628
0.2682	0.00666625976562501
0.2684	0.00792266845703125
0.2686	0.00965240478515625
0.2688	0.0118438720703125
0.269	0.0148574829101562
0.2692	0.0185992431640625
0.2694	0.0231106567382813
0.2696	0.0286032104492188
0.2698	0.0346969604492188
0.27	0.0415896606445312
0.2702	0.0485394287109375
0.2704	0.0555120849609375
0.2706	0.0621945190429688
0.2708	0.0679339599609375
0.271	0.0724288940429687
0.2712	0.0755743408203125
0.2714	0.0767697143554687
0.2716	0.0762591552734375
0.2718	0.0740756225585937
0.272	0.070299072265625
0.2722	0.0650851440429688
0.2724	0.0592874145507813
0.2726	0.0528268432617187
0.2728	0.0460348510742188
0.273	0.0394015502929687
0.2732	0.033177490234375
0.2734	0.027470703125
0.2736	0.0225637817382813
0.2738	0.0183755493164063
0.274	0.014896240234375
0.2742	0.0120065307617187
0.2744	0.00963287353515625
0.2746	0.00774597167968749
0.2748	0.00619598388671875
0.275	0.005072021484375
0.2752	0.00422515869140626
0.2754	0.00351715087890625
0.2756	0.00299316406249999
0.2758	0.00268310546875
0.276	0.00232971191406252
0.2762	0.0021673583984375
0.2764	0.00194030761718751
0.2766	0.00183380126953125
0.2768	0.00152893066406247
0.277	0.00150451660156249
0.2772	0.0011968994140625
0.2774	0.00130401611328124
0.2776	0.00127044677734373
0.2778	0.0013043212890625
0.278	0.00134338378906251
0.2782	0.00137359619140624
0.2784	0.00122619628906251
0.2786	0.00117919921875
0.2788	0.00117462158203125
0.279	0.00115081787109375
0.2792	0.00110046386718748
0.2794	0.0011395263671875
0.2796	0.001153564453125
0.2798	0.00103454589843749
0.28	0.00094085693359375
0.2802	0.000870666503906245
0.2804	0.000836181640624991
0.2806	0.000995788574218756
0.2808	0.000856323242187515
0.281	0.000957641601562522
0.2812	0.00104492187500001
0.2814	0.000959777832031224
0.2816	0.000947875976562481
0.2818	0.000843200683593728
0.282	0.000847167968749998
0.2822	0.000640563964843735
0.2824	0.000637207031250006
0.2826	0.000562744140624984
0.2828	0.000441284179687498
0.283	0.000405883789062502
0.2832	0.000307006835937481
0.2834	0.00024200439453125
0.2836	0.000216674804687491
0.2838	0.000182495117187501
0.284	6.53076171875239e-05
0.2842	9.73510742187517e-05
0.2844	8.148193359376e-05
0.2846	0.000185241699218732
0.2848	0.000211791992187502
0.285	0.000180053710937485
0.2852	0.000202026367187504
0.2854	0.000269165039062494
0.2856	0.000241088867187508
0.2858	0.00029205322265626
0.286	0.000238647460937499
0.2862	0.000286560058593735
0.2864	0.000436096191406235
0.2866	0.000412597656249999
0.2868	0.000417480468749995
0.287	0.000363769531250016
0.2872	0.000351867675781256
0.2874	0.00019958496093749
0.2876	0.000183105468750019
0.2878	0.000203247070312498
0.288	3.44848632812672e-05
0.2882	0.000191345214843749
0.2884	0.00018432617187499
0.2886	0.000107421874999977
0.2888	0.000215759277343749
0.289	0.000340881347656232
0.2892	0.000385131835937493
0.2894	0.000518188476562501
0.2896	0.000422973632812481
0.2898	0.000312194824218744
0.29	0.000329589843750019
0.2902	0.000269165039062488
0.2904	0.000329895019531237
0.2906	0.000408325195312489
0.2908	0.00053192138671875
0.291	0.0005975341796875
0.2912	0.000685729980468749
0.2914	0.000433959960937504
0.2916	0.000430297851562508
0.2918	0.000374755859374972
0.292	0.000257568359375002
0.2922	0.000238342285156254
0.2924	0.000152893066406248
0.2926	0.000212402343749981
0.2928	0.000163574218749998
0.293	0.00011688232421875
0.2932	8.14819335937271e-05
0.2934	4.82177734374839e-05
0.2936	9.46044921875076e-05
0.2938	7.23266601562215e-05
0.294	0.000143737792968748
0.2942	8.91113281250048e-05
0.2944	0.000195617675781248
0.2946	7.11059570312556e-05
0.2948	0.000197448730468738
0.295	0.000101318359374988
0.2952	0.000137634277343737
0.2954	0.000198669433593759
0.2956	0.00015716552734373
0.2958	0.000268859863281254
0.296	0.000241699218750005
0.2962	0.000117797851562493
0.2964	8.69750976562472e-05
0.2966	-6.50024414062507e-05
0.2968	-0.000108032226562475
0.297	-0.000135498046875019
0.2972	-0.000141601562499986
0.2974	2.89916992187523e-05
0.2976	6.31713867187437e-05
0.2978	0.000246887207031257
0.298	0.000209960937499978
0.2982	0.000145874023437495
0.2984	0.000163879394531233
0.2986	7.65991210937593e-05
0.2988	0.000144348144531244
0.299	0.000207519531250002
0.2992	0.000125122070312519
0.2994	0.000257568359375002
0.2996	0.000228271484374994
0.2998	0.000120849609375004
0.3	2.44140624999969e-05
0.3002	-3.44848632812507e-05
0.3004	-8.02612304687507e-05
0.3006	4.91333007812643e-05
0.3008	9.76562499999971e-05
0.301	0.000241394042968748
0.3012	0.000317993164062494
0.3014	0.000263366699218756
0.3016	0.000204162597656234
0.3018	0.000270690917968749
0.302	0.0002496337890625
0.3022	0.000269165039062494
0.3024	0.000277404785156246
0.3026	0.000240173339843749
0.3028	0.000188293457031255
0.303	0.000194702148437472
0.3032	7.11059570312339e-05
0.3034	-2.19726562499835e-05
0.3036	-9.063720703125e-05
0.3038	-9.52148437499941e-05
0.304	-3.78417968749968e-05
0.3042	-3.29589843750117e-05
0.3044	8.48388671874888e-05
0.3046	-1.3122558593745e-05
0.3048	9.88769531250011e-05
0.305	-2.22778320312506e-05
0.3052	-3.75366210937618e-05
0.3054	1.83105468750024e-05
0.3056	-5.03540039062588e-05
0.3058	1.2207031249975e-05
0.306	-4.11987304687646e-05
0.3062	-1.22070312499629e-06
0.3064	0.000101013183593754
0.3066	6.53076171874736e-05
0.3068	0.000152282714843729
0.307	8.60595703124937e-05
0.3072	6.34765624999778e-05
0.3074	7.87353515624839e-05
0.3076	6.34765624999666e-05
0.3078	4.69970703124954e-05
0.308	-1.46484375000006e-05
0.3082	7.78198242187304e-05
0.3084	3.44848632812499e-05
0.3086	1.46484374999893e-05
0.3088	-2.31933593750101e-05
0.309	0.000154418945312509
0.3092	0.000132446289062491
0.3094	0.000326538085937497
0.3096	0.00020721435546874
0.3098	5.24902343749878e-05
0.31	8.02612304687499e-05
0.3102	-6.71386718750196e-05
0.3104	-2.68554687500007e-05
0.3106	4.18090820312432e-05
0.3108	8.54492187500021e-05
0.311	0.000114746093749987
0.3112	0.000153198242187488
0.3114	7.75146484375015e-05
0.3116	5.43212890625061e-05
0.3118	-0.000126647949218742
0.312	-0.000118713378906241
0.3122	-6.43920898437374e-05
0.3124	1.31225585937554e-05
0.3126	2.68554687500059e-05
0.3128	2.74658203124915e-05
0.313	1.12915039062545e-05
0.3132	8.11767578124921e-05
0.3134	2.99072265625058e-05
0.3136	0.000145568847656255
0.3138	0.000240478515624983
0.314	0.000302124023437491
0.3142	0.00037811279296874
0.3144	0.00037384033203123
0.3146	0.000258178710937492
0.3148	0.000167236328124989
0.315	1.22070312500132e-05
0.3152	-2.1057128906269e-05
0.3154	2.80761718749883e-05
0.3156	3.75366210937393e-05
0.3158	5.24902343750043e-05
0.316	8.54492187499856e-05
0.3162	0.000175781250000014
0.3164	0.000194702148437472
0.3166	0.000118408203125
0.3168	4.5776367187467e-06
0.317	-8.54492187499977e-05
0.3172	-0.000250854492187494
0.3174	-2.28881835937587e-05
0.3176	-3.02124023437633e-05
0.3178	0.000108642578124987
0.318	0.000179138183593733
0.3182	0.000268249511718735
0.3184	0.000393371582031246
0.3186	0.000263671875000013
0.3188	0.000384216308593729
0.319	0.000462341308593735
0.3192	0.000332946777343737
0.3194	0.000303649902343752
0.3196	0.000231933593749997
0.3198	1.98364257812528e-05
0.32	-6.40869140627106e-06
0.3202	-0.000218200683593753
0.3204	-0.000176391601562517
0.3206	-0.000154418945312488
0.3208	-8.9721679687519e-05
0.321	-0.000164794921874998
0.3212	-0.000141906738281259
0.3214	-0.000129089355468773
0.3216	-0.000111389160156259
0.3218	-4.18090820312666e-05
0.322	6.59179687500034e-05
0.3222	0.000119934082031255
0.3224	0.000130310058593743
0.3226	0.000173645019531262
0.3228	4.88281249997041e-06
0.323	9.36889648437437e-05
0.3232	1.15966796874834e-05
0.3234	-9.21630859374942e-05
0.3236	-2.86865234375017e-05
0.3238	-5.31005859374968e-05
0.324	5.859375000001e-05
0.3242	5.67626953125039e-05
0.3244	4.24194335937626e-05
0.3246	-2.31933593750101e-05
0.3248	-6.37817382812631e-05
0.325	2.4108886718735e-05
0.3252	-1.61743164062561e-05
0.3254	1.89208984374932e-05
0.3256	6.6528320312495e-05
0.3258	0.00015228271484374
0.326	4.11987304687689e-05
0.3262	4.66918945312284e-05
0.3264	6.98852539062454e-05
0.3266	-5.79833984376294e-06
0.3268	0.000168762207031234
0.327	0.000108642578124992
0.3272	0.000159606933593739
0.3274	7.20214843750143e-05
0.3276	8.51440429687628e-05
0.3278	6.19506835937388e-05
0.328	6.77490234374991e-05
0.3282	1.12915039062605e-05
0.3284	-6.04248046874954e-05
0.3286	-0.000108032226562496
0.3288	3.69262695312476e-05
0.329	9.36889648437489e-05
0.3292	0.000144348144531244
0.3294	0.000203857421875
0.3296	0.000129089355468733
0.3298	0.000121154785156254
0.33	8.60595703124937e-05
0.3302	0.000144958496093753
0.3304	-1.70898437500044e-05
0.3306	0.000222778320312502
0.3308	0.00021423339843751
0.331	0.000232543945312483
0.3312	9.64355468749869e-05
0.3314	7.6599121093748e-05
0.3316	0.000100097656249984
0.3318	7.96508789062591e-05
0.332	6.46972656249932e-05
0.3322	3.84521484375032e-05
0.3324	0.000208740234374991
0.3326	0.000193786621093752
0.3328	0.000143432617187481
0.333	0.000120544433593731
0.3332	0.000139770507812494
0.3334	0.000147705078124973
0.3336	0.000201416015625002
0.3338	0.000200805664062506
0.334	0.000185241699218755
0.3342	0.000234374999999995
0.3344	0.000175170898437501
0.3346	6.71386718747655e-06
0.3348	2.19726562500156e-05
0.335	-5.18798828124866e-05
0.3352	-0.000137023925781268
0.3354	-5.58471679687677e-05
0.3356	-2.1057128906269e-05
0.3358	9.15527343756106e-07
0.336	7.50732421874812e-05
0.3362	0.000112609863281257
0.3364	0.000157470703125009
0.3366	0.00010498046874999
0.3368	0.000156250000000011
0.337	0.000103149414062495
0.3372	0.000122375488281264
0.3374	0.000213012695312494
0.3376	9.30786132812694e-05
0.3378	0.000212402343749981
0.338	9.49096679687426e-05
0.3382	8.23974609376592e-06
0.3384	7.6599121093748e-05
0.3386	8.42285156249928e-05
0.3388	0.000101928710937496
0.339	7.47680664062306e-05
0.3392	1.34277343749904e-05
0.3394	0.000132141113281244
0.3396	2.96020507812604e-05
0.3398	-3.08227539062705e-05
0.34	8.36181640624959e-05
0.3402	6.4697265624988e-05
0.3404	0.000155029296875
0.3406	9.64355468750034e-05
0.3408	0.000187072753906239
0.341	0.000108947753906271
0.3412	0.00010131835937501
0.3414	0.000117187500000007
0.3416	-2.74658203124663e-06
0.3418	1.09863281249978e-05
0.342	8.23974609374337e-06
0.3422	0.000120849609375009
0.3424	0.000104064941406237
0.3426	0.000258178710937492
0.3428	8.75854492187605e-05
0.343	0.000114746093749987
0.3432	3.78417968750011e-05
0.3434	5.79833984372391e-06
0.3436	7.65991210937428e-05
0.3438	6.77490234374878e-05
0.344	0.000224609375000014
0.3442	0.000240478515625
0.3444	0.000241088867187485
0.3446	0.000216674804687519
0.3448	0.000236206054687496
0.345	0.000284729003906256
0.3452	0.000219116210937517
0.3454	0.000289001464843754
0.3456	0.000197143554687487
0.3458	0.000233764648437487
0.346	0.000182800292968757
0.3462	0.000108032226562479
0.3464	5.85937499999823e-05
0.3466	8.94165039062502e-05
0.3468	0.000191955566406251
0.347	0.000129089355468744
0.3472	0.000198364257812514
0.3474	0.000301513671875011
0.3476	0.000189208984374969
0.3478	0.000266113281249999
0.348	5.67626953125039e-05
0.3482	0.000124206542968744
0.3484	6.74438476562476e-05
0.3486	-3.1127929687489e-05
0.3488	0.000123291015624979
0.349	7.11059570312669e-05
0.3492	5.0354003906225e-05
0.3494	0.000187683105468753
0.3496	3.23486328124983e-05
0.3498	4.42504882812471e-05
0.35	0.000119628906249999
0.3502	6.46972656249993e-05
0.3504	6.71386718749745e-05
0.3506	0.000138854980468736
0.3508	8.51440429687454e-05
0.351	0.000182189941406254
0.3512	8.23974609374971e-05
0.3514	1.34277343749843e-05
0.3516	3.38745117187478e-05
0.3518	8.27026367187424e-05
0.352	4.63867187500046e-05
0.3522	0.000122680664062482
0.3524	0.00036743164062499
0.3526	0.000252685546874995
0.3528	0.000115356445312517
0.353	0.000130920410156235
0.3532	2.65502929687432e-05
0.3534	3.96728515625593e-06
0.3536	6.56127929687415e-05
0.3538	0.000117797851562498
0.354	0.000173034667968744
0.3542	0.000186462402343743
0.3544	0.000246887207031241
0.3546	0.00025390625000001
0.3548	0.000235595703124994
0.355	0.000301513671874989
0.3552	0.000267333984375021
0.3554	0.000426635742187506
0.3556	0.00045257568359375
0.3558	0.000282287597656241
0.356	0.000260314941406267
0.3562	0.000168457031249999
0.3564	0.000174255371093754
0.3566	0.000151977539062506
0.3568	0.000213012695312501
0.357	0.000159301757812499
0.3572	0.000297241210937473
0.3574	0.0004052734375
0.3576	0.000288696289062481
0.3578	0.000288696289062504
0.358	0.000251464843749996
0.3582	0.000103149414062495
0.3584	0.000125427246093737
0.3586	1.89208984374993e-05
0.3588	3.93676757812454e-05
0.359	5.76782226562348e-05
0.3592	7.17163085937524e-05
0.3594	0.00025756835937499
0.3596	0.000268554687499997
0.3598	0.000128479003906231
0.36	7.08007812499989e-05
0.3602	0.000109863281249997
0.3604	0.000323791503906248
0.3606	0.000178833007812514
0.3608	0.000195312499999985
0.361	0.000242919921874992
0.3612	0.000269470214843762
0.3614	0.000351562499999982
0.3616	0.000328979492187495
0.3618	0.000260314941406228
0.362	0.000244140625000008
0.3622	0.000177001953124974
0.3624	0.000133666992187506
0.3626	6.34765625000056e-05
0.3628	-4.913330078126e-05
0.363	7.41577148437389e-05
0.3632	-9.76562499999866e-05
0.3634	1.25122070312534e-05
0.3636	0.000106506347656246
0.3638	0.000163879394531249
0.364	0.000215148925781258
0.3642	0.000248413085937501
0.3644	0.000165405273437499
0.3646	0.000170288085937494
0.3648	0.000118103027343733
0.365	9.88769531250011e-05
0.3652	0.000216369628906234
0.3654	0.000297241210937518
0.3656	0.00034301757812499
0.3658	0.000313720703124978
0.366	0.000288696289062498
0.3662	0.00022277832031248
0.3664	7.23266601562432e-05
0.3666	7.01904296874448e-06
0.3668	-2.19726562500052e-05
0.367	7.35473632812482e-05
0.3672	0.000140380859374997
0.3674	0.000103149414062511
0.3676	0.000157470703124976
0.3678	0.000184936523437504
0.368	2.13623046875023e-05
0.3682	7.47680664062523e-05
0.3684	0.000203857421875
0.3686	0.000128479003906259
0.3688	0.000188598632812484
0.369	0.000167541503906246
0.3692	9.03320312500089e-05
0.3694	0.000198669433593764
0.3696	4.54711914062459e-05
0.3698	0.00014923095703124
0.37	9.70458984375167e-05
0.3702	8.54492187500021e-05
0.3704	7.69042968749994e-05
0.3706	4.24194335937513e-05
0.3708	5.49316406248893e-06
0.371	-2.41088867187576e-05
0.3712	-3.81469726562474e-05
0.3714	7.81249999999923e-05
0.3716	4.27246093749802e-05
0.3718	-3.23486328125044e-05
0.372	1.46484374999893e-05
0.3722	-6.43920898437487e-05
0.3724	0.000129699707031247
0.3726	0.000191040039062514
0.3728	0.000182189941406244
0.373	0.000302429199218742
0.3732	0.000256042480468751
0.3734	0.000179443359374983
0.3736	0.000131835937500005
0.3738	-2.89916992187583e-05
0.374	7.53784179687543e-05
0.3742	7.08007812499989e-05
0.3744	8.75854492187267e-05
0.3746	6.46972656249932e-05
0.3748	0.000163879394531261
0.375	0.000274658203124986
0.3752	0.000209960937500006
0.3754	0.000458679199218745
0.3756	0.000455932617187502
0.3758	0.000412597656249999
0.376	0.000426330566406238
0.3762	0.000216064453124989
0.3764	0.000133361816406254
0.3766	0.000102844238281243
0.3768	0.000101623535156228
0.377	-2.62451171874874e-05
0.3772	0.000172424316406258
0.3774	0.000149230957031257
0.3776	0.000196533203124996
0.3778	0.000173950195312502
0.378	8.54492187500134e-05
0.3782	0.000104675292968755
0.3784	8.20922851562456e-05
0.3786	0.000144958496093747
0.3788	7.59887695312511e-05
0.379	8.75854492187658e-05
0.3792	-1.61743164062457e-05
0.3794	0.000121459960937489
0.3796	9.67407226562435e-05
0.3798	4.21142578124947e-05
0.38	7.78198242187582e-05
0.3802	3.02124023437399e-05
0.3804	7.93457031249859e-05
0.3806	1.98364257812467e-05
0.3808	0.000163574218750004
0.381	9.24682617187613e-05
0.3812	0.000123901367187504
0.3814	0.000244140625000014
0.3816	0.000194091796875009
0.3818	0.000278015136718748
0.382	0.000216979980468737
0.3822	0.000181579589843758
0.3824	0.000112915039062474
0.3826	7.87353515624943e-05
0.3828	0.000109252929687494
0.383	0.00013702392578124
0.3832	0.000150451660156239
0.3834	0.00019927978515625
0.3836	0.000316162109374993
0.3838	0.000368652343750006
0.384	0.000444335937500004
0.3842	0.00046203613281249
0.3844	0.000380249023437487
0.3846	0.000308837890624988
0.3848	0.00028045654296874
0.385	0.000150756835937484
0.3852	0.000124206542968755
0.3854	0.000149841308593759
0.3856	0.00010437011718751
0.3858	8.45336914062546e-05
0.386	0.000224609374999998
0.3862	0.000144348144531233
0.3864	0.000131225585937492
0.3866	0.000122985839843745
0.3868	0.000169982910156249
0.387	0.000238037109374997
0.3872	0.000295410156249989
0.3874	0.00035064697265624
0.3876	0.000251464843749996
0.3878	0.000199584960937501
0.388	0.000101318359374982
0.3882	9.21630859374994e-05
0.3884	0.000100097656250006
0.3886	0.000170593261718741
0.3888	0.000207824707031242
0.389	0.000258483886718744
0.3892	0.000216369628906234
0.3894	0.000203247070312487
0.3896	0.000224304199218752
0.3898	0.000219726562499991
0.39	0.0002099609375
0.3902	0.000295410156249995
0.3904	0.000373229980468733
0.3906	0.000380249023437498
0.3908	0.00035247802734373
0.391	0.000393981933593748
0.3912	0.000335693359374986
0.3914	0.000369567871093754
0.3916	0.000146484375000013
0.3918	0.000160827636718749
0.392	0.000277099609375
0.3922	0.000137939453124988
0.3924	0.000198669433593737
0.3926	0.000135803222656269
0.3928	0.000183105468749997
0.393	0.000209960937500011
0.3932	0.000216064453125
0.3934	0.000148925781249989
0.3936	0.000349426269531258
0.3938	0.000280151367187511
0.394	0.000456237792968769
0.3942	0.00048950195312499
0.3944	0.000590209960937501
0.3946	0.000558776855468748
0.3948	0.000434570312500012
0.395	0.000522155761718743
0.3952	0.000374145507812509
0.3954	0.000535888671874992
0.3956	0.000584106445312474
0.3958	0.000673522949218755
0.396	0.000743408203124981
0.3962	0.00093475341796875
0.3964	0.000986938476562501
0.3966	0.0010968017578125
0.3968	0.0011090087890625
0.397	0.00102813720703125
0.3972	0.00105316162109374
0.3974	0.00103210449218748
0.3976	0.000941772460937504
0.3978	0.00100677490234375
0.398	0.000899353027343749
0.3982	0.000982360839843746
0.3984	0.00105926513671876
0.3986	0.000945434570312483
0.3988	0.000884399414062494
0.399	0.000853271484375004
0.3992	0.000683898925781242
0.3994	0.000717163085937503
0.3996	0.000510253906250032
[truncated: 23,576 more rows]
