# Supplementary material for: Implementation of an Open-Source Multiplexing Ion Gate Control for High Kinetic Energy Ion Mobility Spectrometry (HiKE-IMS)
Source: J Am Soc Mass Spectrom. 2023 Jun 5;34(7):1283–94. doi: 10.1021/jasms.3c00013 (PMC10326917; doi:10.1021/jasms.3c00013)
Supplement: Supplementary file 1 — js3c00013_si_001.zip [file js3c00013_si_001.zip › js3c00013_si_001/Code/Cinnemaldehyde/B7O10L10HT2022-08-16cinRR50DR80.csv]

Time	Inten
0	0.222796936035156
0.0001	0.242253112792969
0.0002	0.263546142578125
0.0003	0.286282043457031
0.0004	0.309586486816406
0.0005	0.3312548828125
0.0006	0.353616027832031
0.0007	0.372779846191406
0.0008	0.390789184570312
0.0009	0.407670288085937
0.001	0.422889709472656
0.0011	0.4382421875
0.0012	0.452663269042969
0.0013	0.466665649414062
0.0014	0.479795837402344
0.0015	0.492263793945312
0.0016	0.499656982421875
0.0017	0.506549682617188
0.0018	0.508021545410156
0.0019	0.503506164550781
0.002	0.492625732421875
0.0021	0.473682250976563
0.0022	0.447995910644531
0.0023	0.417034606933594
0.0024	0.382923889160156
0.0025	0.347450561523438
0.0026	0.31304931640625
0.0027	0.282055969238281
0.0028	0.254664611816406
0.0029	0.231267700195313
0.003	0.21267578125
0.0031	0.198160400390625
0.0032	0.187600402832031
0.0033	0.179807434082031
0.0034	0.173997497558594
0.0035	0.169349670410156
0.0036	0.165106506347656
0.0037	0.160989074707031
0.0038	0.156221313476562
0.0039	0.1504296875
0.004	0.14360107421875
0.0041	0.135953063964844
0.0042	0.126933898925781
0.0043	0.117789001464844
0.0044	0.108141784667969
0.0045	0.0983547973632812
0.0046	0.0884063720703125
0.0047	0.0790243530273437
0.0048	0.0700924682617188
0.0049	0.0620816040039063
0.005	0.0549749755859375
0.0051	0.0487509155273437
0.0052	0.0432327270507813
0.0053	0.038585205078125
0.0054	0.0347634887695312
0.0055	0.031817626953125
0.0056	0.0295114135742188
0.0057	0.0275448608398437
0.0058	0.0258929443359375
0.0059	0.0242587280273438
0.006	0.0228280639648438
0.0061	0.0213665771484375
0.0062	0.0197439575195313
0.0063	0.01789306640625
0.0064	0.0156161499023438
0.0065	0.0129641723632812
0.0066	0.0101275634765625
0.0067	0.0069744873046875
0.0068	0.00357086181640626
0.0069	-0.000223693847656248
0.007	-0.004425048828125
0.0071	-0.00871124267578124
0.0072	-0.0134933471679687
0.0073	-0.0177877807617187
0.0074	-0.0223580932617187
0.0075	-0.0269424438476562
0.0076	-0.0316409301757812
0.0077	-0.0360488891601562
0.0078	-0.0403546142578125
0.0079	-0.0442477416992187
0.008	-0.0481689453125
0.0081	-0.0516632080078125
0.0082	-0.0554476928710937
0.0083	-0.058544921875
0.0084	-0.06135986328125
0.0085	-0.0639785766601562
0.0086	-0.066390380859375
0.0087	-0.0685299682617188
0.0088	-0.070699462890625
0.0089	-0.0724600219726562
0.009	-0.0740090942382813
0.0091	-0.0752938842773437
0.0092	-0.0765975952148437
0.0093	-0.0776019287109375
0.0094	-0.0787380981445312
0.0095	-0.0795101928710937
0.0096	-0.0802377319335938
0.0097	-0.0805599975585938
0.0098	-0.0810073852539062
0.0099	-0.0815005493164062
0.01	-0.081883544921875
0.0101	-0.0820806884765625
0.0102	-0.0824038696289062
0.0103	-0.0823513793945312
0.0104	-0.082469482421875
0.0105	-0.0826339721679688
0.0106	-0.082799072265625
0.0107	-0.0830654907226562
0.0108	-0.0830596923828125
0.0109	-0.08313232421875
0.011	-0.0831741333007812
0.0111	-0.0832479858398437
0.0112	-0.0836367797851562
0.0113	-0.0836550903320313
0.0114	-0.083724365234375
0.0115	-0.0837173461914063
0.0116	-0.0837655639648437
0.0117	-0.0839141845703125
0.0118	-0.0839956665039062
0.0119	-0.0840045166015625
0.012	-0.0838961791992187
0.0121	-0.0836428833007812
0.0122	-0.0837680053710937
0.0123	-0.0836056518554687
0.0124	-0.083609619140625
0.0125	-0.083375244140625
0.0126	-0.0830218505859375
0.0127	-0.0827618408203125
0.0128	-0.08245849609375
0.0129	-0.0821810913085938
0.013	-0.0818414306640625
0.0131	-0.0810940551757812
0.0132	-0.080511474609375
0.0133	-0.0796810913085937
0.0134	-0.0788308715820312
0.0135	-0.077857666015625
0.0136	-0.0767160034179687
0.0137	-0.0752529907226562
0.0138	-0.0735159301757813
0.0139	-0.0714913940429688
0.014	-0.0692623901367188
0.0141	-0.0667996215820313
0.0142	-0.0641009521484375
0.0143	-0.0608297729492187
0.0144	-0.057191162109375
0.0145	-0.0534490966796875
0.0146	-0.049393310546875
0.0147	-0.0451388549804687
0.0148	-0.0406655883789063
0.0149	-0.0359521484375
0.015	-0.0310791015625
0.0151	-0.0261578369140625
0.0152	-0.0215521240234375
0.0153	-0.0170797729492188
0.0154	-0.0125765991210938
0.0155	-0.00848937988281251
0.0156	-0.00460205078124999
0.0157	-0.00123291015625002
0.0158	0.00150909423828126
0.0159	0.00381805419921874
0.016	0.00535552978515626
0.0161	0.00662078857421876
0.0162	0.00713134765625001
0.0163	0.00713348388671875
0.0164	0.0063604736328125
0.0165	0.00507537841796875
0.0166	0.00332275390625
0.0167	0.00127166748046875
0.0168	-0.00103607177734374
0.0169	-0.00383880615234375
0.017	-0.0069268798828125
0.0171	-0.0101449584960937
0.0172	-0.0134103393554687
0.0173	-0.0165322875976563
0.0174	-0.01949462890625
0.0175	-0.022432861328125
0.0176	-0.0251992797851563
0.0177	-0.0276116943359375
0.0178	-0.029678955078125
0.0179	-0.03113525390625
0.018	-0.0321405029296875
0.0181	-0.0327227783203125
0.0182	-0.0329205322265625
0.0183	-0.0326339721679688
0.0184	-0.0315817260742187
0.0185	-0.03002197265625
0.0186	-0.027984619140625
0.0187	-0.0253253173828125
0.0188	-0.0227114868164063
0.0189	-0.0194277954101563
0.019	-0.0158090209960937
0.0191	-0.011783447265625
0.0192	-0.00779174804687499
0.0193	-0.00376342773437499
0.0194	0.000218200683593753
0.0195	0.00423095703125002
0.0196	0.00809539794921875
0.0197	0.0119107055664062
0.0198	0.0151678466796875
0.0199	0.0180459594726562
0.02	0.0203353881835937
0.0201	0.0221588134765625
0.0202	0.0234634399414062
0.0203	0.0242416381835938
0.0204	0.0243765258789062
0.0205	0.0238522338867187
0.0206	0.0224557495117188
0.0207	0.020638427734375
0.0208	0.0183248901367188
0.0209	0.0156463623046875
0.021	0.0123175048828125
0.0211	0.008668212890625
0.0212	0.00455841064453125
0.0213	0.00018310546875
0.0214	-0.00420989990234374
0.0215	-0.00883087158203125
0.0216	-0.0134771728515625
0.0217	-0.018082275390625
0.0218	-0.0228689575195312
0.0219	-0.0273681640625
0.022	-0.0315554809570312
0.0221	-0.0357675170898438
0.0222	-0.0396295166015625
0.0223	-0.0435464477539062
0.0224	-0.0469515991210938
0.0225	-0.0501766967773437
0.0226	-0.0530337524414062
0.0227	-0.0554794311523438
0.0228	-0.0578997802734375
0.0229	-0.060103759765625
0.023	-0.0620733642578125
0.0231	-0.0638238525390625
0.0232	-0.0651898193359375
0.0233	-0.0664859008789062
0.0234	-0.06753662109375
0.0235	-0.0684420776367188
0.0236	-0.0693881225585938
0.0237	-0.0700445556640625
0.0238	-0.0702554321289063
0.0239	-0.07069091796875
0.024	-0.0709097290039062
0.0241	-0.0710501098632813
0.0242	-0.0713690185546875
0.0243	-0.0711456298828125
0.0244	-0.0710711669921875
0.0245	-0.0706829833984375
0.0246	-0.0705010986328125
0.0247	-0.0700811767578125
0.0248	-0.0698196411132813
0.0249	-0.069312744140625
0.025	-0.068489990234375
0.0251	-0.0678298950195313
0.0252	-0.0671658325195312
0.0253	-0.0665191650390625
0.0254	-0.0657345581054687
0.0255	-0.0647564697265625
0.0256	-0.0635546875
0.0257	-0.0623831176757813
0.0258	-0.061181640625
0.0259	-0.0600460815429687
0.026	-0.0585830688476563
0.0261	-0.057232666015625
0.0262	-0.0554290771484375
0.0263	-0.0536956787109375
0.0264	-0.0519390869140625
0.0265	-0.05009521484375
0.0266	-0.0481082153320312
0.0267	-0.04588623046875
0.0268	-0.04331787109375
0.0269	-0.0409091186523438
0.027	-0.0382821655273437
0.0271	-0.0353567504882812
0.0272	-0.0324960327148438
0.0273	-0.0289157104492188
0.0274	-0.0252029418945313
0.0275	-0.0211685180664062
0.0276	-0.0168612670898438
0.0277	-0.0123233032226563
0.0278	-0.00716613769531249
0.0279	-0.00157928466796875
0.028	0.00438140869140625
0.0281	0.0110107421875
0.0282	0.0178009033203125
0.0283	0.02533447265625
0.0284	0.0334963989257813
0.0285	0.0421456909179688
0.0286	0.051341552734375
0.0287	0.0611065673828125
0.0288	0.0712576293945312
0.0289	0.0819381713867188
0.029	0.0931228637695313
0.0291	0.10491455078125
0.0292	0.116866455078125
0.0293	0.128996276855469
0.0294	0.141484375
0.0295	0.154328002929688
0.0296	0.167268371582031
0.0297	0.180340270996094
0.0298	0.193512268066406
0.0299	0.206605224609375
0.03	0.219585266113281
0.0301	0.232521667480469
0.0302	0.245351867675781
0.0303	0.258201904296875
0.0304	0.270823974609375
0.0305	0.283093872070313
0.0306	0.294989624023437
0.0307	0.306273193359375
0.0308	0.317677612304687
0.0309	0.32868408203125
0.031	0.339425964355469
0.0311	0.349855041503906
0.0312	0.35960205078125
0.0313	0.368924560546875
0.0314	0.37767822265625
0.0315	0.385777587890625
0.0316	0.392987670898438
0.0317	0.399153747558594
0.0318	0.404237976074219
0.0319	0.408204956054687
0.032	0.411017150878906
0.0321	0.412591857910156
0.0322	0.412410278320312
0.0323	0.410769653320313
0.0324	0.407444458007813
0.0325	0.402374267578125
0.0326	0.395775451660156
0.0327	0.387674255371094
0.0328	0.377500915527344
0.0329	0.365631103515625
0.033	0.352201538085938
0.0331	0.337513427734375
0.0332	0.321293640136719
0.0333	0.304301147460938
0.0334	0.286454772949219
0.0335	0.267796325683594
0.0336	0.248103637695312
0.0337	0.228125610351562
0.0338	0.208042602539062
0.0339	0.187959289550781
0.034	0.168005981445312
0.0341	0.148451843261719
0.0342	0.129388427734375
0.0343	0.111163024902344
0.0344	0.094041748046875
0.0345	0.0778363037109375
0.0346	0.0626040649414063
0.0347	0.0485409545898437
0.0348	0.03565185546875
0.0349	0.0240560913085937
0.035	0.0136947631835938
0.0351	0.00453735351562501
0.0352	-0.00354034423828124
0.0353	-0.0106484985351562
0.0354	-0.01666015625
0.0355	-0.0214569091796875
0.0356	-0.0253167724609375
0.0357	-0.0283392333984375
0.0358	-0.0306976318359375
0.0359	-0.0324044799804687
0.036	-0.0335427856445313
0.0361	-0.0337774658203125
0.0362	-0.0336441040039062
0.0363	-0.0330172729492187
0.0364	-0.0322479248046875
0.0365	-0.0310848999023437
0.0366	-0.0297979736328125
0.0367	-0.0281610107421875
0.0368	-0.026292724609375
0.0369	-0.0242803955078125
0.037	-0.022181396484375
0.0371	-0.0198544311523437
0.0372	-0.017703857421875
0.0373	-0.0148001098632812
0.0374	-0.01172119140625
0.0375	-0.00858703613281248
0.0376	-0.00512359619140625
0.0377	-0.00146759033203127
0.0378	0.002474365234375
0.0379	0.00707122802734375
0.038	0.01197021484375
0.0381	0.01744873046875
0.0382	0.0233062744140625
0.0383	0.0295126342773437
0.0384	0.0364642333984375
0.0385	0.0440631103515625
0.0386	0.05213623046875
0.0387	0.060943603515625
0.0388	0.0700048828125
0.0389	0.0797265625
0.039	0.0899740600585937
0.0391	0.100787353515625
0.0392	0.111985778808594
0.0393	0.123615112304688
0.0394	0.1352490234375
0.0395	0.147496643066406
0.0396	0.159602661132812
0.0397	0.172294006347656
0.0398	0.184967956542969
0.0399	0.197504272460937
0.04	0.210025939941406
0.0401	0.222513427734375
0.0402	0.23488525390625
0.0403	0.247357177734375
0.0404	0.259681396484375
0.0405	0.271680603027344
0.0406	0.283441772460937
0.0407	0.294850463867187
0.0408	0.305973205566406
0.0409	0.317051391601562
0.041	0.327847290039062
0.0411	0.338274841308594
0.0412	0.348208312988281
0.0413	0.357837219238281
0.0414	0.367020263671875
0.0415	0.37561279296875
0.0416	0.383398132324219
0.0417	0.3903662109375
0.0418	0.396195678710937
0.0419	0.401212158203125
0.042	0.405062561035156
0.0421	0.407513122558594
0.0422	0.408607788085938
0.0423	0.408105163574219
0.0424	0.405935668945312
0.0425	0.402145080566406
0.0426	0.396755676269531
0.0427	0.389797058105469
0.0428	0.380898132324219
0.0429	0.370236206054687
0.043	0.357951965332031
0.0431	0.344149475097656
0.0432	0.329068603515625
0.0433	0.312925415039063
0.0434	0.296053161621094
0.0435	0.278414001464844
0.0436	0.259953918457031
0.0437	0.241035461425781
0.0438	0.222108764648437
0.0439	0.203309326171875
0.044	0.184756774902344
0.0441	0.166720275878906
0.0442	0.149320983886719
0.0443	0.133060302734375
0.0444	0.117975769042969
0.0445	0.104055480957031
0.0446	0.0912557983398437
0.0447	0.0798077392578125
0.0448	0.0696694946289062
0.0449	0.0608248901367188
0.045	0.0535641479492188
0.0451	0.0473199462890625
0.0452	0.0420745849609375
0.0453	0.0377737426757812
0.0454	0.0342376708984375
0.0455	0.0314883422851562
0.0456	0.029375
0.0457	0.0276654052734375
0.0458	0.0261727905273437
0.0459	0.0246743774414063
0.046	0.0232571411132812
0.0461	0.0216571044921875
0.0462	0.0202243041992188
0.0463	0.0183843994140625
0.0464	0.0161285400390625
0.0465	0.0135263061523438
0.0466	0.0104800415039063
0.0467	0.00726806640624998
0.0468	0.003768310546875
0.0469	-6.50024414062533e-05
0.047	-0.00419952392578125
0.0471	-0.00858154296874999
0.0472	-0.013338623046875
0.0473	-0.0179415893554688
0.0474	-0.0224252319335937
0.0475	-0.0270828247070312
0.0476	-0.0317889404296875
0.0477	-0.0363937377929688
0.0478	-0.040758056640625
0.0479	-0.0448992919921875
0.048	-0.04882568359375
0.0481	-0.0524969482421875
0.0482	-0.056104736328125
0.0483	-0.059510498046875
0.0484	-0.0625186157226563
0.0485	-0.0652130126953125
0.0486	-0.0675836181640625
0.0487	-0.0697244262695313
0.0488	-0.0718258666992188
0.0489	-0.073692626953125
0.049	-0.0751937866210937
0.0491	-0.0765057373046875
0.0492	-0.0776828002929687
0.0493	-0.0786669921875
0.0494	-0.0795828247070312
0.0495	-0.0803543090820313
0.0496	-0.0811721801757813
0.0497	-0.0815658569335938
0.0498	-0.0819650268554687
0.0499	-0.08238525390625
0.05	-0.082706298828125
0.0501	-0.0830441284179688
0.0502	-0.0835296630859375
0.0503	-0.0835189819335937
0.0504	-0.083577880859375
0.0505	-0.0836834716796875
0.0506	-0.0838424682617187
0.0507	-0.0840878295898438
0.0508	-0.0841836547851563
0.0509	-0.084166259765625
0.051	-0.0841720581054687
0.0511	-0.0841351318359375
0.0512	-0.084376220703125
0.0513	-0.0845779418945313
0.0514	-0.0845989990234375
0.0515	-0.0845831298828125
0.0516	-0.0845550537109375
0.0517	-0.0845257568359375
0.0518	-0.084791259765625
0.0519	-0.0849139404296875
0.052	-0.084827880859375
0.0521	-0.0847628784179688
0.0522	-0.0847592163085937
0.0523	-0.0847543334960937
0.0524	-0.0848031616210938
0.0525	-0.0848959350585938
0.0526	-0.0848300170898437
0.0527	-0.0844900512695312
0.0528	-0.0844107055664062
0.0529	-0.0843112182617188
0.053	-0.0843768310546875
0.0531	-0.0842501831054688
0.0532	-0.0841983032226563
0.0533	-0.0839849853515625
0.0534	-0.0839654541015625
0.0535	-0.0838253784179687
0.0536	-0.0839724731445312
0.0537	-0.0840496826171875
0.0538	-0.0838522338867188
0.0539	-0.0836959838867188
0.054	-0.083609619140625
0.0541	-0.0835223388671875
0.0542	-0.0834445190429687
0.0543	-0.0833358764648438
0.0544	-0.0830596923828125
0.0545	-0.08281005859375
0.0546	-0.0824560546875
0.0547	-0.082164306640625
0.0548	-0.0818392944335938
0.0549	-0.081378173828125
0.055	-0.0807363891601562
0.0551	-0.0799575805664062
0.0552	-0.0791323852539062
0.0553	-0.078514404296875
0.0554	-0.0776553344726563
0.0555	-0.076611328125
0.0556	-0.075567626953125
0.0557	-0.07429931640625
0.0558	-0.073170166015625
0.0559	-0.0719656372070313
0.056	-0.07081298828125
0.0561	-0.0695892333984375
0.0562	-0.0683770751953125
0.0563	-0.06705322265625
0.0564	-0.0658493041992188
0.0565	-0.0648593139648437
0.0566	-0.0639910888671875
0.0567	-0.0629812622070312
0.0568	-0.0620175170898438
0.0569	-0.0611181640625
0.057	-0.0604653930664062
0.0571	-0.0599026489257812
0.0572	-0.0593682861328125
0.0573	-0.0587106323242188
0.0574	-0.05794189453125
0.0575	-0.0572061157226562
0.0576	-0.056551513671875
0.0577	-0.0558453369140625
0.0578	-0.0549942016601562
0.0579	-0.053934326171875
0.058	-0.0525732421875
0.0581	-0.0509646606445312
0.0582	-0.0492584228515625
0.0583	-0.047373046875
0.0584	-0.0451889038085937
0.0585	-0.0424642944335938
0.0586	-0.0396661376953125
0.0587	-0.0364193725585938
0.0588	-0.0332931518554687
0.0589	-0.02984130859375
0.059	-0.0261428833007813
0.0591	-0.0222293090820312
0.0592	-0.0183544921875
0.0593	-0.01434326171875
0.0594	-0.0104788208007812
0.0595	-0.00683380126953125
0.0596	-0.003389892578125
0.0597	0.000106506347656257
0.0598	0.003309326171875
0.0599	0.0060125732421875
0.06	0.0083026123046875
0.0601	0.0099530029296875
0.0602	0.0112216186523438
0.0603	0.0120816040039062
0.0604	0.0124441528320312
0.0605	0.012154541015625
0.0606	0.011192626953125
0.0607	0.00971527099609373
0.0608	0.00768951416015626
0.0609	0.00550506591796875
0.061	0.00287811279296875
0.0611	-0.000334167480468744
0.0612	-0.00390106201171875
0.0613	-0.00767120361328125
0.0614	-0.011624755859375
0.0615	-0.015648193359375
0.0616	-0.0197476196289062
0.0617	-0.0237844848632812
0.0618	-0.0281036376953125
0.0619	-0.032242431640625
0.062	-0.0360659790039062
0.0621	-0.0397244262695313
0.0622	-0.0433181762695312
0.0623	-0.0466571044921875
0.0624	-0.0498916625976562
0.0625	-0.05285888671875
0.0626	-0.055465087890625
0.0627	-0.0575042724609375
0.0628	-0.0595736694335938
0.0629	-0.0612722778320312
0.063	-0.0627890014648437
0.0631	-0.06413330078125
0.0632	-0.0649346923828125
0.0633	-0.0655715942382812
0.0634	-0.06575439453125
0.0635	-0.0657498168945313
0.0636	-0.0656076049804687
0.0637	-0.0650665283203125
0.0638	-0.0641207885742187
0.0639	-0.0627011108398438
0.064	-0.0610491943359375
0.0641	-0.059083251953125
0.0642	-0.0569097900390625
0.0643	-0.0542019653320312
0.0644	-0.0511923217773438
0.0645	-0.04772216796875
0.0646	-0.0438973999023437
0.0647	-0.0399102783203125
0.0648	-0.0356918334960938
0.0649	-0.0312408447265625
0.065	-0.0264602661132813
0.0651	-0.0216046142578125
0.0652	-0.0168405151367187
0.0653	-0.01204345703125
0.0654	-0.00758026123046875
0.0655	-0.0032525634765625
0.0656	0.000991516113281257
0.0657	0.00478668212890625
0.0658	0.00810852050781251
0.0659	0.01102783203125
0.066	0.013426513671875
0.0661	0.0153411865234375
0.0662	0.0167764282226563
0.0663	0.01782470703125
0.0664	0.018251953125
0.0665	0.0183071899414062
0.0666	0.0179281616210938
0.0667	0.0172705078125
0.0668	0.016610107421875
0.0669	0.015677490234375
0.067	0.014722900390625
0.0671	0.0136715698242188
0.0672	0.0127215576171875
0.0673	0.0121426391601562
0.0674	0.0118658447265625
0.0675	0.0120819091796875
0.0676	0.0127081298828125
0.0677	0.0136373901367187
0.0678	0.015294189453125
0.0679	0.0176934814453125
0.068	0.02081787109375
0.0681	0.0247030639648437
0.0682	0.0291693115234375
0.0683	0.0344757080078125
0.0684	0.04052978515625
0.0685	0.0473602294921875
0.0686	0.0549331665039062
0.0687	0.0632830810546875
0.0688	0.0722781372070313
0.0689	0.0818441772460938
0.069	0.0919900512695313
0.0691	0.102732543945312
0.0692	0.11406494140625
0.0693	0.125631103515625
0.0694	0.137642822265625
0.0695	0.149761352539062
0.0696	0.162144470214844
0.0697	0.174854125976562
0.0698	0.188646850585937
0.0699	0.203831481933594
0.07	0.220593566894531
0.0701	0.239923400878906
0.0702	0.261116638183594
0.0703	0.28382080078125
0.0704	0.307156066894531
0.0705	0.329015808105469
0.0706	0.351007385253906
0.0707	0.36998291015625
0.0708	0.387685546875
0.0709	0.40439453125
0.071	0.419389953613281
0.0711	0.434600219726563
0.0712	0.448916320800781
0.0713	0.462507934570313
0.0714	0.475248107910156
0.0715	0.487090759277344
0.0716	0.494903564453125
0.0717	0.501517944335938
0.0718	0.503100280761719
0.0719	0.49812255859375
0.072	0.487257080078125
0.0721	0.468304138183594
0.0722	0.442656860351563
0.0723	0.411741333007813
0.0724	0.377481079101562
0.0725	0.3416796875
0.0726	0.307013244628906
0.0727	0.276069946289063
0.0728	0.248494873046875
0.0729	0.225154724121094
0.073	0.206219787597656
0.0731	0.191515502929687
0.0732	0.1805029296875
0.0733	0.172461242675781
0.0734	0.166305236816406
0.0735	0.161126403808594
0.0736	0.156089477539062
0.0737	0.150751647949219
0.0738	0.144580688476563
0.0739	0.137262573242187
0.074	0.128570556640625
0.0741	0.118641967773438
0.0742	0.107162170410156
0.0743	0.0945913696289063
0.0744	0.0815512084960937
0.0745	0.06775146484375
0.0746	0.0539785766601562
0.0747	0.03998779296875
0.0748	0.0263507080078125
0.0749	0.0131491088867187
0.075	0.000896301269531233
0.0751	-0.010518798828125
0.0752	-0.0210848999023437
0.0753	-0.030689697265625
0.0754	-0.0393667602539062
0.0755	-0.0471142578125
0.0756	-0.0537344360351562
0.0757	-0.059476318359375
0.0758	-0.064417724609375
0.0759	-0.068641357421875
0.076	-0.0724551391601562
0.0761	-0.0754644775390625
0.0762	-0.0780584716796875
0.0763	-0.08014404296875
0.0764	-0.0817880249023437
0.0765	-0.0833395385742188
0.0766	-0.0845733642578125
0.0767	-0.0854534912109375
0.0768	-0.0861404418945313
0.0769	-0.0865643310546875
0.077	-0.086768798828125
0.0771	-0.0868170166015625
0.0772	-0.0868121337890625
0.0773	-0.0864962768554687
0.0774	-0.085753173828125
0.0775	-0.0848471069335937
0.0776	-0.0838714599609375
0.0777	-0.0825521850585938
0.0778	-0.0810910034179688
0.0779	-0.07924072265625
0.078	-0.0769207763671875
0.0781	-0.07439453125
0.0782	-0.0714385986328125
0.0783	-0.0684710693359375
0.0784	-0.0650393676757813
0.0785	-0.0611105346679687
0.0786	-0.057071533203125
0.0787	-0.0524069213867187
0.0788	-0.0479537963867187
0.0789	-0.0431231689453125
0.079	-0.0382046508789063
0.0791	-0.0331036376953125
0.0792	-0.0279937744140625
0.0793	-0.0228366088867187
0.0794	-0.0180621337890625
0.0795	-0.0134268188476562
0.0796	-0.00907623291015625
0.0797	-0.00496978759765625
0.0798	-0.00139068603515624
0.0799	0.0019207763671875
0.08	0.00446563720703125
0.0801	0.00623413085937501
0.0802	0.00754547119140625
0.0803	0.0082562255859375
0.0804	0.00837036132812501
0.0805	0.00784118652343752
0.0806	0.00654693603515626
0.0807	0.00460235595703128
0.0808	0.00209869384765625
0.0809	-0.000692138671874995
0.081	-0.00406158447265624
0.0811	-0.007825927734375
0.0812	-0.0119790649414062
0.0813	-0.0164163208007813
0.0814	-0.020909423828125
0.0815	-0.0255093383789062
0.0816	-0.0301531982421875
0.0817	-0.0347311401367187
0.0818	-0.0394692993164062
0.0819	-0.0440524291992187
0.082	-0.0482333374023437
0.0821	-0.0523184204101563
0.0822	-0.0560256958007813
0.0823	-0.0595364379882812
0.0824	-0.0629052734375
0.0825	-0.0658978271484375
0.0826	-0.0687347412109375
0.0827	-0.0709725952148437
0.0828	-0.0729147338867187
0.0829	-0.0747781372070312
0.083	-0.0762368774414063
0.0831	-0.0776235961914063
0.0832	-0.07849365234375
0.0833	-0.0789834594726563
0.0834	-0.0791775512695312
0.0835	-0.078974609375
0.0836	-0.0788418579101562
0.0837	-0.0782025146484375
0.0838	-0.077152099609375
0.0839	-0.0755368041992187
0.084	-0.0737240600585937
0.0841	-0.07143310546875
0.0842	-0.068868408203125
0.0843	-0.065914306640625
0.0844	-0.06251953125
0.0845	-0.0585598754882813
0.0846	-0.0541653442382812
0.0847	-0.0497677612304687
0.0848	-0.044970703125
0.0849	-0.0398141479492188
0.085	-0.0345358276367187
0.0851	-0.0289385986328125
0.0852	-0.0233193969726563
0.0853	-0.0178265380859375
0.0854	-0.0124765014648437
0.0855	-0.00715240478515625
0.0856	-0.00215667724609375
0.0857	0.00268707275390624
0.0858	0.00703918457031251
0.0859	0.0109259033203125
0.086	0.0142587280273438
0.0861	0.017054443359375
0.0862	0.019266357421875
0.0863	0.0211935424804688
0.0864	0.0223532104492187
0.0865	0.0230133056640625
0.0866	0.02311767578125
0.0867	0.0227435302734375
0.0868	0.0220242309570313
0.0869	0.0210595703125
0.087	0.0198785400390625
0.0871	0.018365478515625
0.0872	0.016572265625
0.0873	0.0149609375
0.0874	0.0133734130859375
0.0875	0.0119918823242187
0.0876	0.0106192016601563
0.0877	0.00941009521484373
0.0878	0.00859527587890625
0.0879	0.00798370361328125
0.088	0.00788970947265623
0.0881	0.00816528320312503
0.0882	0.00887481689453125
0.0883	0.00992828369140625
0.0884	0.0114697265625
0.0885	0.0135546875
0.0886	0.016173095703125
0.0887	0.0193450927734375
0.0888	0.0229879760742187
0.0889	0.0270724487304688
0.089	0.0316912841796875
0.0891	0.0369491577148438
0.0892	0.0427130126953125
0.0893	0.0490863037109375
0.0894	0.0559536743164062
0.0895	0.063218994140625
0.0896	0.0711148071289063
0.0897	0.0796231079101562
0.0898	0.0887832641601563
0.0899	0.098428955078125
0.09	0.108573303222656
0.0901	0.119225158691406
0.0902	0.130269775390625
0.0903	0.142031555175781
0.0904	0.154473571777344
0.0905	0.167201232910156
0.0906	0.180346374511719
0.0907	0.19368408203125
0.0908	0.207408142089844
0.0909	0.221468200683594
0.091	0.235746459960938
0.0911	0.250014038085937
0.0912	0.264104919433594
0.0913	0.277919921875
0.0914	0.291461791992187
0.0915	0.3043994140625
0.0916	0.316642456054687
0.0917	0.328320922851563
0.0918	0.338976745605469
0.0919	0.348387756347656
0.092	0.356670837402344
0.0921	0.363646545410156
0.0922	0.36902587890625
0.0923	0.372597961425781
0.0924	0.374286804199219
0.0925	0.373768615722656
0.0926	0.371599731445312
0.0927	0.367310180664063
0.0928	0.361156311035156
0.0929	0.352999572753906
0.093	0.342820434570312
0.0931	0.330853881835938
0.0932	0.317161560058594
0.0933	0.302208251953125
0.0934	0.286455993652344
0.0935	0.269292602539063
0.0936	0.25093505859375
0.0937	0.231647644042969
0.0938	0.212070617675781
0.0939	0.192232360839844
0.094	0.172428283691406
0.0941	0.152690734863281
0.0942	0.133251342773437
0.0943	0.114305725097656
0.0944	0.09624267578125
0.0945	0.0789529418945312
0.0946	0.0628204345703125
0.0947	0.0474322509765625
0.0948	0.0333895874023438
0.0949	0.0203170776367188
0.095	0.0086395263671875
0.0951	-0.00181549072265624
0.0952	-0.011151123046875
0.0953	-0.0194512939453125
0.0954	-0.0268511962890625
0.0955	-0.033018798828125
0.0956	-0.0382437133789062
0.0957	-0.0426019287109375
0.0958	-0.0461871337890625
0.0959	-0.0492044067382812
0.096	-0.0516680908203125
0.0961	-0.0536581420898438
0.0962	-0.0551089477539062
0.0963	-0.0562289428710937
0.0964	-0.0569528198242188
0.0965	-0.05770751953125
0.0966	-0.0584072875976562
0.0967	-0.0588265991210937
0.0968	-0.0594024658203125
0.0969	-0.0596853637695312
0.097	-0.0601031494140625
0.0971	-0.0606814575195312
0.0972	-0.061419677734375
0.0973	-0.0622476196289063
0.0974	-0.0628973388671875
0.0975	-0.0637457275390625
0.0976	-0.064691162109375
0.0977	-0.0657553100585937
0.0978	-0.066861572265625
0.0979	-0.0681207275390625
0.098	-0.0692648315429688
0.0981	-0.0702474975585937
0.0982	-0.0714175415039063
0.0983	-0.0728732299804687
0.0984	-0.074110107421875
0.0985	-0.0753225708007813
0.0986	-0.076524658203125
0.0987	-0.0776263427734375
0.0988	-0.0786737060546875
0.0989	-0.079920654296875
0.099	-0.0809796142578125
0.0991	-0.0819549560546875
0.0992	-0.0828659057617187
0.0993	-0.0834982299804688
0.0994	-0.084180908203125
0.0995	-0.0850271606445313
0.0996	-0.0856735229492187
0.0997	-0.0861679077148438
0.0998	-0.0866778564453125
0.0999	-0.0869338989257813
0.1	-0.0873239135742188
0.1001	-0.0877444458007812
0.1002	-0.0880157470703125
0.1003	-0.088358154296875
0.1004	-0.088465576171875
0.1005	-0.0885302734375
0.1006	-0.0886996459960938
0.1007	-0.0888177490234375
0.1008	-0.0890982055664063
0.1009	-0.089105224609375
0.101	-0.0890176391601563
0.1011	-0.0888034057617188
0.1012	-0.0888796997070313
0.1013	-0.0889608764648437
0.1014	-0.0889559936523437
0.1015	-0.0887619018554687
0.1016	-0.0885952758789063
0.1017	-0.0882192993164062
0.1018	-0.0880075073242187
0.1019	-0.0879888916015625
0.102	-0.0876492309570313
0.1021	-0.087261962890625
0.1022	-0.0868887329101563
0.1023	-0.0863644409179688
0.1024	-0.0860617065429688
0.1025	-0.0857290649414062
0.1026	-0.0853311157226563
0.1027	-0.0847244262695313
0.1028	-0.0841500854492187
0.1029	-0.0835018920898437
0.103	-0.0828018188476563
0.1031	-0.0821795654296875
0.1032	-0.0813858032226562
0.1033	-0.0805126953125
0.1034	-0.0793426513671875
0.1035	-0.0780343627929687
0.1036	-0.0769622802734375
0.1037	-0.0754855346679687
0.1038	-0.0737554931640625
0.1039	-0.0718685913085938
0.104	-0.069500732421875
0.1041	-0.0670870971679688
0.1042	-0.06438720703125
0.1043	-0.0614389038085938
0.1044	-0.058148193359375
0.1045	-0.0545263671875
0.1046	-0.0503842163085938
0.1047	-0.0461465454101562
0.1048	-0.0418069458007812
0.1049	-0.0371954345703125
0.105	-0.0324224853515625
0.1051	-0.0274771118164062
0.1052	-0.022418212890625
0.1053	-0.0174172973632812
0.1054	-0.0127548217773437
0.1055	-0.00807037353515626
0.1056	-0.0037420654296875
0.1057	0.000511779785156249
0.1058	0.00425811767578126
0.1059	0.007581787109375
0.106	0.0103878784179687
0.1061	0.0126043701171875
0.1062	0.0145114135742188
0.1063	0.0159805297851563
0.1064	0.0170086669921875
0.1065	0.0173345947265625
0.1066	0.0173367309570313
0.1067	0.01697265625
0.1068	0.0164068603515625
0.1069	0.0156561279296875
0.107	0.0149349975585938
0.1071	0.0139895629882813
0.1072	0.0131033325195312
0.1073	0.0124050903320313
0.1074	0.0121255493164062
0.1075	0.0122720336914063
0.1076	0.012784423828125
0.1077	0.013702392578125
0.1078	0.0152993774414062
0.1079	0.017401123046875
0.108	0.0203912353515625
0.1081	0.0241452026367188
0.1082	0.028516845703125
0.1083	0.0337551879882812
0.1084	0.0395849609375
0.1085	0.0463241577148438
0.1086	0.05386962890625
0.1087	0.0621163940429687
0.1088	0.0711236572265625
0.1089	0.0806521606445312
0.109	0.0909030151367188
0.1091	0.101497192382813
0.1092	0.11285400390625
0.1093	0.124618835449219
0.1094	0.136724243164063
0.1095	0.148946228027344
0.1096	0.16130615234375
0.1097	0.173996887207031
0.1098	0.186816711425781
0.1099	0.199668884277344
0.11	0.21238037109375
0.1101	0.225032348632812
0.1102	0.237392883300781
0.1103	0.249790954589844
0.1104	0.2620263671875
0.1105	0.274078369140625
0.1106	0.285928344726562
0.1107	0.297195129394531
0.1108	0.308035278320312
0.1109	0.318829956054688
0.111	0.329428405761719
0.1111	0.339755554199219
0.1112	0.34967529296875
0.1113	0.358990783691406
0.1114	0.367817077636719
0.1115	0.376127624511719
0.1116	0.383689880371094
0.1117	0.390618286132812
0.1118	0.39643798828125
0.1119	0.401128234863281
0.112	0.404600830078125
0.1121	0.406957092285156
0.1122	0.408131103515625
0.1123	0.407608337402344
0.1124	0.405625
0.1125	0.401810913085937
0.1126	0.396419677734375
0.1127	0.389376220703125
0.1128	0.380624389648437
0.1129	0.370337524414062
0.113	0.358232421875
0.1131	0.344498291015625
0.1132	0.329479064941406
0.1133	0.313314819335937
0.1134	0.296593933105469
0.1135	0.27904052734375
0.1136	0.260537719726562
0.1137	0.241376342773438
0.1138	0.222029418945312
0.1139	0.202848510742188
0.114	0.183878479003906
0.1141	0.165369873046875
0.1142	0.14754150390625
0.1143	0.130285034179688
0.1144	0.114259033203125
0.1145	0.0992367553710938
0.1146	0.0857498168945312
0.1147	0.0732376098632812
0.1148	0.0620364379882812
0.1149	0.0520208740234375
0.115	0.0433505249023437
0.1151	0.0359402465820313
0.1152	0.0296832275390625
0.1153	0.0242477416992187
0.1154	0.0195675659179688
0.1155	0.0156991577148438
0.1156	0.012452392578125
0.1157	0.00967315673828126
0.1158	0.00723602294921874
0.1159	0.00493896484375
0.116	0.0025457763671875
0.1161	0.000204772949218751
0.1162	-0.00226928710937502
0.1163	-0.00488403320312501
0.1164	-0.00754913330078125
0.1165	-0.0105984497070312
0.1166	-0.014036865234375
0.1167	-0.0175564575195312
0.1168	-0.0212564086914062
0.1169	-0.0249887084960937
0.117	-0.0287045288085937
0.1171	-0.0325772094726562
0.1172	-0.036396484375
0.1173	-0.0400677490234375
0.1174	-0.0436322021484375
0.1175	-0.0467465209960937
0.1176	-0.049483642578125
0.1177	-0.05189453125
0.1178	-0.0539227294921875
0.1179	-0.0556448364257812
0.118	-0.0565176391601562
0.1181	-0.0570327758789062
0.1182	-0.0567266845703125
0.1183	-0.0561700439453125
0.1184	-0.0550875854492187
0.1185	-0.0535403442382812
0.1186	-0.0512820434570312
0.1187	-0.048568115234375
0.1188	-0.0454348754882812
0.1189	-0.0422250366210937
0.119	-0.0386090087890625
0.1191	-0.0349130249023437
0.1192	-0.0309262084960937
0.1193	-0.0269192504882813
0.1194	-0.0227407836914063
0.1195	-0.0190774536132813
0.1196	-0.0155758666992187
0.1197	-0.012286376953125
0.1198	-0.00930633544921873
0.1199	-0.00669708251953124
0.12	-0.00447235107421877
0.1201	-0.00299468994140625
0.1202	-0.00191650390624999
0.1203	-0.00153350830078125
0.1204	-0.00141113281249999
0.1205	-0.00192535400390624
0.1206	-0.00306457519531252
0.1207	-0.0047186279296875
0.1208	-0.00698272705078125
0.1209	-0.00962860107421874
0.121	-0.0125143432617187
0.1211	-0.0157809448242188
0.1212	-0.0192672729492187
0.1213	-0.0230642700195312
0.1214	-0.0270761108398437
0.1215	-0.0313046264648437
0.1216	-0.0353314208984375
0.1217	-0.0392214965820313
0.1218	-0.043338623046875
0.1219	-0.0474868774414062
0.122	-0.0513668823242188
0.1221	-0.0550274658203125
0.1222	-0.0583697509765625
0.1223	-0.061502685546875
0.1224	-0.064515380859375
0.1225	-0.067340087890625
0.1226	-0.0698959350585938
0.1227	-0.0719985961914062
0.1228	-0.073885498046875
0.1229	-0.075467529296875
0.123	-0.0768185424804687
0.1231	-0.07798828125
0.1232	-0.0788388061523437
0.1233	-0.0794100952148437
0.1234	-0.0795059204101563
0.1235	-0.0794384765625
0.1236	-0.0790585327148437
0.1237	-0.0783584594726562
0.1238	-0.0774884033203125
0.1239	-0.0761038208007813
0.124	-0.0741897583007813
0.1241	-0.0721331787109375
0.1242	-0.0695748901367187
0.1243	-0.066829833984375
0.1244	-0.0635623168945312
0.1245	-0.0598361206054687
0.1246	-0.055673828125
0.1247	-0.0512142944335938
0.1248	-0.0464913940429688
0.1249	-0.0415530395507812
0.125	-0.0363381958007813
0.1251	-0.030828857421875
0.1252	-0.0250604248046875
0.1253	-0.0193487548828125
0.1254	-0.0138766479492188
0.1255	-0.00843139648437499
0.1256	-0.00332244873046873
0.1257	0.00176544189453127
0.1258	0.0064544677734375
0.1259	0.0106982421875
0.126	0.0143679809570312
0.1261	0.0174774169921875
0.1262	0.0201071166992187
0.1263	0.0221932983398438
0.1264	0.0239312744140625
0.1265	0.0247738647460938
0.1266	0.0251156616210938
0.1267	0.0251113891601562
0.1268	0.0245053100585938
0.1269	0.0236297607421875
0.127	0.0226864624023437
0.1271	0.0212802124023437
0.1272	0.0196029663085937
0.1273	0.0178512573242188
0.1274	0.0163409423828125
0.1275	0.0147509765625
0.1276	0.0134664916992187
0.1277	0.012257080078125
0.1278	0.01132568359375
0.1279	0.0107791137695313
0.128	0.0105267333984375
0.1281	0.0108920288085938
0.1282	0.0116064453125
0.1283	0.0128817749023438
0.1284	0.0144052124023438
0.1285	0.01656494140625
0.1286	0.0193362426757813
0.1287	0.0226132202148438
0.1288	0.0265310668945313
0.1289	0.0309597778320313
0.129	0.0358203125
0.1291	0.0411834716796875
0.1292	0.0473367309570312
0.1293	0.054010009765625
0.1294	0.0609042358398438
0.1295	0.069151611328125
0.1296	0.0771157836914062
0.1297	0.0860134887695313
0.1298	0.0962139892578125
0.1299	0.108725891113281
0.13	0.123134460449219
0.1301	0.140601501464844
0.1302	0.160653991699219
0.1303	0.18246826171875
0.1304	0.205841369628906
0.1305	0.229159240722656
0.1306	0.252462463378906
0.1307	0.273728637695312
0.1308	0.293432922363281
0.1309	0.312554931640625
0.131	0.330669250488281
0.1311	0.349342651367188
0.1312	0.368061218261719
0.1313	0.386158142089844
0.1314	0.403401184082031
0.1315	0.420208740234375
0.1316	0.433189086914062
0.1317	0.445204162597656
0.1318	0.452198791503906
0.1319	0.452658386230469
0.132	0.44705078125
0.1321	0.433121643066406
0.1322	0.412762145996094
0.1323	0.386852111816406
0.1324	0.357255554199219
0.1325	0.326042785644531
0.1326	0.295849304199219
0.1327	0.268754577636719
0.1328	0.244682312011719
0.1329	0.224755859375
0.133	0.209254455566406
0.1331	0.197400512695313
0.1332	0.189216003417969
0.1333	0.183711547851562
0.1334	0.180169372558594
0.1335	0.177514038085937
0.1336	0.175021362304688
0.1337	0.171980590820312
0.1338	0.167985534667969
0.1339	0.162996215820312
0.134	0.1567431640625
0.1341	0.149238586425781
0.1342	0.140789184570312
0.1343	0.131122741699219
0.1344	0.120826110839844
0.1345	0.110381469726563
0.1346	0.100208740234375
0.1347	0.08998291015625
0.1348	0.0803976440429687
0.1349	0.0714337158203125
0.135	0.0633493041992188
0.1351	0.0562149047851562
0.1352	0.0503738403320313
0.1353	0.0453213500976562
0.1354	0.0410348510742187
0.1355	0.0374295043945313
0.1356	0.0348440551757812
0.1357	0.0328054809570312
0.1358	0.0313037109375
0.1359	0.0300717163085937
0.136	0.0290182495117188
0.1361	0.0279150390625
0.1362	0.0269635009765625
0.1363	0.0258062744140625
0.1364	0.0248748779296875
0.1365	0.0235296630859375
0.1366	0.02201904296875
0.1367	0.02026611328125
0.1368	0.0182669067382813
0.1369	0.0163613891601563
0.137	0.0144091796875
0.1371	0.0123406982421875
0.1372	0.0103216552734375
0.1373	0.00820404052734375
0.1374	0.00646820068359376
0.1375	0.0048236083984375
0.1376	0.0035845947265625
0.1377	0.00261138916015625
0.1378	0.001956787109375
0.1379	0.00159515380859375
0.138	0.001663818359375
0.1381	0.0023388671875
0.1382	0.00356658935546875
0.1383	0.00507507324218751
0.1384	0.007093505859375
0.1385	0.00920257568359374
0.1386	0.0122784423828125
0.1387	0.0156198120117187
0.1388	0.0196084594726563
0.1389	0.0239315795898437
0.139	0.0286651611328125
0.1391	0.0337985229492187
0.1392	0.0395864868164063
0.1393	0.045921630859375
0.1394	0.0523165893554687
0.1395	0.0602264404296875
0.1396	0.0674270629882813
0.1397	0.0758322143554688
0.1398	0.0855477905273438
0.1399	0.097320556640625
0.14	0.111201477050781
0.1401	0.128285827636719
0.1402	0.147785034179687
0.1403	0.169157104492188
0.1404	0.192297058105469
0.1405	0.215416564941406
0.1406	0.238460388183594
0.1407	0.259494323730469
0.1408	0.279526062011719
0.1409	0.298818664550781
0.141	0.317014465332031
0.1411	0.335775146484375
0.1412	0.354842224121094
0.1413	0.373190307617187
0.1414	0.391050109863281
0.1415	0.408087768554687
0.1416	0.421896057128906
0.1417	0.434238586425781
0.1418	0.441864013671875
0.1419	0.442874450683594
0.142	0.437960815429688
0.1421	0.424603271484375
0.1422	0.404786987304687
0.1423	0.379443054199219
0.1424	0.350386047363281
0.1425	0.319772338867187
0.1426	0.290201110839844
0.1427	0.263498229980469
0.1428	0.239942016601563
0.1429	0.220469665527344
0.143	0.205498962402344
0.1431	0.1941796875
0.1432	0.186456909179687
0.1433	0.181397705078125
0.1434	0.178294372558594
0.1435	0.176143798828125
0.1436	0.174083557128906
0.1437	0.171626892089844
0.1438	0.1681591796875
0.1439	0.163531188964844
0.144	0.157858581542969
0.1441	0.150920104980469
0.1442	0.142919921875
0.1443	0.133723449707031
0.1444	0.124142456054688
0.1445	0.114247131347656
0.1446	0.104560546875
0.1447	0.0951544189453125
0.1448	0.0861990356445312
0.1449	0.0778408813476563
0.145	0.0704632568359375
0.1451	0.0640133666992188
0.1452	0.0587319946289063
0.1453	0.0544931030273437
0.1454	0.0509646606445312
0.1455	0.04828125
0.1456	0.04624267578125
0.1457	0.0449441528320313
0.1458	0.0442788696289062
0.1459	0.043857421875
0.146	0.0435281372070313
0.1461	0.0432363891601562
0.1462	0.043016357421875
0.1463	0.042716064453125
0.1464	0.0424322509765625
0.1465	0.0417941284179687
0.1466	0.0408551025390625
0.1467	0.0397244262695313
0.1468	0.0384423828125
0.1469	0.0367367553710938
0.147	0.0353604125976563
0.1471	0.0338958740234375
0.1472	0.0323318481445313
0.1473	0.0307144165039063
0.1474	0.0295172119140625
0.1475	0.0286337280273437
0.1476	0.0280349731445313
0.1477	0.02814453125
0.1478	0.0286578369140625
0.1479	0.029552001953125
0.148	0.03130859375
0.1481	0.0339218139648437
0.1482	0.0372079467773438
0.1483	0.0413485717773438
0.1484	0.046082763671875
0.1485	0.051702880859375
0.1486	0.0579998779296875
0.1487	0.06532958984375
0.1488	0.0734548950195312
0.1489	0.0819631958007812
0.149	0.0912057495117187
0.1491	0.100940856933594
0.1492	0.111319885253906
0.1493	0.122341613769531
0.1494	0.133609924316406
0.1495	0.145140686035156
0.1496	0.157003173828125
0.1497	0.168971252441406
0.1498	0.181102600097656
0.1499	0.193495178222656
0.15	0.20594482421875
0.1501	0.218285827636719
0.1502	0.230564270019531
0.1503	0.242617797851563
0.1504	0.254778442382812
0.1505	0.2667626953125
0.1506	0.2786083984375
0.1507	0.29030029296875
0.1508	0.301396179199219
0.1509	0.312287292480469
0.151	0.32327880859375
0.1511	0.333867492675781
0.1512	0.344454345703125
0.1513	0.354560852050781
0.1514	0.36417236328125
0.1515	0.373234252929687
0.1516	0.381736145019531
0.1517	0.389642333984375
0.1518	0.396627502441406
0.1519	0.402591552734375
0.152	0.407304077148437
0.1521	0.410854797363281
0.1522	0.413280944824219
0.1523	0.414295043945313
0.1524	0.413665771484375
0.1525	0.411256408691406
0.1526	0.407229919433594
0.1527	0.401354370117187
0.1528	0.393948974609375
0.1529	0.384894714355469
0.153	0.3739794921875
0.1531	0.361515197753906
0.1532	0.347413330078125
0.1533	0.332018432617187
0.1534	0.315689697265625
0.1535	0.298752136230469
0.1536	0.281277770996094
0.1537	0.262867736816406
0.1538	0.243917846679687
0.1539	0.225165100097656
0.154	0.206514892578125
0.1541	0.18812744140625
0.1542	0.170684509277344
0.1543	0.153744506835937
0.1544	0.137755737304687
0.1545	0.123002624511719
0.1546	0.109537963867187
0.1547	0.0973544311523438
0.1548	0.0864431762695313
0.1549	0.0768548583984375
0.155	0.0684332275390625
0.1551	0.0612673950195313
0.1552	0.0555181884765625
0.1553	0.0506723022460937
0.1554	0.04676025390625
0.1555	0.043538818359375
0.1556	0.0409762573242188
0.1557	0.0388876342773437
0.1558	0.0374932861328125
0.1559	0.0361373901367188
0.156	0.0349124145507812
0.1561	0.0335366821289062
0.1562	0.0323370361328125
0.1563	0.0309625244140625
0.1564	0.0296261596679688
0.1565	0.0279891967773438
0.1566	0.0262750244140625
0.1567	0.0242620849609375
0.1568	0.0220428466796875
0.1569	0.019930419921875
0.157	0.0177459716796875
0.1571	0.01550048828125
0.1572	0.0134515380859375
0.1573	0.01126708984375
0.1574	0.00933105468750001
0.1575	0.00755035400390626
0.1576	0.00627075195312501
0.1577	0.00537322998046875
0.1578	0.00470642089843751
0.1579	0.00435516357421875
0.158	0.0045111083984375
0.1581	0.005037841796875
0.1582	0.00644256591796875
0.1583	0.0079827880859375
0.1584	0.0101007080078125
0.1585	0.0124615478515625
0.1586	0.0155093383789063
0.1587	0.019007568359375
0.1588	0.0231784057617187
0.1589	0.027645263671875
0.159	0.03273681640625
0.1591	0.0379446411132813
0.1592	0.043936767578125
0.1593	0.050233154296875
0.1594	0.0573605346679687
0.1595	0.06458740234375
0.1596	0.0724240112304688
0.1597	0.080728759765625
0.1598	0.089569091796875
0.1599	0.099063720703125
0.16	0.109115905761719
0.1601	0.119625854492188
0.1602	0.130758666992188
0.1603	0.142087097167969
0.1604	0.1541064453125
0.1605	0.166693420410156
0.1606	0.179693298339844
0.1607	0.193107604980469
0.1608	0.206641235351562
0.1609	0.220496826171875
0.161	0.23465087890625
0.1611	0.248804016113281
0.1612	0.263176574707031
0.1613	0.277181396484375
0.1614	0.290769653320313
0.1615	0.303694458007812
0.1616	0.316212463378906
0.1617	0.328081665039062
0.1618	0.339301452636719
0.1619	0.349298400878906
0.162	0.358040466308594
0.1621	0.365372314453125
0.1622	0.371559448242188
0.1623	0.375804443359375
0.1624	0.378346557617187
0.1625	0.378986206054687
0.1626	0.377606506347656
0.1627	0.374297790527344
0.1628	0.369132690429687
0.1629	0.362095642089844
0.163	0.353217163085938
0.1631	0.342349853515625
0.1632	0.330025329589844
0.1633	0.316167602539063
0.1634	0.3013818359375
0.1635	0.285844421386719
0.1636	0.269313354492187
0.1637	0.252106018066406
0.1638	0.234264526367187
0.1639	0.216296997070312
0.164	0.198798217773437
0.1641	0.181470336914063
0.1642	0.165029907226562
0.1643	0.148999328613281
0.1644	0.134093933105469
0.1645	0.120318298339844
0.1646	0.107715148925781
0.1647	0.0965130615234375
0.1648	0.0865109252929688
0.1649	0.0777178955078125
0.165	0.0702716064453125
0.1651	0.063974609375
0.1652	0.0589617919921875
0.1653	0.05506591796875
0.1654	0.0519607543945313
0.1655	0.0494818115234375
0.1656	0.047630615234375
0.1657	0.0464706420898438
0.1658	0.0455911254882812
0.1659	0.0451461791992187
0.166	0.0446243286132813
0.1661	0.0440744018554688
0.1662	0.04345703125
0.1663	0.0427090454101563
0.1664	0.04205810546875
0.1665	0.0410452270507812
0.1666	0.0398150634765625
0.1667	0.0383517456054688
0.1668	0.036651611328125
0.1669	0.0349432373046875
0.167	0.0333978271484375
0.1671	0.0317205810546875
0.1672	0.030330810546875
0.1673	0.0287786865234375
0.1674	0.02753662109375
0.1675	0.02670654296875
0.1676	0.0263998413085938
0.1677	0.0265475463867188
0.1678	0.0271578979492188
0.1679	0.0281765747070313
0.168	0.0300921630859375
0.1681	0.032647705078125
0.1682	0.036058349609375
0.1683	0.0402691650390625
0.1684	0.0450775146484375
0.1685	0.050599365234375
0.1686	0.0569906616210937
0.1687	0.0641531372070313
0.1688	0.0722955322265625
0.1689	0.080948486328125
0.169	0.090264892578125
0.1691	0.100011901855469
0.1692	0.110467224121094
0.1693	0.121452941894531
0.1694	0.132991333007813
0.1695	0.144670104980469
0.1696	0.156664428710937
0.1697	0.168611755371094
0.1698	0.180906372070313
0.1699	0.193427734375
0.17	0.20595458984375
0.1701	0.218574523925781
0.1702	0.231082153320313
0.1703	0.243198547363281
0.1704	0.255497131347656
0.1705	0.26768310546875
0.1706	0.279776306152344
0.1707	0.2916943359375
0.1708	0.302943725585937
0.1709	0.313933410644531
0.171	0.324855346679687
0.1711	0.335591125488281
0.1712	0.346300659179687
0.1713	0.356520080566406
0.1714	0.365995178222656
0.1715	0.375029907226562
0.1716	0.383482971191406
0.1717	0.39112060546875
0.1718	0.398114318847656
0.1719	0.403913269042969
0.172	0.408472900390625
0.1721	0.411954956054688
0.1722	0.414013671875
0.1723	0.414694519042969
0.1724	0.4138037109375
0.1725	0.411313781738281
0.1726	0.406946105957031
0.1727	0.4006591796875
0.1728	0.392890319824219
0.1729	0.383362121582031
0.173	0.372118835449219
0.1731	0.359165954589844
0.1732	0.344568176269531
0.1733	0.328558349609375
0.1734	0.311478271484375
0.1735	0.293694152832031
0.1736	0.275252075195312
0.1737	0.255693054199219
0.1738	0.235344543457031
0.1739	0.214942321777344
0.174	0.194366149902344
0.1741	0.174036254882812
0.1742	0.154209899902344
0.1743	0.134685363769531
0.1744	0.115926513671875
0.1745	0.0978237915039063
0.1746	0.0810540771484375
0.1747	0.06522216796875
0.1748	0.0504559326171875
0.1749	0.0369235229492188
0.175	0.0243374633789063
0.1751	0.0130941772460938
0.1752	0.0031903076171875
0.1753	-0.00560699462890625
0.1754	-0.0133731079101562
0.1755	-0.0201702880859375
0.1756	-0.025953369140625
0.1757	-0.0308065795898438
0.1758	-0.0347299194335937
0.1759	-0.0377725219726563
0.176	-0.0402490234375
0.1761	-0.0422415161132812
0.1762	-0.0435397338867187
0.1763	-0.0444210815429687
0.1764	-0.0446371459960938
0.1765	-0.0446206665039062
0.1766	-0.0441445922851562
0.1767	-0.0436199951171875
0.1768	-0.0427865600585937
0.1769	-0.0416189575195312
0.177	-0.040208740234375
0.1771	-0.0384405517578125
0.1772	-0.0365380859375
0.1773	-0.0346853637695312
0.1774	-0.0325048828125
0.1775	-0.0302813720703125
0.1776	-0.0275997924804687
0.1777	-0.0247164916992187
0.1778	-0.0218563842773438
0.1779	-0.0187118530273438
0.178	-0.0154815673828125
0.1781	-0.0119699096679688
0.1782	-0.0079010009765625
0.1783	-0.0038629150390625
0.1784	0.000553894042968753
0.1785	0.00506591796875
0.1786	0.0101113891601562
0.1787	0.0151956176757813
0.1788	0.0210250854492188
0.1789	0.0271298217773438
0.179	0.033441162109375
0.1791	0.0399765014648438
0.1792	0.04706298828125
0.1793	0.0544992065429687
0.1794	0.0625729370117187
0.1795	0.070882568359375
0.1796	0.0796731567382812
0.1797	0.0887161254882812
0.1798	0.098275146484375
0.1799	0.108357849121094
0.18	0.118952026367188
0.1801	0.12989501953125
0.1802	0.141459045410156
0.1803	0.153118286132812
0.1804	0.165349426269531
0.1805	0.178011779785156
0.1806	0.191061401367187
0.1807	0.204505310058594
0.1808	0.2180078125
0.1809	0.231603698730469
0.181	0.245379333496094
0.1811	0.259173583984375
0.1812	0.273180236816406
0.1813	0.286621398925781
0.1814	0.299600830078125
0.1815	0.311826477050781
0.1816	0.32363525390625
0.1817	0.33481201171875
0.1818	0.34531494140625
0.1819	0.35460205078125
0.182	0.362571105957031
0.1821	0.369029541015625
0.1822	0.374222717285156
0.1823	0.3776611328125
0.1824	0.379369506835938
0.1825	0.379214782714844
0.1826	0.377081604003906
0.1827	0.372706604003906
0.1828	0.366703491210937
0.1829	0.358735046386719
0.183	0.348982849121094
0.1831	0.337276000976562
0.1832	0.323976135253906
0.1833	0.309281311035156
0.1834	0.293575439453125
0.1835	0.277000122070312
0.1836	0.259159240722656
0.1837	0.240621948242187
0.1838	0.221277160644531
0.1839	0.201690673828125
0.184	0.182292175292969
0.1841	0.162840881347656
0.1842	0.144138793945312
0.1843	0.125574340820312
0.1844	0.10784912109375
0.1845	0.0908792114257812
0.1846	0.0750546264648437
0.1847	0.06035888671875
0.1848	0.0467401123046875
0.1849	0.0341409301757813
0.185	0.0228338623046875
0.1851	0.0125479125976563
0.1852	0.00383178710937498
0.1853	-0.00382171630859372
0.1854	-0.0105117797851562
0.1855	-0.0161264038085937
0.1856	-0.0209097290039063
0.1857	-0.0246536254882812
0.1858	-0.0274893188476562
0.1859	-0.0295599365234375
0.186	-0.03092041015625
0.1861	-0.0319000244140625
0.1862	-0.0322344970703125
0.1863	-0.0321783447265625
0.1864	-0.0316165161132812
0.1865	-0.030634765625
0.1866	-0.0293438720703125
0.1867	-0.0279861450195312
0.1868	-0.0262808227539063
0.1869	-0.0245223999023437
0.187	-0.0222402954101562
0.1871	-0.0200808715820312
0.1872	-0.0173312377929687
0.1873	-0.014842529296875
0.1874	-0.0120455932617188
0.1875	-0.00900543212890624
0.1876	-0.00562469482421875
0.1877	-0.00195953369140625
0.1878	0.0021185302734375
0.1879	0.00628082275390625
0.188	0.0108499145507812
0.1881	0.015906982421875
0.1882	0.0216949462890625
0.1883	0.0277279663085937
0.1884	0.0344091796875
0.1885	0.041312255859375
0.1886	0.0490774536132813
0.1887	0.0571734619140625
0.1888	0.06626220703125
0.1889	0.075643310546875
0.189	0.0856976318359375
0.1891	0.0960610961914063
0.1892	0.106925964355469
0.1893	0.118247680664063
0.1894	0.129558715820312
0.1895	0.142605895996094
0.1896	0.154219360351562
0.1897	0.166995849609375
0.1898	0.18049072265625
0.1899	0.195625915527344
0.19	0.212444152832031
0.1901	0.232009887695313
0.1902	0.253582153320312
0.1903	0.276160583496094
0.1904	0.299268798828125
0.1905	0.322527465820312
0.1906	0.344325866699219
0.1907	0.364382019042969
0.1908	0.382738342285156
0.1909	0.399597473144531
0.191	0.415188293457031
0.1911	0.430773315429687
0.1912	0.446011047363281
0.1913	0.460443725585937
0.1914	0.474009399414062
0.1915	0.485796203613281
0.1916	0.495087890625
0.1917	0.502359619140625
0.1918	0.505106201171875
0.1919	0.501526794433594
0.192	0.491824340820313
0.1921	0.473854064941406
0.1922	0.449450988769531
0.1923	0.419966430664063
0.1924	0.386704406738281
0.1925	0.352291564941406
0.1926	0.318606872558594
0.1927	0.287838745117187
0.1928	0.261138610839844
0.1929	0.238573608398437
0.193	0.220420532226562
0.1931	0.206400146484375
0.1932	0.195877685546875
0.1933	0.188140869140625
0.1934	0.182384948730469
0.1935	0.177471313476562
0.1936	0.172984619140625
0.1937	0.168087768554687
0.1938	0.161828918457031
0.1939	0.154521484375
0.194	0.145797119140625
0.1941	0.135657348632812
0.1942	0.124541931152344
0.1943	0.112038879394531
0.1944	0.0987225341796875
0.1945	0.084764404296875
0.1946	0.0705889892578125
0.1947	0.056851806640625
0.1948	0.0432916259765625
0.1949	0.0301934814453125
0.195	0.0179037475585938
0.1951	0.00650634765625001
0.1952	-0.0036767578125
0.1953	-0.0128799438476562
0.1954	-0.0208004760742187
0.1955	-0.028028564453125
0.1956	-0.0340985107421875
0.1957	-0.0392245483398437
0.1958	-0.0434259033203125
0.1959	-0.0466845703125
0.196	-0.0493673706054687
0.1961	-0.0514752197265625
0.1962	-0.05319091796875
0.1963	-0.0545404052734375
0.1964	-0.0553277587890625
0.1965	-0.055926513671875
0.1966	-0.0562850952148437
0.1967	-0.0566061401367187
0.1968	-0.0570571899414062
0.1969	-0.0573397827148437
0.197	-0.0576318359375
0.1971	-0.0578091430664062
0.1972	-0.0578851318359375
0.1973	-0.0584713745117188
0.1974	-0.0590554809570312
0.1975	-0.0596658325195313
0.1976	-0.0603298950195312
0.1977	-0.0610208129882812
0.1978	-0.0616958618164062
0.1979	-0.0626553344726562
0.198	-0.0636502075195312
0.1981	-0.0647283935546875
0.1982	-0.0654598999023437
0.1983	-0.0663082885742187
0.1984	-0.067242431640625
0.1985	-0.0683047485351563
0.1986	-0.06919189453125
0.1987	-0.0699615478515625
0.1988	-0.0706103515625
0.1989	-0.0711129760742188
0.199	-0.0716976928710937
0.1991	-0.0723382568359375
0.1992	-0.072672119140625
0.1993	-0.0730148315429688
0.1994	-0.0730294799804688
0.1995	-0.0730996704101563
0.1996	-0.0731460571289063
0.1997	-0.073162841796875
0.1998	-0.0733563232421875
[truncated: 10,701 more rows]
