# Supplementary material for: Implementation of an Open-Source Multiplexing Ion Gate Control for High Kinetic Energy Ion Mobility Spectrometry (HiKE-IMS)
Source: J Am Soc Mass Spectrom. 2023 Jun 5;34(7):1283–94. doi: 10.1021/jasms.3c00013 (PMC10326917; doi:10.1021/jasms.3c00013)
Supplement: Supplementary file 1 — js3c00013_si_001.zip [file js3c00013_si_001.zip › js3c00013_si_001/Code/Cinnemaldehyde/B7O10L10HTb2022-08-16cinRR50DR80.csv]

Time	Inten
0	0.00809600830078125
0.0001	0.01517822265625
0.0002	0.0237109375
0.0003	0.0340194702148437
0.0004	0.0454104614257812
0.0005	0.0554281616210937
0.0006	0.0662820434570312
0.0007	0.073587646484375
0.0008	0.079989013671875
0.0009	0.0854922485351563
0.001	0.0899179077148438
0.0011	0.0947882080078125
0.0012	0.0992425537109375
0.0013	0.103454895019531
0.0014	0.107016906738281
0.0015	0.111337280273438
0.0016	0.111027526855469
0.0017	0.111276245117188
0.0018	0.1068359375
0.0019	0.0972396850585938
0.002	0.0826669311523438
0.0021	0.0614007568359375
0.0022	0.0348818969726563
0.0023	0.00462829589843749
0.0024	-0.0271963500976563
0.0025	-0.0585797119140625
0.0026	-0.0872427368164062
0.0027	-0.111309814453125
0.0028	-0.129690551757812
0.0029	-0.14135498046875
0.003	-0.146873168945312
0.0031	-0.146859130859375
0.0032	-0.142064514160156
0.0033	-0.132948608398438
0.0034	-0.121171569824219
0.0035	-0.107160034179687
0.0036	-0.0924850463867187
0.0037	-0.0773046875
0.0038	-0.0628067016601563
0.0039	-0.0494143676757813
0.004	-0.0374087524414062
0.0041	-0.0270050048828125
0.0042	-0.0185845947265625
0.0043	-0.01167236328125
0.0044	-0.00646850585937501
0.0045	-0.00238922119140624
0.0046	0.000352172851562502
0.0047	0.00217315673828125
0.0048	0.00321014404296876
0.0049	0.00344940185546876
0.005	0.00351348876953124
0.0051	0.00337493896484374
0.0052	0.00275360107421873
0.0053	0.00219573974609376
0.0054	0.00167724609375001
0.0055	0.000973510742187503
0.0056	0.000496826171875017
0.0057	0.000232543945312483
0.0058	2.96020507812612e-05
0.0059	-0.000265197753906257
0.006	-0.000406799316406244
0.0061	-0.000570373535156252
0.0062	-0.000629272460937488
0.0063	-0.000446777343749985
0.0064	-0.00037567138671877
0.0065	-0.000301208496093733
0.0066	-0.000292663574218751
0.0067	-0.000256652832031226
0.0068	-0.000177612304687494
0.0069	7.01904296875029e-05
0.007	0.000162048339843748
0.0071	0.000345153808593743
0.0072	1.28173828124883e-05
0.0073	0.000203552246093766
0.0074	0.000211791992187491
0.0075	0.000404357910156275
0.0076	0.000291442871093759
0.0077	0.000264892578124995
0.0078	0.000115356445312501
0.0079	0.000147399902343756
0.008	9.09423828124901e-05
0.0081	0.00019256591796876
0.0082	0.000134887695312506
0.0083	8.91113281249883e-05
0.0084	7.04956054687379e-05
0.0085	2.59399414062585e-05
0.0086	0.000121459960937507
0.0087	0.000183410644531243
0.0088	0.00020965576171875
0.0089	7.44628906250017e-05
0.009	1.37329101562479e-05
0.0091	1.22070312500028e-05
0.0092	-2.07519531250054e-05
0.0093	2.19726562499939e-05
0.0094	-0.00012329101562499
0.0095	-0.000114440917968741
0.0096	-0.000179443359375011
0.0097	-0.000231323242187506
0.0098	-0.000122985839843745
0.0099	-0.0001123046875
0.01	-0.000147705078124984
0.0101	-3.6010742187495e-05
0.0102	-0.000292663574218762
0.0103	-0.000188903808593746
0.0104	-0.000148010253906252
0.0105	3.41796875000218e-05
0.0106	-8.75854492187545e-05
0.0107	-9.36889648437489e-05
0.0108	-0.000126037597656228
0.0109	-0.000130310058593749
0.011	-0.000129394531249996
0.0111	0.000177001953124986
0.0112	-8.72802734374978e-05
0.0113	-4.57763671875139e-05
0.0114	-0.0001275634765625
0.0115	-8.39233398437465e-05
0.0116	3.23486328125044e-05
0.0117	5.24902343750112e-05
0.0118	-6.40869140623723e-06
0.0119	4.60815429687601e-05
0.012	-1.80053710937406e-05
0.0121	8.78906250000007e-05
0.0122	6.53076171874857e-05
0.0123	0.000140075683593747
0.0124	0.000165405273437483
0.0125	0.000103759765625025
0.0126	-1.55639648437593e-05
0.0127	0.000226440429687494
0.0128	0.000346984863281261
0.0129	0.000435180664062504
0.013	0.000371398925781256
0.0131	0.00043823242187501
0.0132	0.000338745117187492
0.0133	0.000270385742187487
0.0134	0.000421142578125003
0.0135	0.000389099121093736
0.0136	0.000453796386718772
0.0137	0.000282897949218761
0.0138	0.000396118164062501
0.0139	0.000283508300781246
0.014	0.000260620117187502
0.0141	0.000333251953125011
0.0142	6.37817382812406e-05
0.0143	0.000123596191406248
0.0144	8.02612304687568e-05
0.0145	0.000144653320312497
0.0146	0.000138244628906251
0.0147	0.000189819335937505
0.0148	9.6435546874999e-05
0.0149	8.85009765625088e-05
0.015	0.000146179199218746
0.0151	0.000281372070312494
0.0152	0.000145263671875015
0.0153	0.000224304199218759
0.0154	0.000126037597656267
0.0155	2.53295898437512e-05
0.0156	-4.27246093749967e-05
0.0157	4.42504882812644e-05
0.0158	-2.65502929687605e-05
0.0159	8.45336914062442e-05
0.016	-8.57543945312587e-05
0.0161	-2.38037109375113e-05
0.0162	-0.000222473144531235
0.0163	-0.000107421875000005
0.0164	-1.34277343749956e-05
0.0165	-6.25610351562634e-05
0.0166	-0.000172729492187482
0.0167	-0.000268249511718751
0.0168	-0.000186462402343759
0.0169	-6.80541992187445e-05
0.017	-0.000144042968749999
0.0171	-0.000139465332031255
0.0172	-0.000251464843749973
0.0173	-0.000328674316406266
0.0174	-0.000158996582031237
0.0175	-0.000263366699218761
0.0176	-9.64355468749869e-05
0.0177	-0.000218811035156255
0.0178	-0.000152587890625008
0.0179	-0.000291137695312523
0.018	-0.00024383544921874
0.0181	-6.22558593749954e-05
0.0182	-5.6457519531275e-05
0.0183	-2.47192382812371e-05
0.0184	-0.000136413574218749
0.0185	-8.51440429687567e-05
0.0186	-8.97216796875181e-05
0.0187	4.6386718749983e-05
0.0188	6.04248046875118e-05
0.0189	3.84521484375153e-05
0.019	7.11059570312617e-05
0.0191	6.04248046875006e-05
0.0192	6.40869140623203e-06
0.0193	0.000197753906250007
0.0194	0.000203247070312504
0.0195	0.000225219726562507
0.0196	9.12475585937572e-05
0.0197	0.000125427246093721
0.0198	0.00017822265625003
0.0199	0.000247497558593743
0.02	0.000276489257812488
0.0201	0.000268859863281248
0.0202	0.000102539062499993
0.0203	0.000113525390625016
0.0204	0.000186462402343737
0.0205	0.000170898437499997
0.0206	0.000272216796875
0.0207	5.67626953124874e-05
0.0208	9.46044921875033e-05
0.0209	5.92041015625017e-05
0.021	0.000251159667968745
0.0211	0.000188293457031256
0.0212	0.000182495117187518
0.0213	0.00010009765624999
0.0214	0.000113525390624989
0.0215	6.6528320312495e-05
0.0216	8.23974609374866e-05
0.0217	0.000103149414062512
0.0218	6.10351562500087e-05
0.0219	0.000111999511718761
0.022	5.37109375000153e-05
0.0221	0.000112609863281263
0.0222	7.72094726562561e-05
0.0223	0.000106506347656247
0.0224	0.000164184570312489
0.0225	9.36889648437611e-05
0.0226	-7.35473632812594e-05
0.0227	-8.48388671874888e-05
0.0228	-9.39941406249891e-05
0.0229	-0.000102844238281266
0.023	-0.000129699707031236
0.0231	-0.00014739990234375
0.0232	-0.000299987792968744
0.0233	-0.00032836914062497
0.0234	-0.000335693359374986
0.0235	-0.000279846191406232
0.0236	-0.000325317382812503
0.0237	-0.000401611328124992
0.0238	-0.000539550781249989
0.0239	-0.00042266845703123
0.024	-0.000349426269531264
0.0241	-0.000197143554687476
0.0242	-0.000330505371093767
0.0243	-0.000301513671875
0.0244	-0.000336914062500007
0.0245	-0.000259399414062514
0.0246	-0.000146789550781254
0.0247	-5.37109375000032e-05
0.0248	-0.000142822265625
0.0249	-0.000307617187499989
0.025	-0.000276794433593749
0.0251	-0.000106201171874973
0.0252	-0.000119934082031239
0.0253	-8.11767578125034e-05
0.0254	-6.13403320312532e-05
0.0255	-0.000130004882812493
0.0256	-0.000134582519531259
0.0257	-0.000118713378906251
0.0258	6.34765625000012e-05
0.0259	7.38525390624883e-05
0.026	7.35473632812378e-05
0.0261	-4.08935546874793e-05
0.0262	-0.000116882324218762
0.0263	3.02124023437685e-05
0.0264	8.30078124999939e-05
0.0265	0.000164794921875003
0.0266	1.38777878078145e-17
0.0267	2.65502929687501e-05
0.0268	-8.02612304687499e-05
0.0269	0.000135192871093756
0.027	5.92041015625017e-05
0.0271	0.000168457031250011
0.0272	-5.2795410156267e-05
0.0273	5.95092773437479e-05
0.0274	-0.000109252929687512
0.0275	0.000233154296875013
0.0276	5.49316406250029e-05
0.0277	0.000223693847656251
0.0278	6.28662109375044e-05
0.0279	5.73730468749895e-05
0.028	0.000103759765624981
0.0281	0.000191650390624984
0.0282	0.000202941894531248
0.0283	8.75854492187389e-05
0.0284	3.75366210937618e-05
0.0285	-3.05175781250243e-06
0.0286	-3.54003906250259e-05
0.0287	-2.80761718750048e-05
0.0288	-3.05175781236712e-07
0.0289	-0.000107116699218748
0.029	-0.000101013183593754
0.0291	-0.000200195312499987
0.0292	-0.0002862548828125
0.0293	-0.000120849609374965
0.0294	-6.92749023437494e-05
0.0295	-0.000161743164062492
0.0296	-0.000264282226562482
0.0297	-0.000345764160156262
0.0298	-0.000298767089843735
0.0299	-0.000258178710937504
0.03	-0.000187377929687501
0.0301	-0.000158691406249974
0.0302	-0.000298767089843735
0.0303	-0.000305786132812505
0.0304	-0.000322570800781244
0.0305	-3.54003906250094e-05
0.0306	-0.000180358886718759
0.0307	-0.000278320312499999
0.0308	-0.000243225097656238
0.0309	-0.000237731933593763
0.031	-0.000321350097656256
0.0311	-6.25610351562417e-05
0.0312	-0.000177001953124986
0.0313	-7.20214843750039e-05
0.0314	-0.000193786621093741
0.0315	-0.00019805908203124
0.0316	-6.59179687500146e-05
0.0317	2.68554687499895e-05
0.0318	-2.92968749999812e-05
0.0319	-2.19726562499991e-05
0.032	-0.000215454101562509
0.0321	-6.25610351562634e-05
0.0322	-0.000155029296874994
0.0323	-7.20214843749813e-05
0.0324	-0.000104675292968755
0.0325	-6.50024414062447e-05
0.0326	-0.000220642089843756
0.0327	-0.000243225097656238
0.0328	-0.000134277343749997
0.0329	-2.6550292968738e-05
0.033	5.95092773437479e-05
0.0331	9.52148437500001e-05
0.0332	3.60107421875063e-05
0.0333	0.000171813964843767
0.0334	0.000162353515624995
0.0335	0.000290527343750006
0.0336	0.000279235839843759
0.0337	0.000237426757812484
0.0338	0.000223999023437508
0.0339	8.17871093750063e-05
0.034	0.000137023925781252
0.0341	0.000250244140624998
0.0342	0.000111999511718756
0.0343	0.000107421875000006
0.0344	5.31005859375133e-05
0.0345	9.21630859375107e-05
0.0346	-5.49316406250541e-06
0.0347	0.000219421386718741
0.0348	0.000136413574218761
0.0349	9.00268554687479e-05
0.035	4.42504882812644e-05
0.0351	0.000105895996093722
0.0352	8.39233398437422e-05
0.0353	2.22778320312618e-05
0.0354	3.35693359375085e-05
0.0355	-5.67626953124978e-05
0.0356	-0.000124206542968755
0.0357	-0.000101318359374999
0.0358	2.89916992187306e-05
0.0359	0.000129394531250002
0.036	1.15966796874955e-05
0.0361	-5.3710937499998e-05
0.0362	-0.000136413574218744
0.0363	-4.97436523437395e-05
0.0364	-2.80761718750048e-05
0.0365	-1.40380859374872e-05
0.0366	-6.95800781249888e-05
0.0367	-0.000196228027343761
0.0368	-0.000234375000000005
0.0369	-0.000299377441406226
0.037	-0.000209350585937509
0.0371	-0.000344543457031251
0.0372	-0.000391540527343744
0.0373	-0.000478515624999989
0.0374	-0.000364685058593741
0.0375	-0.000393066406249972
0.0376	-0.000289611816406235
0.0377	-0.000256958007812499
0.0378	-0.000200805664062522
0.0379	-0.000369567871093737
0.038	-0.000242919921874998
0.0381	-0.000172119140625001
0.0382	-6.25610351562469e-05
0.0383	-2.10571289062569e-05
0.0384	-6.16455078125046e-05
0.0385	-4.7607421874981e-05
0.0386	-9.70458984375167e-05
0.0387	-1.98364257812805e-05
0.0388	2.89916992187644e-05
0.0389	7.20214843750039e-05
0.039	-6.7138671874991e-06
0.0391	-3.35693359374781e-06
0.0392	-3.02124023437234e-05
0.0393	0.000104370117187511
0.0394	0.000161132812500001
0.0395	0.000271911621093759
0.0396	5.98144531250046e-05
0.0397	0.00015472412109375
0.0398	0.000150146484374988
0.0399	0.000276489257812498
0.04	0.000333862304687496
0.0401	0.000341796874999987
0.0402	0.00021728515625
0.0403	0.000127868652343746
0.0404	0.000242919921875005
0.0405	0.000206298828125004
0.0406	0.000252380371093756
0.0407	0.000107421875000022
0.0408	3.57055664062557e-05
0.0409	-2.16674804687537e-05
0.041	-4.05883789062339e-05
0.0411	-7.08007812499989e-05
0.0412	2.10571289062465e-05
0.0413	-0.000124206542968749
0.0414	-0.000142517089843749
0.0415	-0.000172729492187482
0.0416	-0.000132751464843741
0.0417	-8.17871093749889e-05
0.0418	-9.39941406249943e-05
0.0419	-6.34765624999943e-05
0.042	-5.98144531249924e-05
0.0421	-9.64355468749869e-05
0.0422	-7.53784179687378e-05
0.0423	-6.80541992187506e-05
0.0424	-4.21142578124947e-05
0.0425	3.87573242187607e-05
0.0426	-0.0001947021484375
0.0427	-0.000162963867187512
0.0428	-0.000130920410156257
0.0429	-0.000171813964843745
0.043	-2.9907226562511e-05
0.0431	-0.000138244628906234
0.0432	-0.000231323242187489
0.0433	-0.000274353027343735
0.0434	-0.000193176269531239
0.0435	-0.000201110839843729
0.0436	-0.000178222656249996
0.0437	-0.000213012695312506
0.0438	-0.000356140136718732
0.0439	-0.000403747558593744
0.044	-0.000383911132812489
0.0441	-0.000173339843750005
0.0442	-0.000413513183593724
0.0443	-0.000455627441406261
0.0444	-0.000525512695312488
0.0445	-0.000501708984374996
0.0446	-0.00037506103515624
0.0447	-0.000219116210937489
0.0448	-0.000222473144531245
0.0449	-0.00030578613281251
0.045	-0.000355224609375001
0.0451	-0.000188598632812495
0.0452	-0.000197143554687515
0.0453	-6.71386718750135e-05
0.0454	-1.06811523437472e-05
0.0455	-0.000216369628906241
0.0456	-5.85937500000048e-05
0.0457	1.28173828125057e-05
0.0458	9.21630859375055e-05
0.0459	6.74438476562546e-05
0.046	0.00017425537109376
0.0461	-1.28173828125161e-05
0.0462	-7.78198242187521e-05
0.0463	-5.6152343750007e-05
0.0464	0.000131835937500005
0.0465	4.24194335937522e-05
0.0466	3.84521484375041e-05
0.0467	-5.24902343750043e-05
0.0468	-0.000172729492187498
0.0469	7.62939453124219e-06
0.047	2.44140625000125e-06
0.0471	0.000118408203125017
0.0472	-2.86865234374956e-05
0.0473	3.84521484375101e-05
0.0474	-4.39453125000121e-05
0.0475	6.53076171875022e-05
0.0476	8.14819335937609e-05
0.0477	0.000101013183593754
0.0478	2.99072265624954e-05
0.0479	1.52587890625035e-05
0.048	-2.31933593749754e-05
0.0481	2.22778320312506e-05
0.0482	0.000104064941406249
0.0483	3.72314453125216e-05
0.0484	-4.57763671873022e-06
0.0485	-6.71386718749971e-05
0.0486	-0.00014129638671875
0.0487	-9.91821289062361e-05
0.0488	6.10351562516792e-07
0.0489	-2.41088867187402e-05
0.049	4.21142578124955e-05
0.0491	-0.000114135742187473
0.0492	-3.60107421875002e-05
0.0493	-8.48388671874888e-05
0.0494	4.57763671874861e-05
0.0495	0.000105590820312499
0.0496	-7.3242187500008e-05
0.0497	-6.83593750000011e-05
0.0498	-7.35473632812421e-05
0.0499	-6.16455078124994e-05
0.05	-8.60595703125102e-05
0.0501	-0.00011749267578123
0.0502	-0.000227355957031247
0.0503	-0.000373229980468733
0.0504	-0.000449523925781244
0.0505	-0.000251770019531241
0.0506	-0.000349731445312498
0.0507	-0.000346374511718752
0.0508	-0.00045196533203127
0.0509	-0.00049041748046876
0.051	-0.000520019531249995
0.0511	-0.000280151367187517
0.0512	-0.000360107421875008
0.0513	-0.000275573730468745
0.0514	-0.000323791503906237
0.0515	-0.000233154296875013
0.0516	-0.000278625488281256
0.0517	-0.000124206542968755
0.0518	-0.000202331542968745
0.0519	-7.93457031250076e-05
0.052	-0.000199890136718758
0.0521	-0.000113830566406251
0.0522	-0.000182800292968735
0.0523	-5.12695312500054e-05
0.0524	6.10351562500087e-05
0.0525	1.83105468751568e-06
0.0526	-0.000174865722656251
0.0527	-3.78417968750072e-05
0.0528	-9.94873046874928e-05
0.0529	-0.000133666992187495
0.053	1.22070312500756e-06
0.0531	2.47192382812657e-05
0.0532	-9.24682617187561e-05
0.0533	7.93457031250406e-06
0.0534	0.000139770507812512
0.0535	0.000165710449218745
0.0536	0.000230712890625004
0.0537	0.000239257812499985
0.0538	0.000261535644531245
0.0539	0.000146789550781254
0.054	0.000216064453125006
0.0541	0.000386962890625001
0.0542	0.000226135253906238
0.0543	0.000205383300781262
0.0544	0.000185546875000006
0.0545	0.000195007324218769
0.0546	0.000260009765624999
0.0547	0.000313720703125023
0.0548	0.0002691650390625
0.0549	0.000262145996093747
0.055	9.52148437500105e-05
0.0551	0.000207214355468763
0.0552	0.000173645019531269
0.0553	0.000177307128906271
0.0554	0.000115661621093746
0.0555	3.66210937500083e-05
0.0556	-0.000130310058593743
0.0557	-0.000138244628906267
0.0558	-0.000152587890624997
0.0559	-0.000148925781249989
0.056	-2.50244140624876e-05
0.0561	-0.000172729492187515
0.0562	-0.000322265625000009
0.0563	-0.000213928222656243
0.0564	-0.000158386230468768
0.0565	-0.000109863281249997
0.0566	-0.000140686035156259
0.0567	-0.000196838378906241
0.0568	-0.000193481445312496
0.0569	-0.00024322509765626
0.057	-0.000154113769531247
0.0571	-8.14819335937661e-05
0.0572	-0.00018646240234372
0.0573	-0.000258178710937481
0.0574	-0.000233459472656241
0.0575	-0.000330200195312499
0.0576	-0.000161437988281251
0.0577	-0.000274963378906259
0.0578	-0.000186462402343743
0.0579	-0.000372619628906237
0.058	-0.000293884277343739
0.0581	-0.000214843749999995
0.0582	-0.000229797363281239
0.0583	-9.79614257812476e-05
0.0584	-0.00021453857421875
0.0585	-0.000316467285156261
0.0586	-0.000279235839843741
0.0587	-0.00021881103515626
0.0588	-0.000206298828125014
0.0589	-0.000109863281250008
0.059	-0.000119934082031245
0.0591	-0.000161437988281263
0.0592	-0.000191040039062493
0.0593	-6.98852539062454e-05
0.0594	6.16455078124994e-05
0.0595	0.000172729492187504
0.0596	6.50024414062455e-05
0.0597	0.000141296386718757
0.0598	0.000122375488281271
0.0599	0.000208435058593751
0.06	0.000256958007812488
0.0601	0.000311279296874992
0.0602	0.000171203613281237
0.0603	5.03540039062753e-05
0.0604	7.41577148437563e-05
0.0605	8.88061523437768e-05
0.0606	0.000160522460937504
0.0607	0.000112915039062503
0.0608	-3.05175781253192e-07
0.0609	-0.000105285644531252
0.061	-8.33129882812558e-05
0.0611	-3.05175781253192e-07
0.0612	6.89697265624928e-05
0.0613	-1.64794921875067e-05
0.0614	2.68554687499842e-05
0.0615	-8.14819335937713e-05
0.0616	4.66918945312396e-05
0.0617	0.000129394531249997
0.0618	0.000120239257812502
0.0619	0.000162658691406262
0.062	4.66918945312509e-05
0.0621	1.52587890625295e-06
0.0622	-8.911132812501e-05
0.0623	-6.37817382812458e-05
0.0624	-6.13403320312532e-05
0.0625	-3.29589843750117e-05
0.0626	-0.000191955566406257
0.0627	-0.000313720703124972
0.0628	-0.000238037109375013
0.0629	-0.000292663574218729
0.063	-0.000254516601562501
0.0631	-0.000211181640624988
0.0632	-0.000397949218749985
0.0633	-0.000370788574218763
0.0634	-0.000295104980468732
0.0635	-0.000299377441406237
0.0636	-0.000270385742187493
0.0637	-0.000317993164062482
0.0638	-0.000340270996093769
0.0639	-0.000291137695312507
0.064	-0.000309753417968758
0.0641	-0.000133666992187506
0.0642	-0.000203552246093732
0.0643	-0.000203552246093744
0.0644	-0.000147705078125007
0.0645	-0.000288085937500007
0.0646	-0.000143432617187491
0.0647	-2.47192382812535e-05
0.0648	8.20922851562577e-05
0.0649	-1.49536132812676e-05
0.065	-0.00010345458984374
0.0651	-0.000118103027343727
0.0652	-2.92968750000089e-05
0.0653	-0.00011444091796873
0.0654	-1.22070312499022e-06
0.0655	-0.000173645019531234
0.0656	-0.000325012207031258
0.0657	-0.000264282226562503
0.0658	-0.00020233154296875
0.0659	-0.000134582519531253
0.066	-8.81958007812678e-05
0.0661	-0.000109252929687489
0.0662	-0.000102233886718747
0.0663	-0.000184936523437498
0.0664	-3.81469726562361e-05
0.0665	3.05175781260131e-07
0.0666	1.31225585937563e-05
0.0667	-3.50952148437415e-05
0.0668	-0.000123291015624995
0.0669	1.40380859375211e-05
0.067	-4.79125976562437e-05
0.0671	0.0001806640625
0.0672	2.31933593749989e-05
0.0673	-2.01416015624869e-05
0.0674	2.07519531249898e-05
0.0675	8.54492187500142e-05
0.0676	0.000119628906250006
0.0677	0.000166625976562515
0.0678	7.20214843749987e-05
0.0679	0.000140380859375015
0.068	5.09643554687609e-05
0.0681	7.23266601562553e-05
0.0682	0.00010101318359376
0.0683	0.000139770507812523
0.0684	6.4086914062492e-05
0.0685	-1.09863281249865e-05
0.0686	-8.27026367187537e-05
0.0687	-2.96020507812265e-05
0.0688	2.25830078125072e-05
0.0689	6.1035156250144e-06
0.069	4.02832031250223e-05
0.0691	-5.09643554687435e-05
0.0692	-0.000243530273437489
0.0693	-0.000270385742187509
0.0694	-0.000205993652343769
0.0695	-4.69970703125015e-05
0.0696	-1.70898437500087e-05
0.0697	6.37817382812631e-05
0.0698	0.00089935302734375
0.0699	0.00354492187499998
0.07	0.00770324707031248
0.0701	0.014715576171875
0.0702	0.023505859375
0.0703	0.0336514282226563
0.0704	0.0447296142578125
0.0705	0.0553350830078125
0.0706	0.065928955078125
0.0707	0.073486328125
0.0708	0.0797705078125
0.0709	0.0853607177734375
0.071	0.0895355224609375
0.0711	0.0943359375
0.0712	0.0989114379882812
0.0713	0.103242492675781
0.0714	0.107327880859375
0.0715	0.110704650878906
0.0716	0.11071044921875
0.0717	0.111045532226563
0.0718	0.106810607910156
0.0719	0.0975003051757813
0.072	0.082999267578125
0.0721	0.0617169189453125
0.0722	0.035255126953125
0.0723	0.00521728515625
0.0724	-0.0266732788085938
0.0725	-0.0579937744140625
0.0726	-0.0868521118164063
0.0727	-0.111167602539062
0.0728	-0.129673461914062
0.0729	-0.141651916503906
0.073	-0.147141418457031
0.0731	-0.147318115234375
0.0732	-0.14244384765625
0.0733	-0.13345947265625
0.0734	-0.121678466796875
0.0735	-0.107667846679687
0.0736	-0.0927728271484375
0.0737	-0.077607421875
0.0738	-0.0628939819335937
0.0739	-0.0495391845703125
0.074	-0.0375057983398438
0.0741	-0.0269058227539063
0.0742	-0.0183447265625
0.0743	-0.0114102172851562
0.0744	-0.0061871337890625
0.0745	-0.00219360351562501
0.0746	0.000642700195312498
0.0747	0.0024896240234375
0.0748	0.00340057373046876
0.0749	0.00369720458984376
0.075	0.00358428955078124
0.0751	0.00328704833984375
0.0752	0.00277770996093752
0.0753	0.00233856201171875
0.0754	0.00165954589843751
0.0755	0.00112548828125
0.0756	0.000525817871093745
0.0757	0.000195007324218757
0.0758	-9.61303710937302e-05
0.0759	-0.000335998535156253
0.076	-0.000491027832031241
0.0761	-0.000703430175781247
0.0762	-0.000779418945312501
0.0763	-0.000629272460937493
0.0764	-0.000630493164062482
0.0765	-0.000605163574218711
0.0766	-0.000427551269531253
0.0767	-0.000509033203124989
0.0768	-0.000457763671874986
0.0769	-0.000341491699218752
0.077	-0.000374145507812498
0.0771	-0.000248107910156272
0.0772	-0.00022369384765625
0.0773	-0.000189819335937494
0.0774	-0.000231628417968768
0.0775	-0.000230712890624987
0.0776	-0.000106506347656257
0.0777	-0.000210266113281268
0.0778	-0.000179138183593715
0.0779	-0.000237731933593745
0.078	-0.000247802734374999
0.0781	-0.000282592773437509
0.0782	-0.000147399902343744
0.0783	-1.52587890624965e-05
0.0784	-5.27954101562332e-05
0.0785	-8.14819335937271e-05
0.0786	-6.01196289062439e-05
0.0787	-1.67846679687356e-05
0.0788	3.0212402343752e-05
0.0789	0.000180969238281256
0.079	8.81958007812522e-05
0.0791	0.000239257812499997
0.0792	1.80053710937631e-05
0.0793	0.000132141113281234
0.0794	0.000196228027343745
0.0795	0.00032073974609376
0.0796	0.000230712890625021
0.0797	0.000137329101562509
0.0798	4.91333007812209e-05
0.0799	0.000199279785156246
0.08	0.000130920410156246
0.0801	0.000270690917968767
0.0802	0.000139770507812512
0.0803	7.11059570312512e-05
0.0804	0.000166625976562499
0.0805	0.000122680664062494
0.0806	0.000387268066406246
0.0807	0.00024749755859376
0.0808	0.00029235839843749
0.0809	0.000180053710937509
0.081	0.000122985839843762
0.0811	0.00012542724609376
0.0812	0.000166320800781225
0.0813	7.23266601562276e-05
0.0814	7.56835937499954e-05
0.0815	-6.86645507812526e-05
0.0816	-6.40869140624747e-05
0.0817	-5.24902343749991e-05
0.0818	-6.19506835937448e-05
0.0819	-3.90625e-05
0.082	-4.11987304687412e-05
0.0821	-0.00011108398437499
0.0822	-0.000199890136718747
0.0823	-0.000130310058593727
0.0824	1.70898437500096e-05
0.0825	2.04467773437557e-05
0.0826	-4.82177734375117e-05
0.0827	-0.000115661621093757
0.0828	-2.5634765625001e-05
0.0829	2.22778320312566e-05
0.083	-1.77001953125169e-05
0.0831	-6.86645507812465e-05
0.0832	-0.000114746093750009
0.0833	-0.000204162597656252
0.0834	-0.000189208984374981
0.0835	-0.000359497070312511
0.0836	-0.000210266113281263
0.0837	-0.000139160156249998
0.0838	-0.000338134765624973
0.0839	-0.000300598144531264
0.084	-0.000386352539062509
0.0841	-0.000177307128906242
0.0842	-0.000200500488281255
0.0843	-0.000191345214843749
0.0844	-0.000177917480468744
0.0845	-0.000335083007812501
0.0846	-0.000194396972656238
0.0847	-8.57543945312535e-05
0.0848	-2.07519531250167e-05
0.0849	-8.30078124999878e-05
0.085	-8.45336914062711e-05
0.0851	-0.000121154785156249
0.0852	6.86645507812587e-05
0.0853	-6.83593750000289e-05
0.0854	0.000157165527343759
0.0855	6.34765625000177e-05
0.0856	-5.98144531249976e-05
0.0857	-3.90625000000113e-05
0.0858	-1.15966796874721e-05
0.0859	2.83813476562511e-05
0.086	0.000115966796875014
0.0861	-8.54492187500611e-06
0.0862	-3.66210937500448e-06
0.0863	-0.000108642578124981
0.0864	-3.72314453124939e-05
0.0865	1.28173828125057e-05
0.0866	1.55639648437428e-05
0.0867	-5.27954101562558e-05
0.0868	-3.5095214843758e-05
0.0869	3.26538085937611e-05
0.087	8.30078125000052e-05
0.0871	0.000241394042968759
0.0872	0.000277404785156263
0.0873	0.000126342773437496
0.0874	0.000167541503906241
0.0875	0.000135498046874996
0.0876	0.000185241699218761
0.0877	0.00024017333984375
0.0878	0.000208435058593756
0.0879	0.000126037597656239
0.088	2.92968749999872e-05
0.0881	1.98364257812476e-05
0.0882	2.99072265625006e-05
0.0883	6.98852539062463e-05
0.0884	5.95092773437418e-05
0.0885	3.05175781249722e-06
0.0886	-6.83593749999959e-05
0.0887	-8.02612304687395e-05
0.0888	2.10571289062577e-05
0.0889	-4.02832031249876e-05
0.089	2.59399414062533e-05
0.0891	-3.47900390625013e-05
0.0892	-0.000140686035156243
0.0893	-0.000135803222656241
0.0894	3.38745117187539e-05
0.0895	3.6010742187495e-05
0.0896	-5.18798828125083e-05
0.0897	-0.000151672363281244
0.0898	-0.000163269042968758
0.0899	-0.000218200683593741
0.09	-0.000109558105468746
0.0901	-0.000151367187499987
0.0902	-0.000107727050781245
0.0903	-0.000311584472656254
0.0904	-0.00031494140625001
0.0905	-0.000325927734374995
0.0906	-0.000289306640625001
0.0907	-0.000253295898437464
0.0908	-0.000355224609375007
0.0909	-0.000341491699218752
0.091	-0.000329589843750002
0.0911	-0.000263977050781258
0.0912	-7.87353515625056e-05
0.0913	-3.63159179687517e-05
0.0914	-0.000101318359374999
0.0915	-6.10351562499913e-05
0.0916	-0.000153503417968756
0.0917	-2.13623046873765e-06
0.0918	3.7841796875002e-05
0.0919	-1.31225585937554e-05
0.092	-2.50244140625154e-05
0.0921	-6.68334960937404e-05
0.0922	-0.00013641357421876
0.0923	-0.000158691406250002
0.0924	-5.12695312499889e-05
0.0925	0.000138244628906251
0.0926	-9.52148437500045e-05
0.0927	-0.000119628906250005
0.0928	-7.14111328124958e-05
0.0929	-4.97436523437559e-05
0.093	0.000194091796875015
0.0931	0.000142517089843744
0.0932	-8.72802734375039e-05
0.0933	2.25830078125185e-05
0.0934	-6.3171386718755e-05
0.0935	0.000119018554687503
0.0936	0.000181274414062508
0.0937	0.000129699707031247
0.0938	0.000141296386718729
0.0939	0.000132446289062502
0.094	0.000247497558593754
0.0941	0.000215759277343761
0.0942	0.00027069091796875
0.0943	0.000211791992187491
0.0944	0.000148620605468767
0.0945	9.46044921874868e-05
0.0946	-4.88281249998689e-06
0.0947	9.18579101562489e-05
0.0948	0.000109863281249997
0.0949	-1.80053710937345e-05
0.095	-0.000197753906250011
0.0951	-0.000130310058593749
0.0952	-0.000224304199218758
0.0953	-0.000122985839843761
0.0954	-0.000193481445312518
0.0955	-0.000180358886718748
0.0956	-0.000300292968749991
0.0957	-0.000230712890624992
0.0958	-0.000207214355468757
0.0959	-0.00017669677734374
0.096	-0.000170288085937494
0.0961	-7.11059570312391e-05
0.0962	-0.000166015624999996
0.0963	-0.000162658691406244
0.0964	-8.91113281249935e-05
0.0965	-4.45556640624872e-05
0.0966	-1.52587890624965e-05
0.0967	-3.54003906250094e-05
0.0968	-0.000145568847656249
0.0969	-0.000200195312500004
0.097	-0.000117492675781252
0.0971	-1.12915039062328e-05
0.0972	-4.11987304687524e-05
0.0973	-2.86865234375017e-05
0.0974	-2.77709960937482e-05
0.0975	-3.11279296874934e-05
0.0976	-1.77001953125221e-05
0.0977	-2.50244140624989e-05
0.0978	1.434326171875e-05
0.0979	8.67361737988404e-18
0.098	-0.00019653320312499
0.0981	-0.000255432128906233
0.0982	-0.000249023437499992
0.0983	-0.000226135253906232
0.0984	-0.000207214355468768
0.0985	-0.000378112792968757
0.0986	-0.00029998779296875
0.0987	-0.0003564453125
0.0988	-0.000282287597656241
0.0989	-8.08715820312528e-05
0.099	-8.20922851562343e-05
0.0991	2.38037109375122e-05
0.0992	-0.000110168457031243
0.0993	6.62231445312496e-05
0.0994	3.38745117187712e-05
0.0995	0.000325317382812488
0.0996	0.000341186523437501
0.0997	0.000270996093749979
0.0998	0.000339660644531239
0.0999	0.000314941406250005
0.1	0.000377807617187496
0.1001	0.00042755126953126
0.1002	0.000390930175781254
0.1003	0.000227050781249991
0.1004	0.000199584960937513
0.1005	0.000134277343749998
0.1006	8.48388671875009e-05
0.1007	0.000223083496093782
0.1008	3.81469726562535e-05
0.1009	1.73950195312385e-05
0.101	-3.05175781248595e-06
0.1011	-6.62231445312488e-05
0.1012	5.43212890625235e-05
0.1013	2.16674804687268e-05
0.1014	0.000148010253906247
0.1015	-4.05883789062504e-05
0.1016	2.07519531250063e-05
0.1017	1.22070312501884e-06
0.1018	0.000101928710937508
0.1019	7.14111328125018e-05
0.102	9.03320312499985e-05
0.1021	-2.04467773437383e-05
0.1022	-0.000198974609374993
0.1023	-8.911132812501e-05
0.1024	-2.19726562499939e-05
0.1025	1.28173828125057e-05
0.1026	-6.92749023437434e-05
0.1027	-7.53784179687491e-05
0.1028	-0.000199890136718747
0.1029	-3.87573242187546e-05
0.103	-8.57543945312423e-05
0.1031	-7.20214843749978e-05
0.1032	-0.000128173828124991
0.1033	-0.000197753906249983
0.1034	-0.000206909179687495
0.1035	-0.000290527343749993
0.1036	-0.000190124511718756
0.1037	-0.000134887695312494
0.1038	-0.000302734374999994
0.1039	-0.000308837890625011
0.104	-0.000357055664062486
0.1041	-0.000253601074218759
0.1042	-0.0001397705078125
0.1043	-0.000325622558593749
0.1044	-0.000204772949218742
0.1045	-0.000311584472656259
0.1046	-0.000245666503906258
0.1047	-8.23974609375187e-05
0.1048	-0.00016082763671876
0.1049	-6.86645507812639e-05
0.105	-3.20434570312582e-05
0.1051	-0.000180053710937519
0.1052	-9.91821289062361e-05
0.1053	-0.000168151855468743
0.1054	2.65502929687605e-05
0.1055	-7.44628906249956e-05
0.1056	-0.000119323730468726
0.1057	-0.00021148681640625
0.1058	-9.91821289062413e-05
0.1059	5.12695312499898e-05
0.106	3.35693359375085e-05
0.1061	-3.05175781249722e-06
0.1062	3.93676757812628e-05
0.1063	-3.69262695312537e-05
0.1064	-2.50244140624937e-05
0.1065	-9.46044921875874e-06
0.1066	5.3100585937502e-05
0.1067	2.59399414062533e-05
0.1068	-2.89916992187583e-05
0.1069	-0.000155639648437502
0.107	-0.000157470703124992
0.1071	-8.69750976562412e-05
0.1072	1.61743164062457e-05
0.1073	-5.55419921875102e-05
0.1074	-4.27246093749967e-05
0.1075	-7.53784179687543e-05
0.1076	-4.11987304687524e-05
0.1077	0.000161132812499996
0.1078	0.000172119140625002
0.1079	0.000202331542968739
0.108	0.00013641357421875
0.1081	0.000129394531250025
0.1082	0.000206604003906249
0.1083	0.000295104980468744
0.1084	0.000267028808593781
0.1085	0.000329895019531254
0.1086	0.000212707519531266
0.1087	0.00017028808593749
0.1088	0.000110778808593746
0.1089	0.000173950195312498
0.109	0.000215454101562504
0.1091	1.95312499999961e-05
0.1092	-4.21142578125111e-05
0.1093	-0.000165710449218755
0.1094	-0.000120239257812512
0.1095	-1.09863281250039e-05
0.1096	-3.81469726562526e-05
0.1097	-0.000190124511718739
0.1098	-0.000197143554687509
0.1099	-0.000291442871093742
0.11	-0.000208129882812499
0.1101	-0.000297851562499993
0.1102	-0.000132141113281234
0.1103	-0.000313720703124978
0.1104	-0.000314636230468765
0.1105	-0.000404968261718738
0.1106	-0.000450744628906255
0.1107	-0.000334167480468752
0.1108	-0.000282287597656258
0.1109	-0.000425415039062479
0.111	-0.000493774414062517
0.1111	-0.000412902832031239
0.1112	-0.000427551269531253
0.1113	-0.00027374267578126
0.1114	-0.000368347167968738
0.1115	-0.000258789062500017
0.1116	-0.000316162109374998
0.1117	-0.000186462402343743
0.1118	-0.000121154785156249
0.1119	-9.91821289062413e-05
0.112	-4.57763671876318e-06
0.1121	-8.39233398437578e-05
0.1122	-0.000183715820312493
0.1123	3.41796875000105e-05
0.1124	-4.241943359374e-05
0.1125	9.61303710937528e-05
0.1126	0.000102844238281267
0.1127	4.45556640624985e-05
0.1128	-2.86865234375017e-05
0.1129	6.37817382812631e-05
0.113	0.000173034667968761
0.1131	0.000213928222656265
0.1132	0.000133666992187523
0.1133	6.62231445312557e-05
0.1134	0.000137329101562509
0.1135	7.84301757812333e-05
0.1136	0.000267639160156256
0.1137	0.000205993652343747
0.1138	0.000166015625000008
0.1139	7.47680664062479e-05
0.114	0.000153808593750013
0.1141	0.00020355224609375
0.1142	0.000207824707031254
0.1143	0.000137634277343777
0.1144	0.000101623535156279
0.1145	-3.78417968750011e-05
0.1146	-0.000153808593750018
0.1147	-0.000123901367187481
0.1148	-4.97436523437447e-05
0.1149	-0.000117492675781225
0.115	-0.000151977539062494
0.1151	-0.000259704589843753
0.1152	-0.000205383300781251
0.1153	-7.96508789062704e-05
0.1154	-0.000124511718749994
0.1155	3.96728515624552e-06
0.1156	-1.15966796874947e-05
0.1157	-4.73022460937356e-05
0.1158	-3.81469726562413e-05
0.1159	1.46484375000006e-05
0.116	9.52148437499828e-05
0.1161	7.90405273437466e-05
0.1162	-3.57055664062383e-05
0.1163	-9.64355468749921e-05
0.1164	-0.000162353515625005
0.1165	-0.000152893066406253
0.1166	-3.72314453124939e-05
0.1167	-0.000238952636718728
0.1168	-0.000149841308593732
0.1169	-0.00019195556640624
0.117	-0.000322570800781249
0.1171	-0.000177612304687488
0.1172	-0.000127563476562511
0.1173	-8.91113281249935e-05
0.1174	-5.24902343749878e-05
0.1175	-0.000154113769531247
0.1176	-4.79125976562324e-05
0.1177	1.58691406250055e-05
0.1178	8.75854492187501e-05
0.1179	-2.31933593749867e-05
0.118	2.92968749999985e-05
0.1181	-9.03320312500037e-05
0.1182	-3.38745117187478e-05
0.1183	-1.83105468750189e-05
0.1184	-6.07299804687347e-05
0.1185	-5.76782226562348e-05
0.1186	-0.000113220214843754
0.1187	-0.000237121582031266
0.1188	-0.000266723632812501
0.1189	-7.5683593750011e-05
0.119	-0.00025756835937499
0.1191	-5.4626464843735e-05
0.1192	-0.00028350830078124
0.1193	-0.000177612304687499
0.1194	-0.000216674804687502
0.1195	-5.493164062495e-06
0.1196	-3.29589843750004e-05
0.1197	-2.41088867187515e-05
0.1198	-0.000164184570312478
0.1199	-6.86645507812413e-05
0.12	6.10351562500312e-06
0.1201	0.000124206542968761
0.1202	9.27734374999963e-05
0.1203	0.00012420654296875
0.1204	6.89697265624989e-05
0.1205	1.37329101562583e-05
0.1206	0.000144348144531234
0.1207	0.000166320800781258
0.1208	9.91821289062587e-05
0.1209	0.000115051269531244
0.121	-2.31933593750032e-05
0.1211	3.63159179687577e-05
0.1212	9.15527343751422e-06
0.1213	0.0001470947265625
0.1214	9.55200195312672e-05
0.1215	1.06811523437307e-05
0.1216	2.6855468750012e-05
0.1217	-1.77001953125117e-05
0.1218	9.15527343749774e-06
0.1219	4.82177734374787e-05
0.122	-4.57763671875278e-06
0.1221	-1.98364257812528e-05
0.1222	3.20434570312365e-05
0.1223	-0.000103759765625013
0.1224	0.000130615234375023
0.1225	0.000208435058593779
0.1226	8.97216796874913e-05
0.1227	2.74658203125201e-05
0.1228	-7.59887695312459e-05
0.1229	-1.22070312499022e-06
0.123	-3.60107421875167e-05
0.1231	6.34765625000065e-05
0.1232	-6.04248046874893e-05
0.1233	-0.000148620605468738
0.1234	-0.000130615234374995
0.1235	-0.000216674804687469
0.1236	-0.000205993652343747
0.1237	-0.000124206542968765
0.1238	-0.000336914062500001
0.1239	-0.000358886718749993
0.124	-0.000408325195312511
0.1241	-0.000396728515625003
0.1242	-0.000354003906249997
0.1243	-0.000385437011718728
0.1244	-0.000382385253906256
0.1245	-0.000444030761718752
0.1246	-0.000601501464843742
0.1247	-0.000452575683593756
0.1248	-0.00041961669921873
0.1249	-0.00027099609375
0.125	-0.000203247070312487
0.1251	-0.000332641601562508
0.1252	-0.000226440429687516
0.1253	-0.000239562988281241
0.1254	2.136230468755e-06
0.1255	-4.79125976562489e-05
0.1256	2.50244140624833e-05
0.1257	-5.09643554687488e-05
0.1258	-1.77001953125169e-05
0.1259	8.14819335937609e-05
0.126	0.000137939453124989
0.1261	0.000176086425781261
0.1262	0.000253295898437486
0.1263	0.000176696777343752
0.1264	0.000172119140625002
0.1265	0.000170288085937484
0.1266	0.000277099609375006
0.1267	0.000194091796874999
0.1268	0.000202026367187511
0.1269	0.000105895996093744
0.127	0.000115661621093752
0.1271	0.000205078125000005
0.1272	0.000216369628906252
0.1273	0.000140380859374976
0.1274	0.000153808593750019
0.1275	2.77709960937655e-05
0.1276	8.5449218750009e-05
0.1277	0.00018493652343751
0.1278	0.000142211914062499
0.1279	0.000130310058593756
0.128	0.000159912109375002
0.1281	9.15527343745698e-07
0.1282	5.15747070312517e-05
0.1283	0.000107421874999999
0.1284	9.64355468749878e-05
0.1285	8.88061523437542e-05
0.1286	-1.86157226562539e-05
0.1287	-2.19726562500043e-05
0.1288	-8.78906249999999e-05
0.1289	-4.88281249999799e-05
0.129	3.32641601562466e-05
0.1291	-0.000147399902343762
0.1292	-2.62451171874978e-05
0.1293	-0.000266723632812507
0.1294	-0.000336303710937499
0.1295	9.67407226562609e-05
0.1296	-0.000142822265625005
0.1297	-7.01904296873928e-06
0.1298	0.000896301269531255
0.1299	0.00327789306640627
0.13	0.00748138427734375
0.1301	0.0143392944335937
0.1302	0.0231414794921875
0.1303	0.0333489990234375
0.1304	0.0443997192382812
0.1305	0.0551657104492187
0.1306	0.0652334594726563
0.1307	0.0733187866210938
0.1308	0.0797195434570313
0.1309	0.0853781127929688
0.131	0.0896688842773438
0.1311	0.0944393920898438
0.1312	0.0990597534179688
0.1313	0.10349365234375
0.1314	0.107656555175781
0.1315	0.110629577636719
0.1316	0.111417846679687
0.1317	0.111276550292969
0.1318	0.10718017578125
0.1319	0.0978445434570312
0.132	0.0835565185546875
0.1321	0.0623580932617187
0.1322	0.035826416015625
0.1323	0.00586425781250001
0.1324	-0.0261520385742188
0.1325	-0.057449951171875
0.1326	-0.0861962890625
0.1327	-0.110755004882812
0.1328	-0.129409484863281
0.1329	-0.141690673828125
0.133	-0.147176818847656
0.1331	-0.147449340820312
0.1332	-0.142682495117188
0.1333	-0.133675231933594
0.1334	-0.121977844238281
0.1335	-0.108197631835937
0.1336	-0.0931845092773437
0.1337	-0.077940673828125
0.1338	-0.0633157348632812
0.1339	-0.049814453125
0.134	-0.0377621459960938
0.1341	-0.027386474609375
0.1342	-0.0184857177734375
0.1343	-0.0115115356445312
0.1344	-0.00629516601562499
0.1345	-0.00229797363281249
0.1346	0.000393981933593759
0.1347	0.00214355468750002
0.1348	0.00318389892578125
0.1349	0.003597412109375
0.135	0.0034490966796875
0.1351	0.00313354492187501
0.1352	0.00250579833984375
0.1353	0.002025146484375
0.1354	0.00145599365234374
0.1355	0.0010736083984375
0.1356	0.000570068359374995
0.1357	0.000100097656250006
0.1358	-0.000255432128906261
0.1359	-0.000436706542968748
0.136	-0.000597229003906238
0.1361	-0.000498657226562484
0.1362	-0.000659179687499991
0.1363	-0.000691528320312503
0.1364	-0.000679016113281253
0.1365	-0.000661926269531252
0.1366	-0.000545349121093738
0.1367	-0.000504760742187479
0.1368	-0.000355834960937482
0.1369	-0.000397338867187482
0.137	-0.000476379394531259
0.1371	-0.000298767089843751
0.1372	-0.000230102539062495
0.1373	-0.000202331542968756
0.1374	-0.000116577148437499
0.1375	-0.000256042480468774
0.1376	-0.000167846679687497
0.1377	-0.000138854980468769
0.1378	-2.74658203124915e-05
0.1379	-5.09643554687435e-05
0.138	-3.23486328124758e-05
0.1381	-8.78906249999782e-05
0.1382	-8.11767578125034e-05
0.1383	1.58691406249942e-05
0.1384	0.000144348144531234
0.1385	8.81958007812522e-05
0.1386	0.000116577148437505
0.1387	7.5073242187482e-05
0.1388	-1.00708007812556e-05
0.1389	0.000184020996093762
0.139	9.85717773437731e-05
0.1391	0.000172729492187504
0.1392	-1.06811523437359e-05
0.1393	-9.15527343738759e-07
0.1394	-0.000263061523437521
0.1395	0.000476989746093746
0.1396	-4.42504882812471e-05
0.1397	0.000370788574218764
0.1398	0.00116333007812501
0.1399	0.00367736816406251
0.14	0.0078399658203125
0.1401	0.0147232055664062
0.1402	0.023519287109375
0.1403	0.0336526489257813
0.1404	0.0447488403320312
0.1405	0.0556076049804688
0.1406	0.0656753540039063
0.1407	0.0736700439453125
0.1408	0.0800787353515625
0.1409	0.0856658935546875
0.141	0.089920654296875
0.1411	0.0946551513671875
0.1412	0.0993020629882813
0.1413	0.10356201171875
0.1414	0.107840576171875
0.1415	0.110764770507813
0.1416	0.111551208496094
0.1417	0.111474304199219
0.1418	0.107438354492188
0.1419	0.0982785034179688
0.142	0.0839468383789063
0.1421	0.0627029418945312
0.1422	0.0363140869140625
0.1423	0.006143798828125
0.1424	-0.0258505249023438
0.1425	-0.057188720703125
0.1426	-0.0860836791992188
0.1427	-0.11059814453125
0.1428	-0.129420166015625
0.1429	-0.14156494140625
0.143	-0.147430725097656
0.1431	-0.147624816894531
0.1432	-0.142779541015625
0.1433	-0.133977661132813
0.1434	-0.122203674316406
0.1435	-0.108476867675781
0.1436	-0.0934954833984375
0.1437	-0.07817138671875
0.1438	-0.0636672973632812
0.1439	-0.0500640869140625
0.144	-0.0381158447265625
0.1441	-0.0276730346679687
0.1442	-0.0189431762695313
0.1443	-0.0119601440429688
0.1444	-0.00652435302734373
0.1445	-0.00255676269531248
0.1446	8.66699218750018e-05
0.1447	0.00203887939453125
0.1448	0.00307861328125
0.1449	0.003565673828125
0.145	0.00347015380859374
0.1451	0.0029656982421875
0.1452	0.00262390136718751
0.1453	0.0020172119140625
0.1454	0.00159332275390626
0.1455	0.00105804443359378
0.1456	0.000638732910156251
0.1457	0.000113830566406229
0.1458	-0.000130920410156263
0.1459	-0.000352783203124971
0.146	-0.000344238281249995
0.1461	-0.000408325195312511
0.1462	-0.00037017822265625
0.1463	-0.000401916503906238
0.1464	-0.000503540039062503
0.1465	-0.000370483398437496
0.1466	-0.00019622802734375
0.1467	-8.78906250000337e-05
0.1468	-6.80541992187445e-05
0.1469	-2.28881835937413e-05
0.147	-0.000114135742187496
0.1471	3.26538085937611e-05
0.1472	0.000174255371093743
0.1473	0.000162353515624983
0.1474	0.000139465332031272
0.1475	4.66918945312457e-05
0.1476	7.87353515624952e-05
0.1477	0.000217590332031251
0.1478	0.000130615234375017
0.1479	0.000309143066406262
0.148	0.000156555175781262
0.1481	0.000137939453124983
0.1482	0.000248718261718742
0.1483	0.000413818359374993
0.1484	0.000295410156250023
0.1485	0.000380859374999984
0.1486	0.000322265625000004
0.1487	0.000296936035156262
0.1488	0.000195922851562494
0.1489	0.000231628417968735
0.149	0.000254516601562502
0.1491	0.000178833007812499
0.1492	0.000142822265625012
0.1493	-3.7536621093728e-05
0.1494	-2.13623046874971e-05
0.1495	-5.1879882812491e-05
0.1496	-0.000121459960937501
0.1497	-6.80541992187332e-05
0.1498	-0.000121154785156266
0.1499	-0.000272827148437507
0.15	-0.000260009765624993
0.1501	-0.000202636718749996
0.1502	-9.73510742187456e-05
0.1503	-0.000161743164062486
0.1504	-0.000146179199218757
0.1505	-0.00029388427734375
0.1506	-0.000216369628906246
0.1507	-0.000159606933593761
0.1508	-7.26318359374617e-05
0.1509	-0.000141906738281253
0.151	-0.00016143798828124
0.1511	-0.000214843750000018
0.1512	-0.00020233154296875
0.1513	6.10351562500035e-05
0.1514	-2.28881835937691e-05
0.1515	-0.000172729492187487
0.1516	-0.000262756347656226
0.1517	-0.000303344726562484
0.1518	-0.000208435058593744
0.1519	-5.9509277343741e-05
0.152	-5.52368164062587e-05
0.1521	-8.57543945312535e-05
0.1522	1.89208984375166e-05
0.1523	-2.16674804687476e-05
0.1524	8.7890625000012e-05
0.1525	7.87353515625012e-05
0.1526	0.000279541015625016
0.1527	0.000155029296875012
0.1528	0.000199890136718748
0.1529	5.15747070312413e-05
0.153	0.000234680175781246
0.1531	0.000178833007812487
0.1532	0.000237121582031233
0.1533	0.000106201171874995
0.1534	0.000117187499999991
0.1535	4.73022460937365e-05
0.1536	8.63647460937729e-05
0.1537	0.000184326171875013
0.1538	0.000185852050781247
0.1539	9.46044921875146e-05
0.154	4.24194335937522e-05
0.1541	2.44140625001166e-06
0.1542	0.000226135253906254
0.1543	0.000194091796874999
0.1544	0.00022247314453123
0.1545	0.000208740234375008
0.1546	0.000186157226562503
0.1547	0.00016479492187502
0.1548	0.000212097167968758
0.1549	0.00020904541015627
0.155	0.000202636718750002
0.1551	5.09643554687609e-05
0.1552	9.91821289062639e-05
0.1553	0.000119323730468754
0.1554	4.76074218749931e-05
0.1555	0.000121765136718763
0.1556	6.22558593749963e-05
0.1557	-5.43212890625061e-05
0.1558	-0.000231933593749963
0.1559	-0.000240783691406263
0.156	-0.000228271484375001
0.1561	-0.000234375
0.1562	-0.000258789062500011
0.1563	-0.00025939941406248
0.1564	-0.000428466796874979
0.1565	-0.00037963867187499
0.1566	-0.000226135253906242
0.1567	-0.00010498046874999
0.1568	-7.2326660156271e-05
0.1569	-0.000110473632812504
0.157	-0.000185852050781234
0.1571	-6.68334960937343e-05
0.1572	9.70458984375011e-05
0.1573	1.89208984374828e-05
0.1574	0.000100708007812498
0.1575	-0.000125732421875004
0.1576	-0.000118103027343754
0.1577	-8.6669921875007e-05
0.1578	-5.70678710937658e-05
0.1579	-4.18090820312545e-05
0.158	-5.24902343749991e-05
0.1581	-0.000144958496093747
0.1582	-4.2724609374975e-05
0.1583	-5.95092773437583e-05
0.1584	0.000119934082031268
0.1585	-2.44140624998911e-06
0.1586	6.92749023437494e-05
0.1587	9.42993164062302e-05
0.1588	6.37817382812406e-05
0.1589	0.000192260742187481
0.159	0.000263671874999996
0.1591	0.000289001464843761
0.1592	0.000218200683593764
0.1593	0.000208435058593756
0.1594	0.000198364257812509
0.1595	0.000270996093750007
0.1596	0.000267639160156249
0.1597	0.000301208496093772
0.1598	0.000170288085937512
0.1599	0.000187377929687496
0.16	5.37109374999989e-05
0.1601	0.000153808593749991
0.1602	0.000227050781250019
0.1603	0.000195922851562494
0.1604	0.000215454101562516
0.1605	6.01196289062612e-05
0.1606	0.000136108398437487
0.1607	0.000220642089843745
0.1608	0.000172119140625013
0.1609	0.000173034667968728
0.161	4.08935546874906e-05
0.1611	-1.0375976562501e-05
0.1612	0.000151367187499993
0.1613	8.8806152343749e-05
0.1614	0.000205078125000005
0.1615	0.000127258300781238
0.1616	4.33349609374883e-05
0.1617	-6.10351562499098e-06
0.1618	2.68554687499955e-05
0.1619	4.6386718750022e-05
0.162	5.70678710937553e-05
0.1621	-6.04248046875058e-05
0.1622	4.7302246093759e-05
0.1623	-0.000137634277343732
0.1624	-0.000174255371093754
0.1625	-6.43920898437426e-05
0.1626	-3.90624999999948e-05
0.1627	-0.000119628906249999
0.1628	-0.000234680175781252
0.1629	-0.000230102539062518
0.163	-0.000273132324218752
0.1631	-0.000128479003906231
0.1632	-0.000108642578124971
0.1633	-0.000206604003906238
0.1634	-0.000195312500000013
0.1635	-0.000200195312499992
0.1636	-0.000264282226562492
0.1637	-4.05883789062504e-05
0.1638	3.47900390625074e-05
0.1639	8.30078124999887e-05
0.164	-7.93457031249799e-05
0.1641	-4.54711914062572e-05
0.1642	6.6528320312495e-05
0.1643	9.79614257812546e-05
0.1644	5.03540039062641e-05
0.1645	6.80541992187454e-05
0.1646	-0.000147094726562499
0.1647	-9.61303710937467e-05
0.1648	-0.000122375488281248
0.1649	-2.50244140624989e-05
0.165	-3.05175781249965e-05
0.1651	-0.000235595703124983
0.1652	-0.000114440917968736
0.1653	-0.000137023925781229
0.1654	-8.36181640624899e-05
0.1655	-8.36181640625011e-05
0.1656	5.49316406251235e-06
0.1657	-0.000118103027343766
0.1658	-0.000111083984375013
0.1659	-9.70458984375054e-05
0.166	-3.20434570312469e-05
0.1661	1.52587890625902e-06
0.1662	7.38525390624996e-05
0.1663	2.16674804687485e-05
0.1664	-0.000107421875000005
0.1665	-7.62939453125191e-05
0.1666	-3.20434570312582e-05
0.1667	4.15039062500039e-05
0.1668	1.861572265626e-05
0.1669	1.1596679687479e-05
0.167	-2.62451171874978e-05
0.1671	-5.64575195312359e-05
0.1672	0.000176696777343758
0.1673	0.000217590332031251
0.1674	0.00024993896484373
0.1675	0.000156250000000011
0.1676	0.000127563476562473
0.1677	0.000260009765625006
0.1678	0.000326232910156263
0.1679	0.00036224365234375
0.168	0.000285339355468747
0.1681	0.000135803222656258
0.1682	0.000129394531250002
0.1683	0.000104370117187511
0.1684	9.36889648437611e-05
0.1685	0.000178222656250002
0.1686	3.11279296874994e-05
0.1687	8.23974609373904e-06
0.1688	-5.49316406252276e-06
0.1689	-3.23486328124871e-05
0.169	-3.96728515626114e-06
0.1691	-4.97436523437395e-05
0.1692	5.21850585937763e-05
0.1693	-0.000164184570312511
0.1694	-6.83593749999899e-05
0.1695	-0.000110168457031254
0.1696	1.70898437499983e-05
0.1697	1.28173828124831e-05
0.1698	3.6926269531232e-05
0.1699	-5.15747070312239e-05
0.17	-7.38525390624883e-05
0.1701	-0.000220336914062483
0.1702	3.17382812499963e-05
0.1703	-0.00012603759765625
0.1704	-0.000149841308593726
0.1705	-0.000247802734374988
0.1706	-0.000311889648437494
0.1707	-0.000296630859374999
0.1708	-0.000277404785156257
0.1709	-0.000378723144531259
0.171	-0.000424499511718737
0.1711	-0.000593566894531236
0.1712	-0.000452880859375007
0.1713	-0.00038543701171875
0.1714	-0.000399780273437486
0.1715	-0.000325927734375017
0.1716	-0.000415954589843767
0.1717	-0.000325622558593755
0.1718	-0.000414733886718757
0.1719	-0.00018371582031251
0.172	-0.000147705078124996
0.1721	-0.000144653320312501
0.1722	-0.000137329101562497
0.1723	-0.000162658691406278
0.1724	-0.000160827636718732
0.1725	-0.000128784179687499
0.1726	6.71386718750031e-05
0.1727	-9.46044921874833e-06
0.1728	-0.000158691406250019
0.1729	-0.000109252929687494
0.173	-4.48608398437378e-05
0.1731	-6.68334960937517e-05
0.1732	0.000207824707031254
0.1733	3.9672851562509e-05
0.1734	7.0800781250005e-05
0.1735	-5.79833984374915e-05
0.1736	5.03540039062424e-05
0.1737	0.000116577148437516
0.1738	0.000216369628906274
0.1739	0.00013305664062501
0.174	0.000179748535156263
0.1741	1.4953613281252e-05
0.1742	0.000250244140625003
0.1743	0.000328063964843742
0.1744	0.000288391113281258
0.1745	0.000287780761718756
0.1746	0.0002813720703125
0.1747	0.000194702148437501
0.1748	0.000248107910156239
0.1749	0.000281982421875007
0.175	0.000253295898437503
0.1751	0.000207519531249992
0.1752	0.00010528564453127
0.1753	4.18090820312441e-05
0.1754	7.81249999999931e-05
0.1755	4.76074218750096e-05
0.1756	1.55639648437489e-05
0.1757	-9.97924804687546e-05
0.1758	-0.000173645019531257
0.1759	-0.000303649902343769
0.176	-0.000274658203124991
0.1761	-0.000201721191406248
0.1762	-0.000270385742187504
0.1763	-0.00030334472656249
0.1764	-0.000382690429687479
0.1765	-0.000458068847656237
0.1766	-0.000347900390625013
0.1767	-0.000313110351562509
0.1768	-0.000190734863281258
0.1769	-0.000273132324218747
0.177	-0.000393371582031257
0.1771	-0.000364990234374992
0.1772	-6.80541992187558e-05
0.1773	-0.000136718749999978
0.1774	-5.34057617187526e-05
0.1775	-0.000143737792968754
0.1776	-0.000144958496093747
0.1777	-0.000145874023437511
0.1778	-6.80541992187558e-05
0.1779	-0.000103149414062495
0.178	3.02124023437355e-05
0.1781	-0.00019042968749999
0.1782	-0.000187988281249992
0.1783	-0.000156249999999988
0.1784	-2.13623046874892e-06
0.1785	-5.8898925781245e-05
0.1786	4.45556640624985e-05
0.1787	4.66918945312787e-05
0.1788	-3.78417968750124e-05
0.1789	-1.95312500000239e-05
0.179	0.00018829345703125
0.1791	0.000161437988281258
0.1792	0.000229492187500011
0.1793	0.000173645019531252
0.1794	0.000114135742187513
0.1795	0.000144348144531251
0.1796	0.000218200683593736
0.1797	0.00023956298828127
0.1798	0.000188598632812506
0.1799	0.00011535644531249
0.18	7.17163085937368e-05
0.1801	8.30078125000277e-05
0.1802	0.000203247070312493
0.1803	9.27734374999963e-05
0.1804	0.000144348144531245
0.1805	-2.04467773437383e-05
0.1806	-1.70898437499871e-05
0.1807	4.60815429687653e-05
0.1808	5.31005859374968e-05
0.1809	9.58251953124909e-05
0.181	8.20922851562577e-05
0.1811	-0.000113830566406239
0.1812	5.76782226562574e-05
0.1813	6.71386718751645e-06
0.1814	0.00012756347656249
0.1815	4.39453125000017e-05
0.1816	-5.49316406249743e-05
0.1817	-0.000157165527343735
0.1818	5.49316406250108e-06
0.1819	-9.67407226562383e-05
0.182	1.03759765624906e-05
0.1821	-3.7536621093761e-05
0.1822	1.12915039062553e-05
0.1823	-0.000115661621093724
0.1824	-1.34277343749904e-05
0.1825	1.61743164062561e-05
0.1826	7.26318359375068e-05
0.1827	5.76782226562461e-05
0.1828	-1.49536132812572e-05
0.1829	-2.25830078125072e-05
0.183	-0.000201721191406254
0.1831	-0.000201416015624997
0.1832	-1.8920898437488e-05
0.1833	-6.28662109375035e-05
0.1834	-0.000167846679687503
0.1835	-0.000217590332031233
0.1836	-0.000300598144531241
0.1837	-0.000123291015625007
0.1838	-0.000183410644531253
0.1839	-0.000229797363281256
0.184	-0.000297546386718764
0.1841	-0.000389099121093758
0.1842	-0.000240478515624983
0.1843	-0.000113830566406256
0.1844	-4.82177734375056e-05
0.1845	-6.13403320312593e-05
0.1846	-0.000176696777343745
0.1847	-0.00014343261718753
0.1848	-7.04956054687423e-05
0.1849	-2.07519531250115e-05
0.185	0.000125122070312497
0.1851	-0.000193481445312507
0.1852	-3.99780273437258e-05
0.1853	-0.00010833740234373
0.1854	-0.000137939453124988
0.1855	-4.85229492187683e-05
0.1856	-2.44140624999917e-05
0.1857	-4.8522949218751e-05
0.1858	-0.000134277343750013
0.1859	-0.000171813964843739
0.186	-4.63867187499934e-05
0.1861	-9.73510742187517e-05
0.1862	0.000130004882812488
0.1863	2.47192382812483e-05
0.1864	3.96728515625073e-06
0.1865	-5.00488281249961e-05
0.1866	6.89697265625101e-05
0.1867	0.000108032226562513
0.1868	-1.22070312498501e-06
0.1869	1.31225585937563e-05
0.187	-7.87353515624891e-05
0.1871	-0.000154418945312492
0.1872	-9.73510742187621e-05
0.1873	-1.83105468752002e-06
0.1874	-3.662109374988e-06
0.1875	-6.80541992187228e-05
0.1876	-0.000144653320312518
0.1877	-0.000106506347656246
0.1878	2.68554687500285e-05
0.1879	0.000175781249999993
0.188	0.000193176269531256
0.1881	6.4086914062433e-06
0.1882	0.000116882324218751
0.1883	0.000219421386718719
0.1884	0.000120239257812491
0.1885	0.000285949707031255
0.1886	0.000125122070312509
0.1887	0.000129089355468745
0.1888	4.36401367187511e-05
0.1889	3.99780273437379e-05
0.189	7.965087890626e-05
0.1891	6.10351562521996e-07
0.1892	0.000101318359375
0.1893	-4.91333007812591e-05
0.1894	-0.000355224609375007
0.1895	0.000141906738281264
0.1896	-0.000112609863281224
0.1897	5.24902343750112e-05
0.1898	0.0010205078125
0.1899	0.00330505371093753
0.19	0.00741943359375001
0.1901	0.0140679931640625
0.1902	0.0230197143554687
0.1903	0.033238525390625
0.1904	0.0442819213867188
0.1905	0.0552511596679688
0.1906	0.0650827026367188
0.1907	0.0731500244140625
0.1908	0.0795684814453125
0.1909	0.0853732299804688
0.191	0.089580078125
0.1911	0.0942535400390625
0.1912	0.0988699340820312
0.1913	0.103126831054688
0.1914	0.107230224609375
0.1915	0.110337219238281
0.1916	0.111371154785156
0.1917	0.11109130859375
0.1918	0.107134704589844
0.1919	0.0979971313476563
0.192	0.0838671875
0.1921	0.0627426147460938
0.1922	0.0365121459960938
0.1923	0.00654541015625002
0.1924	-0.0255010986328125
0.1925	-0.05697509765625
0.1926	-0.0857693481445312
0.1927	-0.110306701660156
0.1928	-0.129237060546875
0.1929	-0.141636657714844
0.193	-0.147446594238281
0.1931	-0.147815246582031
0.1932	-0.142945556640625
0.1933	-0.134131774902344
0.1934	-0.122439880371094
0.1935	-0.108744812011719
0.1936	-0.093795166015625
0.1937	-0.078533935546875
0.1938	-0.0637448120117187
0.1939	-0.0501007080078125
0.194	-0.03792236328125
0.1941	-0.0276336669921875
0.1942	-0.0186581420898437
0.1943	-0.0115997314453125
0.1944	-0.00614318847656249
0.1945	-0.002144775390625
0.1946	0.000666198730468751
0.1947	0.00239410400390626
0.1948	0.00342071533203125
0.1949	0.0038934326171875
0.195	0.00388366699218749
0.1951	0.00344085693359374
0.1952	0.0029345703125
0.1953	0.00229248046874998
0.1954	0.00168762207031249
0.1955	0.00117218017578126
0.1956	0.000678100585937494
0.1957	0.00022827148437499
0.1958	-0.000172424316406274
0.1959	-0.000344543457031257
0.196	-0.000611572265625007
0.1961	-0.000650939941406244
0.1962	-0.000539245605468738
0.1963	-0.000636291503906252
0.1964	-0.000618591308593766
0.1965	-0.00063842773437501
0.1966	-0.000671691894531243
0.1967	-0.000445556640624991
0.1968	-0.000440063476562494
0.1969	-0.000415649414062516
0.197	-0.000430603027343743
0.1971	-0.000560302734374976
0.1972	-0.000352172851562485
0.1973	-0.000383300781249981
0.1974	-0.000266418457031239
0.1975	-0.000366210937499986
0.1976	-0.000374755859374995
0.1977	-0.000299987792968739
0.1978	-0.000212402343750009
0.1979	-0.000133972167968763
0.198	-2.74658203124577e-06
0.1981	-0.000135803222656241
0.1982	-5.76782226562565e-05
0.1983	-0.000122985839843739
0.1984	0.000104980468749985
0.1985	-1.9836425781258e-05
0.1986	0.000155029296875018
0.1987	-3.05175781249965e-05
0.1988	-7.26318359374895e-05
0.1989	-5.00488281250013e-05
0.199	-3.69262695312372e-05
0.1991	6.71386718750517e-06
0.1992	0.000159912109375018
0.1993	5.79833984375141e-05
0.1994	4.18090820312389e-05
0.1995	4.33349609375274e-05
0.1996	0.000189514160156255
0.1997	0.000292663574218758
0.1998	0.000220031738281265
[truncated: 10,701 more rows]
