# Supplementary material for: Implementation of an Open-Source Multiplexing Ion Gate Control for High Kinetic Energy Ion Mobility Spectrometry (HiKE-IMS)
Source: J Am Soc Mass Spectrom. 2023 Jun 5;34(7):1283–94. doi: 10.1021/jasms.3c00013 (PMC10326917; doi:10.1021/jasms.3c00013)
Supplement: Supplementary file 1 — js3c00013_si_001.zip [file js3c00013_si_001.zip › js3c00013_si_001/Code/Cinnemaldehyde/B7O10L10IHT2022-08-16cinRR50DR80.csv]

Time	Inten
0	-0.0907513427734375
0.0001	-0.0910906982421875
0.0002	-0.0914730834960938
0.0003	-0.0916415405273438
0.0004	-0.09173095703125
0.0005	-0.091661376953125
0.0006	-0.0919100952148438
0.0007	-0.092239990234375
0.0008	-0.0925802612304688
0.0009	-0.0927606201171875
0.001	-0.092919921875
0.0011	-0.0928842163085938
0.0012	-0.0932095336914062
0.0013	-0.0934988403320313
0.0014	-0.0938412475585938
0.0015	-0.0939251708984375
0.0016	-0.0939303588867187
0.0017	-0.0938882446289063
0.0018	-0.0940615844726562
0.0019	-0.09421142578125
0.002	-0.0946072387695313
0.0021	-0.094522705078125
0.0022	-0.0945465087890625
0.0023	-0.0944757080078125
0.0024	-0.09443603515625
0.0025	-0.0946102905273438
0.0026	-0.0945745849609375
0.0027	-0.0943832397460937
0.0028	-0.0942202758789063
0.0029	-0.09394287109375
0.003	-0.093807373046875
0.0031	-0.093697509765625
0.0032	-0.093597412109375
0.0033	-0.0932516479492188
0.0034	-0.092772216796875
0.0035	-0.092357177734375
0.0036	-0.0920529174804688
0.0037	-0.0918203735351563
0.0038	-0.09134765625
0.0039	-0.0908651733398438
0.004	-0.0901943969726563
0.0041	-0.0895639038085938
0.0042	-0.0890573120117188
0.0043	-0.0886141967773438
0.0044	-0.0879751586914063
0.0045	-0.0871841430664063
0.0046	-0.0862554931640625
0.0047	-0.0853997802734375
0.0048	-0.0846792602539062
0.0049	-0.0840151977539062
0.005	-0.08311279296875
0.0051	-0.0821194458007813
0.0052	-0.0809783935546875
0.0053	-0.080050048828125
0.0054	-0.0791302490234375
0.0055	-0.0782858276367187
0.0056	-0.0773233032226562
0.0057	-0.0759600830078125
0.0058	-0.0748806762695313
0.0059	-0.0735513305664063
0.006	-0.0723968505859375
0.0061	-0.0712225341796875
0.0062	-0.0696853637695313
0.0063	-0.0680575561523437
0.0064	-0.0662701416015625
0.0065	-0.0644259643554687
0.0066	-0.0627474975585937
0.0067	-0.060733642578125
0.0068	-0.0584866333007812
0.0069	-0.0559225463867188
0.007	-0.0530593872070312
0.0071	-0.050203857421875
0.0072	-0.0473422241210938
0.0073	-0.0439654541015625
0.0074	-0.0403363037109375
0.0075	-0.0360653686523437
0.0076	-0.031580810546875
0.0077	-0.0268179321289062
0.0078	-0.021708984375
0.0079	-0.016085205078125
0.008	-0.0099017333984375
0.0081	-0.00301177978515625
0.0082	0.00425323486328125
0.0083	0.0119747924804687
0.0084	0.0202740478515625
0.0085	0.0290628051757812
0.0086	0.0387100219726563
0.0087	0.048724365234375
0.0088	0.0594180297851562
0.0089	0.07040771484375
0.009	0.0818612670898437
0.0091	0.0937786865234375
0.0092	0.106118469238281
0.0093	0.118780517578125
0.0094	0.1318212890625
0.0095	0.144731750488281
0.0096	0.158147277832031
0.0097	0.171434631347656
0.0098	0.185809936523437
0.0099	0.201907958984375
0.01	0.219394836425781
0.0101	0.239400634765625
0.0102	0.261161499023437
0.0103	0.284443359375
0.0104	0.308302917480469
0.0105	0.330712890625
0.0106	0.353446044921875
0.0107	0.3728759765625
0.0108	0.39093505859375
0.0109	0.407938232421875
0.011	0.423590087890625
0.0111	0.439336547851563
0.0112	0.454249572753906
0.0113	0.468500061035156
0.0114	0.481390075683594
0.0115	0.494243774414063
0.0116	0.502027893066406
0.0117	0.509672546386719
0.0118	0.511755065917969
0.0119	0.507327575683594
0.012	0.496690368652344
0.0121	0.478175354003906
0.0122	0.452770080566406
0.0123	0.422469482421875
0.0124	0.38854248046875
0.0125	0.353357543945312
0.0126	0.319018249511719
0.0127	0.288290710449219
0.0128	0.261494140625
0.0129	0.238832702636719
0.013	0.220528869628906
0.0131	0.206356811523437
0.0132	0.195537719726562
0.0133	0.187979736328125
0.0134	0.18220947265625
0.0135	0.177559509277344
0.0136	0.172824401855469
0.0137	0.167513427734375
0.0138	0.161285705566406
0.0139	0.153926696777344
0.014	0.145304565429688
0.0141	0.135332946777344
0.0142	0.123590393066406
0.0143	0.110943603515625
0.0144	0.0974050903320312
0.0145	0.083642578125
0.0146	0.069691162109375
0.0147	0.0557107543945313
0.0148	0.0419708251953125
0.0149	0.0286492919921875
0.015	0.0161911010742187
0.0151	0.00496490478515625
0.0152	-0.00549041748046876
0.0153	-0.0148251342773437
0.0154	-0.0231112670898437
0.0155	-0.0305380249023438
0.0156	-0.0368673706054687
0.0157	-0.0419146728515625
0.0158	-0.0461166381835938
0.0159	-0.0495489501953125
0.016	-0.0524273681640625
0.0161	-0.0545135498046875
0.0162	-0.0561746215820313
0.0163	-0.057000732421875
0.0164	-0.05745849609375
0.0165	-0.0574526977539063
0.0166	-0.0574404907226562
0.0167	-0.0569415283203125
0.0168	-0.0561151123046875
0.0169	-0.0549349975585938
0.017	-0.0534881591796875
0.0171	-0.0518704223632813
0.0172	-0.05045654296875
0.0173	-0.0486666870117187
0.0174	-0.0465786743164063
0.0175	-0.044217529296875
0.0176	-0.0414907836914063
0.0177	-0.03892333984375
0.0178	-0.0362564086914063
0.0179	-0.033365478515625
0.018	-0.0301376342773437
0.0181	-0.0265155029296875
0.0182	-0.0227862548828125
0.0183	-0.0189779663085938
0.0184	-0.014949951171875
0.0185	-0.0107125854492188
0.0186	-0.00606597900390625
0.0187	-0.000963134765624998
0.0188	0.00448974609375
0.0189	0.0100161743164063
0.019	0.01567138671875
0.0191	0.0218035888671875
0.0192	0.0284317016601563
0.0193	0.0356201171875
0.0194	0.0430740356445313
0.0195	0.0512374877929688
0.0196	0.0592843627929687
0.0197	0.0681576538085937
0.0198	0.0783734130859375
0.0199	0.090941162109375
0.02	0.105475463867187
0.0201	0.123103942871094
0.0202	0.143207397460937
0.0203	0.165209655761719
0.0204	0.18908447265625
0.0205	0.212232360839844
0.0206	0.236297607421875
0.0207	0.257470397949219
0.0208	0.277831115722656
0.0209	0.297623596191406
0.021	0.316274719238281
0.0211	0.335508422851562
0.0212	0.3545654296875
0.0213	0.373229675292969
0.0214	0.391161193847656
0.0215	0.4089208984375
0.0216	0.421917114257813
0.0217	0.434797058105469
0.0218	0.442125854492187
0.0219	0.442876892089844
0.022	0.43733642578125
0.0221	0.423627319335937
0.0222	0.403238525390625
0.0223	0.377357177734375
0.0224	0.347773742675781
0.0225	0.316622924804687
0.0226	0.286835632324219
0.0227	0.259779663085937
0.0228	0.235782165527344
0.0229	0.216124877929687
0.023	0.200637817382813
0.0231	0.188968200683594
0.0232	0.180818176269531
0.0233	0.175421447753906
0.0234	0.171812133789062
0.0235	0.169254455566406
0.0236	0.16655029296875
0.0237	0.163373413085938
0.0238	0.159241638183594
0.0239	0.153988952636719
0.024	0.147623291015625
0.0241	0.139925537109375
0.0242	0.130924987792969
0.0243	0.121004943847656
0.0244	0.110453796386719
0.0245	0.0997845458984375
0.0246	0.0893496704101562
0.0247	0.0790438842773438
0.0248	0.0691702270507813
0.0249	0.0600631713867188
0.025	0.0518649291992187
0.0251	0.0447796630859375
0.0252	0.038739013671875
0.0253	0.0336019897460938
0.0254	0.0292483520507813
0.0255	0.02559326171875
0.0256	0.0227029418945312
0.0257	0.0205935668945312
0.0258	0.0188821411132813
0.0259	0.0172650146484375
0.026	0.0157101440429687
0.0261	0.0140725708007812
0.0262	0.0123654174804688
0.0263	0.01048828125
0.0264	0.008623046875
0.0265	0.0061962890625
0.0266	0.00327484130859375
0.0267	-0.000102539062500004
0.0268	-0.0036175537109375
0.0269	-0.00755828857421875
0.027	-0.011607666015625
0.0271	-0.015997314453125
0.0272	-0.020784912109375
0.0273	-0.02567626953125
0.0274	-0.030654296875
0.0275	-0.03530517578125
0.0276	-0.0399966430664063
0.0277	-0.0446652221679688
0.0278	-0.0493771362304688
0.0279	-0.0539462280273438
0.028	-0.0582696533203125
0.0281	-0.0620526123046875
0.0282	-0.0657315063476563
0.0283	-0.069267578125
0.0284	-0.0725253295898438
0.0285	-0.075611572265625
0.0286	-0.078214111328125
0.0287	-0.0804989624023438
0.0288	-0.0824652099609375
0.0289	-0.084267578125
0.029	-0.0860153198242187
0.0291	-0.087576904296875
0.0292	-0.0887838745117187
0.0293	-0.0896920776367188
0.0294	-0.0905392456054688
0.0295	-0.0911422729492187
0.0296	-0.0917901611328125
0.0297	-0.0922360229492187
0.0298	-0.0915655517578125
0.0299	-0.0892514038085937
0.03	-0.0851416015625
0.0301	-0.0784295654296875
0.0302	-0.069923095703125
0.0303	-0.0597222900390625
0.0304	-0.0483755493164063
0.0305	-0.0377310180664062
0.0306	-0.0271102905273437
0.0307	-0.0196401977539063
0.0308	-0.0131475830078125
0.0309	-0.00750579833984376
0.031	-0.00298492431640625
0.0311	0.00197967529296875
0.0312	0.00673309326171874
0.0313	0.0111880493164062
0.0314	0.0149807739257812
0.0315	0.0187771606445312
0.0316	0.018934326171875
0.0317	0.0193984985351563
0.0318	0.015390625
0.0319	0.00603668212890625
0.032	-0.00844207763671874
0.0321	-0.0296969604492188
0.0322	-0.0559445190429687
0.0323	-0.085838623046875
0.0324	-0.117485961914062
0.0325	-0.148716430664063
0.0326	-0.177175903320313
0.0327	-0.201053771972656
0.0328	-0.219234008789063
0.0329	-0.231021423339844
0.033	-0.236356811523438
0.0331	-0.235973815917969
0.0332	-0.230653991699219
0.0333	-0.220864562988281
0.0334	-0.208106384277344
0.0335	-0.19291015625
0.0336	-0.176844787597656
0.0337	-0.160510864257813
0.0338	-0.144640197753906
0.0339	-0.129700012207031
0.034	-0.115684204101562
0.0341	-0.102973327636719
0.0342	-0.0920309448242188
0.0343	-0.0825979614257813
0.0344	-0.0742459106445312
0.0345	-0.0672216796875
0.0346	-0.0607241821289062
0.0347	-0.0551025390625
0.0348	-0.0502200317382813
0.0349	-0.0457763671875
0.035	-0.0417913818359375
0.0351	-0.0377578735351563
0.0352	-0.034007568359375
0.0353	-0.030411376953125
0.0354	-0.026968994140625
0.0355	-0.0240826416015625
0.0356	-0.021326904296875
0.0357	-0.0187469482421875
0.0358	-0.01671630859375
0.0359	-0.0149896240234375
0.036	-0.0138641357421875
0.0361	-0.0133432006835937
0.0362	-0.0135000610351563
0.0363	-0.0140927124023437
0.0364	-0.0150149536132813
0.0365	-0.01660400390625
0.0366	-0.018900146484375
0.0367	-0.0216232299804688
0.0368	-0.0247775268554688
0.0369	-0.0280926513671875
0.037	-0.0316851806640625
0.0371	-0.0353463745117188
0.0372	-0.039412841796875
0.0373	-0.0436114501953125
0.0374	-0.0475
0.0375	-0.0513571166992188
0.0376	-0.0549249267578125
0.0377	-0.0584808349609375
0.0378	-0.061923828125
0.0379	-0.0652664184570313
0.038	-0.0682705688476563
0.0381	-0.0706582641601562
0.0382	-0.0729486083984375
0.0383	-0.07515625
0.0384	-0.0770455932617188
0.0385	-0.0789053344726563
0.0386	-0.08041259765625
0.0387	-0.0814224243164063
0.0388	-0.0825537109375
0.0389	-0.0832669067382813
0.039	-0.08419189453125
0.0391	-0.0849111938476562
0.0392	-0.0854193115234375
0.0393	-0.0858285522460938
0.0394	-0.0862179565429688
0.0395	-0.0859487915039062
0.0396	-0.0864505004882812
0.0397	-0.086422119140625
0.0398	-0.085731201171875
0.0399	-0.0830300903320313
0.04	-0.078955078125
0.0401	-0.0720578002929688
0.0402	-0.0633685302734375
0.0403	-0.0532931518554688
0.0404	-0.0419821166992188
0.0405	-0.03171142578125
0.0406	-0.021053466796875
0.0407	-0.0135397338867188
0.0408	-0.00737701416015625
0.0409	-0.0020294189453125
0.041	0.00221343994140624
0.0411	0.00692596435546876
0.0412	0.0114236450195312
0.0413	0.0155722045898438
0.0414	0.0190664672851562
0.0415	0.0225088500976563
0.0416	0.022078857421875
0.0417	0.0221734619140625
0.0418	0.0177371215820313
0.0419	0.00804412841796874
0.042	-0.0068841552734375
0.0421	-0.0286782836914063
0.0422	-0.0553964233398438
0.0423	-0.085670166015625
0.0424	-0.117709350585938
0.0425	-0.149298095703125
0.0426	-0.178394165039063
0.0427	-0.202545776367188
0.0428	-0.22128662109375
0.0429	-0.233517761230469
0.043	-0.239125061035156
0.0431	-0.239212341308594
0.0432	-0.234107360839844
0.0433	-0.225099487304687
0.0434	-0.212745971679688
0.0435	-0.198267517089844
0.0436	-0.182847900390625
0.0437	-0.167383117675781
0.0438	-0.152503967285156
0.0439	-0.138742370605469
0.044	-0.126073303222656
0.0441	-0.115202331542969
0.0442	-0.105921936035156
0.0443	-0.09845458984375
0.0444	-0.0925833129882813
0.0445	-0.0880471801757813
0.0446	-0.0845602416992187
0.0447	-0.0818429565429688
0.0448	-0.0802316284179688
0.0449	-0.0791400146484375
0.045	-0.0785501098632813
0.0451	-0.0780462646484375
0.0452	-0.0775173950195313
0.0453	-0.0769534301757812
0.0454	-0.0766351318359375
0.0455	-0.0760971069335937
0.0456	-0.0757473754882813
0.0457	-0.0747958374023438
0.0458	-0.0739398193359375
0.0459	-0.072655029296875
0.046	-0.07140869140625
0.0461	-0.070211181640625
0.0462	-0.068773193359375
0.0463	-0.067119140625
0.0464	-0.0652835083007813
0.0465	-0.0631716918945313
0.0466	-0.0610922241210938
0.0467	-0.05909912109375
0.0468	-0.0567410278320313
0.0469	-0.054254150390625
0.047	-0.0511578369140625
0.0471	-0.0481341552734375
0.0472	-0.0450042724609375
0.0473	-0.041536865234375
0.0474	-0.0378500366210938
0.0475	-0.0336026000976563
0.0476	-0.0288760375976563
0.0477	-0.0238540649414062
0.0478	-0.0185409545898438
0.0479	-0.0129461669921875
0.048	-0.00668792724609375
0.0481	0.000226135253906246
0.0482	0.0077032470703125
0.0483	0.0156564331054687
0.0484	0.0240695190429687
0.0485	0.03290771484375
0.0486	0.0425167846679688
0.0487	0.0527267456054687
0.0488	0.0635052490234375
0.0489	0.074781494140625
0.049	0.0863751220703125
0.0491	0.098255615234375
0.0492	0.110615844726563
0.0493	0.123223876953125
0.0494	0.136250610351562
0.0495	0.149850158691406
0.0496	0.16302001953125
0.0497	0.176413879394531
0.0498	0.190763244628906
0.0499	0.206799621582031
0.05	0.224339294433594
0.0501	0.244437255859375
0.0502	0.266127319335937
0.0503	0.289213562011719
0.0504	0.312997741699219
0.0505	0.335465698242187
0.0506	0.358327331542969
0.0507	0.377774047851562
0.0508	0.396044616699219
0.0509	0.41283447265625
0.051	0.428247680664062
0.0511	0.444045715332031
0.0512	0.458804016113281
0.0513	0.473058776855469
0.0514	0.485952758789063
0.0515	0.498207092285156
0.0516	0.506046447753906
0.0517	0.513219604492188
0.0518	0.515296020507813
0.0519	0.510630493164063
0.052	0.499694213867187
0.0521	0.480709533691406
0.0522	0.454972839355469
0.0523	0.424067993164063
0.0524	0.389773254394531
0.0525	0.354065856933594
0.0526	0.319149780273437
0.0527	0.287765502929688
0.0528	0.260189514160156
0.0529	0.237016906738281
0.053	0.218443908691406
0.0531	0.203953552246094
0.0532	0.193074035644531
0.0533	0.185282592773438
0.0534	0.179691162109375
0.0535	0.175567016601562
0.0536	0.171619567871094
0.0537	0.167404174804688
0.0538	0.162553100585937
0.0539	0.156665344238281
0.054	0.149985961914062
0.0541	0.142410278320313
0.0542	0.1335498046875
0.0543	0.12394287109375
0.0544	0.113942565917969
0.0545	0.103526916503906
0.0546	0.0936572265625
0.0547	0.084039306640625
0.0548	0.0749237060546875
0.0549	0.066419677734375
0.055	0.0585955810546875
0.0551	0.0520846557617187
0.0552	0.04644287109375
0.0553	0.0416085815429687
0.0554	0.0377920532226562
0.0555	0.034400634765625
0.0556	0.0316360473632813
0.0557	0.0296542358398437
0.0558	0.0278610229492188
0.0559	0.0266476440429688
0.056	0.0253515625
0.0561	0.02398681640625
0.0562	0.0225711059570313
0.0563	0.0210372924804687
0.0564	0.0196517944335937
0.0565	0.01798095703125
0.0566	0.0160140991210937
0.0567	0.01372802734375
0.0568	0.0113623046875
0.0569	0.00904449462890625
0.057	0.00676727294921875
0.0571	0.00468078613281249
0.0572	0.00232666015624999
0.0573	0.000115661621093749
0.0574	-0.00178192138671876
0.0575	-0.00343231201171876
0.0576	-0.00451568603515623
0.0577	-0.00520751953125001
0.0578	-0.00572631835937501
0.0579	-0.0057318115234375
0.058	-0.0053741455078125
0.0581	-0.00430694580078125
0.0582	-0.00254669189453126
0.0583	-0.00043914794921876
0.0584	0.00228759765625001
0.0585	0.0052783203125
0.0586	0.00879913330078125
0.0587	0.0131634521484375
0.0588	0.017989501953125
0.0589	0.023453369140625
0.059	0.0292355346679688
0.0591	0.035367431640625
0.0592	0.0421514892578125
0.0593	0.0493609619140625
0.0594	0.057103271484375
0.0595	0.0660223388671875
0.0596	0.0745355224609375
0.0597	0.0838418579101562
0.0598	0.0944219970703125
0.0599	0.107241821289062
0.06	0.122242736816406
0.0601	0.140346374511719
0.0602	0.160541381835937
0.0603	0.182668151855469
0.0604	0.206444091796875
0.0605	0.229761047363281
0.0606	0.253624877929687
0.0607	0.274743957519531
0.0608	0.294889831542969
0.0609	0.314024963378906
0.061	0.332140808105469
0.0611	0.351029052734375
0.0612	0.369707336425781
0.0613	0.387923278808594
0.0614	0.405295715332031
0.0615	0.421919250488281
0.0616	0.434223022460937
0.0617	0.446231994628906
0.0618	0.452795104980469
0.0619	0.452754211425781
0.062	0.44643798828125
0.0621	0.431587219238281
0.0622	0.410242614746094
0.0623	0.383455505371094
0.0624	0.352774047851562
0.0625	0.320823669433594
0.0626	0.289588928222656
0.0627	0.261351318359375
0.0628	0.236279907226563
0.0629	0.21525146484375
0.063	0.198760375976562
0.0631	0.186032104492187
0.0632	0.176671447753906
0.0633	0.169945373535156
0.0634	0.16501708984375
0.0635	0.161273803710937
0.0636	0.157318115234375
0.0637	0.152799377441406
0.0638	0.147152404785156
0.0639	0.140052185058594
0.064	0.131795043945312
0.0641	0.12214111328125
0.0642	0.110933227539062
0.0643	0.098736572265625
0.0644	0.08547607421875
0.0645	0.0718356323242188
0.0646	0.0580401611328125
0.0647	0.0444821166992187
0.0648	0.0311309814453125
0.0649	0.0181011962890625
0.065	0.00602508544921875
0.0651	-0.00513031005859375
0.0652	-0.0153335571289063
0.0653	-0.0241799926757813
0.0654	-0.0322836303710938
0.0655	-0.0392758178710937
0.0656	-0.0455194091796875
0.0657	-0.0505084228515625
0.0658	-0.0546194458007813
0.0659	-0.0579476928710938
0.066	-0.0605447387695313
0.0661	-0.0629779052734375
0.0662	-0.0647412109375
0.0663	-0.0660317993164063
0.0664	-0.0668203735351563
0.0665	-0.0674603271484375
0.0666	-0.0679501342773438
0.0667	-0.0686526489257813
0.0668	-0.0691558837890625
0.0669	-0.0696820068359375
0.067	-0.0699356079101563
0.0671	-0.070179443359375
0.0672	-0.0707794189453125
0.0673	-0.0715252685546875
0.0674	-0.072359619140625
0.0675	-0.0731845092773438
0.0676	-0.0737908935546875
0.0677	-0.0746609497070312
0.0678	-0.0756008911132813
0.0679	-0.0768142700195312
0.068	-0.0780734252929687
0.0681	-0.0791104125976562
0.0682	-0.0801956176757813
0.0683	-0.081171875
0.0684	-0.0823016357421875
0.0685	-0.0835659790039062
0.0686	-0.0846200561523438
0.0687	-0.0855484008789063
0.0688	-0.0864093017578125
0.0689	-0.0870700073242187
0.069	-0.087838134765625
0.0691	-0.0886422729492188
0.0692	-0.089312744140625
0.0693	-0.0897900390625
0.0694	-0.0898797607421875
0.0695	-0.0902423095703125
0.0696	-0.0905020141601563
0.0697	-0.090755615234375
0.0698	-0.0908612060546875
0.0699	-0.0908209228515625
0.07	-0.0907598876953125
0.0701	-0.090550537109375
0.0702	-0.0905987548828125
0.0703	-0.0906597900390625
0.0704	-0.0905679321289063
0.0705	-0.0903500366210938
0.0706	-0.0899081420898437
0.0707	-0.089761962890625
0.0708	-0.0895947265625
0.0709	-0.0895541381835938
0.071	-0.0894332885742188
0.0711	-0.0889358520507813
0.0712	-0.0886953735351562
0.0713	-0.088306884765625
0.0714	-0.0880780029296875
0.0715	-0.0880258178710937
0.0716	-0.0876190185546875
0.0717	-0.0871514892578125
0.0718	-0.0867425537109375
0.0719	-0.0862332153320313
0.072	-0.0859722900390625
0.0721	-0.08552978515625
0.0722	-0.0851272583007812
0.0723	-0.084517822265625
0.0724	-0.0837884521484375
0.0725	-0.0833224487304688
0.0726	-0.0827725219726562
0.0727	-0.0822430419921875
0.0728	-0.0815933227539062
0.0729	-0.0807470703125
0.073	-0.079854736328125
0.0731	-0.0789224243164063
0.0732	-0.0781729125976563
0.0733	-0.0773202514648438
0.0734	-0.0760824584960938
0.0735	-0.0746600341796875
0.0736	-0.0729861450195313
0.0737	-0.0713009643554688
0.0738	-0.0695263671875
0.0739	-0.0674432373046875
0.074	-0.0649810791015625
0.0741	-0.0618466186523438
0.0742	-0.0586489868164062
0.0743	-0.0552481079101563
0.0744	-0.05136962890625
0.0745	-0.047392578125
0.0746	-0.0427285766601563
0.0747	-0.0377621459960938
0.0748	-0.0325759887695312
0.0749	-0.027169189453125
0.075	-0.0217822265625
0.0751	-0.0162490844726563
0.0752	-0.0103225708007813
0.0753	-0.00451171875
0.0754	0.0013299560546875
0.0755	0.0067926025390625
0.0756	0.011856689453125
0.0757	0.0167050170898437
0.0758	0.021251220703125
0.0759	0.0255303955078125
0.076	0.0291128540039062
0.0761	0.0320364379882812
0.0762	0.0343399047851562
0.0763	0.0361911010742187
0.0764	0.0375128173828125
0.0765	0.0383795166015625
0.0766	0.0386318969726562
0.0767	0.0382498168945312
0.0768	0.0373959350585938
0.0769	0.0363278198242187
0.077	0.0350765991210937
0.0771	0.0337728881835937
0.0772	0.0322174072265625
0.0773	0.0304293823242188
0.0774	0.0286495971679687
0.0775	0.0269549560546875
0.0776	0.0257305908203125
0.0777	0.0246719360351562
0.0778	0.0237954711914063
0.0779	0.0230178833007812
0.078	0.02271728515625
0.0781	0.0228652954101562
0.0782	0.02365966796875
0.0783	0.024798583984375
0.0784	0.026566162109375
0.0785	0.0283297729492187
0.0786	0.0308868408203125
0.0787	0.033924560546875
0.0788	0.0376922607421875
0.0789	0.0419448852539062
0.079	0.04659423828125
0.0791	0.0516397094726562
0.0792	0.057281494140625
0.0793	0.0635321044921874
0.0794	0.070194091796875
0.0795	0.078309326171875
0.0796	0.0858950805664063
0.0797	0.0944970703125
0.0798	0.104309692382812
0.0799	0.116508483886719
0.08	0.130912780761719
0.0801	0.148551330566406
0.0802	0.168577880859375
0.0803	0.190559692382813
0.0804	0.213983459472656
0.0805	0.237481079101562
0.0806	0.261285095214844
0.0807	0.282625122070312
0.0808	0.302899475097656
0.0809	0.322300109863281
0.081	0.340564270019531
0.0811	0.359829711914062
0.0812	0.3787939453125
0.0813	0.397404479980469
0.0814	0.415252075195312
0.0815	0.43201416015625
0.0816	0.444602966308594
0.0817	0.456708374023437
0.0818	0.463427124023437
0.0819	0.463690490722656
0.082	0.457449645996094
0.0821	0.44271484375
0.0822	0.421298217773437
0.0823	0.394389038085938
0.0824	0.363746337890625
0.0825	0.331650695800781
0.0826	0.300109558105469
0.0827	0.271794738769531
0.0828	0.246392822265625
0.0829	0.225320434570312
0.083	0.208603515625
0.0831	0.195674438476562
0.0832	0.18611328125
0.0833	0.179198303222656
0.0834	0.173978881835937
0.0835	0.169939880371094
0.0836	0.165863037109375
0.0837	0.161112670898438
0.0838	0.155490112304687
0.0839	0.148177795410156
0.084	0.1398095703125
0.0841	0.129981384277344
0.0842	0.118634948730469
0.0843	0.106405029296875
0.0844	0.0930130004882812
0.0845	0.0789599609375
0.0846	0.064952392578125
0.0847	0.0510476684570313
0.0848	0.0375332641601562
0.0849	0.0242135620117187
0.085	0.0117312622070312
0.0851	7.62939453125e-06
0.0852	-0.0106253051757813
0.0853	-0.0201275634765625
0.0854	-0.0287725830078125
0.0855	-0.036402587890625
0.0856	-0.0432302856445313
0.0857	-0.0490695190429688
0.0858	-0.0540829467773438
0.0859	-0.0581634521484375
0.086	-0.0615774536132813
0.0861	-0.0645993041992187
0.0862	-0.0671881103515625
0.0863	-0.0692007446289063
0.0864	-0.0707760620117187
0.0865	-0.0718698120117188
0.0866	-0.0726400756835937
0.0867	-0.073519287109375
0.0868	-0.0740966796875
0.0869	-0.0744879150390625
0.087	-0.0744216918945313
0.0871	-0.0741513061523437
0.0872	-0.0738723754882813
0.0873	-0.0735101318359375
0.0874	-0.0729843139648437
0.0875	-0.0721835327148438
0.0876	-0.0708599853515625
0.0877	-0.0693002319335938
0.0878	-0.0676181030273438
0.0879	-0.0657589721679688
0.088	-0.0636087036132813
0.0881	-0.0609619140625
0.0882	-0.0579159545898438
0.0883	-0.0545166015625
0.0884	-0.0509136962890625
0.0885	-0.0471893310546875
0.0886	-0.0431484985351563
0.0887	-0.038687744140625
0.0888	-0.0338409423828125
0.0889	-0.0288629150390625
0.089	-0.0238571166992188
0.0891	-0.0188238525390625
0.0892	-0.0136529541015625
0.0893	-0.008621826171875
0.0894	-0.00377410888671875
0.0895	0.00162689208984375
0.0896	0.00591156005859375
0.0897	0.010157470703125
0.0898	0.0147763061523438
0.0899	0.0205535888671875
0.09	0.0274420166015625
0.0901	0.0364752197265625
0.0902	0.0467404174804687
0.0903	0.0577133178710938
0.0904	0.06880126953125
0.0905	0.0789364624023437
0.0906	0.0882620239257812
0.0907	0.09408203125
0.0908	0.0981161499023438
0.0909	0.100536804199219
0.091	0.101094055175781
0.0911	0.101901245117187
0.0912	0.102221984863281
0.0913	0.101882629394531
0.0914	0.101046447753906
0.0915	0.099307861328125
0.0916	0.0943182373046875
0.0917	0.0893197631835937
0.0918	0.0801284790039063
0.0919	0.065848388671875
0.092	0.0465264892578125
0.0921	0.0203912353515625
0.0922	-0.0104672241210938
0.0923	-0.0447796630859375
0.0924	-0.0804653930664063
0.0925	-0.115341491699219
0.0926	-0.147340087890625
0.0927	-0.174679260253906
0.0928	-0.196123657226562
0.0929	-0.210787353515625
0.093	-0.218592224121094
0.0931	-0.220343933105469
0.0932	-0.216642456054688
0.0933	-0.208538818359375
0.0934	-0.196922912597656
0.0935	-0.182813110351563
0.0936	-0.167311706542969
0.0937	-0.151319885253906
0.0938	-0.135646667480469
0.0939	-0.120854797363281
0.094	-0.106962280273438
0.0941	-0.0940756225585938
0.0942	-0.082823486328125
0.0943	-0.0727099609375
0.0944	-0.0638815307617188
0.0945	-0.0563400268554688
0.0946	-0.0494146728515625
0.0947	-0.04319580078125
0.0948	-0.0375027465820313
0.0949	-0.0322610473632812
0.095	-0.0275982666015625
0.0951	-0.0230526733398438
0.0952	-0.0186248779296875
0.0953	-0.0143106079101563
0.0954	-0.0101022338867188
0.0955	-0.0063641357421875
0.0956	-0.00287719726562501
0.0957	0.000135498046875002
0.0958	0.00292327880859375
0.0959	0.00555328369140624
0.096	0.00764434814453126
0.0961	0.0091552734375
0.0962	0.010126953125
0.0963	0.0105673217773437
0.0964	0.0108026123046875
0.0965	0.010771484375
0.0966	0.0103561401367187
0.0967	0.00951293945312499
0.0968	0.00833709716796872
0.0969	0.00728912353515625
0.097	0.00614227294921875
0.0971	0.00534393310546874
0.0972	0.00457183837890625
0.0973	0.003953857421875
0.0974	0.00358337402343752
0.0975	0.0037109375
0.0976	0.00468139648437502
0.0977	0.00614654541015625
0.0978	0.00817260742187499
0.0979	0.0108798217773437
0.098	0.0142825317382813
0.0981	0.0185687255859375
0.0982	0.0238275146484375
0.0983	0.0299154663085937
0.0984	0.036949462890625
0.0985	0.0444888305664062
0.0986	0.05283935546875
0.0987	0.0619219970703125
0.0988	0.0717987060546875
0.0989	0.0826571655273437
0.099	0.0938092041015625
0.0991	0.105416564941406
0.0992	0.117567138671875
0.0993	0.130048217773438
0.0994	0.142716064453125
0.0995	0.1569580078125
0.0996	0.169762573242187
0.0997	0.183444213867187
0.0998	0.197763366699219
0.0999	0.213735656738281
0.1	0.231426696777344
0.1001	0.251670532226562
0.1002	0.273527221679687
0.1003	0.296585083007813
0.1004	0.3199560546875
0.1005	0.342908630371094
0.1006	0.365469055175781
0.1007	0.385185546875
0.1008	0.403331298828125
0.1009	0.420093994140625
0.101	0.43513916015625
0.1011	0.450408935546875
0.1012	0.465028686523437
0.1013	0.47894287109375
0.1014	0.491885375976562
0.1015	0.5030859375
0.1016	0.510814819335938
0.1017	0.517348022460937
0.1018	0.5187451171875
0.1019	0.513831481933594
0.102	0.502569885253906
0.1021	0.482892761230469
0.1022	0.456700744628906
0.1023	0.425312194824219
0.1024	0.390347900390625
0.1025	0.354271850585937
0.1026	0.318613586425781
0.1027	0.286500549316406
0.1028	0.25803955078125
0.1029	0.233999633789062
0.103	0.214551391601562
0.1031	0.199136962890625
0.1032	0.187461853027344
0.1033	0.178539428710937
0.1034	0.171538391113281
0.1035	0.165938415527344
0.1036	0.160703430175781
0.1037	0.154979858398437
0.1038	0.148384399414063
0.1039	0.140538330078125
0.104	0.131478881835937
0.1041	0.121286926269531
0.1042	0.1099169921875
0.1043	0.0975592041015625
0.1044	0.08424072265625
0.1045	0.0704290771484375
0.1046	0.0566116333007812
0.1047	0.0430279541015625
0.1048	0.0299588012695313
0.1049	0.0173550415039063
0.105	0.00546630859375
0.1051	-0.00568572998046875
0.1052	-0.0156185913085937
0.1053	-0.0244171142578125
0.1054	-0.0320947265625
0.1055	-0.0388421630859375
0.1056	-0.0447927856445312
0.1057	-0.0498464965820313
0.1058	-0.0540042114257812
0.1059	-0.0572149658203125
0.106	-0.0597805786132812
0.1061	-0.0618905639648438
0.1062	-0.0636532592773438
0.1063	-0.06504150390625
0.1064	-0.06595947265625
0.1065	-0.0664059448242187
0.1066	-0.0669338989257812
0.1067	-0.06738037109375
0.1068	-0.0678128051757813
0.1069	-0.0683627319335938
0.107	-0.0686862182617188
0.1071	-0.0688656616210938
0.1072	-0.0692523193359375
0.1073	-0.0700436401367188
0.1074	-0.0706854248046875
0.1075	-0.071572265625
0.1076	-0.0723916625976563
0.1077	-0.0732662963867187
0.1078	-0.0740866088867188
0.1079	-0.0752383422851562
0.108	-0.07663818359375
0.1081	-0.0779412841796875
0.1082	-0.0791287231445312
0.1083	-0.080164794921875
0.1084	-0.0812911987304688
0.1085	-0.0826235961914062
0.1086	-0.083961181640625
0.1087	-0.085172119140625
0.1088	-0.086287841796875
0.1089	-0.0872433471679687
0.109	-0.0880389404296875
0.1091	-0.08904296875
0.1092	-0.089918212890625
0.1093	-0.0907717895507813
0.1094	-0.0916867065429688
0.1095	-0.091314697265625
0.1096	-0.0922396850585938
0.1097	-0.0924798583984375
0.1098	-0.0920248413085938
0.1099	-0.0899349975585937
0.11	-0.0860525512695313
0.1101	-0.0792886352539063
0.1102	-0.070704345703125
0.1103	-0.0606661987304688
0.1104	-0.0497186279296875
0.1105	-0.0391171264648437
0.1106	-0.0288223266601563
0.1107	-0.02082763671875
0.1108	-0.0143109130859375
0.1109	-0.00869293212890625
0.111	-0.004332275390625
0.1111	0.000575866699218747
0.1112	0.00562194824218749
0.1113	0.010235595703125
0.1114	0.0147998046875
0.1115	0.0182876586914063
0.1116	0.018955078125
0.1117	0.01951416015625
0.1118	0.0159298706054687
0.1119	0.0073211669921875
0.112	-0.00639953613281248
0.1121	-0.0272311401367187
0.1122	-0.0530612182617187
0.1123	-0.0823556518554688
0.1124	-0.113614501953125
0.1125	-0.144145812988281
0.1126	-0.172198181152344
0.1127	-0.195821228027344
0.1128	-0.214065856933594
0.1129	-0.225958862304688
0.113	-0.231188659667969
0.1131	-0.230751342773438
0.1132	-0.225151977539063
0.1133	-0.21583984375
0.1134	-0.203388366699219
0.1135	-0.188681335449219
0.1136	-0.173013305664063
0.1137	-0.157196655273437
0.1138	-0.142090148925781
0.1139	-0.128201599121094
0.114	-0.115688781738281
0.1141	-0.104627075195313
0.1142	-0.0950534057617188
0.1143	-0.0873797607421875
0.1144	-0.0811883544921875
0.1145	-0.076558837890625
0.1146	-0.0728607177734375
0.1147	-0.069969482421875
0.1148	-0.0675869750976562
0.1149	-0.0658383178710938
0.115	-0.0646145629882812
0.1151	-0.0635296630859375
0.1152	-0.0622946166992188
0.1153	-0.0610089111328125
0.1154	-0.0593515014648438
0.1155	-0.0577801513671875
0.1156	-0.0561367797851563
0.1157	-0.0543453979492188
0.1158	-0.0522634887695313
0.1159	-0.04985107421875
0.116	-0.0472366333007812
0.1161	-0.04468505859375
0.1162	-0.0420745849609375
0.1163	-0.0394622802734375
0.1164	-0.0367782592773438
0.1165	-0.0338973999023438
0.1166	-0.0309988403320313
0.1167	-0.0283743286132812
0.1168	-0.0257693481445313
0.1169	-0.0231875610351562
0.117	-0.02073486328125
0.1171	-0.0180044555664063
0.1172	-0.0152139282226563
0.1173	-0.0128225708007813
0.1174	-0.0104312133789062
0.1175	-0.007996826171875
0.1176	-0.005443115234375
0.1177	-0.0026824951171875
0.1178	0.000103454589843746
0.1179	0.003094482421875
0.118	0.0058929443359375
0.1181	0.00888671874999999
0.1182	0.0124127197265625
0.1183	0.0162060546875
0.1184	0.0202798461914062
0.1185	0.0243896484375
0.1186	0.0287615966796875
0.1187	0.0336419677734375
0.1188	0.0388836669921875
0.1189	0.0447122192382812
0.119	0.05097900390625
0.1191	0.0575299072265625
0.1192	0.0643856811523437
0.1193	0.0716375732421875
0.1194	0.079422607421875
0.1195	0.0887646484375
0.1196	0.0973876953125
0.1197	0.107066345214844
0.1198	0.117734985351563
0.1199	0.130405883789062
0.12	0.145403137207031
0.1201	0.163686828613281
0.1202	0.184403991699219
0.1203	0.206588134765625
0.1204	0.230292053222656
0.1205	0.253780517578125
0.1206	0.277431335449219
0.1207	0.298780822753906
0.1208	0.318867492675781
0.1209	0.33802734375
0.121	0.356024169921875
0.1211	0.374680480957031
0.1212	0.393185119628906
0.1213	0.41115966796875
0.1214	0.428451843261719
0.1215	0.444109802246094
0.1216	0.456163024902344
0.1217	0.46710693359375
0.1218	0.472769470214844
0.1219	0.472152099609375
0.122	0.465083312988281
0.1221	0.4490771484375
0.1222	0.426583862304687
0.1223	0.398419494628906
0.1224	0.366509399414062
0.1225	0.333174438476562
0.1226	0.300464172363281
0.1227	0.270892333984375
0.1228	0.244214477539063
0.1229	0.221735229492187
0.123	0.204049377441406
0.1231	0.190049743652344
0.1232	0.179686584472656
0.1233	0.171970520019531
0.1234	0.165940551757812
0.1235	0.161169738769531
0.1236	0.156784057617188
0.1237	0.151756591796875
0.1238	0.145946655273437
0.1239	0.138631896972656
0.124	0.1299951171875
0.1241	0.120245666503906
0.1242	0.10934326171875
0.1243	0.097215576171875
0.1244	0.0842794799804687
0.1245	0.0707156372070312
0.1246	0.05684814453125
0.1247	0.0432440185546875
0.1248	0.0301351928710937
0.1249	0.0174673461914062
0.125	0.00531616210937499
0.1251	-0.00604034423828126
0.1252	-0.0164126586914062
0.1253	-0.0256759643554687
0.1254	-0.0338897705078125
0.1255	-0.0411578369140625
0.1256	-0.047689208984375
0.1257	-0.0533868408203125
0.1258	-0.0581948852539063
0.1259	-0.0621554565429687
0.126	-0.065335693359375
0.1261	-0.0680502319335938
0.1262	-0.0703933715820313
0.1263	-0.07230224609375
0.1264	-0.0739083862304687
0.1265	-0.0748965454101563
0.1266	-0.0756710815429688
0.1267	-0.0762799072265625
0.1268	-0.0768386840820313
0.1269	-0.0772604370117188
0.127	-0.0774298095703125
0.1271	-0.0771853637695313
0.1272	-0.0769403076171875
0.1273	-0.07639892578125
0.1274	-0.07591064453125
0.1275	-0.0753836059570313
0.1276	-0.0742657470703125
0.1277	-0.0728866577148438
0.1278	-0.0712515258789063
0.1279	-0.0694778442382813
0.128	-0.0675323486328125
0.1281	-0.0653359985351562
0.1282	-0.0626043701171875
0.1283	-0.059488525390625
0.1284	-0.0561196899414063
0.1285	-0.05258056640625
0.1286	-0.0490969848632812
0.1287	-0.0450521850585937
0.1288	-0.0408596801757813
0.1289	-0.0363858032226562
0.129	-0.0316802978515625
0.1291	-0.0271621704101563
0.1292	-0.0227413940429688
0.1293	-0.0183084106445313
0.1294	-0.013856201171875
0.1295	-0.00957977294921876
0.1296	-0.00549774169921875
0.1297	-0.00200439453125002
0.1298	0.00103210449218752
0.1299	0.00373992919921874
0.13	0.006002197265625
0.1301	0.00789337158203123
0.1302	0.0091845703125
0.1303	0.009815673828125
0.1304	0.00968841552734374
0.1305	0.009000244140625
0.1306	0.00796875
0.1307	0.0062835693359375
0.1308	0.00412567138671875
0.1309	0.00136444091796875
0.131	-0.00209014892578126
0.1311	-0.00568511962890625
0.1312	-0.00962097167968752
0.1313	-0.0137161254882813
0.1314	-0.017928466796875
0.1315	-0.0226144409179688
0.1316	-0.0274542236328125
0.1317	-0.0321542358398438
0.1318	-0.036763916015625
0.1319	-0.0410775756835938
0.132	-0.0455813598632813
0.1321	-0.0498406982421875
0.1322	-0.054029541015625
0.1323	-0.0579135131835938
0.1324	-0.0614089965820313
0.1325	-0.064776611328125
0.1326	-0.067799072265625
0.1327	-0.0706982421875
0.1328	-0.0734616088867188
0.1329	-0.0758203125
0.133	-0.0777084350585937
0.1331	-0.0795986938476562
0.1332	-0.0810894775390625
0.1333	-0.0827130126953125
0.1334	-0.0841152954101562
0.1335	-0.085302734375
0.1336	-0.0861614990234375
0.1337	-0.0867758178710937
0.1338	-0.087525634765625
0.1339	-0.0880667114257813
0.134	-0.0887374877929688
0.1341	-0.0890875244140625
0.1342	-0.089072265625
0.1343	-0.089117431640625
0.1344	-0.0891143798828125
0.1345	-0.0892449951171875
0.1346	-0.089150390625
0.1347	-0.0888067626953125
0.1348	-0.08835205078125
0.1349	-0.087852783203125
0.135	-0.0873046875
0.1351	-0.0869009399414063
0.1352	-0.0862521362304688
0.1353	-0.0856011962890625
0.1354	-0.0845254516601562
0.1355	-0.083602294921875
0.1356	-0.0826058959960937
0.1357	-0.081739501953125
0.1358	-0.0809152221679687
0.1359	-0.0797174072265625
0.136	-0.0785733032226563
0.1361	-0.07740966796875
0.1362	-0.0763003540039063
0.1363	-0.0755364990234375
0.1364	-0.074569091796875
0.1365	-0.0735430908203125
0.1366	-0.0725274658203125
0.1367	-0.0715744018554687
0.1368	-0.0709384155273437
0.1369	-0.0703326416015625
0.137	-0.06972412109375
0.1371	-0.0689682006835937
0.1372	-0.0680291748046875
0.1373	-0.0674423217773437
0.1374	-0.0667416381835938
0.1375	-0.0660986328125
0.1376	-0.0652105712890625
0.1377	-0.06411865234375
0.1378	-0.0628268432617188
0.1379	-0.0611947631835937
0.138	-0.0597817993164062
0.1381	-0.058055419921875
0.1382	-0.055718994140625
0.1383	-0.053211669921875
0.1384	-0.0501339721679688
0.1385	-0.046995849609375
0.1386	-0.0436062622070313
0.1387	-0.03985107421875
0.1388	-0.0357040405273438
0.1389	-0.0311618041992188
0.139	-0.0263131713867188
0.1391	-0.0215234375
0.1392	-0.0167596435546875
0.1393	-0.011888427734375
0.1394	-0.006939697265625
0.1395	-0.00205230712890625
0.1396	0.00249389648437499
0.1397	0.00667083740234374
0.1398	0.010262451171875
0.1399	0.0135610961914062
0.14	0.0163308715820312
0.1401	0.0186300659179687
0.1402	0.0204672241210938
0.1403	0.0213058471679688
0.1404	0.0214840698242187
0.1405	0.020943603515625
0.1406	0.0198776245117187
0.1407	0.0183230590820312
0.1408	0.0160699462890625
0.1409	0.0131646728515625
0.141	0.00958221435546874
0.1411	0.00554840087890625
0.1412	0.00162231445312498
0.1413	-0.00298095703124998
0.1414	-0.0074298095703125
0.1415	-0.0124038696289063
0.1416	-0.0176220703125
0.1417	-0.0226397705078125
0.1418	-0.0276699829101563
0.1419	-0.0323556518554688
0.142	-0.0370294189453125
0.1421	-0.0417755126953125
0.1422	-0.0460836791992188
0.1423	-0.0503323364257813
0.1424	-0.0541781616210937
0.1425	-0.05747802734375
0.1426	-0.060828857421875
0.1427	-0.0638519287109375
0.1428	-0.06670654296875
0.1429	-0.0692572021484375
0.143	-0.0714401245117187
0.1431	-0.07341064453125
0.1432	-0.0751824951171875
0.1433	-0.0770401000976562
0.1434	-0.0787368774414063
0.1435	-0.0802896118164063
0.1436	-0.0813848876953125
0.1437	-0.082554931640625
0.1438	-0.0836431884765625
0.1439	-0.084754638671875
0.144	-0.0858071899414062
0.1441	-0.0868344116210937
0.1442	-0.0874188232421875
0.1443	-0.0881539916992188
0.1444	-0.0888430786132813
0.1445	-0.0895864868164063
0.1446	-0.0902566528320313
0.1447	-0.0907821655273438
0.1448	-0.0911203002929688
0.1449	-0.0915255737304687
0.145	-0.091888427734375
0.1451	-0.0922531127929688
0.1452	-0.092606201171875
0.1453	-0.0928021240234375
0.1454	-0.0928353881835938
0.1455	-0.0927920532226563
0.1456	-0.0928900146484375
0.1457	-0.093056640625
0.1458	-0.0931060791015625
0.1459	-0.0931707763671875
0.146	-0.092803955078125
0.1461	-0.0926837158203125
0.1462	-0.0924472045898437
0.1463	-0.0924774169921875
0.1464	-0.0924057006835937
0.1465	-0.0921121215820312
0.1466	-0.0918170166015625
0.1467	-0.0915805053710938
0.1468	-0.0914205932617188
0.1469	-0.0914535522460937
0.147	-0.091434326171875
0.1471	-0.0912875366210938
0.1472	-0.0910205078125
0.1473	-0.09089599609375
0.1474	-0.0909298706054688
0.1475	-0.0910171508789063
0.1476	-0.091156005859375
0.1477	-0.0910595703125
0.1478	-0.0909341430664063
0.1479	-0.0908917236328125
0.148	-0.090989990234375
0.1481	-0.0912060546875
0.1482	-0.091234130859375
0.1483	-0.09121826171875
0.1484	-0.0911587524414062
0.1485	-0.091185302734375
0.1486	-0.0913339233398437
0.1487	-0.091556396484375
0.1488	-0.091820068359375
0.1489	-0.0919662475585937
0.149	-0.0919183349609375
0.1491	-0.0920233154296875
0.1492	-0.0923880004882812
0.1493	-0.0926309204101562
0.1494	-0.0931201171875
0.1495	-0.0925173950195313
0.1496	-0.0929678344726563
0.1497	-0.0930014038085938
0.1498	-0.0922335815429687
0.1499	-0.0901144409179688
0.15	-0.0863455200195312
0.1501	-0.079654541015625
0.1502	-0.070933837890625
0.1503	-0.0609375
0.1504	-0.0501693725585937
0.1505	-0.0396240234375
0.1506	-0.0297341918945312
0.1507	-0.0221365356445313
0.1508	-0.0154794311523438
0.1509	-0.0102178955078125
0.151	-0.00620178222656251
0.1511	-0.00187072753906251
0.1512	0.00254547119140625
0.1513	0.006728515625
0.1514	0.01072509765625
0.1515	0.0136801147460937
0.1516	0.0140548706054687
0.1517	0.0137518310546875
0.1518	0.00951568603515625
0.1519	0.000329284667968749
0.152	-0.014019775390625
0.1521	-0.0353750610351563
0.1522	-0.0618682861328125
0.1523	-0.0921356201171875
0.1524	-0.124290466308594
0.1525	-0.1555908203125
0.1526	-0.184312438964844
0.1527	-0.208840942382813
0.1528	-0.227913818359375
0.1529	-0.2405029296875
0.153	-0.246216125488281
0.1531	-0.24631591796875
0.1532	-0.241390075683594
0.1533	-0.232490539550781
0.1534	-0.220811157226562
0.1535	-0.206868896484375
0.1536	-0.191571655273438
0.1537	-0.176087341308594
0.1538	-0.161233825683594
0.1539	-0.147605895996094
0.154	-0.135427551269531
0.1541	-0.124907836914062
0.1542	-0.115841674804688
0.1543	-0.10833740234375
0.1544	-0.102423400878906
0.1545	-0.0981402587890625
0.1546	-0.0949755859375
0.1547	-0.0926406860351563
0.1548	-0.0910504150390625
0.1549	-0.08974609375
0.155	-0.0890777587890625
0.1551	-0.0887893676757812
0.1552	-0.0884024047851562
0.1553	-0.0882443237304687
0.1554	-0.0876364135742188
0.1555	-0.0871444702148437
0.1556	-0.0864761352539063
0.1557	-0.0859271240234375
0.1558	-0.0852749633789062
0.1559	-0.084398193359375
0.156	-0.0834188842773438
0.1561	-0.0823013305664063
0.1562	-0.0812347412109375
0.1563	-0.0803521728515625
0.1564	-0.0793508911132813
0.1565	-0.0784817504882812
0.1566	-0.07744140625
0.1567	-0.076298828125
0.1568	-0.07555908203125
0.1569	-0.0748312377929687
0.157	-0.07415283203125
0.1571	-0.0735400390625
0.1572	-0.0725759887695313
0.1573	-0.0717672729492188
0.1574	-0.0711578369140625
0.1575	-0.0704693603515625
0.1576	-0.0697018432617187
0.1577	-0.0685830688476562
0.1578	-0.067291259765625
0.1579	-0.065634765625
0.158	-0.0639288330078125
0.1581	-0.0621774291992187
0.1582	-0.0598486328125
0.1583	-0.0572943115234375
0.1584	-0.0540664672851563
0.1585	-0.0507693481445313
0.1586	-0.0473770141601563
0.1587	-0.0435430908203125
0.1588	-0.039476318359375
0.1589	-0.0350482177734375
0.159	-0.0303628540039063
0.1591	-0.0257159423828125
0.1592	-0.0208963012695313
0.1593	-0.0162451171875
0.1594	-0.0120166015625
0.1595	-0.0066973876953125
0.1596	-0.0027410888671875
0.1597	0.00156311035156251
0.1598	0.00594970703125
0.1599	0.011446533203125
0.16	0.0178768920898437
0.1601	0.0267147827148437
0.1602	0.037147216796875
0.1603	0.0480621337890625
0.1604	0.0591177368164062
0.1605	0.0693307495117187
0.1606	0.0780953979492188
0.1607	0.0843719482421875
0.1608	0.0885678100585938
0.1609	0.0913015747070312
0.161	0.0920614624023437
0.1611	0.0929229736328125
0.1612	0.0934844970703125
0.1613	0.093367919921875
0.1614	0.0930203247070312
0.1615	0.0914825439453125
0.1616	0.087452392578125
0.1617	0.0825067138671875
0.1618	0.0737008666992188
0.1619	0.0600625610351562
0.162	0.0416366577148437
0.1621	0.0159817504882813
0.1622	-0.0142510986328125
0.1623	-0.0482513427734375
0.1624	-0.0838211059570313
0.1625	-0.118278503417969
0.1626	-0.149901123046875
0.1627	-0.177088928222656
0.1628	-0.198595581054687
0.1629	-0.213751220703125
0.163	-0.221927795410156
0.1631	-0.224198303222656
0.1632	-0.220920715332031
0.1633	-0.213568725585938
0.1634	-0.203164672851563
0.1635	-0.190433959960937
0.1636	-0.176510620117187
0.1637	-0.1623828125
0.1638	-0.148485717773437
0.1639	-0.135979919433594
0.164	-0.124801940917969
0.1641	-0.115322875976563
0.1642	-0.107146911621094
0.1643	-0.100708312988281
0.1644	-0.09575927734375
0.1645	-0.0924346923828125
0.1646	-0.0902713012695313
0.1647	-0.0890066528320313
0.1648	-0.0882827758789063
0.1649	-0.0881243896484375
0.165	-0.08830322265625
0.1651	-0.0890585327148437
0.1652	-0.0897958374023437
0.1653	-0.0905886840820313
0.1654	-0.0912002563476562
0.1655	-0.0916574096679688
0.1656	-0.09208984375
0.1657	-0.0926461791992187
0.1658	-0.0930279541015625
0.1659	-0.093226318359375
0.166	-0.0933285522460938
0.1661	-0.093087158203125
0.1662	-0.092940673828125
0.1663	-0.0928787231445313
0.1664	-0.092913818359375
0.1665	-0.0927999877929688
0.1666	-0.0923846435546875
0.1667	-0.0922021484375
0.1668	-0.091942138671875
0.1669	-0.0919064331054688
0.167	-0.0919189453125
0.1671	-0.0918362426757812
0.1672	-0.0915289306640625
0.1673	-0.0912991333007813
0.1674	-0.091336669921875
0.1675	-0.091400146484375
0.1676	-0.0914779663085937
0.1677	-0.0915081787109375
0.1678	-0.091361083984375
0.1679	-0.0914004516601563
0.168	-0.0914309692382812
0.1681	-0.0917214965820312
0.1682	-0.09172119140625
0.1683	-0.0918875122070312
0.1684	-0.091796875
0.1685	-0.0918148803710938
0.1686	-0.0920700073242188
0.1687	-0.09228759765625
0.1688	-0.0923941040039063
0.1689	-0.0925494384765625
0.169	-0.0925225830078125
0.1691	-0.09255859375
0.1692	-0.092664794921875
0.1693	-0.0929513549804688
0.1694	-0.0934429931640625
0.1695	-0.0927789306640625
0.1696	-0.0933377075195313
0.1697	-0.0930999755859375
0.1698	-0.0923236083984375
0.1699	-0.090244140625
0.17	-0.0865283203125
0.1701	-0.0799081420898437
0.1702	-0.0711123657226563
0.1703	-0.0610903930664063
0.1704	-0.0502493286132813
0.1705	-0.039534912109375
0.1706	-0.0299288940429688
0.1707	-0.0220928955078125
0.1708	-0.015654296875
0.1709	-0.0101522827148438
0.171	-0.00611572265625
0.1711	-0.00166229248046876
0.1712	0.00267303466796874
0.1713	0.0069012451171875
0.1714	0.0110455322265625
0.1715	0.01379150390625
0.1716	0.0148150634765625
0.1717	0.014329833984375
0.1718	0.0101150512695312
0.1719	0.000929260253906244
0.172	-0.013157958984375
0.1721	-0.034482421875
0.1722	-0.0607199096679688
0.1723	-0.0909732055664062
0.1724	-0.122993774414063
0.1725	-0.154416198730469
0.1726	-0.183003845214844
0.1727	-0.207271728515625
0.1728	-0.226163330078125
0.1729	-0.238688659667969
0.173	-0.244373168945313
0.1731	-0.244060668945313
0.1732	-0.238742065429688
0.1733	-0.229368591308594
0.1734	-0.216753540039063
0.1735	-0.202114562988281
0.1736	-0.185791320800781
0.1737	-0.169078063964844
0.1738	-0.152672424316406
0.1739	-0.137187805175781
0.174	-0.1230224609375
0.1741	-0.11019287109375
0.1742	-0.0983001708984375
0.1743	-0.0880264282226563
0.1744	-0.0788983154296875
0.1745	-0.070992431640625
0.1746	-0.0642178344726562
0.1747	-0.0578665161132812
0.1748	-0.052115478515625
0.1749	-0.0466580200195312
0.175	-0.0415133666992187
0.1751	-0.03680908203125
0.1752	-0.0321292114257812
0.1753	-0.0278387451171875
0.1754	-0.0233566284179687
0.1755	-0.019180908203125
0.1756	-0.0152719116210938
0.1757	-0.0119039916992188
0.1758	-0.00889007568359378
0.1759	-0.00629150390625001
0.176	-0.00405487060546876
0.1761	-0.00241485595703124
0.1762	-0.00125793457031251
0.1763	-0.00106201171875001
0.1764	-0.00150390625000001
0.1765	-0.00232391357421875
0.1766	-0.00371368408203127
0.1767	-0.00549926757812501
0.1768	-0.00798950195312501
0.1769	-0.01085693359375
0.177	-0.0140655517578125
0.1771	-0.0175442504882812
0.1772	-0.0207464599609375
0.1773	-0.0243194580078125
0.1774	-0.0277041625976562
0.1775	-0.0311480712890625
0.1776	-0.0344058227539062
0.1777	-0.0372952270507813
0.1778	-0.0397317504882812
0.1779	-0.0416192626953125
0.178	-0.0430264282226563
0.1781	-0.0443212890625
0.1782	-0.0446969604492188
0.1783	-0.0448098754882813
0.1784	-0.0439947509765625
0.1785	-0.0427569580078125
0.1786	-0.041136474609375
0.1787	-0.0390823364257813
0.1788	-0.0366842651367188
0.1789	-0.0338003540039063
0.179	-0.0303231811523437
0.1791	-0.0268069458007813
0.1792	-0.0231777954101562
0.1793	-0.0196072387695313
0.1794	-0.0163177490234375
0.1795	-0.0118930053710937
0.1796	-0.00894622802734375
0.1797	-0.0053131103515625
0.1798	-0.00159484863281251
0.1799	0.00307098388671874
0.18	0.008941650390625
0.1801	0.017242431640625
0.1802	0.027052001953125
0.1803	0.0377001953125
0.1804	0.0484255981445312
0.1805	0.0586776733398437
0.1806	0.0670587158203125
0.1807	0.0734210205078125
0.1808	0.077772216796875
0.1809	0.0806796264648437
0.181	0.0819760131835938
0.1811	0.0829177856445312
0.1812	0.0839013671875
0.1813	0.0842929077148438
0.1814	0.0846145629882813
0.1815	0.0834829711914063
0.1816	0.0801956176757812
0.1817	0.0756430053710937
0.1818	0.0676141357421875
0.1819	0.0543521118164063
0.182	0.0367092895507812
0.1821	0.01169189453125
0.1822	-0.0178179931640625
0.1823	-0.0511941528320313
0.1824	-0.0863507080078125
0.1825	-0.120433044433594
0.1826	-0.151556701660156
0.1827	-0.178255920410156
0.1828	-0.199351196289063
0.1829	-0.214107971191406
0.183	-0.221853637695313
0.1831	-0.223692626953125
0.1832	-0.219738464355469
0.1833	-0.211730041503906
0.1834	-0.200321350097656
0.1835	-0.186787109375
0.1836	-0.171693115234375
0.1837	-0.156131896972656
0.1838	-0.140724182128906
0.1839	-0.126239624023437
0.184	-0.113157653808594
0.1841	-0.101249389648438
0.1842	-0.0904922485351563
0.1843	-0.08112060546875
0.1844	-0.072947998046875
0.1845	-0.06603759765625
0.1846	-0.0600973510742188
0.1847	-0.0549496459960938
0.1848	-0.050069580078125
0.1849	-0.045712890625
0.185	-0.0414990234375
0.1851	-0.0379669189453125
0.1852	-0.034425048828125
0.1853	-0.0311605834960938
0.1854	-0.0279965209960938
0.1855	-0.0249490356445313
0.1856	-0.022193603515625
0.1857	-0.0200039672851563
0.1858	-0.01808837890625
0.1859	-0.016767578125
0.186	-0.0157171630859375
0.1861	-0.015174560546875
0.1862	-0.0152407836914063
0.1863	-0.0159466552734375
0.1864	-0.01725341796875
0.1865	-0.019150390625
0.1866	-0.0213006591796875
0.1867	-0.0239453125
0.1868	-0.02681640625
0.1869	-0.0303021240234375
0.187	-0.034105224609375
0.1871	-0.0379849243164063
0.1872	-0.0417706298828125
0.1873	-0.0456695556640625
0.1874	-0.04966552734375
0.1875	-0.0536660766601563
0.1876	-0.0575677490234375
0.1877	-0.0613919067382813
0.1878	-0.064691162109375
0.1879	-0.0678482055664063
0.188	-0.0706719970703125
0.1881	-0.07359375
0.1882	-0.07606201171875
0.1883	-0.0784140014648438
0.1884	-0.080191650390625
0.1885	-0.0818441772460937
0.1886	-0.0833621215820312
0.1887	-0.0848159790039063
0.1888	-0.0860101318359375
0.1889	-0.0870648193359375
0.189	-0.08784912109375
0.1891	-0.0884722900390625
0.1892	-0.0889596557617187
0.1893	-0.089700927734375
0.1894	-0.0901406860351562
0.1895	-0.090574951171875
0.1896	-0.0906829833984375
0.1897	-0.0909188842773438
0.1898	-0.0910861206054688
0.1899	-0.09150390625
0.19	-0.0918911743164063
0.1901	-0.09193115234375
0.1902	-0.0920504760742188
0.1903	-0.0921728515625
0.1904	-0.0922616577148438
0.1905	-0.0926812744140625
0.1906	-0.0928472900390625
0.1907	-0.0931283569335937
0.1908	-0.093184814453125
0.1909	-0.0932373046875
0.191	-0.0935260009765625
0.1911	-0.0938827514648438
0.1912	-0.094061279296875
0.1913	-0.094228515625
0.1914	-0.0941610717773437
0.1915	-0.094237060546875
0.1916	-0.0945098876953125
0.1917	-0.094852294921875
0.1918	-0.095035400390625
0.1919	-0.0950128173828125
0.192	-0.0950057983398438
0.1921	-0.0950845336914063
0.1922	-0.094957275390625
0.1923	-0.0950662231445313
0.1924	-0.0950564575195313
0.1925	-0.094930419921875
0.1926	-0.0944961547851562
0.1927	-0.0942926025390625
0.1928	-0.094110107421875
0.1929	-0.0937899780273438
0.193	-0.093443603515625
0.1931	-0.0927899169921875
0.1932	-0.09189697265625
0.1933	-0.0910980224609375
0.1934	-0.0900234985351563
0.1935	-0.08896240234375
0.1936	-0.0876193237304688
0.1937	-0.0857333374023438
0.1938	-0.0838177490234375
0.1939	-0.0815020751953125
0.194	-0.0791763305664063
0.1941	-0.0766610717773438
0.1942	-0.073411865234375
0.1943	-0.070018310546875
0.1944	-0.0661587524414063
0.1945	-0.0621282958984375
0.1946	-0.0581509399414063
0.1947	-0.053643798828125
0.1948	-0.04907958984375
0.1949	-0.0437765502929688
0.195	-0.03878662109375
0.1951	-0.0337673950195313
0.1952	-0.0286041259765625
0.1953	-0.0238644409179688
0.1954	-0.0189166259765625
0.1955	-0.0142706298828125
0.1956	-0.00992614746093751
0.1957	-0.00598297119140626
0.1958	-0.0026214599609375
0.1959	0.000292053222656241
0.196	0.00284210205078124
0.1961	0.00486938476562498
0.1962	0.00658264160156249
0.1963	0.00746734619140625
0.1964	0.00789581298828125
0.1965	0.00778778076171877
0.1966	0.007554931640625
0.1967	0.00717834472656249
0.1968	0.00640197753906249
0.1969	0.00546295166015624
0.197	0.00426727294921875
0.1971	0.003173828125
0.1972	0.0027142333984375
0.1973	0.00213104248046875
0.1974	0.00209655761718749
0.1975	0.00235595703124999
0.1976	0.0028363037109375
0.1977	0.00419464111328124
0.1978	0.00626525878906249
0.1979	0.00902435302734375
0.198	0.0126791381835937
0.1981	0.016593017578125
0.1982	0.0215737915039062
0.1983	0.0270928955078125
0.1984	0.0335787963867187
0.1985	0.0410867309570312
0.1986	0.0489578247070312
0.1987	0.0576058959960937
0.1988	0.066676025390625
0.1989	0.0765707397460938
0.199	0.0871441650390625
0.1991	0.0981149291992188
0.1992	0.109724731445312
0.1993	0.121269226074219
0.1994	0.132724304199219
0.1995	0.145905456542969
0.1996	0.157725830078125
0.1997	0.170778198242187
0.1998	0.184284362792969
[truncated: 10,701 more rows]
