# Supplementary material for: Implementation of an Open-Source Multiplexing Ion Gate Control for High Kinetic Energy Ion Mobility Spectrometry (HiKE-IMS)
Source: J Am Soc Mass Spectrom. 2023 Jun 5;34(7):1283–94. doi: 10.1021/jasms.3c00013 (PMC10326917; doi:10.1021/jasms.3c00013)
Supplement: Supplementary file 1 — js3c00013_si_001.zip [file js3c00013_si_001.zip › js3c00013_si_001/Code/Cinnemaldehyde/B7O10L10IHTb2022-08-16cinRR50DR80.csv]

Time	Inten
0	-0.000205078124999986
0.0001	-0.000114746093750013
0.0002	-0.000584106445312488
0.0003	-0.000435180664062507
0.0004	-0.000295715332031244
0.0005	-0.000127563476562481
0.0006	-7.41577148437372e-05
0.0007	-0.000219421386718744
0.0008	-0.000250549316406257
0.0009	-9.55200195312481e-05
0.001	-7.56835937500092e-05
0.0011	0.000267639160156269
0.0012	0.000223693847656237
0.0013	8.36181640625211e-05
0.0014	-6.16455078124968e-05
0.0015	-6.40869140625718e-06
0.0016	0.00015533447265626
0.0017	0.000249938964843759
0.0018	0.000263671875000015
0.0019	5.2795410156248e-05
0.002	-8.0871582031245e-05
0.0021	-0.000125427246093746
0.0022	-8.54492187500056e-05
0.0023	4.57763671875e-05
0.0024	-8.51440429687376e-05
0.0025	-0.000196533203125004
0.0026	-0.000288696289062496
0.0027	-0.000338439941406238
0.0028	1.15966796875033e-05
0.0029	1.52587890625052e-05
0.003	2.07519531250028e-05
0.0031	-2.13623046875239e-06
0.0032	-0.000268249511718765
0.0033	-2.07519531249759e-05
0.0034	0.000205688476562499
0.0035	0.000223083496093767
0.0036	0.000187683105468767
0.0037	-5.18798828122446e-06
0.0038	-3.5705566406247e-05
0.0039	0.000140991210937491
0.004	0.000173339843750003
0.0041	0.000467834472656259
0.0042	0.000180969238281259
0.0043	7.23266601562519e-05
0.0044	-7.53784179687465e-05
0.0045	3.54003906250068e-05
0.0046	0.000240478515624987
0.0047	0.0001678466796875
0.0048	2.74658203124941e-05
0.0049	-0.000120544433593761
0.005	-0.000287475585937497
0.0051	-0.000188293457031252
0.0052	-0.000207824707031246
0.0053	-5.67626953124848e-05
0.0054	-0.000244750976562497
0.0055	-0.000419006347656237
0.0056	-0.000389099121093745
0.0057	-0.000318603515624988
0.0058	-0.000136413574218746
0.0059	-0.000166320800781256
0.006	-0.000253601074218751
0.0061	-0.000292968750000011
0.0062	-0.000351562500000002
0.0063	-0.000188293457031258
0.0064	-3.84521484374737e-05
0.0065	-8.33129882812367e-05
0.0066	-7.29370117187487e-05
0.0067	-0.000379028320312474
0.0068	-0.000417480468750009
0.0069	-0.000192260742187473
0.007	-4.73022460937556e-05
0.0071	2.74658203125054e-05
0.0072	-0.000320129394531249
0.0073	-0.000390930175781241
0.0074	-0.000210571289062505
0.0075	-0.000106201171874998
0.0076	-0.000140991210937491
0.0077	8.94165039062424e-05
0.0078	-0.000188903808593744
0.0079	-0.000221557617187501
0.008	-0.000146179199218749
0.0081	0.000102844238281247
0.0082	0.000166320800781261
0.0083	0.000187377929687487
0.0084	5.79833984374299e-06
0.0085	1.31225585937476e-05
0.0086	-6.40869140624946e-05
0.0087	0.000193481445312504
0.0088	0.000286865234375005
0.0089	0.000213623046875005
0.009	4.15039062499952e-05
0.0091	-6.59179687500016e-05
0.0092	-7.75146484374824e-05
0.0093	0.000145874023437514
0.0094	0.000294494628906255
0.0095	-5.79833984375167e-05
0.0096	0.000159912109374987
0.0097	-7.32421874999941e-06
0.0098	0.00106994628906248
0.0099	0.00380523681640627
0.01	0.00805267333984375
0.0101	0.01507568359375
0.0102	0.023614501953125
0.0103	0.0340411376953125
0.0104	0.0454843139648437
0.0105	0.0558395385742187
0.0106	0.06660400390625
0.0107	0.0740118408203125
0.0108	0.0802816772460938
0.0109	0.0858935546875
0.011	0.0902499389648437
0.0111	0.095096435546875
0.0112	0.0996578979492188
0.0113	0.10380126953125
0.0114	0.107225036621094
0.0115	0.111416931152344
0.0116	0.111045532226563
0.0117	0.111521301269531
0.0118	0.107031860351563
0.0119	0.0974166870117188
0.012	0.0826025390625
0.0121	0.0612704467773438
0.0122	0.0346408081054688
0.0123	0.00461975097656251
0.0124	-0.0274246215820312
0.0125	-0.0589453125
0.0126	-0.0879022216796875
0.0127	-0.112084655761719
0.0128	-0.130415649414062
0.0129	-0.142109680175781
0.013	-0.147704772949219
0.0131	-0.14778076171875
0.0132	-0.142978820800781
0.0133	-0.133858947753906
0.0134	-0.121908569335938
0.0135	-0.10770751953125
0.0136	-0.0928640747070312
0.0137	-0.0778958129882812
0.0138	-0.0633856201171875
0.0139	-0.0498733520507813
0.014	-0.0376507568359375
0.0141	-0.027176513671875
0.0142	-0.0187747192382812
0.0143	-0.0118807983398437
0.0144	-0.00662994384765626
0.0145	-0.00267150878906248
0.0146	0.000313415527343752
0.0147	0.00226013183593752
0.0148	0.003251953125
0.0149	0.00344696044921876
0.015	0.00337188720703123
0.0151	0.00318878173828123
0.0152	0.00275848388671874
0.0153	0.00235656738281252
0.0154	0.00164184570312501
0.0155	0.001055908203125
0.0156	0.000432739257812492
0.0157	0.000210876464843751
0.0158	0.000105590820312518
0.0159	-4.51660156249927e-05
0.016	-0.000206604003906252
0.0161	-0.000482482910156257
0.0162	-0.000703430175781256
0.0163	-0.000364074707031237
0.0164	-0.000255432128906247
0.0165	-0.000159912109374993
0.0166	-0.000259094238281243
0.0167	-0.000349731445312501
0.0168	-0.000364685058593744
0.0169	-0.000207824707031234
0.017	-0.000102844238281241
0.0171	0.000151062011718766
0.0172	-9.03320312499794e-05
0.0173	-0.000273437499999996
0.0174	-0.000104370117187497
0.0175	-2.13623046874944e-05
0.0176	0.000162048339843751
0.0177	0.000278930664062504
0.0178	0.000102539062500012
0.0179	-5.49316406250003e-05
0.018	0.000138244628906242
0.0181	0.000212402343750018
0.0182	0.00028839111328125
0.0183	0.000188598632812486
0.0184	0.00015899658203124
0.0185	-2.01416015624843e-05
0.0186	4.0588378906253e-05
0.0187	0.000207824707031262
0.0188	0.000301818847656265
0.0189	0.00013244628906251
0.019	4.45556640624846e-05
0.0191	-0.000158386230468754
0.0192	-0.000229797363281237
0.0193	-0.000179138183593735
0.0194	-0.000115966796874994
0.0195	1.89208984375131e-05
0.0196	-0.000135803222656244
0.0197	-0.000119323730468734
0.0198	0.000875854492187516
0.0199	0.00378234863281253
0.02	0.00787628173828126
0.0201	0.0149142456054688
0.0202	0.0234286499023438
0.0203	0.0336529541015625
0.0204	0.0452578735351563
0.0205	0.0555572509765625
0.0206	0.0663241577148437
0.0207	0.073853759765625
0.0208	0.0800775146484375
0.0209	0.0856549072265625
0.021	0.0901470947265625
0.0211	0.0950958251953125
0.0212	0.0996908569335938
0.0213	0.103920593261719
0.0214	0.107422180175781
0.0215	0.111615295410156
0.0216	0.111236572265625
0.0217	0.111600036621094
0.0218	0.107365112304687
0.0219	0.0976800537109375
0.022	0.08303466796875
0.0221	0.061458740234375
0.0222	0.03500732421875
0.0223	0.00493560791015624
0.0224	-0.0271286010742187
0.0225	-0.0586526489257812
0.0226	-0.0875228881835937
0.0227	-0.111670532226562
0.0228	-0.130089721679687
0.0229	-0.141859130859375
0.023	-0.147397155761719
0.0231	-0.147532653808594
0.0232	-0.142745361328125
0.0233	-0.133642883300781
0.0234	-0.121604309082031
0.0235	-0.107550048828125
0.0236	-0.092529296875
0.0237	-0.0775177001953125
0.0238	-0.0629522705078125
0.0239	-0.0494903564453125
0.024	-0.0372872924804687
0.0241	-0.0266815185546875
0.0242	-0.0182867431640625
0.0243	-0.0115304565429688
0.0244	-0.00637542724609375
0.0245	-0.00233489990234372
0.0246	0.000458679199218759
0.0247	0.00234771728515625
0.0248	0.00312316894531249
0.0249	0.00353393554687499
0.025	0.00335662841796875
0.0251	0.00312225341796875
0.0252	0.00269134521484377
0.0253	0.00233825683593751
0.0254	0.00172149658203125
0.0255	0.000963439941406269
0.0256	0.000493774414062514
0.0257	0.000114440917968766
0.0258	5.43212890624974e-05
0.0259	-0.000156249999999985
0.026	-0.00043395996093748
0.0261	-0.000642700195312496
0.0262	-0.000780639648437514
0.0263	-0.000705261230468746
0.0264	-0.000452880859374993
0.0265	-0.000364379882812494
0.0266	-0.000394897460937477
0.0267	-0.000495605468749988
0.0268	-0.000444641113281241
0.0269	-0.000225524902343749
0.027	-1.9836425781245e-05
0.0271	0.000204162597656271
0.0272	1.43432617187413e-05
0.0273	-0.000112915039062511
0.0274	-8.30078124999965e-05
0.0275	-1.77001953125039e-05
0.0276	0.000295104980468746
0.0277	0.00024291992187499
0.0278	9.27734375000041e-05
0.0279	-4.5166015624998e-05
0.028	-0.000104675292968748
0.0281	2.13623046874944e-05
0.0282	0.000169677734374973
0.0283	0.000132446289062521
0.0284	-7.84301757812472e-05
0.0285	-0.000211486816406248
0.0286	-0.000236511230468739
0.0287	-3.38745117187461e-05
0.0288	6.40869140625111e-06
0.0289	-5.92041015625043e-05
0.029	-0.000180664062500013
0.0291	-0.000232543945312503
0.0292	-0.000409851074218759
0.0293	1.22070312500002e-05
0.0294	-0.000111083984374999
0.0295	0.000294799804687507
0.0296	0.000164489746093771
0.0297	0.000131225585937499
0.0298	0.00122680664062498
0.0299	0.00400726318359374
0.03	0.00823638916015624
0.0301	0.015286865234375
0.0302	0.0237557983398438
0.0303	0.033958740234375
0.0304	0.0454595947265625
0.0305	0.0555099487304687
0.0306	0.0664971923828125
0.0307	0.073851318359375
0.0308	0.0800393676757813
0.0309	0.0855868530273438
0.031	0.0899801635742188
0.0311	0.09490966796875
0.0312	0.0995413208007812
0.0313	0.103822937011719
0.0314	0.107339172363281
0.0315	0.111542663574219
0.0316	0.11116455078125
0.0317	0.111622924804687
0.0318	0.10732421875
0.0319	0.0978271484375
0.032	0.0830532836914062
0.0321	0.0616302490234375
0.0322	0.0350576782226563
0.0323	0.00498657226562502
0.0324	-0.027001953125
0.0325	-0.05849365234375
0.0326	-0.0874752807617187
0.0327	-0.111766967773438
0.0328	-0.130096130371094
0.0329	-0.141898193359375
0.033	-0.147580261230469
0.0331	-0.147601623535156
0.0332	-0.142917175292969
0.0333	-0.133855590820312
0.0334	-0.121839599609375
0.0335	-0.107844543457031
0.0336	-0.0927587890625
0.0337	-0.0777020263671875
0.0338	-0.0631600952148438
0.0339	-0.0497323608398437
0.034	-0.0375540161132812
0.0341	-0.02699462890625
0.0342	-0.0183587646484375
0.0343	-0.011502685546875
0.0344	-0.00620513916015625
0.0345	-0.00226531982421874
0.0346	0.000599975585937507
0.0347	0.00267364501953125
0.0348	0.0035113525390625
0.0349	0.00380706787109374
0.035	0.00362792968749999
0.0351	0.00325378417968751
0.0352	0.00289520263671874
0.0353	0.00238311767578126
0.0354	0.00171539306640626
0.0355	0.00101226806640626
0.0356	0.000325927734375003
0.0357	0.000120239257812499
0.0358	-1.95312500000048e-05
0.0359	-0.000135803222656261
0.036	-0.000318298339843737
0.0361	-0.000414733886718754
0.0362	-0.000612792968750004
0.0363	-0.000377807617187509
0.0364	-0.000207214355468732
0.0365	-8.1176757812512e-05
0.0366	-2.96020507812413e-05
0.0367	-0.000187072753906253
0.0368	-0.000280151367187504
0.0369	-7.9040527343738e-05
0.037	3.479003906251e-05
0.0371	0.000279541015625007
0.0372	0.000108337402343728
0.0373	-8.39233398437387e-05
0.0374	-0.0001495361328125
0.0375	8.36181640625046e-05
0.0376	0.000139160156249996
0.0377	0.000170288085937526
0.0378	0.000114440917968755
0.0379	3.08227539062506e-05
0.038	-1.22070312499369e-06
0.0381	-3.29589843749926e-05
0.0382	0.000207519531249999
0.0383	0.000137023925781271
0.0384	0.000162658691406264
0.0385	5.73730468750311e-05
0.0386	-5.3710937499985e-05
0.0387	8.57543945312561e-05
0.0388	0.000195312500000005
0.0389	0.000270385742187501
0.039	0.000136718749999992
0.0391	-2.16674804687459e-05
0.0392	-0.000148620605468758
0.0393	-9.6130371093745e-05
0.0394	-0.000152587890625006
0.0395	0.0002655029296875
0.0396	-3.0517578125059e-06
0.0397	3.99780273437622e-05
0.0398	0.000881958007812489
0.0399	0.00364227294921876
0.04	0.00787200927734375
0.0401	0.0149630737304688
0.0402	0.0235028076171875
0.0403	0.033765869140625
0.0404	0.0452499389648438
0.0405	0.0554443359375
0.0406	0.0662643432617188
0.0407	0.0739910888671875
0.0408	0.0801751708984375
0.0409	0.0857223510742188
0.041	0.0901223754882813
0.0411	0.0950588989257812
0.0412	0.0997393798828125
0.0413	0.103998413085938
0.0414	0.107680358886719
0.0415	0.111610717773437
0.0416	0.1111962890625
0.0417	0.111743469238281
0.0418	0.107434692382813
0.0419	0.0977740478515625
0.042	0.0832659912109375
0.0421	0.0616360473632813
0.0422	0.0351214599609375
0.0423	0.00509338378906251
0.0424	-0.026905517578125
0.0425	-0.0583792114257812
0.0426	-0.0873013305664063
0.0427	-0.111595458984375
0.0428	-0.129956359863281
0.0429	-0.141880493164062
0.043	-0.147289123535156
0.0431	-0.147496032714844
0.0432	-0.142699890136719
0.0433	-0.133768310546875
0.0434	-0.121691284179688
0.0435	-0.107664184570313
0.0436	-0.0925946044921875
0.0437	-0.0775222778320313
0.0438	-0.0630126953125
0.0439	-0.0495465087890625
0.044	-0.0373562622070312
0.0441	-0.0267279052734375
0.0442	-0.0182528686523438
0.0443	-0.0113433837890625
0.0444	-0.00617919921875
0.0445	-0.00222930908203124
0.0446	0.000708007812500027
0.0447	0.00262512207031251
0.0448	0.00361114501953125
0.0449	0.00381561279296876
0.045	0.00360137939453127
0.0451	0.00331329345703126
0.0452	0.00286499023437501
0.0453	0.00248687744140627
0.0454	0.00179534912109376
0.0455	0.00112487792968751
0.0456	0.000454101562499997
0.0457	5.64575195312611e-05
0.0458	-0.000136413574218753
0.0459	-0.000287475585937486
0.046	-0.000471496582031251
0.0461	-0.000757141113281241
0.0462	-0.000963439941406247
0.0463	-0.000880737304687501
0.0464	-0.000721130371093726
0.0465	-0.000461730957031242
0.0466	-0.000393676757812511
0.0467	-0.000551757812499987
0.0468	-0.000561828613281257
0.0469	-0.000291137695312499
0.047	-0.000214538574218731
0.0471	0.000177307128906273
0.0472	1.67846679687391e-05
0.0473	-7.59887695312381e-05
0.0474	-0.0001983642578125
0.0475	-5.49316406250003e-05
0.0476	8.91113281250135e-05
0.0477	0.000247497558593762
0.0478	0.000252075195312501
0.0479	2.41088867187428e-05
0.048	-0.000159606933593776
0.0481	-5.31005859374821e-05
0.0482	8.57543945312561e-05
0.0483	7.35473632812508e-05
0.0484	-2.13623046874112e-06
0.0485	-0.000154418945312507
0.0486	-0.000196533203124999
0.0487	-5.98144531250072e-05
0.0488	4.21142578124869e-05
0.0489	0.000317077636718765
0.049	0.000241394042968773
0.0491	0.000178527832031255
0.0492	8.17871093750306e-05
0.0493	0.000288085937499993
0.0494	0.000339965820312482
0.0495	0.000665893554687508
0.0496	0.000545654296875009
0.0497	0.00048370361328125
0.0498	0.00134399414062501
0.0499	0.00400970458984375
0.05	0.00821075439453123
0.0501	0.0151739501953125
0.0502	0.0236962890625
0.0503	0.0337713623046875
0.0504	0.0451254272460938
0.0505	0.0553909301757812
0.0506	0.0662496948242188
0.0507	0.0736679077148437
0.0508	0.080048828125
0.0509	0.0856216430664063
0.051	0.0899581909179688
0.0511	0.0948178100585938
0.0512	0.0996563720703125
0.0513	0.1040087890625
0.0514	0.107705383300781
0.0515	0.111519775390625
0.0516	0.111157531738281
0.0517	0.111637878417969
0.0518	0.107485046386719
0.0519	0.0979293823242188
0.052	0.0832366943359375
0.0521	0.0617575073242188
0.0522	0.0352398681640625
0.0523	0.00516326904296876
0.0524	-0.0268582153320312
0.0525	-0.0582620239257813
0.0526	-0.0872991943359375
0.0527	-0.111701049804687
0.0528	-0.130068054199219
0.0529	-0.141932373046875
0.053	-0.147454833984375
0.0531	-0.147558898925781
0.0532	-0.142920227050781
0.0533	-0.133905029296875
0.0534	-0.122025146484375
0.0535	-0.107894287109375
0.0536	-0.092930908203125
0.0537	-0.0777438354492187
0.0538	-0.0633084106445312
0.0539	-0.0498739624023437
0.054	-0.0377395629882812
0.0541	-0.02714599609375
0.0542	-0.0184259033203125
0.0543	-0.0115982055664062
0.0544	-0.00643066406250001
0.0545	-0.00251434326171873
0.0546	0.000373840332031261
0.0547	0.0023785400390625
0.0548	0.00346038818359376
0.0549	0.00366485595703125
0.055	0.00357421874999999
0.0551	0.00322052001953125
0.0552	0.00289154052734376
0.0553	0.00250946044921875
0.0554	0.00196594238281249
0.0555	0.00135925292968752
0.0556	0.000685729980468752
0.0557	0.000299987792968737
0.0558	9.52148437500131e-05
0.0559	0.000100708007812499
0.056	-9.58251953124822e-05
0.0561	-0.000260009765624992
0.0562	-0.000426940917968732
0.0563	-0.000393676757812489
0.0564	-0.000191345214843736
0.0565	-3.63159179687439e-05
0.0566	3.47900390624874e-05
0.0567	-0.000105285644531251
0.0568	-0.000209655761718747
0.0569	-7.65991210937454e-05
0.057	4.73022460937608e-05
0.0571	0.000263366699218759
0.0572	0.000174560546875013
0.0573	7.11059570312643e-05
0.0574	-7.72094726562422e-05
0.0575	7.65991210937783e-05
0.0576	0.000165710449218764
0.0577	0.000349121093749999
0.0578	0.000284118652343751
0.0579	0.000120544433593761
0.058	1.2512207031262e-05
0.0581	4.88281250000076e-06
0.0582	0.000227661132812495
0.0583	0.000229187011718751
0.0584	9.61303710937441e-05
0.0585	-6.62231445312522e-05
0.0586	-0.000235595703124991
0.0587	-0.000109252929687481
0.0588	-7.32421874999334e-06
0.0589	1.89208984375131e-05
0.059	5.2795410156248e-05
0.0591	-0.000126342773437494
0.0592	-0.000245056152343726
0.0593	-7.47680664062557e-05
0.0594	-0.00013427734375
0.0595	0.000439453124999994
0.0596	0.000160522460937501
0.0597	0.000247802734375002
0.0598	0.00103637695312501
0.0599	0.00376007080078125
0.06	0.00804595947265625
0.0601	0.014896240234375
0.0602	0.023553466796875
0.0603	0.0336541748046875
0.0604	0.0449276733398437
0.0605	0.0553414916992187
0.0606	0.066064453125
0.0607	0.0737460327148438
0.0608	0.0800650024414063
0.0609	0.085423583984375
0.061	0.0897891235351563
0.0611	0.0946237182617188
0.0612	0.099520263671875
0.0613	0.103852844238281
0.0614	0.107670288085937
0.0615	0.111509094238281
0.0616	0.111192932128906
0.0617	0.111681823730469
0.0618	0.107574768066406
0.0619	0.09807861328125
0.062	0.0836630249023438
0.0621	0.0620516967773437
0.0622	0.0355892944335937
0.0623	0.00558258056640626
0.0624	-0.0262973022460937
0.0625	-0.0578433227539062
0.0626	-0.0867007446289062
0.0627	-0.111294555664063
0.0628	-0.1298046875
0.0629	-0.141681823730469
0.063	-0.147201232910156
0.0631	-0.147455749511719
0.0632	-0.142643127441406
0.0633	-0.133860168457031
0.0634	-0.121939697265625
0.0635	-0.107864685058594
0.0636	-0.0927920532226563
0.0637	-0.0776507568359375
0.0638	-0.0632000732421875
0.0639	-0.0496957397460937
0.064	-0.0375848388671875
0.0641	-0.0269085693359375
0.0642	-0.0182803344726562
0.0643	-0.0113027954101562
0.0644	-0.00609344482421873
0.0645	-0.00216827392578124
0.0646	0.000542602539062514
0.0647	0.00261779785156251
0.0648	0.0036163330078125
0.0649	0.00374816894531251
0.065	0.00346893310546876
0.0651	0.00313262939453127
0.0652	0.002607421875
0.0653	0.00213989257812499
0.0654	0.00168151855468751
0.0655	0.00104339599609375
0.0656	0.000470581054687513
0.0657	-6.68334960937439e-05
0.0658	-0.000150451660156254
0.0659	-0.000285949707031269
0.066	-0.000316772460937498
0.0661	-0.000479125976562501
0.0662	-0.000772094726562473
0.0663	-0.000870361328124992
0.0664	-0.000583190917968735
0.0665	-0.000415039062499995
0.0666	-0.000258789062499987
0.0667	-0.000379943847656244
0.0668	-0.000396118164062503
0.0669	-0.000290222167968751
0.067	-0.000123596191406234
0.0671	0.000187988281250007
0.0672	0.000144653320312532
0.0673	-2.34985351562633e-05
0.0674	-7.26318359375094e-05
0.0675	-0.000179748535156244
0.0676	8.51440429687428e-05
0.0677	0.000134887695312496
0.0678	0.000244750976562519
0.0679	3.3569335937505e-05
0.068	-8.66699218749992e-05
0.0681	-1.86157226562565e-05
0.0682	9.30786132812608e-05
0.0683	0.00028106689453124
0.0684	0.000332031249999992
0.0685	0.000237731933593743
0.0686	2.89916992187497e-05
0.0687	2.83813476562641e-05
0.0688	0.000244750976562502
0.0689	0.000398254394531244
0.069	0.000216674804687477
0.0691	0.000151367187500006
0.0692	-6.16455078124856e-05
0.0693	0.000118713378906244
0.0694	0.000264282226562507
0.0695	0.000243530273437503
0.0696	0.000301513671875009
0.0697	0.000108642578125006
0.0698	1.37329101562384e-05
0.0699	7.50732421875011e-05
0.07	0.000308532714843756
0.0701	0.000486755371093756
0.0702	0.000365600585937514
0.0703	0.000120849609375006
0.0704	0.000197448730468741
0.0705	0.000146789550781256
0.0706	0.000319824218749981
0.0707	0.000368652343750014
0.0708	0.000232543945312518
0.0709	0.000139465332031246
0.071	3.66210937501315e-06
0.0711	0.000108947753906274
0.0712	0.000228881835937511
0.0713	0.000192871093749991
0.0714	0.0001129150390625
0.0715	-2.53295898437426e-05
0.0716	-9.7656249999978e-05
0.0717	3.32641601562484e-05
0.0718	0.000113830566406242
0.0719	0.0001678466796875
0.072	9.15527343749887e-05
0.0721	8.63647460937591e-05
0.0722	-1.6479492187505e-05
0.0723	0.000135192871093742
0.0724	0.000246887207031248
0.0725	0.000262145996093754
0.0726	0.000107421874999997
0.0727	-0.000128173828124994
0.0728	-0.000192565917968757
0.0729	-5.79833984375002e-05
0.073	1.89208984375079e-05
0.0731	2.04467773437687e-05
0.0732	-0.000209045410156245
0.0733	-0.000397949218749977
0.0734	-0.000432739257812498
0.0735	-0.000350036621093758
0.0736	-0.000119018554687523
0.0737	-0.000155334472656243
0.0738	-0.000249633789062504
0.0739	-0.000398559570312507
0.074	-0.000342407226562496
0.0741	-8.02612304687421e-05
0.0742	9.88769531249933e-05
0.0743	7.59887695312485e-05
0.0744	-0.000111083984374994
0.0745	-0.000148010253906256
0.0746	-0.000138244628906237
0.0747	0.000101013183593734
0.0748	0.000209960937500009
0.0749	0.00012603759765627
0.075	1.58691406250133e-05
0.0751	-0.000136413574218753
0.0752	-0.000104980468749994
0.0753	4.94384765625184e-05
0.0754	0.000145568847656263
0.0755	8.97216796874878e-05
0.0756	-0.000156249999999991
0.0757	-0.000164184570312487
0.0758	-0.000120239257812527
0.0759	0.000170288085937509
0.076	5.4016113281252e-05
0.0761	4.39453125000043e-05
0.0762	-8.0871582031245e-05
0.0763	-0.000260620117187499
0.0764	-0.000121765136718755
0.0765	0.000209960937500009
0.0766	0.00029846191406252
0.0767	0.000231018066406258
0.0768	1.98364257812224e-05
0.0769	3.9672851562483e-05
0.077	0.000208435058593769
0.0771	0.000289306640625014
0.0772	0.000371093750000007
0.0773	0.000259704589843773
0.0774	9.76562500000161e-05
0.0775	0.000104064941406257
0.0776	1.34277343750155e-05
0.0777	0.000184936523437506
0.0778	0.000188598632812514
0.0779	8.23974609375205e-06
0.078	-0.000151367187499996
0.0781	-0.000339660644531242
0.0782	-0.000126342773437466
0.0783	5.12695312500141e-05
0.0784	-6.95800781250087e-05
0.0785	-5.88989257812476e-05
0.0786	-0.000168762207031242
0.0787	-0.000100708007812494
0.0788	0.000153808593749999
0.0789	0.000186767578124985
0.079	0.000273132324218733
0.0791	0.000149536132812517
0.0792	-7.293701171876e-05
0.0793	-0.000115356445312515
0.0794	1.98364257812667e-05
0.0795	0.000452575683593753
0.0796	0.00017425537109374
0.0797	0.000206298828125007
0.0798	0.000940551757812496
0.0799	0.00359466552734376
0.08	0.00775543212890625
0.0801	0.0149169921875
0.0802	0.02359375
0.0803	0.0336083984375
0.0804	0.0447201538085938
0.0805	0.0552554321289063
0.0806	0.065888671875
0.0807	0.073648681640625
0.0808	0.0800320434570313
0.0809	0.0855697631835938
0.081	0.0895742797851563
0.0811	0.0945852661132813
0.0812	0.09919921875
0.0813	0.103691711425781
0.0814	0.107603454589844
0.0815	0.110983276367188
0.0816	0.110919494628906
0.0817	0.111404724121094
0.0818	0.107350463867187
0.0819	0.097894287109375
0.082	0.083553466796875
0.0821	0.0620419311523438
0.0822	0.035469970703125
0.0823	0.00538574218750001
0.0824	-0.0263717651367187
0.0825	-0.0578457641601563
0.0826	-0.08669921875
0.0827	-0.111273803710937
0.0828	-0.129872436523437
0.0829	-0.141813659667969
0.083	-0.147441711425781
0.0831	-0.147463684082031
0.0832	-0.142694091796875
0.0833	-0.133846740722656
0.0834	-0.12199462890625
0.0835	-0.107965393066406
0.0836	-0.0928460693359375
0.0837	-0.0775393676757812
0.0838	-0.063111572265625
0.0839	-0.0496975708007812
0.084	-0.0376504516601563
0.0841	-0.0270928955078125
0.0842	-0.0183108520507812
0.0843	-0.0113528442382812
0.0844	-0.006163330078125
0.0845	-0.00235137939453124
0.0846	0.000448913574218756
0.0847	0.00241119384765626
0.0848	0.00354644775390625
0.0849	0.00387939453125
0.085	0.003603515625
0.0851	0.00324157714843752
0.0852	0.00270782470703124
0.0853	0.00233489990234375
0.0854	0.00190704345703128
0.0855	0.0011767578125
0.0856	0.000683593749999989
0.0857	0.000125732421874997
0.0858	-0.000129394531249999
0.0859	-0.000231628417968738
0.086	-0.000224914550781241
0.0861	-0.000437011718750008
0.0862	-0.00064544677734375
0.0863	-0.000719909667968738
0.0864	-0.000576171874999987
0.0865	-0.000500183105468744
0.0866	-0.000301208496093735
0.0867	-0.000331115722656239
0.0868	-0.000517578124999985
0.0869	-0.000520019531250005
0.087	-0.000394897460937494
0.0871	-0.000189514160156246
0.0872	-8.72802734374848e-05
0.0873	-0.000182800292968738
0.0874	-0.000235595703125008
0.0875	-0.000354003906249983
0.0876	-8.60595703125024e-05
0.0877	-1.95312499999987e-05
0.0878	0.000179443359374987
0.0879	6.40869140624998e-05
0.088	-0.000199279785156242
0.0881	-0.000197753906249975
0.0882	-7.56835937499927e-05
0.0883	1.83105468750111e-05
0.0884	0.000105285644531266
0.0885	-3.63159179687439e-05
0.0886	-0.000245971679687507
0.0887	-0.000246276855468769
0.0888	-0.000177307128906268
0.0889	7.47680664062384e-05
0.089	6.46972656250019e-05
0.0891	2.10571289062595e-05
0.0892	-0.000171813964843753
0.0893	-0.000140380859375
0.0894	-5.76782226562435e-05
0.0895	0.000529785156250006
0.0896	0.000292968750000022
0.0897	0.000294799804687507
0.0898	0.00107330322265625
0.0899	0.00379913330078127
0.09	0.00793853759765628
0.0901	0.014971923828125
0.0902	0.02370849609375
0.0903	0.033587646484375
0.0904	0.0449700927734375
0.0905	0.0553204345703125
0.0906	0.0658938598632813
0.0907	0.0736984252929688
0.0908	0.080159912109375
0.0909	0.0856292724609375
0.091	0.0897982788085938
0.0911	0.09459716796875
0.0912	0.099471435546875
0.0913	0.103727111816406
0.0914	0.107630004882813
0.0915	0.110982666015625
0.0916	0.111106567382813
0.0917	0.111281127929688
0.0918	0.107226867675781
0.0919	0.0979495239257813
0.092	0.0835009765625
0.0921	0.0621026611328125
0.0922	0.0356329345703125
0.0923	0.00556640625000002
0.0924	-0.0262884521484375
0.0925	-0.0575616455078125
0.0926	-0.0864093017578125
0.0927	-0.110921325683594
0.0928	-0.129789733886719
0.0929	-0.141761169433594
0.093	-0.147335510253906
0.0931	-0.147417297363281
0.0932	-0.142689819335937
0.0933	-0.133992309570312
0.0934	-0.122217407226563
0.0935	-0.108246459960937
0.0936	-0.093070068359375
0.0937	-0.07781982421875
0.0938	-0.0633786010742188
0.0939	-0.05002197265625
0.094	-0.0379574584960937
0.0941	-0.0274063110351562
0.0942	-0.01850830078125
0.0943	-0.0115213012695312
0.0944	-0.0063275146484375
0.0945	-0.00241058349609374
0.0946	0.000289306640625014
0.0947	0.00238800048828126
0.0948	0.00344848632812502
0.0949	0.00382537841796875
0.095	0.00368743896484376
0.0951	0.00325286865234375
0.0952	0.00265808105468749
0.0953	0.00227813720703126
0.0954	0.00185546874999999
0.0955	0.00123107910156249
0.0956	0.000631103515625003
0.0957	0.000133056640625018
0.0958	-0.000155334472656233
0.0959	-0.000190429687500005
0.096	-0.000244750976562502
0.0961	-0.000234985351562489
0.0962	-0.000484924316406221
0.0963	-0.000528869628906248
0.0964	-0.000495300292968737
0.0965	-0.000234985351562506
0.0966	-9.1552734375e-05
0.0967	-6.13403320312454e-05
0.0968	-0.000260009765624992
0.0969	-0.000260314941406248
0.097	-0.000104370117187497
0.0971	-4.91333007812461e-05
0.0972	0.000199279785156264
0.0973	7.84301757812689e-05
0.0974	-0.000169982910156241
0.0975	-4.45556640624846e-05
0.0976	-5.76782226562435e-05
0.0977	6.98852539062376e-05
0.0978	0.000234374999999998
0.0979	0.000150451660156259
0.098	-6.19506835937422e-05
0.0981	-0.000141296386718753
0.0982	-6.43920898437461e-05
0.0983	0.00017059326171876
0.0984	0.000252685546874986
0.0985	0.000135803222656261
0.0986	-2.74658203123276e-06
0.0987	-5.00488281249883e-05
0.0988	-1.55639648437567e-05
0.0989	5.88989257812641e-05
0.099	0.000220031738281235
0.0991	7.20214843750178e-05
0.0992	-0.00018554687500002
0.0993	-0.000270996093749998
0.0994	-0.000362854003906232
0.0995	0.00036651611328124
0.0996	1.73950195312801e-05
0.0997	0.000214233398437497
0.0998	0.000964660644531251
0.0999	0.00354736328125
0.1	0.00769775390625002
0.1001	0.014783935546875
0.1002	0.0236563110351563
0.1003	0.0337088012695312
0.1004	0.0447958374023438
0.1005	0.0554296875
0.1006	0.0658282470703125
0.1007	0.0737124633789062
0.1008	0.0801052856445312
0.1009	0.0856332397460938
0.101	0.0897299194335937
0.1011	0.0945034790039062
0.1012	0.0991995239257813
0.1013	0.10369384765625
0.1014	0.107574768066406
0.1015	0.111001586914063
0.1016	0.111107788085938
0.1017	0.111219482421875
0.1018	0.107279052734375
0.1019	0.0978622436523438
0.102	0.083621826171875
0.1021	0.06219482421875
0.1022	0.0356402587890625
0.1023	0.00553161621093751
0.1024	-0.026246337890625
0.1025	-0.0575897216796875
0.1026	-0.0861831665039062
0.1027	-0.11086181640625
0.1028	-0.129422302246094
0.1029	-0.141538696289062
0.103	-0.147063293457031
0.1031	-0.14720703125
0.1032	-0.142362976074219
0.1033	-0.133668518066406
0.1034	-0.12192626953125
0.1035	-0.108006591796875
0.1036	-0.0929409790039062
0.1037	-0.0776181030273437
0.1038	-0.063175048828125
0.1039	-0.0498272705078125
0.104	-0.0378060913085937
0.1041	-0.0272140502929687
0.1042	-0.0184286499023437
0.1043	-0.011484375
0.1044	-0.0061572265625
0.1045	-0.00222869873046876
0.1046	0.000369873046874985
0.1047	0.00233062744140626
0.1048	0.00357666015625
0.1049	0.00403259277343749
0.105	0.00386688232421875
0.1051	0.00339904785156251
0.1052	0.00283996582031251
0.1053	0.00242034912109377
0.1054	0.00191589355468751
0.1055	0.00128326416015626
0.1056	0.000706787109374996
0.1057	-7.62939453127776e-06
0.1058	-0.000269165039062491
0.1059	-0.000442810058593745
0.106	-0.000470581054687502
0.1061	-0.000593261718749983
0.1062	-0.000780944824218743
0.1063	-0.000950622558593755
0.1064	-0.000892333984375005
0.1065	-0.000768432617187487
0.1066	-0.000507507324218759
0.1067	-0.000337524414062507
0.1068	-0.000487976074218755
0.1069	-0.000481262207031252
0.107	-0.000450744628906258
0.1071	-8.75854492187579e-05
0.1072	8.60595703124911e-05
0.1073	2.65502929687857e-05
0.1074	5.18798828125109e-05
0.1075	-0.000161437988281244
0.1076	-4.36401367187424e-05
0.1077	0.00017547607421875
0.1078	0.000331420898437501
0.1079	0.000261230468749984
0.108	9.21630859374968e-05
0.1081	-9.88769531250098e-05
0.1082	1.4953613281265e-05
0.1083	8.23974609375161e-05
0.1084	0.0001708984375
0.1085	7.9345703125005e-05
0.1086	-0.000136718750000009
0.1087	-6.71386718749832e-05
0.1088	-0.000105895996093764
0.1089	0.000162963867187504
0.109	0.000254516601562482
0.1091	0.000172119140624994
0.1092	6.56127929687606e-05
0.1093	3.08227539062454e-05
0.1094	-0.000137023925781255
0.1095	0.000664672851562514
0.1096	0.000420837402343743
0.1097	0.000604858398437496
0.1098	0.001212158203125
0.1099	0.003760986328125
0.11	0.00792663574218752
0.1101	0.014864501953125
0.1102	0.0238009643554687
0.1103	0.0337350463867187
0.1104	0.0449276733398438
0.1105	0.0554116821289063
0.1106	0.0657821655273437
0.1107	0.0736788940429687
0.1108	0.0801754760742188
0.1109	0.0855642700195312
0.111	0.0897869873046875
0.1111	0.0944125366210938
0.1112	0.0992291259765625
0.1113	0.103525085449219
0.1114	0.107618408203125
0.1115	0.110910339355469
0.1116	0.111153869628906
0.1117	0.111346435546875
0.1118	0.107323303222656
0.1119	0.0980776977539062
0.112	0.0839309692382813
0.1121	0.06254638671875
0.1122	0.036043701171875
0.1123	0.00593627929687501
0.1124	-0.02599853515625
0.1125	-0.0572250366210937
0.1126	-0.0860806274414063
0.1127	-0.110681762695313
0.1128	-0.129682312011719
0.1129	-0.1417919921875
0.113	-0.147471923828125
0.1131	-0.147555847167969
0.1132	-0.142732849121094
0.1133	-0.134003601074219
0.1134	-0.122365417480469
0.1135	-0.108487854003906
0.1136	-0.0932513427734375
0.1137	-0.0779733276367187
0.1138	-0.0633563232421875
0.1139	-0.0499942016601563
0.114	-0.0379666137695313
0.1141	-0.0275521850585938
0.1142	-0.0186245727539062
0.1143	-0.011590576171875
0.1144	-0.00637664794921874
0.1145	-0.00243743896484375
0.1146	0.000196533203125016
0.1147	0.00207946777343752
0.1148	0.00326416015625001
0.1149	0.00369476318359375
0.115	0.003662109375
0.1151	0.00316955566406252
0.1152	0.00268005371093748
0.1153	0.0023260498046875
0.1154	0.00180755615234376
0.1155	0.0013720703125
0.1156	0.000835571289062503
0.1157	0.000180664062500007
0.1158	-3.35693359374001e-06
0.1159	-8.54492187500116e-05
0.116	-0.000125732421874991
0.1161	-0.000132751464843733
0.1162	-0.000299987792968731
0.1163	-0.00042175292968748
0.1164	-0.000402832031249994
0.1165	-0.000253906249999991
0.1166	1.52587890624428e-06
0.1167	-2.13623046874944e-05
0.1168	-4.48608398437361e-05
0.1169	-0.000134277343749972
0.117	-0.000101318359375008
0.1171	4.15039062499952e-05
0.1172	0.000203247070312496
0.1173	0.00023010253906251
0.1174	6.4086914062505e-05
0.1175	-6.59179687499904e-05
0.1176	-8.54492187499223e-06
0.1177	0.000120239257812499
0.1178	0.000259094238281232
0.1179	0.000211791992187499
0.118	6.98852539062541e-05
0.1181	-0.000115051269531242
0.1182	-3.96728515626981e-06
0.1183	0.000208435058593769
0.1184	0.000247192382812511
0.1185	0.000227050781250009
0.1186	2.716064453126e-05
0.1187	-9.58251953124935e-05
0.1188	-7.1411132812488e-05
0.1189	-2.07519531249976e-05
0.119	0.000108642578125012
0.1191	0.000134277343750017
0.1192	-0.000166931152343736
0.1193	-0.000253295898437512
0.1194	-0.000357360839843746
0.1195	0.000256958007812491
0.1196	3.99780273437397e-05
0.1197	0.000251464843750015
0.1198	0.000941772460937512
0.1199	0.00351562500000001
0.12	0.00755157470703125
0.1201	0.0146127319335938
0.1202	0.0235556030273437
0.1203	0.0335748291015625
0.1204	0.044669189453125
0.1205	0.0551690673828125
0.1206	0.0654611206054688
0.1207	0.0734524536132812
0.1208	0.080023193359375
0.1209	0.0855032348632812
0.121	0.0896139526367188
0.1211	0.0943780517578125
0.1212	0.0990029907226563
0.1213	0.103577880859375
0.1214	0.107499694824219
0.1215	0.1108935546875
0.1216	0.111173400878906
0.1217	0.111214904785156
0.1218	0.107331848144531
0.1219	0.0979965209960938
0.122	0.0838302612304688
0.1221	0.0623501586914062
0.1222	0.0359393310546875
0.1223	0.00595306396484375
0.1224	-0.0260040283203125
0.1225	-0.0573361206054687
0.1226	-0.086019287109375
0.1227	-0.110620727539063
0.1228	-0.129494018554687
0.1229	-0.141526184082031
0.123	-0.147117309570312
0.1231	-0.14727294921875
0.1232	-0.142283020019531
0.1233	-0.133626403808594
0.1234	-0.121974487304688
0.1235	-0.108037414550781
0.1236	-0.0929751586914063
0.1237	-0.077647705078125
0.1238	-0.0631027221679688
0.1239	-0.0496383666992187
0.124	-0.0377703857421875
0.1241	-0.0272607421875
0.1242	-0.01834716796875
0.1243	-0.0113162231445312
0.1244	-0.00603057861328125
0.1245	-0.00223022460937499
0.1246	0.000539245605468741
0.1247	0.00237243652343749
0.1248	0.00352294921874999
0.1249	0.00395782470703127
0.125	0.0040081787109375
0.1251	0.00341461181640628
0.1252	0.00289367675781251
0.1253	0.00239440917968752
0.1254	0.00197906494140626
0.1255	0.00140380859375001
0.1256	0.000899353027343769
0.1257	0.000298461914062497
0.1258	-0.000164184570312498
0.1259	-0.000268554687499994
0.126	-0.000366821289062502
0.1261	-0.000432434082031241
0.1262	-0.000516357421874981
0.1263	-0.000752868652343747
0.1264	-0.000736389160156232
0.1265	-0.000664367675781252
0.1266	-0.000436401367187489
0.1267	-0.000232238769531263
0.1268	-0.000386352539062479
0.1269	-0.000409851074218748
0.127	-0.000551757812499987
0.1271	-0.000257873535156239
0.1272	-4.11987304687394e-05
0.1273	1.06811523437611e-05
0.1274	-3.41796874999915e-05
0.1275	-0.000125427246093729
0.1276	-0.000173645019531249
0.1277	-5.00488281250161e-05
0.1278	0.000181579589843733
0.1279	0.0001953125
0.128	9.36889648437524e-05
0.1281	-8.05664062499935e-05
0.1282	-7.08007812499972e-05
0.1283	0.000126953124999989
0.1284	0.000277709960937511
0.1285	0.000249938964843738
0.1286	0.000196838378906261
0.1287	-5.31005859374933e-05
0.1288	-1.89208984375027e-05
0.1289	0.000158996582031251
0.129	0.000206298828125001
0.1291	0.000289611816406249
0.1292	2.96020507812413e-05
0.1293	5.70678710937579e-05
0.1294	4.6386718750002e-05
0.1295	0.00016906738281251
0.1296	0.000336608886718747
0.1297	0.000270080566406245
0.1298	8.54492187499891e-05
0.1299	-4.45556640625072e-05
0.13	-8.23974609375812e-06
0.1301	0.000162048339843751
0.1302	0.000397338867187491
0.1303	0.000126037597656292
0.1304	8.81958007812487e-05
0.1305	-7.04956054687405e-05
0.1306	5.18798828124997e-05
0.1307	0.00017059326171876
0.1308	0.000269165039062519
0.1309	0.000190429687499982
0.131	5.55419921875076e-05
0.1311	-0.000128173828124983
0.1312	-8.54492187500871e-06
0.1313	0.000144348144531264
0.1314	0.000249938964843754
0.1315	9.67407226562522e-05
0.1316	6.53076171874874e-05
0.1317	2.56347656249932e-05
0.1318	4.39453125000095e-05
0.1319	0.000153198242187507
0.132	0.000219421386718766
0.1321	5.58471679687591e-05
0.1322	-4.02832031250024e-05
0.1323	-0.000180664062499991
0.1324	-1.83105468749894e-05
0.1325	0.000246276855468741
0.1326	0.000177917480468753
0.1327	3.96728515624995e-05
0.1328	-0.000219116210937509
0.1329	-0.000185241699218752
0.133	-0.000206604003906247
0.1331	-0.00015136718749999
0.1332	2.19726562499852e-05
0.1333	-0.000150451660156242
0.1334	-0.000297851562499995
0.1335	-0.000316467285156253
0.1336	-0.000261535644531241
0.1337	8.54492187500871e-06
0.1338	3.29589843749978e-05
0.1339	-7.53784179687578e-05
0.134	-0.000220031738281229
0.1341	-0.00025878906249997
0.1342	7.59887695312433e-05
0.1343	8.63647460937695e-05
0.1344	0.00014160156250001
0.1345	-3.35693359374998e-05
0.1346	-0.000166320800781251
0.1347	-8.36181640624933e-05
0.1348	8.75854492187406e-05
0.1349	0.000196228027343748
0.135	0.000140991210937497
0.1351	-2.77709960937456e-05
0.1352	-3.60107421874872e-05
0.1353	-2.56347656250105e-05
0.1354	0.000106506347656243
0.1355	0.000191040039062507
0.1356	0.000243225097656252
0.1357	2.68554687499973e-05
0.1358	-0.000111999511718731
0.1359	5.52368164062622e-05
0.136	8.02612304687585e-05
0.1361	0.00025482177734375
0.1362	0.000158996582031273
0.1363	6.65283203125202e-05
0.1364	-3.32641601562432e-05
0.1365	4.73022460937495e-05
0.1366	0.000181274414062521
0.1367	0.000284118652343756
0.1368	0.000188293457031252
0.1369	-5.03540039062389e-05
0.137	-7.11059570312478e-05
0.1371	-9.39941406249926e-05
0.1372	0.000235595703124996
0.1373	0.000173645019531254
0.1374	6.95800781249974e-05
0.1375	-0.000100708007812494
0.1376	-6.25610351562556e-05
0.1377	-4.4250488281267e-05
0.1378	0.000242614746093738
0.1379	7.84301757812463e-05
0.138	2.83813476562528e-05
0.1381	-0.00011322021484374
0.1382	-0.00015747070312499
0.1383	2.47192382812397e-05
0.1384	0.000264282226562517
0.1385	0.000162048339843762
0.1386	0.000152282714843771
0.1387	-9.94873046874902e-05
0.1388	-0.000174255371093757
0.1389	-5.88989257812589e-05
0.139	0.000131530761718751
0.1391	0.000116577148437513
0.1392	-3.26538085937411e-05
0.1393	-0.000291748046874996
0.1394	-0.000249938964843738
0.1395	-0.000159912109374999
0.1396	6.59179687499956e-05
0.1397	-1.7089843750007e-05
0.1398	-0.000159301757812491
0.1399	-0.000319519042968753
0.14	-0.000297241210937505
0.1401	2.50244140625189e-05
0.1402	0.000120239257812509
0.1403	0.000101928710937504
0.1404	4.21142578125085e-05
0.1405	-7.11059570312313e-05
0.1406	-4.94384765625027e-05
0.1407	0.000161132812499986
0.1408	0.000238952636718748
0.1409	0.000180053710937494
0.141	3.69262695312624e-05
0.1411	-0.000184020996093742
0.1412	-0.000136718750000003
0.1413	3.99780273437622e-05
0.1414	4.18090820312684e-05
0.1415	-5.92041015624878e-05
0.1416	-0.000280761718750006
0.1417	-0.000415344238281235
0.1418	-0.000274658203125
0.1419	-0.000157165527343734
0.142	-8.78906249999921e-05
0.1421	-4.73022460937556e-05
0.1422	-0.000236511230468761
0.1423	-0.000337829589843736
0.1424	-2.31933593750067e-05
0.1425	7.56835937500032e-05
0.1426	0.000225219726562487
0.1427	9.12475585937433e-05
0.1428	2.92968749999898e-05
0.1429	-8.63647460937426e-05
0.143	0.00011566162109376
0.1431	0.000234069824218752
0.1432	0.000366821289062519
0.1433	0.00025909423828126
0.1434	3.0212402343765e-05
0.1435	-8.05664062499822e-05
0.1436	-4.85229492187432e-05
0.1437	0.000104675292968759
0.1438	8.57543945312561e-05
0.1439	1.22070312499282e-06
0.144	-0.00021392822265624
0.1441	-0.000151062011718733
0.1442	-9.0026855468767e-05
0.1443	0.000111083984375038
0.1444	0.000161743164062506
0.1445	2.89916992187497e-05
0.1446	-0.0001373291015625
0.1447	3.20434570312608e-05
0.1448	6.37817382812544e-05
0.1449	0.000215759277343741
0.145	0.000263977050781233
0.1451	0.00010253906249999
0.1452	5.67626953124952e-05
0.1453	1.98364257812554e-05
0.1454	0.000119934082031264
0.1455	0.000178833007812518
0.1456	0.000199279785156254
0.1457	2.44140625001426e-06
0.1458	-0.000172729492187484
0.1459	-0.000134582519531252
0.146	-4.82177734374978e-05
0.1461	-8.54492187500871e-06
0.1462	7.65991210937506e-05
0.1463	-0.000225524902343727
0.1464	-0.000252685546874998
0.1465	-0.000239562988281228
0.1466	-8.23974609372429e-06
0.1467	0.000119628906250007
0.1468	-2.25830078124821e-05
0.1469	-0.000119934082031237
0.147	-0.00019989013671875
0.1471	-9.94873046874902e-05
0.1472	0.000193176269531242
0.1473	0.00015380859375001
0.1474	0.000121459960937508
0.1475	-4.54711914062494e-05
0.1476	-0.000168762207031237
0.1477	-9.15527343750113e-05
0.1478	5.34057617187439e-05
0.1479	0.000105895996093763
0.148	-8.85009765624369e-06
0.1481	-0.000152587890624984
0.1482	-0.000314941406249991
0.1483	-0.000216979980468751
0.1484	-7.69042968749856e-05
0.1485	-3.41796875000027e-05
0.1486	-0.000216369628906243
0.1487	-0.00027038574218749
0.1488	-0.000375671386718734
0.1489	-0.000108642578125001
0.149	5.03540039062554e-05
0.1491	0.000107116699218751
0.1492	0.00014801025390625
0.1493	-1.09863281250065e-05
0.1494	-0.000291137695312488
0.1495	0.000365295410156246
0.1496	0.000230102539062504
0.1497	0.000511779785156247
0.1498	0.00127960205078125
0.1499	0.00356170654296875
0.15	0.00763336181640626
0.1501	0.0145816040039063
0.1502	0.0236358642578125
0.1503	0.03372314453125
0.1504	0.04475830078125
0.1505	0.0552838134765625
0.1506	0.0655014038085938
0.1507	0.0733999633789063
0.1508	0.0800360107421875
0.1509	0.0856536865234375
0.151	0.0898089599609375
0.1511	0.0942315673828125
0.1512	0.09904541015625
0.1513	0.103383483886719
0.1514	0.107421264648438
0.1515	0.110841979980469
0.1516	0.111132507324219
0.1517	0.111162109375
0.1518	0.107141418457031
0.1519	0.0979629516601563
0.152	0.0838043212890625
0.1521	0.0625698852539062
0.1522	0.036207275390625
0.1523	0.005936279296875
0.1524	-0.0259616088867188
0.1525	-0.0573074340820312
0.1526	-0.0860626220703125
0.1527	-0.110558776855469
0.1528	-0.129539184570312
0.1529	-0.141845397949219
0.153	-0.147690124511719
0.1531	-0.1478857421875
0.1532	-0.142864990234375
0.1533	-0.134083557128906
0.1534	-0.122511291503906
0.1535	-0.108641052246094
0.1536	-0.093653564453125
0.1537	-0.0781674194335937
0.1538	-0.0634310913085937
0.1539	-0.049976806640625
0.154	-0.0379541015625
0.1541	-0.0276641845703125
0.1542	-0.0187387084960937
0.1543	-0.011748046875
0.1544	-0.00609680175781251
0.1545	-0.00244598388671871
0.1546	0.00037261962890624
0.1547	0.00200683593750001
0.1548	0.00323486328125
0.1549	0.00372039794921875
0.155	0.00375488281249999
0.1551	0.00323394775390625
0.1552	0.0025946044921875
0.1553	0.00201965332031249
0.1554	0.00162475585937503
0.1555	0.00106872558593751
0.1556	0.000767211914062499
0.1557	0.000166931152343752
0.1558	-0.000255432128906235
0.1559	-0.000404968261718763
0.156	-0.000521850585937489
0.1561	-0.000275573730468742
0.1562	-0.000350341796874987
0.1563	-0.000418395996093746
0.1564	-0.000554199218750018
0.1565	-0.000426635742187481
0.1566	-0.000195922851562513
0.1567	0.000150146484375002
0.1568	0.00010711669921874
0.1569	1.03759765625044e-05
0.157	-1.49536132812546e-05
0.1571	-0.000111389160156239
0.1572	0.000187377929687499
0.1573	0.000254516601562521
0.1574	0.000181274414062509
0.1575	-8.23974609375205e-06
0.1576	-8.33129882812592e-05
0.1577	-0.000130920410156244
0.1578	7.5378417968763e-05
0.1579	4.08935546874984e-05
0.158	-1.43432617187638e-05
0.1581	-0.000224609374999996
0.1582	-0.000211791992187483
0.1583	-0.000284118652343757
0.1584	-9.15527343742228e-07
0.1585	2.74658203126572e-06
0.1586	1.95312499999935e-05
0.1587	-0.00023620605468751
0.1588	-0.000195617675781268
0.1589	-0.000257873535156251
0.159	-5.31005859375046e-05
0.1591	2.77709960937568e-05
0.1592	-3.41796874999967e-05
0.1593	-0.000214233398437486
0.1594	-0.000515136718750003
0.1595	9.82666015625078e-05
0.1596	-9.73510742187543e-05
0.1597	0.000143127441406259
0.1598	0.00109313964843749
0.1599	0.00333557128906251
0.16	0.00729339599609377
0.1601	0.01408203125
0.1602	0.0230831909179687
0.1603	0.0333096313476563
0.1604	0.0442645263671875
0.1605	0.05498291015625
0.1606	0.06490966796875
0.1607	0.0730355834960938
0.1608	0.0797451782226563
0.1609	0.0854373168945312
0.161	0.0896292114257812
0.1611	0.0943603515625
0.1612	0.0990139770507813
0.1613	0.103450927734375
0.1614	0.107747192382812
0.1615	0.110839233398438
0.1616	0.11168701171875
0.1617	0.111377563476562
0.1618	0.107398986816406
0.1619	0.0981661987304688
0.162	0.084052734375
0.1621	0.0629159545898438
0.1622	0.0363992309570313
0.1623	0.00623870849609376
0.1624	-0.0255960083007812
0.1625	-0.0570620727539063
0.1626	-0.085712890625
0.1627	-0.110156860351562
0.1628	-0.129132995605469
0.1629	-0.141497497558594
0.163	-0.147295532226562
0.1631	-0.1474853515625
0.1632	-0.142407836914062
0.1633	-0.133658142089844
0.1634	-0.122021484375
0.1635	-0.108330993652344
0.1636	-0.0932870483398437
0.1637	-0.0780377197265625
0.1638	-0.0633059692382812
0.1639	-0.04980224609375
0.164	-0.0379080200195312
0.1641	-0.0275125122070312
0.1642	-0.01867919921875
0.1643	-0.011595458984375
0.1644	-0.00612548828125001
0.1645	-0.00215789794921875
0.1646	0.000399780273437489
0.1647	0.00212890624999999
0.1648	0.00316131591796875
0.1649	0.00369323730468751
0.165	0.00372070312500001
0.1651	0.00329254150390627
0.1652	0.0026806640625
0.1653	0.00199371337890624
0.1654	0.00148742675781252
0.1655	0.00106109619140625
0.1656	0.000750732421875
0.1657	0.000167541503906255
0.1658	-0.000201416015624983
0.1659	-0.000496215820312507
0.166	-0.000429077148437496
0.1661	-0.000447998046874998
0.1662	-0.000393066406249998
0.1663	-0.000664367675781242
0.1664	-0.000660705566406234
0.1665	-0.000740966796874987
0.1666	-0.000585632324218754
0.1667	-0.000240783691406244
0.1668	-0.000244445800781235
0.1669	-0.000351257324218757
0.167	-0.000464782714843743
0.1671	-0.000589904785156243
0.1672	-0.00018768310546875
0.1673	-0.000130004882812479
0.1674	7.1105957031253e-05
0.1675	-0.000123596191406223
0.1676	-0.000292663574218743
0.1677	-0.000221862792968724
0.1678	6.46972656250131e-05
0.1679	0.000229187011718757
0.168	0.000184020996093764
0.1681	4.85229492187596e-05
0.1682	-1.40380859375176e-05
0.1683	0.000138549804687504
0.1684	0.000270996093750031
0.1685	0.000310363769531224
0.1686	0.000418395996093773
0.1687	0.000312500000000021
0.1688	8.54492187500056e-05
0.1689	0.000211486816406248
0.169	0.00031219482421877
0.1691	0.000380554199218769
0.1692	0.000428771972656244
0.1693	0.000154113769531261
0.1694	-0.00011779785156249
0.1695	0.000591125488281258
0.1696	7.72094726562587e-05
0.1697	0.000656433105468745
0.1698	0.00139892578125
0.1699	0.00365142822265627
0.17	0.00765197753906249
0.1701	0.014444580078125
0.1702	0.0234710693359375
0.1703	0.0335922241210937
0.1704	0.044539794921875
0.1705	0.055291748046875
0.1706	0.0652474975585938
0.1707	0.0732672119140625
0.1708	0.079779052734375
0.1709	0.0855844116210937
0.171	0.0898150634765625
0.1711	0.0942758178710938
0.1712	0.0988461303710937
0.1713	0.103268432617188
0.1714	0.107503967285156
0.1715	0.110704956054687
0.1716	0.1114599609375
0.1717	0.111283569335937
0.1718	0.107296752929688
0.1719	0.098115234375
0.172	0.0841848754882813
0.1721	0.0629672241210937
0.1722	0.0366342163085938
0.1723	0.006405029296875
0.1724	-0.0256100463867188
0.1725	-0.0569601440429687
0.1726	-0.0856961059570313
0.1727	-0.11013671875
0.1728	-0.12914306640625
0.1729	-0.141590270996094
0.173	-0.147547607421875
0.1731	-0.147773132324219
0.1732	-0.142727966308594
0.1733	-0.134081726074219
0.1734	-0.122504577636719
0.1735	-0.108773803710937
0.1736	-0.0938583374023437
0.1737	-0.0784918212890625
0.1738	-0.0637698364257813
0.1739	-0.0503143310546875
0.174	-0.038262939453125
0.1741	-0.0280282592773438
0.1742	-0.0190823364257812
0.1743	-0.0120724487304688
0.1744	-0.0064556884765625
0.1745	-0.00243499755859374
0.1746	0.000225830078125011
0.1747	0.00182952880859376
0.1748	0.00315124511718752
0.1749	0.00361663818359375
0.175	0.00378662109374999
0.1751	0.0033380126953125
0.1752	0.00289581298828125
0.1753	0.00218719482421875
0.1754	0.00175292968749999
0.1755	0.00129150390625
0.1756	0.000971374511718748
0.1757	0.000491027832031238
0.1758	8.54492187501998e-06
0.1759	-0.000227355957031251
0.176	-0.000368652343749998
0.1761	-0.0002593994140625
0.1762	-0.000163879394531253
0.1763	-0.000356140136718747
0.1764	-0.000469665527343744
0.1765	-0.000425415039062488
0.1766	-0.000362548828124992
0.1767	6.04248046875032e-05
0.1768	0.000101013183593767
0.1769	8.27026367187511e-05
0.177	-3.66210937499667e-06
0.1771	-6.80541992187315e-05
0.1772	0.000314025878906265
0.1773	0.000326232910156238
0.1774	0.000487976074218749
0.1775	0.000324707031249994
0.1776	0.000123596191406244
0.1777	7.47680664062609e-05
0.1778	0.000273742675781241
0.1779	0.000273742675781263
0.178	0.000301818847656249
0.1781	0.000153808593750004
0.1782	8.11767578125068e-05
0.1783	3.38745117187452e-05
0.1784	0.000191040039062507
0.1785	0.00014801025390625
0.1786	0.000280761718750006
0.1787	-1.34277343750103e-05
0.1788	-8.57543945312405e-05
0.1789	-0.000176086425781252
0.179	-0.000131225585937489
0.1791	-2.99072265624754e-05
0.1792	6.40869140625111e-05
0.1793	-0.000268554687500012
0.1794	-0.000609436035156253
0.1795	0.000110473632812508
0.1796	-0.000254821777343761
0.1797	0.000158691406250011
0.1798	0.00118194580078126
0.1799	0.00335479736328126
0.18	0.00726623535156251
0.1801	0.0140676879882813
0.1802	0.0230657958984375
0.1803	0.0332644653320313
0.1804	0.0442922973632812
0.1805	0.055093994140625
0.1806	0.0648770141601563
0.1807	0.07296875
0.1808	0.0796527099609375
0.1809	0.0853082275390625
0.181	0.0895938110351562
0.1811	0.0942291259765625
0.1812	0.098782958984375
0.1813	0.103212890625
0.1814	0.107297058105469
0.1815	0.110576782226563
0.1816	0.111488342285156
0.1817	0.111087036132812
0.1818	0.107214660644531
0.1819	0.0980352783203125
0.182	0.0841293334960938
0.1821	0.0630303955078125
0.1822	0.0367120361328125
0.1823	0.00651428222656252
0.1824	-0.0253173828125
0.1825	-0.0567684936523438
0.1826	-0.085384521484375
0.1827	-0.109756774902344
0.1828	-0.128718566894531
0.1829	-0.141117553710937
0.183	-0.146919860839844
0.1831	-0.14720947265625
0.1832	-0.14208984375
0.1833	-0.133433227539062
0.1834	-0.121750183105469
0.1835	-0.108219909667969
0.1836	-0.0932550048828125
0.1837	-0.0780081176757813
0.1838	-0.063199462890625
0.1839	-0.0497476196289063
0.184	-0.0377908325195312
0.1841	-0.0275347900390625
0.1842	-0.0188259887695312
0.1843	-0.0117691040039062
0.1844	-0.00637176513671874
0.1845	-0.00235229492187503
0.1846	0.000371704101562514
0.1847	0.00195556640625003
0.1848	0.00301513671875001
0.1849	0.00362091064453126
0.185	0.00372222900390627
0.1851	0.00329132080078126
0.1852	0.00282501220703126
0.1853	0.00205413818359377
0.1854	0.001552734375
0.1855	0.00114501953125
0.1856	0.000711364746093756
0.1857	0.000288085937500004
0.1858	-0.000137939453124997
0.1859	-0.000562744140624994
0.186	-0.00062286376953124
0.1861	-0.000576477050781255
0.1862	-0.000468444824218733
0.1863	-0.000607604980468757
0.1864	-0.000498962402343767
0.1865	-0.000690612792968737
0.1866	-0.000593566894531256
0.1867	-0.000234680175781254
0.1868	-0.000143127441406254
0.1869	-0.000175476074218739
0.187	-0.000217590332031242
0.1871	-0.000368652343749993
0.1872	-9.52148437499967e-05
0.1873	-2.31933593749954e-05
0.1874	4.18090820312519e-05
0.1875	-2.44140624999778e-06
0.1876	-0.000114135742187488
0.1877	-0.000121459960937498
0.1878	-5.06591796874956e-05
0.1879	0.000125732421875018
0.188	0.000169372558593761
0.1881	-5.79833984374386e-06
0.1882	-0.000114440917968761
0.1883	-9.85717773437427e-05
0.1884	5.004882812501e-05
0.1885	0.000219116210937514
0.1886	0.000244140625000005
0.1887	0.000128479003906256
0.1888	-0.000104980468750004
0.1889	3.05175781256661e-07
0.189	0.000146179199218749
0.1891	0.000384521484375005
0.1892	0.000528564453125008
0.1893	0.000229187011718734
0.1894	0.000226440429687502
0.1895	0.000202636718750026
0.1896	0.000284423828125002
0.1897	0.000390930175781246
0.1898	0.00034881591796877
0.1899	0.000168762207031259
0.19	4.48608398437578e-05
0.1901	-5.76782226562435e-05
0.1902	0.000262451171874995
0.1903	0.000364990234374995
0.1904	0.000219116210937509
0.1905	0.000105285644531244
0.1906	9.46044921875094e-06
0.1907	-3.96728515624813e-06
0.1908	0.000226135253906279
0.1909	0.000251159667968764
0.191	0.000225830078125017
0.1911	-8.17871093749811e-05
0.1912	-1.22070312499889e-06
0.1913	7.62939453124939e-05
0.1914	0.000238037109375011
0.1915	0.000216369628906266
0.1916	0.000209350585937512
0.1917	9.97924804687633e-05
0.1918	2.89916992187722e-05
0.1919	7.96508789062617e-05
0.192	9.97924804687633e-05
0.1921	0.000175170898437493
0.1922	0.000228576660156243
0.1923	-1.95312499999822e-05
0.1924	-3.14331054687422e-05
0.1925	-0.000127258300781241
0.1926	4.57763671875017e-06
0.1927	2.41088867187324e-05
0.1928	-9.91821289062283e-05
0.1929	-0.00024658203124997
0.193	-0.000346984863281235
0.1931	-0.000276794433593741
0.1932	3.66210937501315e-06
0.1933	-8.27026367187511e-05
0.1934	-0.000116271972656229
0.1935	-0.000189208984375001
0.1936	-0.000314941406250008
0.1937	-0.000185546874999998
0.1938	5.49316406250888e-06
0.1939	5.40161132812408e-05
0.194	-0.000187377929687494
0.1941	-0.00038940429687499
0.1942	-0.000257873535156251
0.1943	-0.000190124511718743
0.1944	5.67626953125065e-05
0.1945	3.96728515624995e-05
0.1946	-0.000111999511718758
0.1947	-0.000273742675781253
0.1948	-0.000147705078124999
0.1949	-0.000168457031249992
0.195	0.000113525390625002
0.1951	4.05883789062643e-05
0.1952	5.03540039062502e-05
0.1953	-0.000160827636718752
0.1954	-7.47680664062392e-05
0.1955	-2.59399414062446e-05
0.1956	0.000158081054687498
0.1957	0.00018585205078126
0.1958	-0.000112915039062489
0.1959	-6.77490234375078e-05
0.196	-5.15747070312439e-05
0.1961	1.12915039062406e-05
0.1962	0.000276489257812506
0.1963	0.000206298828125012
0.1964	1.34277343750095e-05
0.1965	1.80053710937544e-05
0.1966	3.20434570312495e-05
0.1967	0.000265197753906271
0.1968	0.000398864746093763
0.1969	0.000288696289062501
0.197	0.000147399902343742
0.1971	-6.77490234374965e-05
0.1972	0.00011718750000001
0.1973	0.000291748046875012
0.1974	0.000292663574218787
0.1975	0.000261840820312503
0.1976	0.00012603759765627
0.1977	3.41796874999967e-05
0.1978	7.62939453124939e-05
0.1979	0.000230407714843733
0.198	0.000272521972656248
0.1981	0.000115051269531257
0.1982	7.6904296875002e-05
0.1983	-1.15966796874816e-05
0.1984	6.13403320312506e-05
0.1985	0.000138244628906281
0.1986	0.000245361328125004
0.1987	-1.37329101562557e-05
0.1988	3.96728515624943e-05
0.1989	-6.07299804687381e-05
0.199	-4.60815429687454e-05
0.1991	8.33129882812644e-05
0.1992	0.000284729003906264
0.1993	9.24682617187535e-05
0.1994	-0.000461120605468756
0.1995	0.000235290527343762
0.1996	-0.00026824951171876
0.1997	0.000238952636718764
0.1998	0.00117248535156249
[truncated: 10,701 more rows]
