# Supplementary material for: Implementation of an Open-Source Multiplexing Ion Gate Control for High Kinetic Energy Ion Mobility Spectrometry (HiKE-IMS)
Source: J Am Soc Mass Spectrom. 2023 Jun 5;34(7):1283–94. doi: 10.1021/jasms.3c00013 (PMC10326917; doi:10.1021/jasms.3c00013)
Supplement: Supplementary file 1 — js3c00013_si_001.zip [file js3c00013_si_001.zip › js3c00013_si_001/Code/Cinnemaldehyde/B7O10L10SA2022-08-16cinRR50DR80.csv]

Time	Inten
0	-0.000300292968750004
0.0001	-0.000129089355468742
0.0002	-0.00012145996093747
0.0003	-0.00019592285156248
0.0004	-0.000353393554687503
0.0005	-0.000617980957031244
0.0006	0.000235595703124986
0.0007	0.000170288085937498
0.0008	0.00118011474609375
0.0009	0.0039080810546875
0.001	0.00794769287109373
0.0011	0.0150131225585938
0.0012	0.0240130615234375
0.0013	0.0345208740234375
0.0014	0.0460504150390625
0.0015	0.0560711669921875
0.0016	0.0666403198242188
0.0017	0.074290771484375
0.0018	0.0807730102539063
0.0019	0.086373291015625
0.002	0.0906997680664063
0.0021	0.0952203369140625
0.0022	0.0996728515625
0.0023	0.103895874023438
0.0024	0.107750244140625
0.0025	0.111926574707031
0.0026	0.111490173339844
0.0027	0.111575317382813
0.0028	0.107122192382813
0.0029	0.0975387573242188
0.003	0.0830166625976562
0.0031	0.0617495727539063
0.0032	0.0348843383789062
0.0033	0.00447418212890626
0.0034	-0.0277862548828125
0.0035	-0.059285888671875
0.0036	-0.0878591918945312
0.0037	-0.112024841308594
0.0038	-0.130537109375
0.0039	-0.142553405761719
0.004	-0.148189392089844
0.0041	-0.148148498535156
0.0042	-0.142977905273438
0.0043	-0.13377685546875
0.0044	-0.121981506347656
0.0045	-0.108096008300781
0.0046	-0.0932595825195312
0.0047	-0.0777923583984375
0.0048	-0.0630435180664062
0.0049	-0.0494427490234375
0.005	-0.0375299072265625
0.0051	-0.0271237182617188
0.0052	-0.0186795043945312
0.0053	-0.0116653442382812
0.0054	-0.0063446044921875
0.0055	-0.00218597412109376
0.0056	0.000373229980468748
0.0057	0.00199462890625001
0.0058	0.00300079345703128
0.0059	0.00341766357421877
0.006	0.00341705322265626
0.0061	0.00319305419921876
0.0062	0.00249298095703126
0.0063	0.00176574707031249
0.0064	0.00125305175781252
0.0065	0.000715637207031261
0.0066	0.000512695312500006
0.0067	0.000179748535156255
0.0068	-0.000117187500000004
0.0069	-0.000532836914062479
0.007	-0.000590515136718739
0.0071	-0.000453186035156233
0.0072	-0.000443725585937493
0.0073	-0.000408630371093737
0.0074	-0.000429077148437512
0.0075	-0.000541381835937487
0.0076	-0.000477905273437457
0.0077	-0.000144653320312482
0.0078	-3.90624999999922e-05
0.0079	-3.11279296874968e-05
0.008	-0.000145874023437504
0.0081	-0.000122375488281234
0.0082	-0.000212097167968761
0.0083	-9.15527343749887e-05
0.0084	6.71386718750057e-05
0.0085	0.000106201171875021
0.0086	-9.33837890625009e-05
0.0087	-0.000106811523437494
0.0088	-6.89697265624841e-05
0.0089	4.8522949218738e-05
0.009	0.000147399902343715
0.0091	0.000310058593750023
0.0092	-3.63159179687317e-05
0.0093	-4.27246093749889e-05
0.0094	3.50952148437667e-05
0.0095	0.000213012695312521
0.0096	0.00025604248046876
0.0097	0.000201110839843754
0.0098	0.000171813964843765
0.0099	6.07299804687546e-05
0.01	0.000143432617187501
0.0101	0.000362548828124998
0.0102	0.000386657714843775
0.0103	0.000307312011718747
0.0104	0.000235290527343768
0.0105	8.63647460937643e-05
0.0106	0.000303344726562504
0.0107	0.000318298339843737
0.0108	0.000428466796874988
0.0109	0.000295104980468775
0.011	0.000235900878906264
0.0111	8.02612304687698e-05
0.0112	0.000112609863281272
0.0113	0.000224609375000024
0.0114	0.000312805175781256
0.0115	1.40380859375011e-05
0.0116	-0.000169982910156246
0.0117	-0.000213012695312481
0.0118	-9.30786132812391e-05
0.0119	-4.94384765625131e-05
0.012	6.37817382812709e-05
0.0121	-9.85717773437644e-05
0.0122	-0.000304260253906252
0.0123	-0.000281372070312485
0.0124	-0.000131835937499991
0.0125	-3.54003906249843e-05
0.0126	-0.000106811523437494
0.0127	-0.000208129882812485
0.0128	-0.000290527343749997
0.0129	-0.000234069824218746
0.013	-0.000122375488281229
0.0131	6.92749023437746e-05
0.0132	-0.000152282714843721
0.0133	-0.000215454101562473
0.0134	-0.000354309082031229
0.0135	-0.000343017578124999
0.0136	-0.000194396972656241
0.0137	-8.27026367187563e-05
0.0138	-4.76074218749897e-05
0.0139	-0.000213012695312492
0.014	-0.000321350097656231
0.0141	-0.000152587890625005
0.0142	-7.65991210937506e-05
0.0143	3.66210937500057e-05
0.0144	5.37109375000127e-05
0.0145	-0.000106506347656243
0.0146	-0.000108032226562493
0.0147	-0.000158691406250006
0.0148	6.19506835937535e-05
0.0149	7.41577148437537e-05
0.015	8.23974609376939e-06
0.0151	-3.02124023437269e-05
0.0152	-0.000133361816406247
0.0153	-8.66699218749706e-05
0.0154	0.000129394531250016
0.0155	0.000224304199218745
0.0156	0.000216369628906266
0.0157	-1.83105468749946e-05
0.0158	2.74658203124317e-06
0.0159	3.23486328124957e-05
0.016	0.000199279785156259
0.0161	0.000354003906250022
0.0162	0.000145263671875018
0.0163	0.000168762207031265
0.0164	2.68554687500033e-05
0.0165	4.82177734375039e-05
0.0166	0.000274047851562521
0.0167	0.000275878906249999
0.0168	0.000146789550781246
0.0169	1.06811523437559e-05
0.017	-8.88061523437343e-05
0.0171	0.00011230468750002
0.0172	9.49096679687626e-05
0.0173	0.000234985351562489
0.0174	2.34985351562633e-05
0.0175	-0.000156860351562466
0.0176	-0.00010192871093746
0.0177	0.000128173828125001
0.0178	0.000173034667968758
0.0179	0.000241088867187523
0.018	6.43920898437348e-05
0.0181	3.84521484375127e-05
0.0182	-6.9580078124981e-05
0.0183	7.99560546875305e-05
0.0184	0.000252990722656271
0.0185	0.000252075195312518
0.0186	0.000127258300781269
0.0187	3.54003906250016e-05
0.0188	6.68334960937603e-05
0.0189	0.000146789550781257
0.019	0.0002105712890625
0.0191	0.000332031250000015
0.0192	-2.01416015624956e-05
0.0193	-8.81958007812322e-05
0.0194	7.93457031251794e-06
0.0195	2.2277832031248e-05
0.0196	0.000140686035156246
0.0197	6.65283203124976e-05
0.0198	-7.5988769531265e-05
0.0199	-0.000154724121093741
0.02	-0.000243530273437508
0.0201	-0.000152282714843749
0.0202	-0.000151367187499985
0.0203	-0.000160827636718747
0.0204	-0.000381774902343734
0.0205	-0.000513610839843737
0.0206	-0.000375061035156243
0.0207	-0.000132141113281225
0.0208	-0.000148925781250015
0.0209	-0.000127258300781224
0.021	-0.000357360839843745
0.0211	-0.000298461914062486
0.0212	-0.000379943847656266
0.0213	-0.000142517089843736
0.0214	-6.46972656249906e-05
0.0215	-2.04467773437245e-05
0.0216	-0.000291442871093733
0.0217	-0.000267944335937497
0.0218	-0.0002288818359375
0.0219	3.17382812500102e-05
0.022	5.6152343749988e-05
0.0221	2.16674804687511e-05
0.0222	-0.000125427246093729
0.0223	-0.000250854492187496
0.0224	-6.3476562500003e-05
0.0225	5.37109375000127e-05
0.0226	0.000126953125000029
0.0227	9.58251953125213e-05
0.0228	-1.22070312499724e-05
0.0229	-5.82885742187395e-05
0.023	7.32421875000167e-05
0.0231	0.000282592773437513
0.0232	0.000265502929687501
0.0233	0.000143127441406266
0.0234	7.04956054687405e-05
0.0235	2.41088867187766e-05
0.0236	0.000116271972656251
0.0237	0.000208740234375004
0.0238	0.000403747558593792
0.0239	0.000247192382812489
0.024	0.000215759277343758
0.0241	0.000215759277343758
0.0242	0.00022644042968753
0.0243	0.000404052734375005
0.0244	0.000396423339843766
0.0245	0.000304565429687503
0.0246	3.60107421875037e-05
0.0247	0.000114440917968756
0.0248	2.04467773437522e-05
0.0249	0.000235595703125003
0.025	0.000135192871093742
0.0251	-2.41088867187428e-05
0.0252	-0.000264892578124992
0.0253	-0.000134582519531246
0.0254	-0.000202941894531255
0.0255	7.81250000000122e-05
0.0256	-5.49316406249665e-05
0.0257	-0.0001434326171875
0.0258	-0.000236206054687482
0.0259	-0.00026611328124998
0.026	-0.000142822265624986
0.0261	5.06591796874843e-05
0.0262	-0.000122375488281273
0.0263	-0.000203247070312484
0.0264	-0.000224304199218745
0.0265	-0.000254821777343745
0.0266	-6.46972656249967e-05
0.0267	-7.20214843749839e-05
0.0268	2.62451171875065e-05
0.0269	-0.000137939453124991
0.027	-0.000140991210937497
0.0271	-9.27734374999824e-05
0.0272	-2.99072265624919e-05
0.0273	1.61743164062587e-05
0.0274	5.98144531249898e-05
0.0275	-0.00017669677734376
0.0276	-0.000208129882812485
0.0277	-0.000145874023437492
0.0278	2.28881835937665e-05
0.0279	-6.10351562496843e-07
0.028	-9.94873046874954e-05
0.0281	-0.000195922851562513
0.0282	-0.00035827636718751
0.0283	-0.000202026367187485
0.0284	-6.10351562499939e-05
0.0285	2.59399414062559e-05
0.0286	-0.000168762207031259
0.0287	-0.000208435058593748
0.0288	-0.00019775390624997
0.0289	-7.26318359374869e-05
0.029	0.000136413574218758
0.0291	0.000270690917968758
0.0292	2.50244140625137e-05
0.0293	8.23974609376332e-06
0.0294	6.89697265625179e-05
0.0295	0.000142822265625004
0.0296	0.000354309082031268
0.0297	0.000300598144531261
0.0298	0.000208435058593731
0.0299	0.000137939453124997
0.03	4.30297851562516e-05
0.0301	0.000205993652343773
0.0302	0.000349731445312512
0.0303	0.000292968750000006
0.0304	0.000186767578125013
0.0305	5.15747070312543e-05
0.0306	4.76074218749905e-05
0.0307	0.000251770019531266
0.0308	0.000287780761718765
0.0309	0.000343017578124993
0.031	0.000223083496093762
0.0311	1.43432617187465e-05
0.0312	-2.04467773437357e-05
0.0313	6.83593749999994e-05
0.0314	0.000125732421874997
0.0315	0.000114746093750007
0.0316	-6.71386718749944e-05
0.0317	-0.000219116210937498
0.0318	-0.000228576660156221
0.0319	-0.000146484374999999
0.032	-3.99780273437509e-05
0.0321	-0.000159301757812474
0.0322	-0.000314331054687467
0.0323	-0.000282897949218736
0.0324	-0.000276794433593741
0.0325	-0.000111083984374976
0.0326	-1.22070312499889e-06
0.0327	-3.54003906250008e-05
0.0328	-0.000173339843750003
0.0329	-0.000174865722656264
0.033	-0.000120544433593738
0.0331	0.000134887695312502
0.0332	3.05175781250278e-05
0.0333	8.20922851562768e-05
0.0334	-0.000125732421874997
0.0335	-0.000174560546875002
0.0336	-0.000175476074218734
0.0337	9.00268554687609e-05
0.0338	-2.04467773437461e-05
0.0339	-2.71606445312435e-05
0.034	-0.000179748535156244
0.0341	-0.0002349853515625
0.0342	-0.00012390136718749
0.0343	-9.15527343736157e-07
0.0344	5.09643554687522e-05
0.0345	-0.000152587890625011
0.0346	-0.000196838378906238
0.0347	-0.000215759277343763
0.0348	-5.58471679687313e-05
0.0349	4.30297851562404e-05
0.035	0.000187683105468755
0.0351	-5.18798828124094e-06
0.0352	-0.000127563476562498
0.0353	-5.2795410156248e-05
0.0354	9.76562500002495e-06
0.0355	0.000137634277343745
0.0356	0.000177612304687514
0.0357	-8.27026367187398e-05
0.0358	-0.000149230957031237
0.0359	-0.000176391601562509
0.036	-0.000108032226562482
0.0361	0.000108947753906247
0.0362	-4.27246093749872e-06
0.0363	-8.14819335937297e-05
0.0364	-0.000141601562499976
0.0365	-0.000211791992187504
0.0366	-9.7656250000076e-06
0.0367	9.2773437500005e-05
0.0368	9.21630859374968e-05
0.0369	1.40380859375124e-05
0.037	-0.000100402832031243
0.0371	-1.7089843749968e-05
0.0372	9.15527343751162e-06
0.0373	0.00025177001953125
0.0374	0.000108947753906258
0.0375	2.4719238281257e-05
0.0376	-0.000248413085937494
0.0377	-5.95092773437444e-05
0.0378	3.50952148437276e-05
0.0379	4.51660156250032e-05
0.038	-1.28173828125135e-05
0.0381	-0.000205688476562487
0.0382	-0.000323181152343738
0.0383	-0.000292358398437509
0.0384	-4.69970703124651e-05
0.0385	-4.60815429687454e-05
0.0386	-7.26318359374695e-05
0.0387	-0.000282897949218752
0.0388	-0.000211181640624986
0.0389	-0.000192565917968728
0.039	-4.88281249998949e-06
0.0391	0.000119323730468773
0.0392	-3.54003906250008e-05
0.0393	-0.000247802734374991
0.0394	-0.000185852050781266
0.0395	-0.000154113769531261
0.0396	-3.72314453125017e-05
0.0397	-1.22070312499941e-05
0.0398	-5.70678710937406e-05
0.0399	-0.000306701660156256
0.04	-0.000350646972656232
0.0401	-0.000173034667968741
0.0402	-0.000222473144531226
0.0403	-3.17382812499928e-05
0.0404	-0.000260925292968749
0.0405	-0.000291137695312471
0.0406	-0.000352172851562504
0.0407	-0.000205688476562505
0.0408	-2.38037109374862e-05
0.0409	-0.000112304687499986
0.041	-0.000153503417968747
0.0411	-0.000172729492187473
0.0412	-0.000285949707031258
0.0413	-0.000101013183593734
0.0414	-1.12915039062519e-05
0.0415	-6.103515625e-05
0.0416	-0.000180358886718746
0.0417	-0.000288696289062506
0.0418	-0.000187377929687482
0.0419	-8.30078124999852e-05
0.042	5.95092773437332e-05
0.0421	7.53784179687465e-05
0.0422	-0.000151977539062498
0.0423	-0.00016967773437499
0.0424	-7.1105957031253e-05
0.0425	1.92260742187481e-05
0.0426	0.000174865722656253
0.0427	0.000199279785156259
0.0428	0.00012268066406253
0.0429	-0.00016052246093749
0.043	-1.52587890624428e-06
0.0431	0.000223388671875008
0.0432	0.000244140624999989
0.0433	0.00016845703125003
0.0434	-1.31225585937424e-05
0.0435	-3.05175781250217e-05
0.0436	2.62451171874961e-05
0.0437	0.000142822265624992
0.0438	0.000178833007812513
0.0439	7.72094726562422e-05
0.044	-6.01196289062517e-05
0.0441	-0.000135803222656261
0.0442	-8.66699218749932e-05
0.0443	6.62231445312409e-05
0.0444	0.000217895507812494
0.0445	8.14819335937522e-05
0.0446	-3.50952148437502e-05
0.0447	5.8288574218762e-05
0.0448	3.26538085937576e-05
0.0449	0.000164184570312515
0.045	0.000222167968750009
0.0451	0.000176696777343755
0.0452	-0.000116271972656218
0.0453	-5.52368164062509e-05
0.0454	-8.23974609374944e-05
0.0455	0.000233764648437507
0.0456	0.000136108398437507
0.0457	0.000178222656250011
0.0458	-3.11279296874691e-05
0.0459	-0.000100402832031238
0.046	2.83813476562702e-05
0.0461	7.87353515625039e-05
0.0462	1.22070312500002e-05
0.0463	-0.000104064941406251
0.0464	-0.000228576660156249
0.0465	-0.000264587402343741
0.0466	-0.000106201171874987
0.0467	-5.4321289062481e-05
0.0468	-0.000123596191406272
0.0469	-0.00027740478515626
0.047	-0.000254211425781242
0.0471	-0.000319824218749998
0.0472	-0.000184631347656261
0.0473	-0.000122680664062479
0.0474	-0.000125732421874985
0.0475	-0.000290222167968745
0.0476	-0.000441589355468758
0.0477	-0.000351257324218729
0.0478	-0.000234680175781254
0.0479	-2.59399414062273e-05
0.048	-8.36181640624933e-05
0.0481	-0.000158081054687486
0.0482	-0.000321350097656236
0.0483	-0.000195617675781262
0.0484	-0.000106201171874981
0.0485	0.000115966796875
0.0486	-0.000104675292968731
0.0487	-0.000100097656249976
0.0488	-0.000241699218749991
0.0489	-0.000104675292968736
0.049	6.74438476562572e-05
0.0491	0.000178222656249999
0.0492	0.000167541503906266
0.0493	-5.52368164062345e-05
0.0494	-6.10351562499939e-05
0.0495	0.000100097656249998
0.0496	0.000221252441406266
0.0497	0.000276184082031244
0.0498	0.000231323242187504
0.0499	0.000105285644531261
0.05	-5.09643554687409e-05
0.0501	9.09423828124867e-05
0.0502	0.000226135253906252
0.0503	0.000259094238281266
0.0504	0.000110473632812508
0.0505	-6.59179687500008e-05
0.0506	-0.000110473632812485
0.0507	-3.75366210937532e-05
0.0508	0.000257263183593759
0.0509	0.000232238769531263
0.051	0.000192871093749997
0.0511	-3.60107421874811e-05
0.0512	6.37817382812492e-05
0.0513	0.000124511718749998
0.0514	0.000341491699218754
0.0515	0.000199279785156254
0.0516	0.000123291015624994
0.0517	4.24194335937825e-05
0.0518	-2.47192382812397e-05
0.0519	-5.64575195312611e-05
0.052	0.000174560546874996
0.0521	0.0001220703125
0.0522	-6.43920898437287e-05
0.0523	-0.000191955566406265
0.0524	-0.000259399414062477
0.0525	-5.88989257812251e-05
0.0526	-3.57055664062461e-05
0.0527	5.18798828124832e-05
0.0528	-0.000268554687499989
0.0529	-0.000254516601562498
0.053	-0.000354919433593759
0.0531	-0.000111083984374994
0.0532	-0.000132141113281237
0.0533	-0.000111694335937512
0.0534	-0.000239562988281255
0.0535	-0.000263061523437491
0.0536	-0.000328674316406241
0.0537	-8.39233398437335e-05
0.0538	2.07519531249872e-05
0.0539	1.22070312501537e-06
0.054	-0.000171813964843731
0.0541	-0.000200805664062498
0.0542	-9.18579101562402e-05
0.0543	-6.43920898437513e-05
0.0544	1.55639648437627e-05
0.0545	-4.42504882812557e-05
0.0546	-0.000184020996093736
0.0547	-0.00031188964843748
0.0548	-0.000182189941406252
0.0549	-1.43432617187413e-05
0.055	0.000115356445312509
0.0551	-9.76562499999632e-06
0.0552	-9.12475585937485e-05
0.0553	-0.000131835937499975
0.0554	2.96020507812743e-05
0.0555	0.000116271972656262
0.0556	0.000278015136718779
0.0557	0.000236816406250001
0.0558	0.0001220703125
0.0559	8.17871093750089e-05
0.056	0.000230102539062505
0.0561	0.000305786132812519
0.0562	0.000261230468749996
0.0563	0.000175781250000018
0.0564	2.47192382812509e-05
0.0565	-1.31225585937251e-05
0.0566	-2.71606445312435e-05
0.0567	0.000130615234375026
0.0568	0.000105895996093758
0.0569	-7.4462890624993e-05
0.057	-0.000212707519531241
0.0571	-0.000257263183593731
0.0572	-0.000176391601562486
0.0573	1.34277343749991e-05
0.0574	7.0495605468757e-05
0.0575	-0.000166625976562495
0.0576	-0.000383300781249984
0.0577	-0.000290832519531231
0.0578	-0.000161743164062478
0.0579	-3.05175781249939e-05
0.058	7.53784179687578e-05
0.0581	-0.000148010253906239
0.0582	-0.000285034179687498
0.0583	-0.000204162597656254
0.0584	-0.00012420654296873
0.0585	-4.11987304687333e-05
0.0586	-0.000115966796874955
0.0587	-0.0002899169921875
0.0588	-0.000323486328124995
0.0589	-0.000375976562500008
0.059	-0.000127258300781246
0.0591	-2.62451171875013e-05
0.0592	-0.000134582519531251
0.0593	-0.000402526855468749
0.0594	-0.000273132324218738
0.0595	-0.000242614746093756
0.0596	-1.77001953124865e-05
0.0597	3.63159179687768e-05
0.0598	2.83813476562476e-05
0.0599	-6.80541992187644e-05
0.06	-0.000205078124999991
0.0601	-1.37329101562384e-05
0.0602	-5.85937499999909e-05
0.0603	7.3852539062497e-05
0.0604	-4.94384765624906e-05
0.0605	-0.000156555175781253
0.0606	-0.000335388183593743
0.0607	-0.000305480957031234
0.0608	-6.62231445312357e-05
0.0609	-6.43920898437339e-05
0.061	-0.000117797851562501
0.0611	-0.000323486328125005
0.0612	-0.000374145507812484
0.0613	-9.09423828125084e-05
0.0614	-2.01416015624791e-05
0.0615	6.13403320312627e-05
0.0616	-1.89208984374967e-05
0.0617	-0.000134887695312491
0.0618	-5.58471679687365e-05
0.0619	-4.30297851562508e-05
0.062	0.000111083984375021
0.0621	0.000238952636718748
0.0622	1.98364257812554e-05
0.0623	-8.97216796874991e-05
0.0624	-0.000150146484375002
0.0625	2.59399414062724e-05
0.0626	0.000171203613281274
0.0627	0.000161132812500004
0.0628	9.82666015625026e-05
0.0629	-5.67626953125013e-05
0.063	-5.55419921874798e-05
0.0631	0.000177612304687508
0.0632	0.000242004394531265
0.0633	0.000186157226562511
0.0634	0.000156555175781242
0.0635	-5.76782226562374e-05
0.0636	-1.98364257812441e-05
0.0637	4.02832031250076e-05
0.0638	0.000262145996093766
0.0639	0.000181579589843772
0.064	2.71606445312765e-05
0.0641	-3.44848632812421e-05
0.0642	-3.72314453125017e-05
0.0643	7.56835937500032e-05
0.0644	0.000116882324218754
0.0645	7.41577148437702e-05
0.0646	4.91333007812678e-05
0.0647	-0.000177917480468731
0.0648	-0.000201416015624995
0.0649	7.32421875000982e-06
0.065	-2.53295898437313e-05
0.0651	8.66699218750105e-05
0.0652	-0.00022399902343751
0.0653	-0.000238952636718748
0.0654	-9.49096679687452e-05
0.0655	-2.99072265624867e-05
0.0656	7.93457031252314e-06
0.0657	9.76562500000239e-06
0.0658	-0.000147705078124998
0.0659	-0.000156555175781237
0.066	-0.00012969970703125
0.0661	-4.27246093749872e-06
0.0662	-1.92260742187256e-05
0.0663	-0.000144653320312482
0.0664	-0.000178222656249988
0.0665	-0.000352172851562499
0.0666	-0.000268249511718732
0.0667	-0.000165405273437513
0.0668	-8.69750976562446e-05
0.0669	-0.000339965820312487
0.067	-0.000371704101562509
0.0671	-0.0003997802734375
0.0672	-0.00036651611328124
0.0673	-0.000263366699218747
0.0674	-3.23486328124845e-05
0.0675	-0.000234680175781238
0.0676	-0.000298767089843738
0.0677	-0.000261230468749996
0.0678	-0.000146789550781262
0.0679	7.90405273437657e-05
0.068	1.77001953125039e-05
0.0681	-2.86865234374713e-05
0.0682	-0.000130920410156249
0.0683	-0.000114440917968739
0.0684	-5.15747070312317e-05
0.0685	0.000249633789062498
0.0686	0.00015655517578127
0.0687	0.000106201171875003
0.0688	-4.08935546874767e-05
0.0689	-1.15966796874869e-05
0.069	0.000141906738281267
0.0691	0.000216674804687511
0.0692	0.000115661621093744
0.0693	2.22778320312532e-05
0.0694	-0.000117492675781245
0.0695	-0.000142211914062501
0.0696	-8.20922851562265e-05
0.0697	0.000166931152343758
0.0698	-4.11987304687273e-05
0.0699	-2.38037109374974e-05
0.07	-0.00027130126953126
0.0701	-0.000174255371093735
0.0702	0.00012664794921875
0.0703	0.000209350585937513
0.0704	0.000261840820312493
0.0705	0.000177612304687502
0.0706	6.13403320312792e-05
0.0707	0.000155029296875004
0.0708	0.000278930664062516
0.0709	0.000413818359375007
0.071	0.000388183593750019
0.0711	9.3383789062507e-05
0.0712	5.49316406250056e-05
0.0713	-5.18798828125222e-06
0.0714	0.000205688476562516
0.0715	0.000182495117187503
0.0716	9.67407226562357e-05
0.0717	-5.46264648437376e-05
0.0718	-0.000173950195312511
0.0719	-8.392333984375e-05
0.072	9.88769531250046e-05
0.0721	1.3122558593765e-05
0.0722	-7.26318359374921e-05
0.0723	-0.000203552246093752
0.0724	-0.000388793945312487
0.0725	-0.000216674804687489
0.0726	-0.00011627197265624
0.0727	5.70678710937527e-05
0.0728	-0.000164184570312492
0.0729	-0.000219726562499988
0.073	-0.000338134765624992
0.0731	-0.00013275146484375
0.0732	-0.000189208984374983
0.0733	-3.23486328125122e-05
0.0734	-0.00021911621093747
0.0735	-0.000349121093750016
0.0736	-0.000360412597656251
0.0737	-0.000256347656249966
0.0738	-9.30786132812391e-05
0.0739	2.50244140625301e-05
0.074	-7.35473632812291e-05
0.0741	-0.000258789062499981
0.0742	-0.000177307128906256
0.0743	-8.39233398437335e-05
0.0744	3.66210937499667e-06
0.0745	9.76562500000222e-05
0.0746	-3.60107421874976e-05
0.0747	-0.000173339843749992
0.0748	-0.00012390136718749
0.0749	7.62939453125e-06
0.075	9.46044921874998e-05
0.0751	0.000108337402343762
0.0752	-4.21142578124973e-05
0.0753	-0.000173950195312467
0.0754	-9.82666015625017e-05
0.0755	8.72802734374787e-05
0.0756	0.000179138183593763
0.0757	0.000157165527343761
0.0758	7.08007812499972e-05
0.0759	2.31933593750015e-05
0.076	0.000134582519531279
0.0761	0.000212097167968751
0.0762	0.00034698486328128
0.0763	0.000235900878906259
0.0764	7.17163085937776e-05
0.0765	9.76562500002495e-06
0.0766	8.78906250000033e-05
0.0767	0.000190124511718759
0.0768	0.000319519042968753
0.0769	0.000204467773437501
0.077	0.000108947753906258
0.0771	1.31225585937476e-05
0.0772	-5.15747070312378e-05
0.0773	0.000187988281250035
0.0774	0.000152282714843755
0.0775	0.000174255371093768
0.0776	-0.000107727050781247
0.0777	-0.000124511718750009
0.0778	-6.31713867187298e-05
0.0779	2.1362304687517e-05
0.078	0.000191345214843763
0.0781	8.23974609375812e-06
0.0782	-0.000199890136718777
0.0783	-0.00013641357421873
0.0784	-7.72094726562422e-05
0.0785	2.16674804687676e-05
0.0786	4.57763671875113e-05
0.0787	-0.000139160156249996
0.0788	-0.000182495117187492
0.0789	-0.000325317382812484
0.079	-0.00013580322265625
0.0791	0.000111083984374982
0.0792	-0.000133361816406241
0.0793	-0.000202331542968737
0.0794	-0.000266723632812493
0.0795	-0.000391235351562491
0.0796	-0.000235900878906248
0.0797	-0.000245971679687484
0.0798	-0.000105285644531266
0.0799	-0.000242614746093744
0.08	-0.000494384765624988
0.0801	-0.000302734375000002
0.0802	-0.000331115722656261
0.0803	-7.01904296874943e-05
0.0804	-9.33837890624957e-05
0.0805	-8.17871093749863e-05
0.0806	-0.000355224609375021
0.0807	-0.000291442871093756
0.0808	-7.08007812499911e-05
0.0809	-6.92749023437573e-05
0.081	0
0.0811	-9.00268554687497e-05
0.0812	-0.000293579101562502
0.0813	-0.000152587890625011
0.0814	2.25830078124994e-05
0.0815	-5.82885742187456e-05
0.0816	-3.69262695312563e-05
0.0817	-0.000185241699218741
0.0818	-0.000238952636718748
0.0819	-0.00027648925781249
0.082	-3.72314453124852e-05
0.0821	0.000130004882812485
0.0822	-5.12695312499863e-05
0.0823	-0.000180358886718729
0.0824	-0.000190734863281239
0.0825	-0.000110473632812491
0.0826	0.000181884765625007
0.0827	0.000333862304687499
0.0828	0.000176391601562515
0.0829	7.38525390625135e-05
0.083	-2.53295898437478e-05
0.0831	0.000131530761718773
0.0832	0.00021942138671876
0.0833	0.000299377441406262
0.0834	0.000275573730468765
0.0835	-5.40161132812408e-05
0.0836	8.02612304687698e-05
0.0837	-4.15039062500065e-05
0.0838	0.00016937255859375
0.0839	0.000230712890625007
0.084	2.86865234375103e-05
0.0841	-3.9062499999981e-05
0.0842	-4.54711914062546e-05
0.0843	4.05883789062539e-05
0.0844	0.000148620605468747
0.0845	0.000204162597656249
0.0846	-1.15966796874921e-05
0.0847	-0.000144348144531237
0.0848	-0.000142822265624992
0.0849	-6.50024414062585e-05
0.085	-4.94384765624967e-05
0.0851	0.000110168457031246
0.0852	-0.000222167968749997
0.0853	-0.000183105468749989
0.0854	-0.000280456542968721
0.0855	-0.000169372558593756
0.0856	-4.27246093749776e-05
0.0857	4.76074218750287e-05
0.0858	-0.000132751464843755
0.0859	-0.000184326171874982
0.086	-0.000259094238281237
0.0861	-0.000109558105468732
0.0862	-4.88281249999946e-05
0.0863	-0.000103454589843749
0.0864	-8.69750976562333e-05
0.0865	-0.000359191894531252
0.0866	-0.000245056152343742
0.0867	-0.000110168457031245
0.0868	-3.96728515622558e-06
0.0869	-6.89697265624954e-05
0.087	-0.000167846679687494
0.0871	-0.000362854003906232
0.0872	-0.000236816406250012
0.0873	-0.000145568847656241
0.0874	4.02832031250189e-05
0.0875	-0.000131530761718734
0.0876	-0.000187683105468761
0.0877	-0.000310974121093743
0.0878	-0.000238342285156246
0.0879	-6.28662109374845e-05
0.088	-0.000103454589843744
0.0881	-0.000111389160156239
0.0882	-0.000209655761718724
0.0883	-0.000301513671875003
0.0884	-0.00027069091796873
0.0885	-3.54003906250008e-05
0.0886	-6.10351562499774e-05
0.0887	1.58691406249968e-05
0.0888	-0.000149841308593762
0.0889	-0.000115051269531224
0.089	-8.54492187498095e-06
0.0891	0.000117492675781261
0.0892	0.000210571289062523
0.0893	8.30078125000078e-05
0.0894	9.155273437483e-07
0.0895	-6.53076171875039e-05
0.0896	2.9602050781269e-05
0.0897	0.000208740234375004
0.0898	0.000195617675781262
0.0899	0.000165405273437513
0.09	-3.23486328124845e-05
0.0901	4.05883789062703e-05
0.0902	0.00024383544921876
0.0903	0.000297241210937493
0.0904	0.000435180664062518
0.0905	0.000258789062500003
0.0906	0.000164184570312503
0.0907	0.000150146484375019
0.0908	0.000194396972656269
0.0909	0.000362548828125003
0.091	0.000344848632812522
0.0911	1.86157226562678e-05
0.0912	4.39453124999765e-05
0.0913	-0.000212402343749979
0.0914	0.000148315429687501
0.0915	0.000154724121093769
0.0916	5.09643554687522e-05
0.0917	-3.93676757812376e-05
0.0918	-8.78906249999973e-05
0.0919	-0.000101623535156253
0.092	-6.10351562499887e-05
0.0921	8.54492187499891e-05
0.0922	1.73950195312524e-05
0.0923	-0.000209655761718768
0.0924	-0.000373840332031222
0.0925	-0.000254516601562504
0.0926	-0.000187988281249989
0.0927	-0.000103149414062487
0.0928	-0.000125732421875002
0.0929	-0.000352172851562493
0.093	-0.000393066406249981
0.0931	-0.000302734374999991
0.0932	-0.000242309570312482
0.0933	-2.80761718749797e-05
0.0934	-0.000135803222656244
0.0935	-0.00025146484375001
0.0936	-0.000382995605468749
0.0937	-0.00026733398437499
0.0938	-1.67846679687391e-05
0.0939	7.17163085937498e-05
0.094	-6.011962890623e-05
0.0941	-0.000179138183593735
0.0942	-0.000234985351562488
0.0943	-0.000188598632812498
0.0944	-1.46484375000032e-05
0.0945	2.83813476562754e-05
0.0946	-3.96728515623685e-06
0.0947	-0.000107116699218768
0.0948	-0.000101318359374996
0.0949	-9.18579101562454e-05
0.095	0.000122070312500023
0.0951	8.17871093750202e-05
0.0952	4.57763671875061e-05
0.0953	-6.50024414062421e-05
0.0954	-0.000146789550781246
0.0955	-9.30786132812278e-05
0.0956	9.12475585937598e-05
0.0957	0.000133361816406253
0.0958	6.71386718750257e-06
0.0959	-0.000204772949218729
0.096	-7.11059570312417e-05
0.0961	7.59887695312546e-05
0.0962	0.000146789550781268
0.0963	0.000353393554687498
0.0964	0.000139160156250007
0.0965	4.85229492187492e-05
0.0966	-1.73950195312411e-05
0.0967	0.000125427246093768
0.0968	0.0001861572265625
0.0969	0.000203857421875004
0.097	-9.30786132812556e-05
0.0971	-0.000153198242187502
0.0972	-0.000303344726562493
0.0973	-3.44848632812646e-05
0.0974	3.23486328125009e-05
0.0975	-2.68554687499808e-05
0.0976	-9.88769531249708e-05
0.0977	-0.000241088867187483
0.0978	-0.000129089355468742
0.0979	0.000104370117187508
0.098	0.000248718261718755
0.0981	0.000153198242187525
0.0982	3.35693359375128e-06
0.0983	-8.85009765625054e-05
0.0984	4.21142578124981e-05
0.0985	0.000203552246093769
0.0986	0.000228271484375014
0.0987	3.96728515626461e-06
0.0988	-7.29370117187487e-05
0.0989	-0.000157775878906263
0.099	-0.000114135742187499
0.0991	4.79125976562411e-05
0.0992	-1.61743164062813e-05
0.0993	-3.57055664062522e-05
0.0994	-0.000215148925781256
0.0995	-0.000399169921874998
0.0996	-0.000181579589843738
0.0997	-8.02612304687473e-05
0.0998	-0.000134277343749994
0.0999	-0.000176391601562497
0.1	-0.000408630371093737
0.1001	-0.000414428710937498
0.1002	-0.000402832031249988
0.1003	-0.000198364257812484
0.1004	-7.99560546874906e-05
0.1005	-0.000248107910156247
0.1006	-0.000371398925781236
0.1007	-0.000400085449218751
0.1008	-0.000210266113281232
0.1009	-4.88281250001724e-06
0.101	-6.50024414062533e-05
0.1011	-0.000124816894531238
0.1012	-0.000219116210937475
0.1013	-0.000182495117187492
0.1014	-4.82177734374813e-05
0.1015	2.68554687500094e-05
0.1016	6.86645507812778e-05
0.1017	-0.000115051269531241
0.1018	-0.000135498046874982
0.1019	-0.000209350585937484
0.102	-2.28881835937439e-05
0.1021	0.000138244628906254
0.1022	8.17871093749976e-05
0.1023	6.10351562502047e-07
0.1024	-6.95800781249974e-05
0.1025	-5.82885742187343e-05
0.1026	0.000252990722656249
0.1027	0.000213928222656245
0.1028	0.000316467285156253
0.1029	0.000155029296875014
0.103	4.91333007812738e-05
0.1031	5.85937500000083e-05
0.1032	0.000181274414062499
0.1033	0.000275878906250015
0.1034	0.000313415527343763
0.1035	4.08935546875044e-05
0.1036	-7.32421874999776e-05
0.1037	-0.000171203613281229
0.1038	6.04248046875032e-05
0.1039	0.000173034667968758
0.104	1.06811523437446e-05
0.1041	-8.81958007812539e-05
0.1042	-0.000141296386718747
0.1043	-0.000117187499999982
0.1044	3.66210937500109e-05
0.1045	0.00012969970703125
0.1046	-1.37329101562444e-05
0.1047	-0.000214538574218747
0.1048	-0.000372619628906235
0.1049	-0.000227355957031256
0.105	-0.000219116210937475
0.1051	-0.000167541503906255
0.1052	-0.000198974609374974
0.1053	-0.000273437499999973
0.1054	-0.000234680175781249
0.1055	-0.000304870605468716
0.1056	-0.000169372558593744
0.1057	-0.000134887695312486
0.1058	-0.000248107910156231
0.1059	-0.000237426757812486
0.106	-0.00042633056640623
0.1061	-0.000272521972656248
0.1062	-7.78198242187495e-05
0.1063	-4.5166015624998e-05
0.1064	-2.68554687499973e-05
0.1065	-0.000217590332031226
0.1066	-0.000278320312499997
0.1067	-0.000106201171874981
0.1068	-2.92968749999846e-05
0.1069	-2.47192382812509e-05
0.107	-8.2092285156243e-05
0.1071	-0.000291442871093744
0.1072	-0.000119323730468757
0.1073	-5.09643554687297e-05
0.1074	0.00019927978515627
0.1075	3.35693359375224e-05
0.1076	-7.62939453124887e-05
0.1077	-0.000164794921875
0.1078	-0.000220336914062491
0.1079	-4.42504882812497e-05
0.108	3.35693359377384e-06
0.1081	2.83813476562537e-05
0.1082	-0.000138854980468744
0.1083	-0.000208740234374998
0.1084	-9.21630859374856e-05
0.1085	3.63159179687716e-05
0.1086	0.000123901367187507
0.1087	0.000151977539062521
0.1088	-5.76782226562262e-05
0.1089	-8.60595703125024e-05
0.109	-0.000149841308593757
0.1091	5.70678710937467e-05
0.1092	6.65283203125037e-05
0.1093	7.08007812499911e-05
0.1094	9.76562500001887e-06
0.1095	-0.00015228271484376
0.1096	-3.54003906250008e-05
0.1097	0.000189514160156268
0.1098	0.000172729492187518
0.1099	0.000219726562500001
0.11	-4.45556640624786e-05
0.1101	-0.000121765136718743
0.1102	7.99560546875131e-05
0.1103	0.000132141113281259
0.1104	0.000208435058593759
0.1105	3.35693359375059e-05
0.1106	-0.000119323730468751
0.1107	-0.000194091796874979
0.1108	-6.50024414062533e-05
0.1109	-9.15527343725749e-07
0.111	0.00017547607421875
0.1111	-4.27246093750002e-05
0.1112	2.41088867187714e-05
0.1113	-0.000198364257812489
0.1114	5.52368164062683e-05
0.1115	0.000183715820312519
0.1116	0.000184936523437523
0.1117	0.000118408203125009
0.1118	2.41088867187766e-05
0.1119	-0.000184326171875004
0.112	3.87573242187746e-05
0.1121	9.00268554687722e-05
0.1122	9.3383789062468e-05
0.1123	-6.74438476562398e-05
0.1124	-0.000279541015625012
0.1125	-0.000179138183593741
0.1126	-0.00017791748046872
0.1127	-4.05883789062417e-05
0.1128	-8.78906249999973e-05
0.1129	-0.000130615234374992
0.113	-0.000321960449218744
0.1131	-0.000336303710937486
0.1132	-0.000186157226562477
0.1133	7.01904296875316e-06
0.1134	-7.87353515624813e-05
0.1135	-3.84521484374902e-05
0.1136	-0.000292663574218748
0.1137	-0.000192871093749996
0.1138	-4.36401367187363e-05
0.1139	8.54492187500116e-05
0.114	2.47192382812509e-05
0.1141	-0.000170288085937498
0.1142	-0.000220947265624971
0.1143	-0.000205078124999996
0.1144	-5.76782226562322e-05
0.1145	3.35693359375172e-05
0.1146	5.09643554687635e-05
0.1147	-0.000149536132812478
0.1148	-0.000149536132812466
0.1149	-0.000197753906249987
0.115	6.13403320312454e-05
0.1151	-9.76562499999112e-06
0.1152	0.000114135742187516
0.1153	-3.35693359374521e-06
0.1154	-0.000118713378906237
0.1155	-6.86645507812387e-05
0.1156	0.000187072753906276
0.1157	0.000171203613281246
0.1158	0.000184020996093765
0.1159	-0.000152282714843743
0.116	-7.23266601562354e-05
0.1161	4.33349609375083e-05
0.1162	0.000204467773437517
0.1163	0.000242614746093751
0.1164	0.000187988281250012
0.1165	2.28881835937448e-05
0.1166	-3.72314453124852e-05
0.1167	0.000245971679687512
0.1168	0.000330810546875021
0.1169	0.000395812988281274
0.117	0.000246276855468758
0.1171	0.000105895996093774
0.1172	5.58471679687365e-05
0.1173	0.000242614746093761
0.1174	0.000252075195312501
0.1175	0.000371093750000018
0.1176	0.000170593261718754
0.1177	6.89697265625231e-05
0.1178	3.44848632812759e-05
0.1179	8.75854492187692e-05
0.118	0.000139465332031252
0.1181	0.000131530761718768
0.1182	-8.63647460937417e-05
0.1183	-0.000101928710937482
0.1184	-0.000163269042968761
0.1185	-7.35473632812117e-05
0.1186	3.99780273437683e-05
0.1187	6.0424804687498e-05
0.1188	-4.60815429687402e-05
0.1189	-0.000227661132812479
0.119	-0.000212402343749995
0.1191	-4.05883789062365e-05
0.1192	9.94873046875127e-05
0.1193	-4.39453125000095e-05
0.1194	-0.000193786621093727
0.1195	-0.000352478027343744
0.1196	-0.000310058593749996
0.1197	-0.000183410644531234
0.1198	-0.000155029296874998
0.1199	-0.000181274414062499
0.12	-0.000383605957031219
0.1201	-0.000441589355468735
0.1202	-0.000479736328124985
0.1203	-0.00035736083984374
0.1204	-0.00019073486328125
0.1205	-0.000328369140624984
0.1206	-0.000453491210937501
0.1207	-0.000586853027343753
0.1208	-0.000403442382812496
0.1209	-0.000221252441406239
0.121	-0.000160827636718736
0.1211	-0.000225830078124989
0.1212	-0.000394897460937454
0.1213	-0.00023345947265625
0.1214	-0.000218811035156252
0.1215	-1.80053710937484e-05
0.1216	0.000133056640625001
0.1217	6.83593750000098e-05
0.1218	1.06811523437559e-05
0.1219	-3.96728515625056e-05
0.122	0.00010223388671875
0.1221	0.00028869628906249
0.1222	0.000325317382812496
0.1223	0.00015380859375001
0.1224	4.15039062499961e-05
0.1225	-8.33129882812306e-05
0.1226	0.000159606933593764
0.1227	0.000193176269531243
0.1228	0.000293273925781268
0.1229	0.000226745605468787
0.123	0.000140380859375011
0.1231	0.000109252929687509
0.1232	0.000137023925781266
0.1233	0.000305175781250006
0.1234	0.000405273437500009
0.1235	0.000168457031250019
0.1236	7.50732421874959e-05
0.1237	1.61743164062587e-05
0.1238	0.000188293457031275
0.1239	0.000268554687500022
0.124	0.000346679687500029
0.1241	0.00011230468750002
0.1242	5.73730468750033e-05
0.1243	-0.000111999511718741
0.1244	0.000153198242187513
0.1245	0.000188598632812498
0.1246	5.27954101562644e-05
0.1247	-7.08007812499911e-05
0.1248	-0.000263671874999976
0.1249	-0.000102233886718739
0.125	-0.000163574218750012
0.1251	-4.54711914062598e-05
0.1252	6.31713867187637e-05
0.1253	-0.000153808593749999
0.1254	-0.000183715820312497
0.1255	-0.000289306640624987
0.1256	-7.90405273437267e-05
0.1257	8.39233398437613e-05
0.1258	-5.82885742187456e-05
0.1259	-0.000153808593749988
0.126	-0.00020599365234375
0.1261	-0.000202026367187497
0.1262	-1.28173828124961e-05
0.1263	-5.49316406249891e-05
0.1264	6.0424804687498e-05
0.1265	-0.000205078125000002
0.1266	-0.000255737304687497
0.1267	-0.000250549316406235
0.1268	-0.000175170898437482
0.1269	-3.6315917968743e-05
0.127	-0.000127563476562503
0.1271	-0.000338439941406232
0.1272	-0.000397033691406251
0.1273	-0.000329895019531234
0.1274	-2.41088867187428e-05
0.1275	-1.31225585937311e-05
0.1276	-0.000217285156250008
0.1277	-0.000300903320312495
0.1278	-0.000350646972656232
0.1279	-0.000258483886718724
0.128	-0.000101928710937493
0.1281	-9.61303710937606e-05
0.1282	-0.000130615234374997
0.1283	-0.0002716064453125
0.1284	-0.00017059326171876
0.1285	-0.000127868652343727
0.1286	4.11987304687446e-05
0.1287	0.000134887695312513
0.1288	8.23974609374164e-06
0.1289	4.36401367187589e-05
0.129	-4.0283203124985e-05
0.1291	7.720947265627e-05
0.1292	0.000263061523437519
0.1293	0.000350341796874975
0.1294	0.000166625976562507
0.1295	0.000185852050781271
0.1296	0.000111999511718752
0.1297	0.000340270996093767
0.1298	0.000306701660156244
0.1299	0.000457458496093749
0.13	0.000271911621093768
0.1301	-1.55639648437567e-05
0.1302	0.000184020996093737
0.1303	0.000174865722656248
0.1304	0.000377502441406258
0.1305	0.000228881835937528
0.1306	6.89697265625231e-05
0.1307	-5.73730468749869e-05
0.1308	1.22070312501537e-06
0.1309	5.6152343749988e-05
0.131	0.000202636718750005
0.1311	3.32641601562492e-05
0.1312	3.57055664062583e-05
0.1313	-0.000188903808593743
0.1314	-0.000116577148437485
0.1315	0.000104675292968754
0.1316	9.91821289062561e-05
0.1317	6.0119628906269e-05
0.1318	-5.73730468749921e-05
0.1319	-0.00019104003906249
0.132	-8.88061523437456e-05
0.1321	1.12915039062631e-05
0.1322	0.000131835937500019
0.1323	-5.1879882812635e-06
0.1324	-0.000150756835937499
0.1325	-2.47192382812561e-05
0.1326	-0.000122070312500011
0.1327	4.45556640625072e-05
0.1328	0.000142517089843752
0.1329	-1.83105468749573e-06
0.133	-0.000212097167968717
0.1331	-0.000371704101562492
0.1332	-0.000252685546874986
0.1333	-6.07299804687433e-05
0.1334	-0.000183410644531245
0.1335	-0.000231628417968743
0.1336	-0.000429382324218746
0.1337	-0.000352783203124984
0.1338	-0.000266723632812505
0.1339	-0.000148010253906245
0.134	-7.47680664062384e-05
0.1341	-0.000223388671875019
0.1342	-0.000229492187499986
0.1343	-0.000217590332031231
0.1344	-0.000137023925781249
0.1345	0.000147399902343743
0.1346	7.0495605468757e-05
0.1347	4.27246093750479e-06
0.1348	9.155273437483e-07
0.1349	-0.000190124511718742
0.135	4.42504882812505e-05
0.1351	5.00488281250048e-05
0.1352	0.00016876220703127
0.1353	1.19018554687661e-05
0.1354	-1.37329101562661e-05
0.1355	-0.000169677734374996
0.1356	-6.40869140623463e-06
0.1357	0.000142822265625004
0.1358	8.42285156250067e-05
0.1359	-0.000138244628906242
0.136	-0.000182189941406241
0.1361	-0.000235290527343762
0.1362	1.98364257812614e-05
0.1363	8.48388671875148e-05
0.1364	9.1552734378126e-07
0.1365	4.33349609375135e-05
0.1366	-4.91333007812452e-05
0.1367	6.40869140625718e-06
0.1368	0.000201721191406256
0.1369	0.000292053222656258
0.137	0.000224914550781253
0.1371	0.000159606933593748
0.1372	4.18090820312415e-05
0.1373	0.000223693847656243
0.1374	0.000281066894531285
0.1375	0.000388183593750003
0.1376	0.000281677246093759
0.1377	7.50732421875011e-05
0.1378	-5.49316406246465e-06
0.1379	4.57763671875061e-05
0.138	0.000186462402343756
0.1381	0.0001800537109375
0.1382	5.4931640625022e-05
0.1383	-6.59179687499791e-05
0.1384	-0.000172729492187507
0.1385	-8.54492187496968e-06
0.1386	0.000131530761718741
0.1387	-3.47900390624874e-05
0.1388	-2.83813476562363e-05
0.1389	-0.000261840820312503
0.139	-0.000252990722656238
0.1391	-0.000177917480468748
0.1392	3.84521484375015e-05
0.1393	5.79833984375427e-06
0.1394	-0.000100402832031232
0.1395	-0.000355529785156244
0.1396	-0.000284729003906237
0.1397	-0.000102233886718727
0.1398	-2.89916992187497e-05
0.1399	7.26318359374981e-05
0.14	-5.73730468749869e-05
0.1401	-0.000245056152343736
0.1402	-0.000246582031249975
0.1403	-6.74438476562511e-05
0.1404	0.000118103027343753
0.1405	6.92749023437859e-05
0.1406	-8.69750976562498e-05
0.1407	-0.000217590332031247
0.1408	-0.000274047851562481
0.1409	-9.58251953124935e-05
0.141	-0.000137939453124969
0.1411	-8.36181640624873e-05
0.1412	-0.000211791992187493
0.1413	-0.000359191894531247
0.1414	-0.0002777099609375
0.1415	-0.00026153564453123
0.1416	-6.8054199218748e-05
0.1417	-0.000125732421874991
0.1418	-0.000226440429687474
0.1419	-0.000320129394531249
0.142	-0.000232849121093737
0.1421	3.90625000000035e-05
0.1422	0.000134277343750005
0.1423	9.82666015625026e-05
0.1424	1.12915039062631e-05
0.1425	-6.07299804687321e-05
0.1426	9.33837890624905e-05
0.1427	0.000221252441406256
0.1428	0.000311279296875011
0.1429	0.000337524414062512
0.143	0.00014312744140626
0.1431	-3.90624999999922e-05
0.1432	0.00016906738281251
0.1433	0.000202941894531261
0.1434	0.000434265136718759
0.1435	0.00013885498046875
0.1436	0.000146789550781251
0.1437	2.28881835937561e-05
0.1438	-8.54492187499743e-06
0.1439	0.000297851562500001
0.144	0.000311279296875001
0.1441	0.000236206054687505
0.1442	0.000146484375000006
0.1443	-2.44140625001426e-06
0.1444	0.000192565917968762
0.1445	0.00030670166015625
0.1446	0.000358581542968761
0.1447	0.000260009765625008
0.1448	0.000156555175781242
0.1449	0.000293273925781246
0.145	0.000304565429687509
0.1451	0.000422668457031256
0.1452	0.000512390136718755
0.1453	0.000435485839843742
0.1454	0.000326843261718768
0.1455	0.000334167480468756
0.1456	0.000401306152343761
0.1457	0.000476074218749995
0.1458	0.000452880859375016
0.1459	0.000433654785156251
0.146	0.000259704589843745
0.1461	0.000189208984375011
0.1462	0.000423583984374998
0.1463	0.000445861816406268
0.1464	0.000471801757812507
0.1465	0.000269775390625016
0.1466	0.000171508789062513
0.1467	0.000157470703125002
0.1468	0.000266418457031271
0.1469	0.000367126464843754
0.147	0.000290222167968763
0.1471	4.76074218749957e-05
0.1472	9.18579101562627e-05
0.1473	0.00011993408203127
0.1474	0.00035827636718751
0.1475	0.000292358398437504
0.1476	0.000249023437500007
0.1477	0.000156860351562499
0.1478	-3.54003906250008e-05
0.1479	9.7045898437515e-05
0.148	0.000112304687500015
0.1481	0.000160827636718747
0.1482	0.000270690917968747
0.1483	2.13623046876887e-06
0.1484	-5.2185058593745e-05
0.1485	5.64575195312498e-05
0.1486	0.000167236328125037
0.1487	0.000299682617187502
0.1488	0.000117187500000016
0.1489	0.000149230957031266
0.149	2.56347656250157e-05
0.1491	3.63159179687655e-05
0.1492	0.000323486328125011
0.1493	0.000442504882812523
0.1494	0.000329589843750022
0.1495	0.000218811035156247
0.1496	0.000136413574218746
0.1497	0.000281677246093781
0.1498	0.000392150878906256
0.1499	0.000471496582031256
0.15	0.000375671386718768
0.1501	4.45556640625237e-05
0.1502	9.12475585937433e-05
0.1503	0.000116577148437519
0.1504	0.000308837890624991
0.1505	0.000358581542968773
0.1506	0.000210876464843734
0.1507	8.51440429687602e-05
0.1508	1.80053710937492e-05
0.1509	0.000121459960937521
0.151	0.000229187011718757
0.1511	0.000148010253906256
0.1512	0.000275878906249999
0.1513	2.96020507812526e-05
0.1514	6.34765625000039e-05
0.1515	9.64355468750016e-05
0.1516	0.000278015136718768
0.1517	0.000389709472656258
0.1518	0.000181884765625007
0.1519	1.64794921875102e-05
0.152	0.000170593261718761
0.1521	0.000198364257812489
0.1522	0.00039916992187502
0.1523	0.000332641601562517
0.1524	0.000265808105468757
0.1525	0.000160522460937495
0.1526	7.81250000000122e-05
0.1527	0.000129699707031256
0.1528	0.000248413085937488
0.1529	0.00020721435546876
0.153	-4.02832031250076e-05
0.1531	-0.000197753906249975
0.1532	-4.73022460937443e-05
0.1533	1.52587890627203e-06
0.1534	0.000182189941406264
0.1535	0.000220642089843759
0.1536	2.56347656249992e-05
0.1537	-5.09643554687357e-05
0.1538	4.76074218750235e-05
0.1539	0.00022216796875002
0.154	0.000249023437500002
0.1541	0.000295715332031249
0.1542	0.000195922851562508
0.1543	0.000104980468750016
0.1544	0.000166625976562512
0.1545	0.000401306152343761
0.1546	0.000359497070312515
0.1547	0.000358276367187527
0.1548	0.000311889648437514
0.1549	6.10351562500061e-05
0.155	0.000290832519531248
0.1551	0.000328063964843745
0.1552	0.000523681640625012
0.1553	0.000379638671874988
0.1554	0.000361328125000011
0.1555	0.000256347656250011
0.1556	0.00034210205078124
0.1557	0.000466308593750026
0.1558	0.000577087402343762
0.1559	0.000460510253906233
0.156	0.00020904541015625
0.1561	9.82666015624965e-05
0.1562	0.000326538085937511
0.1563	0.000424194335937505
0.1564	0.000318908691406256
0.1565	0.000231323242187493
0.1566	-4.57763671875017e-06
0.1567	-4.21142578124869e-05
0.1568	8.02612304687646e-05
0.1569	0.000317077636718766
0.157	0.000240478515625009
0.1571	0.000192565917968762
0.1572	6.59179687500068e-05
0.1573	0.000215454101562501
0.1574	0.000314941406250008
0.1575	0.000646362304687504
0.1576	0.000581665039062518
0.1577	0.000538940429687529
0.1578	0.000410461425781261
0.1579	0.000498352050781243
0.158	0.000625305175781255
0.1581	0.000703430175781267
0.1582	0.000701599121093782
0.1583	0.000578613281250018
0.1584	0.000402832031249994
0.1585	0.000385742187499988
0.1586	0.000472717285156255
0.1587	0.000473327636718773
0.1588	0.000418090820312517
0.1589	0.000267333984375018
0.159	0.000144653320312516
0.1591	0.000110778808593742
0.1592	0.000359802246093732
0.1593	0.00042205810546877
0.1594	0.000352783203125012
0.1595	0.000111083984375005
0.1596	0.000172729492187507
0.1597	0.000244750976562502
0.1598	0.000415039062500006
0.1599	0.000418090820312501
0.16	0.000417480468750009
0.1601	0.000281982421875021
0.1602	0.000293579101562503
0.1603	0.000373535156250021
0.1604	0.000526123046874999
0.1605	0.00057189941406251
0.1606	0.000485229492187505
0.1607	0.000380554199218758
0.1608	0.000237426757812487
0.1609	0.000315856933593728
0.161	0.000350036621093753
0.1611	0.000404357910156239
0.1612	0.000357055664062501
0.1613	0.000189208984375006
0.1614	0.000170288085937509
0.1615	0.000144042968750014
0.1616	0.000426330566406274
0.1617	0.000446166992187508
0.1618	0.000355529785156261
0.1619	0.000258483886718746
0.162	0.000248107910156265
0.1621	0.000488891601562519
0.1622	0.000642700195312518
0.1623	0.000651855468750029
0.1624	0.000666198730468764
0.1625	0.000426635742187509
0.1626	0.000498352050781254
0.1627	0.000599975585937507
0.1628	0.000749816894531264
0.1629	0.000826110839843752
0.163	0.000668029785156271
0.1631	0.000448913574218751
0.1632	0.000695495605468749
0.1633	0.000729370117187505
0.1634	0.001009521484375
0.1635	0.00101470947265627
0.1636	0.000937499999999991
0.1637	0.000971984863281261
0.1638	0.00117980957031251
0.1639	0.0015545654296875
0.164	0.00196533203125
0.1641	0.00211547851562503
0.1642	0.002440185546875
0.1643	0.00289978027343751
0.1644	0.00352203369140625
0.1645	0.00446563720703125
0.1646	0.00546142578125002
0.1647	0.00662353515624999
0.1648	0.00777404785156248
0.1649	0.00928436279296874
0.165	0.0111447143554687
0.1651	0.0133706665039063
0.1652	0.01590087890625
0.1653	0.0184060668945313
0.1654	0.0212283325195313
0.1655	0.024364013671875
0.1656	0.0279196166992187
0.1657	0.0317779541015625
0.1658	0.03582275390625
0.1659	0.0397640991210938
0.166	0.0437515258789063
0.1661	0.0479885864257813
0.1662	0.05228759765625
0.1663	0.0564279174804688
0.1664	0.0603176879882813
0.1665	0.06373046875
0.1666	0.06680419921875
0.1667	0.06963623046875
0.1668	0.0719613647460938
0.1669	0.0740155029296875
0.167	0.0752389526367187
0.1671	0.075673828125
0.1672	0.0756259155273438
0.1673	0.0749789428710938
0.1674	0.0740817260742188
0.1675	0.0723529052734375
0.1676	0.0702017211914063
0.1677	0.0673907470703125
0.1678	0.0641824340820313
0.1679	0.0608282470703125
0.168	0.0573434448242188
0.1681	0.0534759521484375
0.1682	0.0497146606445313
0.1683	0.045452880859375
0.1684	0.0415365600585938
0.1685	0.0375567626953125
0.1686	0.03402587890625
0.1687	0.0305966186523438
0.1688	0.0271084594726563
0.1689	0.0239373779296875
0.169	0.0207925415039063
0.1691	0.018065185546875
0.1692	0.0159805297851562
0.1693	0.0139352416992188
0.1694	0.0119235229492187
0.1695	0.0100140380859375
0.1696	0.0085150146484375
0.1697	0.00727142333984376
0.1698	0.00627716064453126
0.1699	0.00545043945312499
0.17	0.00459136962890626
0.1701	0.0037652587890625
0.1702	0.00317047119140625
0.1703	0.002730712890625
0.1704	0.0026287841796875
0.1705	0.00237335205078125
0.1706	0.00202117919921875
0.1707	0.00162689208984376
0.1708	0.0015301513671875
0.1709	0.00133056640625002
0.171	0.00152099609375001
0.1711	0.00137725830078126
0.1712	0.0013751220703125
0.1713	0.00109924316406251
0.1714	0.00101928710937501
0.1715	0.00090423583984377
0.1716	0.00108123779296876
0.1717	0.00111633300781249
0.1718	0.000854492187500016
0.1719	0.000752563476562507
0.172	0.000738830566406268
0.1721	0.00074432373046876
0.1722	0.000929260253906283
0.1723	0.000868530273437512
0.1724	0.000781555175781251
0.1725	0.000697631835937513
0.1726	0.000628967285156274
0.1727	0.000742797851562511
0.1728	0.000830993652343759
0.1729	0.000925292968750008
0.173	0.000594787597656255
0.1731	0.000499572753906253
0.1732	0.000606079101562501
0.1733	0.000629272460937503
0.1734	0.000712280273437499
0.1735	0.000743103027343756
0.1736	0.000572814941406258
0.1737	0.000415954589843742
0.1738	0.000563049316406244
0.1739	0.000578308105468744
0.174	0.000805358886718749
0.1741	0.000786743164062515
0.1742	0.000813598632812518
0.1743	0.000657958984375007
0.1744	0.000657653808593772
0.1745	0.000856018066406239
0.1746	0.000937194824218762
0.1747	0.000851135253906244
0.1748	0.000808715820312489
0.1749	0.000629882812500021
0.175	0.000752563476562502
0.1751	0.000834045410156254
0.1752	0.0010595703125
0.1753	0.000964660644531256
0.1754	0.000924377441406249
0.1755	0.000906066894531254
0.1756	0.000895690917968745
0.1757	0.00104278564453126
0.1758	0.00119537353515629
0.1759	0.00110076904296876
0.176	0.00100463867187502
0.1761	0.000769042968750011
0.1762	0.00102630615234376
0.1763	0.00111907958984375
0.1764	0.001259765625
0.1765	0.00117523193359375
0.1766	0.000981750488281263
0.1767	0.000950622558593755
0.1768	0.000988464355468766
0.1769	0.00125091552734375
0.177	0.00130340576171875
0.1771	0.00117492675781252
0.1772	0.00111206054687503
0.1773	0.00102386474609376
0.1774	0.00109039306640628
0.1775	0.00143493652343751
0.1776	0.00123321533203126
0.1777	0.00126678466796875
0.1778	0.00111816406250001
0.1779	0.0011346435546875
0.178	0.00125518798828125
0.1781	0.001395263671875
0.1782	0.00143554687500002
0.1783	0.00142852783203126
0.1784	0.00135192871093752
0.1785	0.00136749267578125
0.1786	0.00146667480468748
0.1787	0.00165283203125003
0.1788	0.00164123535156253
0.1789	0.00143035888671879
0.179	0.00148376464843752
0.1791	0.00134246826171875
0.1792	0.00164459228515624
0.1793	0.00169006347656248
0.1794	0.00179779052734377
0.1795	0.00167633056640626
0.1796	0.00154968261718751
0.1797	0.00153656005859377
0.1798	0.00167907714843751
0.1799	0.00179901123046874
0.18	0.00178985595703126
0.1801	0.00177490234375001
0.1802	0.00170684814453126
0.1803	0.00176910400390627
0.1804	0.00191619873046875
0.1805	0.00218261718750001
0.1806	0.00227050781249999
0.1807	0.00212799072265628
0.1808	0.00230316162109376
0.1809	0.00226013183593748
0.181	0.00257568359374999
0.1811	0.00261932373046876
0.1812	0.00274871826171874
0.1813	0.002784423828125
0.1814	0.00271392822265624
0.1815	0.00295135498046877
0.1816	0.00314147949218751
0.1817	0.00330352783203126
0.1818	0.00321899414062502
0.1819	0.00327423095703127
0.182	0.00310913085937503
0.1821	0.00328094482421875
0.1822	0.00355773925781253
0.1823	0.00364654541015626
0.1824	0.00375915527343751
0.1825	0.00371795654296874
0.1826	0.003707275390625
0.1827	0.00391082763671876
0.1828	0.00412139892578126
0.1829	0.00443695068359378
0.183	0.00430755615234377
0.1831	0.00429443359375
0.1832	0.00456542968750001
0.1833	0.00473815917968752
0.1834	0.00502197265625
0.1835	0.00528289794921875
0.1836	0.00545959472656251
0.1837	0.00530731201171878
0.1838	0.00556640625000001
0.1839	0.00587799072265627
0.184	0.00629791259765626
0.1841	0.00651367187500001
0.1842	0.00674102783203124
0.1843	0.00692840576171876
0.1844	0.00718353271484375
0.1845	0.00766876220703126
0.1846	0.00809051513671875
0.1847	0.00850463867187501
0.1848	0.00869171142578125
0.1849	0.00905578613281251
0.185	0.0093072509765625
0.1851	0.00999725341796875
0.1852	0.010599365234375
0.1853	0.0110714721679688
0.1854	0.0114865112304688
0.1855	0.0119097900390625
0.1856	0.0125546264648437
0.1857	0.0132693481445313
0.1858	0.0141110229492188
0.1859	0.0147808837890625
0.186	0.0153036499023438
0.1861	0.0159210205078125
0.1862	0.0168182373046875
0.1863	0.0178640747070313
0.1864	0.0187588500976563
0.1865	0.0195724487304688
0.1866	0.0204385375976562
0.1867	0.0214263916015625
0.1868	0.0225518798828125
0.1869	0.0238861083984375
0.187	0.0251638793945313
0.1871	0.026343994140625
0.1872	0.0277902221679687
0.1873	0.029071044921875
0.1874	0.0308868408203125
0.1875	0.032529296875
0.1876	0.0344039916992187
0.1877	0.0360873413085938
0.1878	0.0378543090820313
0.1879	0.0397909545898438
0.188	0.0419381713867188
0.1881	0.044217529296875
0.1882	0.0467251586914063
0.1883	0.048897705078125
0.1884	0.0513705444335938
0.1885	0.0538076782226563
0.1886	0.0568960571289063
0.1887	0.059949951171875
0.1888	0.0629983520507813
0.1889	0.0663330078125
0.189	0.0695510864257813
0.1891	0.0731729125976563
0.1892	0.0771908569335938
0.1893	0.081307373046875
0.1894	0.0856112670898437
0.1895	0.090059814453125
0.1896	0.0946246337890625
0.1897	0.0996347045898438
0.1898	0.105030212402344
0.1899	0.110809631347656
0.19	0.116688842773438
0.1901	0.122854309082031
0.1902	0.129365539550781
0.1903	0.136055908203125
0.1904	0.14374267578125
0.1905	0.151528625488281
0.1906	0.159681091308594
0.1907	0.168087158203125
0.1908	0.177157592773437
0.1909	0.186676330566406
0.191	0.196872863769531
0.1911	0.207510986328125
0.1912	0.218735046386719
0.1913	0.230018615722656
0.1914	0.242120056152344
0.1915	0.254627380371094
0.1916	0.267776489257813
0.1917	0.281286926269531
0.1918	0.29497314453125
0.1919	0.308828735351563
0.192	0.322953796386719
0.1921	0.337170715332031
0.1922	0.351734313964844
0.1923	0.365790405273438
0.1924	0.379674682617188
0.1925	0.3928369140625
0.1926	0.405425109863281
0.1927	0.417335510253906
0.1928	0.428291320800781
0.1929	0.438347473144531
0.193	0.446960754394531
0.1931	0.454139099121094
0.1932	0.460199279785156
0.1933	0.464326171875
0.1934	0.467059631347656
0.1935	0.467580261230469
0.1936	0.4660595703125
0.1937	0.462503051757813
0.1938	0.456937561035156
0.1939	0.449586486816406
0.194	0.440337829589844
0.1941	0.428998107910156
0.1942	0.416230773925781
0.1943	0.402005004882813
0.1944	0.386354370117188
0.1945	0.369532775878906
0.1946	0.351407775878906
0.1947	0.332485961914063
0.1948	0.312681579589844
0.1949	0.292614440917969
0.195	0.272494201660156
0.1951	0.252421264648438
0.1952	0.233015747070313
0.1953	0.213494262695312
0.1954	0.194754028320312
0.1955	0.176553039550781
0.1956	0.159464111328125
0.1957	0.1433251953125
0.1958	0.128429870605469
0.1959	0.114256286621094
0.196	0.101253967285156
0.1961	0.0892117309570313
0.1962	0.0785797119140625
0.1963	0.0690380859375
0.1964	0.06044677734375
0.1965	0.0527694702148438
0.1966	0.04585205078125
0.1967	0.039739990234375
0.1968	0.0345074462890625
0.1969	0.030179443359375
0.197	0.0264230346679688
0.1971	0.0230331420898438
0.1972	0.020194091796875
0.1973	0.0176602172851563
0.1974	0.015556640625
0.1975	0.0140899658203125
0.1976	0.0125271606445313
0.1977	0.0112579345703125
0.1978	0.0101058959960938
0.1979	0.0090435791015625
0.198	0.00834136962890624
0.1981	0.007728271484375
0.1982	0.00721435546875001
0.1983	0.00663360595703125
0.1984	0.00613250732421877
0.1985	0.00539855957031251
0.1986	0.00506500244140627
0.1987	0.00480407714843751
0.1988	0.00442993164062501
0.1989	0.00410308837890625
0.199	0.00360443115234374
0.1991	0.00318115234375003
0.1992	0.00327484130859376
0.1993	0.00306701660156249
0.1994	0.00281341552734375
0.1995	0.00252624511718752
0.1996	0.00227996826171873
0.1997	0.002225341796875
0.1998	0.00215026855468753
[truncated: 10,701 more rows]
