# Supplementary material for: Implementation of an Open-Source Multiplexing Ion Gate Control for High Kinetic Energy Ion Mobility Spectrometry (HiKE-IMS)
Source: J Am Soc Mass Spectrom. 2023 Jun 5;34(7):1283–94. doi: 10.1021/jasms.3c00013 (PMC10326917; doi:10.1021/jasms.3c00013)
Supplement: Supplementary file 1 — js3c00013_si_001.zip [file js3c00013_si_001.zip › js3c00013_si_001/Code/Cinnemaldehyde/B8O10L10HT2022-08-16cinRR50DR80.csv]

Time	Inten
0	-0.0716276550292969
0.0001	-0.0645518493652344
0.0002	-0.0558210754394531
0.0003	-0.0452220153808594
0.0004	-0.0338398742675781
0.0005	-0.0241069030761719
0.0006	-0.0136512756347656
0.0007	-0.00650192260742186
0.0008	-0.000321502685546857
0.0009	0.00468002319335939
0.001	0.0080101013183594
0.0011	0.0122648620605469
0.0012	0.0160807800292969
0.0013	0.0196788024902344
0.0014	0.0227384948730469
0.0015	0.0252980041503907
0.0016	0.0244810485839844
0.0017	0.0236619567871094
0.0018	0.0182881164550781
0.0019	0.00774612426757815
0.002	-0.00775772094726561
0.0021	-0.0296031188964844
0.0022	-0.0572584533691406
0.0023	-0.0883567810058594
0.0024	-0.120954437255859
0.0025	-0.152788238525391
0.0026	-0.181841583251953
0.0027	-0.206725006103516
0.0028	-0.225894927978516
0.0029	-0.238190155029297
0.003	-0.244226226806641
0.0031	-0.244380035400391
0.0032	-0.239919891357422
0.0033	-0.231026763916016
0.0034	-0.218863677978516
0.0035	-0.204947357177734
0.0036	-0.190197601318359
0.0037	-0.174889678955078
0.0038	-0.160153961181641
0.0039	-0.146506805419922
0.004	-0.134682464599609
0.0041	-0.124264373779297
0.0042	-0.115505828857422
0.0043	-0.108081817626953
0.0044	-0.102605133056641
0.0045	-0.0983866882324219
0.0046	-0.0952757263183594
0.0047	-0.0927928161621094
0.0048	-0.0913447570800781
0.0049	-0.0904786682128906
0.005	-0.0898936462402344
0.0051	-0.0891670227050781
0.0052	-0.0887522888183594
0.0053	-0.0887001037597656
0.0054	-0.0884584045410156
0.0055	-0.0876554870605468
0.0056	-0.0870805358886719
0.0057	-0.0863203430175781
0.0058	-0.0858351135253906
0.0059	-0.0847758483886719
0.006	-0.0835285949707031
0.0061	-0.0824601745605469
0.0062	-0.0815452575683594
0.0063	-0.0805540466308594
0.0064	-0.0791191101074219
0.0065	-0.0777824401855469
0.0066	-0.0770387268066406
0.0067	-0.0762144470214843
0.0068	-0.0752006530761719
0.0069	-0.0740110778808594
0.007	-0.0732569885253906
0.0071	-0.0728016662597656
0.0072	-0.0720085144042968
0.0073	-0.0711802673339843
0.0074	-0.0704386901855469
0.0075	-0.0699406433105469
0.0076	-0.0692628479003906
0.0077	-0.0680494689941406
0.0078	-0.0670738220214844
0.0079	-0.0660383605957031
0.008	-0.0646836853027344
0.0081	-0.0630992126464844
0.0082	-0.0609223937988281
0.0083	-0.0589973449707031
0.0084	-0.0568394470214844
0.0085	-0.0539204406738281
0.0086	-0.0509495544433594
0.0087	-0.0473982238769531
0.0088	-0.0441484069824219
0.0089	-0.0404972839355469
0.009	-0.0361476135253906
0.0091	-0.0320259094238281
0.0092	-0.0279273986816406
0.0093	-0.0238627624511719
0.0094	-0.0196498107910156
0.0095	-0.0151725769042969
0.0096	-0.0115419006347656
0.0097	-0.00797348022460935
0.0098	-0.00466140747070311
0.0099	-0.00156387329101561
0.01	0.00119796752929689
0.0101	0.00296890258789065
0.0102	0.00438796997070315
0.0103	0.00555007934570315
0.0104	0.00594039916992189
0.0105	0.00582015991210939
0.0106	0.0046971130371094
0.0107	0.00369094848632814
0.0108	0.00212875366210939
0.0109	-0.000372467041015609
0.011	-0.00318435668945311
0.0111	-0.00636917114257811
0.0112	-0.00966842651367185
0.0113	-0.0132279968261719
0.0114	-0.0174375915527343
0.0115	-0.0216157531738281
0.0116	-0.0256404113769531
0.0117	-0.0295469665527344
0.0118	-0.0337776184082031
0.0119	-0.0380183410644531
0.012	-0.0418009948730469
0.0121	-0.0452424621582031
0.0122	-0.0488954162597656
0.0123	-0.0523753356933593
0.0124	-0.0554588317871094
0.0125	-0.0578309631347656
0.0126	-0.0605125427246093
0.0127	-0.0628419494628906
0.0128	-0.0650740051269531
0.0129	-0.0668040466308594
0.013	-0.0681376647949219
0.0131	-0.0696546936035156
0.0132	-0.0710993957519531
0.0133	-0.0721382141113281
0.0134	-0.0728654479980468
0.0135	-0.0735496520996093
0.0136	-0.0743873596191406
0.0137	-0.0750465393066406
0.0138	-0.0751091003417969
0.0139	-0.0755140686035156
0.014	-0.0758491516113281
0.0141	-0.0759141540527344
0.0142	-0.0759782409667969
0.0143	-0.0755897521972656
0.0144	-0.0753919982910156
0.0145	-0.0753019714355468
0.0146	-0.0746989440917968
0.0147	-0.0738941955566406
0.0148	-0.0730528259277343
0.0149	-0.0722804260253906
0.015	-0.0713307189941406
0.0151	-0.0697434997558594
0.0152	-0.0684028625488281
0.0153	-0.0668617248535156
0.0154	-0.0653507995605469
0.0155	-0.0633540344238281
0.0156	-0.0610609436035156
0.0157	-0.0590513610839844
0.0158	-0.0568824768066406
0.0159	-0.0545213317871093
0.016	-0.0519416809082031
0.0161	-0.0489585876464844
0.0162	-0.0469483947753906
0.0163	-0.0440742492675781
0.0164	-0.0412339782714843
0.0165	-0.0384764099121093
0.0166	-0.0356864929199219
0.0167	-0.0332301330566406
0.0168	-0.0303877258300781
0.0169	-0.0275074768066406
0.017	-0.0249238586425781
0.0171	-0.0222807312011719
0.0172	-0.0198936462402344
0.0173	-0.0170295715332031
0.0174	-0.0143647766113281
0.0175	-0.0120564270019531
0.0176	-0.0095027160644531
0.0177	-0.00681289672851561
0.0178	-0.0038264465332031
0.0179	-0.00115066528320311
0.018	0.00142379760742189
0.0181	0.00494155883789064
0.0182	0.0082408142089844
0.0183	0.0117997741699219
0.0184	0.0154621887207032
0.0185	0.0193534851074219
0.0186	0.0241322326660156
0.0187	0.0288487243652344
0.0188	0.0338630676269532
0.0189	0.0392942810058594
0.019	0.0451469421386719
0.0191	0.0519374084472656
0.0192	0.0584205627441406
0.0193	0.0654988098144531
0.0194	0.0734400939941406
0.0195	0.0817030334472656
0.0196	0.0906904602050781
0.0197	0.0995481872558594
0.0198	0.109252777099609
0.0199	0.119845733642578
0.02	0.130516815185547
0.0201	0.141732025146484
0.0202	0.153095245361328
0.0203	0.165422210693359
0.0204	0.178302764892578
0.0205	0.190980377197266
0.0206	0.204159088134766
0.0207	0.217844390869141
0.0208	0.231959991455078
0.0209	0.246106719970703
0.021	0.259917144775391
0.0211	0.274146270751953
0.0212	0.288103179931641
0.0213	0.301904754638672
0.0214	0.314859771728516
0.0215	0.327187652587891
0.0216	0.339452972412109
0.0217	0.350993804931641
0.0218	0.361341094970703
0.0219	0.370464935302734
0.022	0.378157501220703
0.0221	0.384981231689453
0.0222	0.389618988037109
0.0223	0.392391815185547
0.0224	0.393634796142578
0.0225	0.392913055419922
0.0226	0.390272674560547
0.0227	0.385248260498047
0.0228	0.378063201904297
0.0229	0.369265899658203
0.023	0.358567657470703
0.0231	0.345901336669922
0.0232	0.331282196044922
0.0233	0.315214080810547
0.0234	0.298560028076172
0.0235	0.280633087158203
0.0236	0.261240692138672
0.0237	0.241355133056641
0.0238	0.220947113037109
0.0239	0.200406951904297
0.024	0.179241790771484
0.0241	0.158453216552734
0.0242	0.138091583251953
0.0243	0.118526153564453
0.0244	0.0995027160644532
0.0245	0.0810563659667969
0.0246	0.0636872863769531
0.0247	0.0477766418457032
0.0248	0.0326905822753907
0.0249	0.0184812927246094
0.025	0.00569839477539065
0.0251	-0.00590225219726562
0.0252	-0.0162174987792969
0.0253	-0.0257878112792969
0.0254	-0.0344096374511719
0.0255	-0.0415180969238281
0.0256	-0.0479200744628906
0.0257	-0.0535108947753906
0.0258	-0.0586378479003906
0.0259	-0.0628160095214843
0.026	-0.0661564636230469
0.0261	-0.0690898132324219
0.0262	-0.0717436218261718
0.0263	-0.0741392517089844
0.0264	-0.0757133483886719
0.0265	-0.0768492126464844
0.0266	-0.0783851623535156
0.0267	-0.0793778991699219
0.0268	-0.0799516296386718
0.0269	-0.0803504943847656
0.027	-0.0805091857910156
0.0271	-0.0808540344238281
0.0272	-0.0807423400878906
0.0273	-0.0802525329589844
0.0274	-0.0795912170410156
0.0275	-0.0790702819824219
0.0276	-0.0783412170410156
0.0277	-0.0768800354003906
0.0278	-0.0753053283691406
0.0279	-0.0738075256347656
0.028	-0.0719114685058593
0.0281	-0.0697908020019531
0.0282	-0.0669810485839844
0.0283	-0.0641954040527344
0.0284	-0.0613255310058593
0.0285	-0.0577073669433594
0.0286	-0.0539759826660156
0.0287	-0.0496846008300781
0.0288	-0.0455799865722656
0.0289	-0.0413932800292969
0.029	-0.0365602111816406
0.0291	-0.0316914367675781
0.0292	-0.0270735168457031
0.0293	-0.0226109313964844
0.0294	-0.0179893493652344
0.0295	-0.0132331848144531
0.0296	-0.00925247192382811
0.0297	-0.00546005249023436
0.0298	-0.00197189331054685
0.0299	0.00125625610351565
0.03	0.0039799499511719
0.0301	0.0059220886230469
0.0302	0.00718856811523441
0.0303	0.0081980895996094
0.0304	0.00862594604492191
0.0305	0.00830276489257814
0.0306	0.0070805358886719
0.0307	0.00562881469726564
0.0308	0.00367660522460937
0.0309	0.00106765747070314
0.031	-0.00214523315429685
0.0311	-0.0058406066894531
0.0312	-0.00970657348632809
0.0313	-0.0136030578613281
0.0314	-0.0182606506347656
0.0315	-0.0230271911621094
0.0316	-0.0277479553222656
0.0317	-0.0322386169433594
0.0318	-0.0370219421386719
0.0319	-0.0419471740722656
0.032	-0.0464714050292969
0.0321	-0.0506544494628906
0.0322	-0.0548649597167969
0.0323	-0.0590608215332031
0.0324	-0.0628364562988281
0.0325	-0.0662101745605468
0.0326	-0.0691923522949218
0.0327	-0.0721952819824219
0.0328	-0.0749192810058593
0.0329	-0.0771647644042969
0.033	-0.0788816833496094
0.0331	-0.0804652404785156
0.0332	-0.0821138000488281
0.0333	-0.0830860900878906
0.0334	-0.0836442565917969
0.0335	-0.0838362121582031
0.0336	-0.0840650939941406
0.0337	-0.0839527893066406
0.0338	-0.0829920959472656
0.0339	-0.0817390441894531
0.034	-0.0802857971191406
0.0341	-0.0784385681152343
0.0342	-0.0762635803222656
0.0343	-0.0732841491699218
0.0344	-0.0702098083496094
0.0345	-0.0669694519042968
0.0346	-0.0631309509277344
0.0347	-0.0588905334472656
0.0348	-0.0542558288574218
0.0349	-0.0497395324707031
0.035	-0.0452763366699219
0.0351	-0.0400190734863281
0.0352	-0.0350465393066406
0.0353	-0.0301560974121094
0.0354	-0.0256773376464844
0.0355	-0.0210618591308594
0.0356	-0.0165367126464844
0.0357	-0.0128163146972656
0.0358	-0.00947128295898433
0.0359	-0.00677108764648436
0.036	-0.00434921264648436
0.0361	-0.00236953735351561
0.0362	-0.0017243957519531
0.0363	-0.00145370483398435
0.0364	-0.00156631469726561
0.0365	-0.00234298706054685
0.0366	-0.0037849426269531
0.0367	-0.00612686157226561
0.0368	-0.00854690551757809
0.0369	-0.0111558532714844
0.037	-0.0144279479980469
0.0371	-0.0178794860839844
0.0372	-0.0216221618652344
0.0373	-0.0250798034667968
0.0374	-0.0283451843261718
0.0375	-0.0320008850097656
0.0376	-0.0351408386230469
0.0377	-0.0381098937988281
0.0378	-0.0403083801269531
0.0379	-0.0424458312988281
0.038	-0.0443843078613281
0.0381	-0.0452247619628906
0.0382	-0.0458479309082031
0.0383	-0.0456965637207031
0.0384	-0.0453257751464844
0.0385	-0.0444252014160156
0.0386	-0.0425172424316406
0.0387	-0.0403211975097656
0.0388	-0.0377650451660156
0.0389	-0.0348805236816406
0.039	-0.0316441345214844
0.0391	-0.0275169372558594
0.0392	-0.0238706970214844
0.0393	-0.0200233459472656
0.0394	-0.0159016418457031
0.0395	-0.0118226623535156
0.0396	-0.00775558471679687
0.0397	-0.00438919067382811
0.0398	-0.00109237670898435
0.0399	0.00211807250976564
0.04	0.00478225708007816
0.0401	0.0068180847167969
0.0402	0.00800674438476565
0.0403	0.00896682739257816
0.0404	0.00954360961914065
0.0405	0.0091697692871094
0.0406	0.00807632446289064
0.0407	0.00647933959960939
0.0408	0.00465072631835939
0.0409	0.0022917175292969
0.041	-0.000901947021484356
0.0411	-0.00440689086914059
0.0412	-0.00815597534179684
0.0413	-0.0119078063964844
0.0414	-0.0161344909667969
0.0415	-0.0208601379394531
0.0416	-0.0252854919433594
0.0417	-0.0296162414550781
0.0418	-0.0341416931152344
0.0419	-0.0386485290527343
0.042	-0.0430207824707031
0.0421	-0.0468486022949219
0.0422	-0.0507402038574219
0.0423	-0.0547837829589843
0.0424	-0.0582533264160156
0.0425	-0.0615571594238281
0.0426	-0.0644190979003906
0.0427	-0.0673390197753906
0.0428	-0.0701576232910156
0.0429	-0.0724552917480469
0.043	-0.0744313049316406
0.0431	-0.0763166809082031
0.0432	-0.0782951354980468
0.0433	-0.0800511169433593
0.0434	-0.0812709045410156
0.0435	-0.0825578308105468
0.0436	-0.0839546203613281
0.0437	-0.0850437927246094
0.0438	-0.0861180114746093
0.0439	-0.0868138122558594
0.044	-0.0876341247558593
0.0441	-0.0887403869628906
0.0442	-0.0894215393066406
0.0443	-0.0899363708496094
0.0444	-0.0904429626464844
0.0445	-0.0911915588378906
0.0446	-0.0918904113769531
0.0447	-0.0920390319824218
0.0448	-0.0924208068847656
0.0449	-0.0928520202636719
0.045	-0.0933897399902344
0.0451	-0.0936564636230469
0.0452	-0.0935298156738281
0.0453	-0.0939631652832031
0.0454	-0.0942076110839843
0.0455	-0.0943193054199219
0.0456	-0.0941731262207031
0.0457	-0.0939888000488281
0.0458	-0.0941630554199218
0.0459	-0.0941987609863281
0.046	-0.0937925720214844
0.0461	-0.0935429382324219
0.0462	-0.0934187316894531
0.0463	-0.0935606384277343
0.0464	-0.0932731628417968
0.0465	-0.0927766418457031
0.0466	-0.0928138732910156
0.0467	-0.0926832580566406
0.0468	-0.0926100158691406
0.0469	-0.0924888610839844
0.047	-0.0921202087402344
0.0471	-0.0923121643066406
0.0472	-0.0922529602050781
0.0473	-0.0922129821777344
0.0474	-0.0919148254394531
0.0475	-0.0920420837402344
0.0476	-0.0924119567871094
0.0477	-0.0922331237792968
0.0478	-0.0921049499511719
0.0479	-0.0922047424316406
0.048	-0.0924009704589843
0.0481	-0.0927009582519531
0.0482	-0.0924592590332031
0.0483	-0.0924571228027343
0.0484	-0.0928343200683593
0.0485	-0.0930500793457031
0.0486	-0.0930317687988281
0.0487	-0.0929396057128906
0.0488	-0.0932450866699219
0.0489	-0.0935969543457031
0.049	-0.0935560607910156
0.0491	-0.0936314392089844
0.0492	-0.0937672424316406
0.0493	-0.0941188049316406
0.0494	-0.0943806457519531
0.0495	-0.0942750549316406
0.0496	-0.0945280456542968
0.0497	-0.0947111511230468
0.0498	-0.0950758361816406
0.0499	-0.0950660705566406
0.05	-0.0950172424316406
0.0501	-0.0953150939941406
0.0502	-0.0957041931152344
0.0503	-0.0958564758300781
0.0504	-0.0957078552246094
0.0505	-0.0959120178222656
0.0506	-0.0963389587402343
0.0507	-0.0965644836425781
0.0508	-0.0966184997558593
0.0509	-0.0966221618652344
0.051	-0.0969676208496094
0.0511	-0.0972785949707031
0.0512	-0.0974052429199219
0.0513	-0.0972779846191406
0.0514	-0.0976069641113281
0.0515	-0.0978361511230469
0.0516	-0.0979670715332031
0.0517	-0.0979716491699219
0.0518	-0.0979539489746094
0.0519	-0.0982511901855468
0.052	-0.0983744812011719
0.0521	-0.0983393859863281
0.0522	-0.0981483459472656
0.0523	-0.0983314514160156
0.0524	-0.0985212707519531
0.0525	-0.0983720397949218
0.0526	-0.0981068420410156
0.0527	-0.0978965759277343
0.0528	-0.0979368591308594
0.0529	-0.0975926208496094
0.053	-0.0968885803222656
0.0531	-0.0962062072753906
0.0532	-0.0959126281738281
0.0533	-0.0950758361816406
0.0534	-0.0940031433105469
0.0535	-0.0926780700683593
0.0536	-0.0913694763183594
0.0537	-0.0900938415527344
0.0538	-0.0880143737792969
0.0539	-0.0857313537597656
0.054	-0.0834599304199219
0.0541	-0.0807957458496094
0.0542	-0.0779374694824219
0.0543	-0.0742982482910156
0.0544	-0.0705064392089843
0.0545	-0.0667350769042968
0.0546	-0.0624317932128906
0.0547	-0.0578575134277344
0.0548	-0.0528288269042969
0.0549	-0.0480216979980469
0.055	-0.0432243347167969
0.0551	-0.0378608703613281
0.0552	-0.0327049255371094
0.0553	-0.0275260925292968
0.0554	-0.0228636169433594
0.0555	-0.0182899475097656
0.0556	-0.0136061096191406
0.0557	-0.00964889526367185
0.0558	-0.0062232971191406
0.0559	-0.00328445434570311
0.056	-0.00069503784179685
0.0561	0.00176284790039065
0.0562	0.00290420532226565
0.0563	0.0038444519042969
0.0564	0.00443710327148439
0.0565	0.00465652465820314
0.0566	0.00454299926757815
0.0567	0.00353713989257814
0.0568	0.00264724731445312
0.0569	0.00188400268554689
0.057	0.000884552001953143
0.0571	-0.000211944580078102
0.0572	-0.00146286010742186
0.0573	-0.0018635559082031
0.0574	-0.00192794799804685
0.0575	-0.00205093383789061
0.0576	-0.00150344848632811
0.0577	-0.000381927490234357
0.0578	0.0016813659667969
0.0579	0.00427261352539064
0.058	0.00728164672851564
0.0581	0.0114762878417969
0.0582	0.0163240051269531
0.0583	0.0223472595214844
0.0584	0.0287644958496094
0.0585	0.0357707214355469
0.0586	0.0441682434082031
0.0587	0.0531513977050782
0.0588	0.0627552795410156
0.0589	0.0728599548339844
0.059	0.0835789489746094
0.0591	0.0954771423339844
0.0592	0.107345428466797
0.0593	0.119486236572266
0.0594	0.132099151611328
0.0595	0.145139007568359
0.0596	0.158505706787109
0.0597	0.171651458740234
0.0598	0.184662933349609
0.0599	0.198195343017578
0.06	0.211698150634766
0.0601	0.224915924072266
0.0602	0.237505645751953
0.0603	0.250309295654297
0.0604	0.263118133544922
0.0605	0.275588226318359
0.0606	0.287480316162109
0.0607	0.299102630615234
0.0608	0.310443572998047
0.0609	0.321653594970703
0.061	0.332273712158203
0.0611	0.342592620849609
0.0612	0.352790985107422
0.0613	0.362722320556641
0.0614	0.372031707763672
0.0615	0.380430450439453
0.0616	0.388368377685547
0.0617	0.395736846923828
0.0618	0.401900787353516
0.0619	0.407087860107422
0.062	0.410852203369141
0.0621	0.413784332275391
0.0622	0.415323638916016
0.0623	0.414958953857422
0.0624	0.413134307861328
0.0625	0.409698333740234
0.0626	0.404639129638672
0.0627	0.397731475830078
0.0628	0.388667144775391
0.0629	0.378042144775391
0.063	0.366039581298828
0.0631	0.352152862548828
0.0632	0.336572113037109
0.0633	0.319467010498047
0.0634	0.301814422607422
0.0635	0.283337860107422
0.0636	0.263503570556641
0.0637	0.242900543212891
0.0638	0.221808013916016
0.0639	0.200726165771484
0.064	0.179380340576172
0.0641	0.157902374267578
0.0642	0.137126312255859
0.0643	0.116860198974609
0.0644	0.0974360656738281
0.0645	0.0784629821777344
0.0646	0.0602601623535156
0.0647	0.0436647033691406
0.0648	0.0279368591308594
0.0649	0.0131135559082032
0.065	-0.000507659912109354
0.0651	-0.0130714416503906
0.0652	-0.0239439392089844
0.0653	-0.0342002868652344
0.0654	-0.0433702087402344
0.0655	-0.0514286804199218
0.0656	-0.0586204528808593
0.0657	-0.0647077941894531
0.0658	-0.0705149841308594
0.0659	-0.0754771423339844
0.066	-0.0793211364746094
0.0661	-0.0827217102050781
0.0662	-0.0856626892089844
0.0663	-0.0885740661621094
0.0664	-0.0906993103027344
0.0665	-0.0922996520996094
0.0666	-0.0939750671386718
0.0667	-0.0954423522949219
0.0668	-0.0968107604980468
0.0669	-0.0976078796386719
0.067	-0.0982878112792969
0.0671	-0.0992271423339844
0.0672	-0.0998927307128906
0.0673	-0.100638275146484
0.0674	-0.100861358642578
0.0675	-0.101323699951172
0.0676	-0.102005157470703
0.0677	-0.102259674072266
0.0678	-0.102499847412109
0.0679	-0.102699737548828
0.068	-0.103030853271484
0.0681	-0.103538360595703
0.0682	-0.103634185791016
0.0683	-0.103540496826172
0.0684	-0.103937835693359
0.0685	-0.104299163818359
0.0686	-0.104481048583984
0.0687	-0.104316558837891
0.0688	-0.104482574462891
0.0689	-0.104877471923828
0.069	-0.105034332275391
0.0691	-0.104822235107422
0.0692	-0.104735870361328
0.0693	-0.104878997802734
0.0694	-0.105150299072266
0.0695	-0.104911346435547
0.0696	-0.104801483154297
0.0697	-0.104810638427734
0.0698	-0.104989471435547
0.0699	-0.104849700927734
0.07	-0.104557037353516
0.0701	-0.104472198486328
0.0702	-0.104724884033203
0.0703	-0.104642181396484
0.0704	-0.104355316162109
0.0705	-0.104146881103516
0.0706	-0.104329376220703
0.0707	-0.104419708251953
0.0708	-0.104162750244141
0.0709	-0.103899993896484
0.071	-0.103914642333984
0.0711	-0.104058074951172
0.0712	-0.104059295654297
0.0713	-0.103682403564453
0.0714	-0.103532562255859
0.0715	-0.103644561767578
0.0716	-0.103635101318359
0.0717	-0.103268585205078
0.0718	-0.102939910888672
0.0719	-0.103064422607422
0.072	-0.102880096435547
0.0721	-0.102495574951172
0.0722	-0.102137908935547
0.0723	-0.101840667724609
0.0724	-0.101825103759766
0.0725	-0.101547088623047
0.0726	-0.100987396240234
0.0727	-0.100590362548828
0.0728	-0.100420074462891
0.0729	-0.100246124267578
0.073	-0.0997355651855469
0.0731	-0.0991471862792968
0.0732	-0.0991203308105468
0.0733	-0.0987236022949219
0.0734	-0.0983409118652343
0.0735	-0.0976948547363281
0.0736	-0.0972892761230469
0.0737	-0.0970555114746094
0.0738	-0.0963276672363281
0.0739	-0.0956034851074219
0.074	-0.0948503112792969
0.0741	-0.0941712951660156
0.0742	-0.0936201477050781
0.0743	-0.0924201965332031
0.0744	-0.0913414001464844
0.0745	-0.0904502868652344
0.0746	-0.0893867492675781
0.0747	-0.0883781433105469
0.0748	-0.0867066955566406
0.0749	-0.0853782653808594
0.075	-0.0841249084472656
0.0751	-0.0824815368652344
0.0752	-0.0807133483886718
0.0753	-0.0788154602050781
0.0754	-0.0770252990722656
0.0755	-0.0750798034667969
0.0756	-0.0727812194824219
0.0757	-0.0705522155761719
0.0758	-0.0682026672363281
0.0759	-0.0660902404785156
0.076	-0.0636073303222656
0.0761	-0.0607991027832031
0.0762	-0.0584474182128906
0.0763	-0.0560627746582031
0.0764	-0.0535835266113281
0.0765	-0.0508726501464844
0.0766	-0.0481126403808594
0.0767	-0.0459996032714844
0.0768	-0.0434635925292969
0.0769	-0.0408930969238281
0.077	-0.0383406066894531
0.0771	-0.0359153747558594
0.0772	-0.0340425109863281
0.0773	-0.0316246032714844
0.0774	-0.0289949035644531
0.0775	-0.0267826843261718
0.0776	-0.0244987487792969
0.0777	-0.0223081970214844
0.0778	-0.0195964050292969
0.0779	-0.0169505310058594
0.078	-0.0144798278808594
0.0781	-0.0116880798339844
0.0782	-0.00867630004882811
0.0783	-0.00512496948242186
0.0784	-0.00181564331054686
0.0785	0.00160903930664065
0.0786	0.0056767272949219
0.0787	0.0102137756347657
0.0788	0.0149839782714844
0.0789	0.0198240661621094
0.079	0.0250566101074219
0.0791	0.0312336730957032
0.0792	0.0374913024902344
0.0793	0.0440003967285156
0.0794	0.0510939025878906
0.0795	0.0588926696777344
0.0796	0.0672727966308594
0.0797	0.0760548400878907
0.0798	0.0858000183105469
0.0799	0.0983311462402344
0.08	0.112894134521484
0.0801	0.130762786865234
0.0802	0.150822601318359
0.0803	0.173030548095703
0.0804	0.197324981689453
0.0805	0.220490570068359
0.0806	0.244644927978516
0.0807	0.266089324951172
0.0808	0.286919097900391
0.0809	0.307233734130859
0.081	0.325968475341797
0.0811	0.345248565673828
0.0812	0.364720001220703
0.0813	0.384103546142578
0.0814	0.402624053955078
0.0815	0.420302581787109
0.0816	0.433694915771484
0.0817	0.446802520751953
0.0818	0.454452362060547
0.0819	0.455739898681641
0.082	0.450526275634766
0.0821	0.437102813720703
0.0822	0.417195281982422
0.0823	0.391408233642578
0.0824	0.361801605224609
0.0825	0.330854339599609
0.0826	0.300931549072266
0.0827	0.274169158935547
0.0828	0.249849395751953
0.0829	0.229850921630859
0.083	0.214552459716797
0.0831	0.203001556396484
0.0832	0.194621734619141
0.0833	0.188628692626953
0.0834	0.184863433837891
0.0835	0.181994781494141
0.0836	0.178901214599609
0.0837	0.175365753173828
0.0838	0.170688323974609
0.0839	0.165397491455078
0.084	0.158499298095703
0.0841	0.150031585693359
0.0842	0.140620880126953
0.0843	0.130298919677734
0.0844	0.119699554443359
0.0845	0.108343658447266
0.0846	0.0966908264160156
0.0847	0.0859260559082032
0.0848	0.0754933166503906
0.0849	0.0655979919433594
0.085	0.0563529968261719
0.0851	0.0481224060058594
0.0852	0.0411918640136719
0.0853	0.0348182678222657
0.0854	0.0293190002441406
0.0855	0.0244523620605469
0.0856	0.0205180358886719
0.0857	0.0173258972167969
0.0858	0.0139964294433594
0.0859	0.0110450744628906
0.086	0.00835678100585939
0.0861	0.00585250854492189
0.0862	0.00318161010742189
0.0863	-0.000170135498046842
0.0864	-0.00319686889648435
0.0865	-0.00647079467773437
0.0866	-0.0100096130371094
0.0867	-0.0138725280761719
0.0868	-0.0182395935058594
0.0869	-0.0224998474121094
0.087	-0.0267326354980469
0.0871	-0.0315840148925781
0.0872	-0.0363078308105469
0.0873	-0.0411042785644531
0.0874	-0.0455052185058594
0.0875	-0.0498210144042968
0.0876	-0.0546315002441406
0.0877	-0.0588691711425781
0.0878	-0.0627119445800781
0.0879	-0.0662937927246094
0.088	-0.0697941589355469
0.0881	-0.0733177185058593
0.0882	-0.0759938049316406
0.0883	-0.0784992980957031
0.0884	-0.0809422302246093
0.0885	-0.0831791687011719
0.0886	-0.0851091003417969
0.0887	-0.0865867614746094
0.0888	-0.0879948425292969
0.0889	-0.0894844055175781
0.089	-0.0906645202636719
0.0891	-0.0915974426269531
0.0892	-0.0923292541503906
0.0893	-0.0931532287597656
0.0894	-0.0939140319824218
0.0895	-0.0944596862792968
0.0896	-0.0948896789550781
0.0897	-0.0951338195800781
0.0898	-0.0958796691894531
0.0899	-0.0962251281738281
0.09	-0.0963945007324219
0.0901	-0.0966835021972656
0.0902	-0.0970686340332031
0.0903	-0.0975761413574219
0.0904	-0.0976527404785156
0.0905	-0.0977198791503906
0.0906	-0.0982286071777344
0.0907	-0.0987446594238281
0.0908	-0.0989155578613281
0.0909	-0.0990159606933594
0.091	-0.0992430114746094
0.0911	-0.0997648620605469
0.0912	-0.100136566162109
0.0913	-0.100081329345703
0.0914	-0.100380401611328
0.0915	-0.100676727294922
0.0916	-0.101108856201172
0.0917	-0.101275787353516
0.0918	-0.101354217529297
0.0919	-0.101653900146484
0.092	-0.102019805908203
0.0921	-0.102171173095703
0.0922	-0.102192535400391
0.0923	-0.102168426513672
0.0924	-0.102586517333984
0.0925	-0.102738800048828
0.0926	-0.102609405517578
0.0927	-0.102687835693359
0.0928	-0.102818145751953
0.0929	-0.102952728271484
0.093	-0.102965545654297
0.0931	-0.102711639404297
0.0932	-0.102989654541016
0.0933	-0.102945098876953
0.0934	-0.103174896240234
0.0935	-0.102871856689453
0.0936	-0.102716217041016
0.0937	-0.103197174072266
0.0938	-0.103036041259766
0.0939	-0.102862701416016
0.094	-0.102673187255859
0.0941	-0.102709808349609
0.0942	-0.102931365966797
0.0943	-0.102585906982422
0.0944	-0.102425079345703
0.0945	-0.102345428466797
0.0946	-0.102298126220703
0.0947	-0.102337188720703
0.0948	-0.101871795654297
0.0949	-0.101732940673828
0.095	-0.101821746826172
0.0951	-0.101596527099609
0.0952	-0.101515960693359
0.0953	-0.101073150634766
0.0954	-0.101146697998047
0.0955	-0.101186676025391
0.0956	-0.100973968505859
0.0957	-0.100745391845703
0.0958	-0.100593719482422
0.0959	-0.100727386474609
0.096	-0.100735321044922
0.0961	-0.100244903564453
0.0962	-0.100251617431641
0.0963	-0.100226287841797
0.0964	-0.100145416259766
0.0965	-0.0998738098144531
0.0966	-0.0994447326660156
0.0967	-0.0994252014160156
0.0968	-0.0992292785644531
0.0969	-0.0988194274902344
0.097	-0.0980747985839844
0.0971	-0.0973466491699219
0.0972	-0.0970539855957031
0.0973	-0.0961964416503906
0.0974	-0.0948594665527343
0.0975	-0.0935835266113281
0.0976	-0.0922120666503906
0.0977	-0.0907777404785156
0.0978	-0.0886860656738281
0.0979	-0.0862034606933594
0.098	-0.0838243103027344
0.0981	-0.0809822082519531
0.0982	-0.0777754211425781
0.0983	-0.0738230895996094
0.0984	-0.0699183654785156
0.0985	-0.0658097839355468
0.0986	-0.0611775207519531
0.0987	-0.0560621643066406
0.0988	-0.0507029724121093
0.0989	-0.0453468322753906
0.099	-0.0400346374511718
0.0991	-0.0340892028808594
0.0992	-0.0281596374511719
0.0993	-0.0225001525878906
0.0994	-0.0171180725097656
0.0995	-0.0114207458496094
0.0996	-0.00607772827148435
0.0997	-0.00129165649414061
0.0998	0.00376327514648439
0.0999	0.0101716613769531
0.1	0.0176368713378906
0.1001	0.0272111511230469
0.1002	0.0380683898925782
0.1003	0.0492024230957031
0.1004	0.0615412902832032
0.1005	0.0716960144042969
0.1006	0.0813081359863281
0.1007	0.0873405456542969
0.1008	0.0915541076660157
0.1009	0.0946681213378907
0.101	0.0955885314941406
0.1011	0.0963487243652344
0.1012	0.0966175842285157
0.1013	0.0963764953613281
0.1014	0.0954246520996094
0.1015	0.0939488220214844
0.1016	0.0886076354980469
0.1017	0.0835374450683594
0.1018	0.0742146301269531
0.1019	0.0596464538574219
0.102	0.0399269104003906
0.1021	0.0134590148925781
0.1022	-0.0172752380371094
0.1023	-0.0519532775878906
0.1024	-0.0881535339355469
0.1025	-0.123664398193359
0.1026	-0.155819244384766
0.1027	-0.182957611083984
0.1028	-0.205007171630859
0.1029	-0.220343475341797
0.103	-0.228655853271484
0.1031	-0.230978240966797
0.1032	-0.227764739990234
0.1033	-0.220656890869141
0.1034	-0.209880828857422
0.1035	-0.196748504638672
0.1036	-0.182583465576172
0.1037	-0.168267974853516
0.1038	-0.154610137939453
0.1039	-0.141211395263672
0.104	-0.129355316162109
0.1041	-0.119539947509766
0.1042	-0.110936126708984
0.1043	-0.104063262939453
0.1044	-0.0982057189941406
0.1045	-0.0941111755371094
0.1046	-0.0913429260253906
0.1047	-0.0892631530761718
0.1048	-0.0877043151855468
0.1049	-0.0866615295410156
0.105	-0.0864479064941406
0.1051	-0.0863410949707031
0.1052	-0.0858393859863281
0.1053	-0.0856535339355468
0.1054	-0.0853431701660156
0.1055	-0.0852439880371094
0.1056	-0.0847550964355469
0.1057	-0.0838706970214843
0.1058	-0.0831147766113281
0.1059	-0.0824015808105469
0.106	-0.0813960266113281
0.1061	-0.0800840759277343
0.1062	-0.0784696960449218
0.1063	-0.0773774719238281
0.1064	-0.0758210754394531
0.1065	-0.0740065002441406
0.1066	-0.0720796203613281
0.1067	-0.0699830627441406
0.1068	-0.0683625793457031
0.1069	-0.0660307312011718
0.107	-0.0635072326660156
0.1071	-0.0611900329589843
0.1072	-0.0586369323730469
0.1073	-0.0563377380371093
0.1074	-0.0534498596191406
0.1075	-0.0503450012207031
0.1076	-0.0476585388183594
0.1077	-0.0445732116699218
0.1078	-0.0412953186035156
0.1079	-0.0376988220214844
0.108	-0.0340885925292969
0.1081	-0.0305702209472656
0.1082	-0.0264839172363281
0.1083	-0.0221131896972656
0.1084	-0.0176698303222656
0.1085	-0.0130198669433594
0.1086	-0.00835525512695312
0.1087	-0.0027626037597656
0.1088	0.00290115356445314
0.1089	0.00856643676757815
0.109	0.0147236633300781
0.1091	0.0213755798339844
0.1092	0.0285353088378907
0.1093	0.0359867858886719
0.1094	0.0430387878417969
0.1095	0.0517744445800782
0.1096	0.0603160095214844
0.1097	0.0696311950683594
0.1098	0.0799494934082031
0.1099	0.0923612976074219
0.11	0.107169952392578
0.1101	0.125214691162109
0.1102	0.145516815185547
0.1103	0.167672882080078
0.1104	0.191587371826172
0.1105	0.215528717041016
0.1106	0.239228057861328
0.1107	0.260803680419922
0.1108	0.281489105224609
0.1109	0.301608123779297
0.111	0.320530548095703
0.1111	0.339594879150391
0.1112	0.358612213134766
0.1113	0.377815704345703
0.1114	0.396053924560547
0.1115	0.413505096435547
0.1116	0.426769256591797
0.1117	0.439105072021484
0.1118	0.446748199462891
0.1119	0.447496185302734
0.112	0.441931915283203
0.1121	0.427960052490234
0.1122	0.407442169189453
0.1123	0.381351470947266
0.1124	0.350985260009766
0.1125	0.319257354736328
0.1126	0.289050140380859
0.1127	0.261284027099609
0.1128	0.236650848388672
0.1129	0.215461273193359
0.113	0.199280853271484
0.1131	0.187079315185547
0.1132	0.177921905517578
0.1133	0.171507720947266
0.1134	0.166372222900391
0.1135	0.162654266357422
0.1136	0.158864593505859
0.1137	0.153951568603516
0.1138	0.148338775634766
0.1139	0.141320648193359
0.114	0.133010711669922
0.1141	0.123015899658203
0.1142	0.111261749267578
0.1143	0.0988658142089844
0.1144	0.0856401062011719
0.1145	0.0717634582519532
0.1146	0.0574989318847657
0.1147	0.0432154846191407
0.1148	0.0297721862792969
0.1149	0.0165980529785156
0.115	0.00417709350585938
0.1151	-0.00728866577148438
0.1152	-0.0177485656738281
0.1153	-0.0266587829589843
0.1154	-0.0350062561035156
0.1155	-0.0424455261230469
0.1156	-0.0485212707519531
0.1157	-0.0536592102050781
0.1158	-0.0578468322753906
0.1159	-0.0617042541503906
0.116	-0.0647367858886718
0.1161	-0.0667723083496094
0.1162	-0.0686164855957031
0.1163	-0.0699925231933594
0.1164	-0.0712797546386719
0.1165	-0.0722227478027344
0.1166	-0.0725035095214843
0.1167	-0.0732408142089843
0.1168	-0.0738462829589844
0.1169	-0.0743354797363281
0.117	-0.0745411682128906
0.1171	-0.0748799133300781
0.1172	-0.0757667541503906
0.1173	-0.0764735412597656
0.1174	-0.0769526672363281
0.1175	-0.0776628112792969
0.1176	-0.0784349060058594
0.1177	-0.0796827697753906
0.1178	-0.0806147766113281
0.1179	-0.0813084411621094
0.118	-0.0823518371582031
0.1181	-0.0836405944824219
0.1182	-0.0846263122558593
0.1183	-0.0855030822753906
0.1184	-0.0862678527832031
0.1185	-0.0874244689941406
0.1186	-0.0882725524902343
0.1187	-0.0889469909667969
0.1188	-0.0893611145019531
0.1189	-0.0899217224121094
0.119	-0.0907044982910156
0.1191	-0.0909342956542969
0.1192	-0.0909602355957031
0.1193	-0.0912828063964843
0.1194	-0.0917805480957031
0.1195	-0.0911976623535156
0.1196	-0.0914222717285156
0.1197	-0.0908918762207031
0.1198	-0.0902207946777344
0.1199	-0.0876551818847656
0.12	-0.0834855651855468
0.1201	-0.0763471984863281
0.1202	-0.0675413513183594
0.1203	-0.0576380920410156
0.1204	-0.0461976623535156
0.1205	-0.0356361389160156
0.1206	-0.0255024719238281
0.1207	-0.0179704284667969
0.1208	-0.0119447326660156
0.1209	-0.00626022338867185
0.121	-0.00221115112304686
0.1211	0.00211654663085939
0.1212	0.00633377075195314
0.1213	0.0102317810058594
0.1214	0.0141651916503907
0.1215	0.0171891784667969
0.1216	0.0171897888183594
0.1217	0.0170170593261719
0.1218	0.0127168273925782
0.1219	0.0035276794433594
0.122	-0.0112596130371094
0.1221	-0.0327589416503906
0.1222	-0.0587800598144531
0.1223	-0.0889344787597656
0.1224	-0.120789642333984
0.1225	-0.152413482666016
0.1226	-0.180978851318359
0.1227	-0.204604644775391
0.1228	-0.223539276123047
0.1229	-0.235891265869141
0.123	-0.241569671630859
0.1231	-0.241242523193359
0.1232	-0.235626373291016
0.1233	-0.226536712646484
0.1234	-0.213825225830078
0.1235	-0.198839874267578
0.1236	-0.182707672119141
0.1237	-0.166468658447266
0.1238	-0.150879364013672
0.1239	-0.135613555908203
0.124	-0.121672210693359
0.1241	-0.109458465576172
0.1242	-0.0984312438964843
0.1243	-0.0891773986816406
0.1244	-0.0805244445800781
0.1245	-0.0733497619628906
0.1246	-0.0674888610839844
0.1247	-0.0620024108886719
0.1248	-0.0570652770996094
0.1249	-0.0523396301269531
0.125	-0.0483277893066406
0.1251	-0.0446513366699219
0.1252	-0.0406196594238281
0.1253	-0.0368455505371094
0.1254	-0.0332328796386719
0.1255	-0.0300935363769531
0.1256	-0.0272135925292969
0.1257	-0.0240763854980469
0.1258	-0.0216386413574219
0.1259	-0.0198143005371094
0.126	-0.0184141540527344
0.1261	-0.0172972106933593
0.1262	-0.0167176818847656
0.1263	-0.0170503234863281
0.1264	-0.0178971862792969
0.1265	-0.0192369079589843
0.1266	-0.0209370422363281
0.1267	-0.0231416320800781
0.1268	-0.0263700866699219
0.1269	-0.0296293640136719
0.127	-0.0329087829589843
0.1271	-0.0367677307128906
0.1272	-0.0407633972167969
0.1273	-0.0450880432128906
0.1274	-0.0490406799316406
0.1275	-0.0528477478027344
0.1276	-0.0570213317871094
0.1277	-0.0609620666503906
0.1278	-0.0646061706542969
0.1279	-0.0678804016113281
0.128	-0.0709144592285156
0.1281	-0.0741160583496094
0.1282	-0.0769038391113281
0.1283	-0.0790739440917968
0.1284	-0.0811647033691406
0.1285	-0.0830326843261718
0.1286	-0.0849085998535156
0.1287	-0.0861003112792968
0.1288	-0.0870973205566406
0.1289	-0.0882188415527343
0.129	-0.0890412902832031
0.1291	-0.0898133850097656
0.1292	-0.0901454162597656
0.1293	-0.0904783630371094
0.1294	-0.0910319519042968
0.1295	-0.0913615417480469
0.1296	-0.0915315246582031
0.1297	-0.0914759826660156
0.1298	-0.0917372131347656
0.1299	-0.0921455383300781
0.13	-0.0921763610839843
0.1301	-0.0920310974121094
0.1302	-0.0921629333496094
0.1303	-0.0924143981933594
0.1304	-0.0926768493652343
0.1305	-0.0924098205566406
0.1306	-0.0924790954589843
0.1307	-0.0928486633300781
0.1308	-0.0929124450683593
0.1309	-0.0930943298339844
0.131	-0.0930934143066406
0.1311	-0.0933961486816406
0.1312	-0.0938328552246094
0.1313	-0.0938505554199218
0.1314	-0.0939765930175781
0.1315	-0.0942018127441406
0.1316	-0.0946266174316406
0.1317	-0.0951203918457031
0.1318	-0.0950471496582031
0.1319	-0.0953547668457031
0.132	-0.0957804870605468
0.1321	-0.0961961364746094
0.1322	-0.0964039611816406
0.1323	-0.0963725280761719
0.1324	-0.0968394470214844
0.1325	-0.0972447204589844
0.1326	-0.0971504211425781
0.1327	-0.0972410583496094
0.1328	-0.0970436096191406
0.1329	-0.0974024963378906
0.133	-0.0972004699707031
0.1331	-0.0967588806152344
0.1332	-0.0963322448730469
0.1333	-0.0958787536621094
0.1334	-0.0955534362792969
0.1335	-0.0945018005371094
0.1336	-0.0933226013183594
0.1337	-0.0923414611816406
0.1338	-0.0909364318847656
0.1339	-0.0893171691894531
0.134	-0.0871482849121094
0.1341	-0.0847209167480469
0.1342	-0.0824467468261719
0.1343	-0.0792448425292969
0.1344	-0.0757942199707031
0.1345	-0.0719459533691406
0.1346	-0.0680699157714844
0.1347	-0.0639863586425781
0.1348	-0.0590815734863281
0.1349	-0.0540898132324219
0.135	-0.0491075134277344
0.1351	-0.0441453552246094
0.1352	-0.0389900207519531
0.1353	-0.0335380554199219
0.1354	-0.0285261535644531
0.1355	-0.0239863586425781
0.1356	-0.0194328308105468
0.1357	-0.0153477478027344
0.1358	-0.0114485168457031
0.1359	-0.00847854614257811
0.136	-0.0061958312988281
0.1361	-0.00405197143554685
0.1362	-0.0025782775878906
0.1363	-0.00184860229492186
0.1364	-0.0021650695800781
0.1365	-0.00283248901367185
0.1366	-0.00372756958007811
0.1367	-0.00552993774414061
0.1368	-0.0079804992675781
0.1369	-0.0106385803222656
0.137	-0.0136579895019531
0.1371	-0.0166368103027344
0.1372	-0.0200978088378906
0.1373	-0.0237315368652344
0.1374	-0.0269554138183594
0.1375	-0.0302134704589843
0.1376	-0.0333418273925781
0.1377	-0.0364091491699219
0.1378	-0.0390611267089844
0.1379	-0.0408586120605469
0.138	-0.0425483703613281
0.1381	-0.0439353942871094
0.1382	-0.0447920227050781
0.1383	-0.0447593688964844
0.1384	-0.0439646911621094
0.1385	-0.0433451843261718
0.1386	-0.0419950866699219
0.1387	-0.0398930358886719
0.1388	-0.0373783874511718
0.1389	-0.0344041442871093
0.139	-0.0316401672363281
0.1391	-0.0283375549316406
0.1392	-0.0243586730957031
0.1393	-0.0206828308105469
0.1394	-0.0168916320800781
0.1395	-0.0135041809082031
0.1396	-0.0096864318847656
0.1397	-0.0061018371582031
0.1398	-0.0033088684082031
0.1399	-0.000540924072265581
0.14	0.00157241821289064
0.1401	0.00359359741210939
0.1402	0.00507431030273438
0.1403	0.0054179382324219
0.1404	0.00577865600585939
0.1405	0.00534500122070312
0.1406	0.00463302612304689
0.1407	0.00304733276367189
0.1408	0.000728607177734389
0.1409	-0.0013734436035156
0.141	-0.00418991088867185
0.1411	-0.00749923706054688
0.1412	-0.0111714172363281
0.1413	-0.0150300598144531
0.1414	-0.0186402893066406
0.1415	-0.0228245544433594
0.1416	-0.0271824645996094
0.1417	-0.0312886047363281
0.1418	-0.0355461120605469
0.1419	-0.0391200256347656
0.142	-0.0434028625488281
0.1421	-0.0472871398925781
0.1422	-0.0505039978027344
0.1423	-0.0537626647949219
0.1424	-0.0568080139160156
0.1425	-0.0597679138183593
0.1426	-0.0623881530761719
0.1427	-0.0642182922363281
0.1428	-0.0663703918457031
0.1429	-0.0681300354003906
0.143	-0.0696827697753906
0.1431	-0.0707994079589844
0.1432	-0.0713783264160156
0.1433	-0.0723228454589843
0.1434	-0.0726777648925781
0.1435	-0.0727818298339844
0.1436	-0.0724177551269531
0.1437	-0.0718095397949219
0.1438	-0.0714131164550781
0.1439	-0.0700630187988281
0.144	-0.0684346008300781
0.1441	-0.0667005920410156
0.1442	-0.0644596862792969
0.1443	-0.0621794128417968
0.1444	-0.0590266418457031
0.1445	-0.0557456970214844
0.1446	-0.0522914123535156
0.1447	-0.0482402038574219
0.1448	-0.0441127014160156
0.1449	-0.0393574523925781
0.145	-0.0346803283691406
0.1451	-0.0302140808105468
0.1452	-0.0251237487792968
0.1453	-0.0201322937011719
0.1454	-0.0151499938964844
0.1455	-0.0106828308105469
0.1456	-0.0064521789550781
0.1457	-0.00207077026367186
0.1458	0.00175430297851564
0.1459	0.00502609252929689
0.146	0.00768539428710939
0.1461	0.00993179321289064
0.1462	0.0120521545410156
0.1463	0.0131916809082031
0.1464	0.0137553405761719
0.1465	0.0139738464355469
0.1466	0.0139149475097656
0.1467	0.0134776306152344
0.1468	0.0122383117675781
0.1469	0.0108488464355469
0.147	0.00966903686523439
0.1471	0.00817031860351565
0.1472	0.00672866821289064
0.1473	0.00500564575195314
0.1474	0.00359878540039064
0.1475	0.0028398132324219
0.1476	0.00191818237304689
0.1477	0.0011448669433594
0.1478	0.000911407470703146
0.1479	0.00111770629882814
0.148	0.0021189880371094
0.1481	0.00290512084960939
0.1482	0.0044285583496094
0.1483	0.00676498413085939
0.1484	0.00953842163085941
0.1485	0.0127268981933594
0.1486	0.0161570739746094
0.1487	0.0204145812988281
0.1488	0.0255863952636719
0.1489	0.0306642150878906
0.149	0.0363548278808594
0.1491	0.0424430847167969
0.1492	0.0493745422363281
0.1493	0.0568675231933594
0.1494	0.0642179870605469
0.1495	0.0725920104980469
0.1496	0.0813423156738282
0.1497	0.0905665588378906
0.1498	0.100390167236328
0.1499	0.110032196044922
0.15	0.120840606689453
0.1501	0.132108917236328
0.1502	0.143701019287109
0.1503	0.155573577880859
0.1504	0.167790374755859
0.1505	0.180946502685547
0.1506	0.194325714111328
0.1507	0.207595062255859
0.1508	0.221432647705078
0.1509	0.235311431884766
0.151	0.249834442138672
0.1511	0.263982696533203
0.1512	0.277937774658203
0.1513	0.291965179443359
0.1514	0.305540618896484
0.1515	0.318552093505859
0.1516	0.330727691650391
0.1517	0.342244415283203
0.1518	0.353465423583984
0.1519	0.363292083740234
0.152	0.371851959228516
0.1521	0.378755035400391
0.1522	0.384264678955078
0.1523	0.388556365966797
0.1524	0.390579071044922
0.1525	0.390492401123047
0.1526	0.388699493408203
0.1527	0.385079498291016
0.1528	0.379633941650391
0.1529	0.371602325439453
0.153	0.362025604248047
0.1531	0.350825347900391
0.1532	0.337848968505859
0.1533	0.323394622802734
0.1534	0.307507476806641
0.1535	0.291173553466797
0.1536	0.274293975830078
0.1537	0.256022796630859
0.1538	0.237428741455078
0.1539	0.218690643310547
0.154	0.200251617431641
0.1541	0.182358551025391
0.1542	0.164470367431641
0.1543	0.147590179443359
0.1544	0.131870574951172
0.1545	0.117286834716797
0.1546	0.103608551025391
0.1547	0.0910408020019531
0.1548	0.0802427673339844
0.1549	0.0707350158691406
0.155	0.0622904968261719
0.1551	0.0551692199707031
0.1552	0.0489402770996094
0.1553	0.0442088317871094
0.1554	0.0404713439941407
0.1555	0.0370027160644532
0.1556	0.0343940734863281
0.1557	0.0324476623535156
0.1558	0.0309465026855469
0.1559	0.0294337463378906
0.156	0.0277992248535157
0.1561	0.0265562438964844
0.1562	0.0255888366699219
0.1563	0.0242579650878906
0.1564	0.0224855041503906
0.1565	0.0205723571777344
0.1566	0.0190998840332031
0.1567	0.0172874450683594
0.1568	0.0150886535644531
0.1569	0.0130021667480469
0.157	0.0110166931152344
0.1571	0.00939315795898442
0.1572	0.0077525329589844
0.1573	0.00609878540039065
0.1574	0.00524185180664065
0.1575	0.00477127075195315
0.1576	0.00489761352539064
0.1577	0.00524551391601565
0.1578	0.0061375427246094
0.1579	0.00834304809570315
0.158	0.0109175109863281
0.1581	0.0142179870605469
0.1582	0.0181221008300781
0.1583	0.0230381774902344
0.1584	0.0290702819824219
0.1585	0.0353474426269531
0.1586	0.0424586486816406
0.1587	0.0503227233886719
0.1588	0.0589314270019531
0.1589	0.0685450744628907
0.159	0.0780574035644531
0.1591	0.0883705139160156
0.1592	0.0995616149902344
0.1593	0.110986175537109
0.1594	0.122361907958984
0.1595	0.134892730712891
0.1596	0.146694488525391
0.1597	0.159792938232422
0.1598	0.173137664794922
0.1599	0.188255767822266
0.16	0.204860687255859
0.1601	0.224500885009766
0.1602	0.246115570068359
0.1603	0.268594512939453
0.1604	0.292149810791016
0.1605	0.315234222412109
0.1606	0.337289581298828
0.1607	0.357240142822266
0.1608	0.375298919677734
0.1609	0.393007659912109
0.161	0.408979949951172
0.1611	0.425046844482422
0.1612	0.440790252685547
0.1613	0.455505828857422
0.1614	0.470281829833984
0.1615	0.483274993896484
0.1616	0.493335723876953
0.1617	0.501479949951172
0.1618	0.505259857177734
0.1619	0.502836456298828
0.162	0.494013214111328
0.1621	0.476913604736328
0.1622	0.453694000244141
0.1623	0.425044403076172
0.1624	0.392885284423828
0.1625	0.359204864501953
0.1626	0.326365203857422
0.1627	0.296896209716797
0.1628	0.271417694091797
0.1629	0.249755401611328
0.163	0.232683258056641
0.1631	0.219691009521484
0.1632	0.210770721435547
0.1633	0.204037933349609
0.1634	0.199292144775391
0.1635	0.195725555419922
0.1636	0.192606048583984
0.1637	0.189086761474609
0.1638	0.184244537353516
0.1639	0.178507843017578
0.164	0.171873016357422
0.1641	0.163881988525391
0.1642	0.154692230224609
0.1643	0.144370574951172
0.1644	0.134107513427734
0.1645	0.123620758056641
0.1646	0.112698822021484
0.1647	0.102331390380859
0.1648	0.0924455261230469
0.1649	0.0837013244628906
0.165	0.0757524108886719
0.1651	0.0683491516113282
0.1652	0.0623808288574219
0.1653	0.0574256896972656
0.1654	0.0535984802246094
0.1655	0.0504347229003906
0.1656	0.0476774597167969
0.1657	0.0461698913574219
0.1658	0.0451237487792969
0.1659	0.0440855407714844
0.166	0.0432496643066407
0.1661	0.0424174499511719
0.1662	0.0420832824707031
0.1663	0.0412538146972656
0.1664	0.0401268005371094
0.1665	0.0389002990722656
0.1666	0.0375300598144532
0.1667	0.0359403991699219
0.1668	0.0338273620605469
0.1669	0.0313627624511719
0.167	0.0291722106933594
0.1671	0.0266963195800781
0.1672	0.0243620300292969
0.1673	0.0216258239746094
0.1674	0.0189527893066407
0.1675	0.0170738220214844
0.1676	0.0148957824707031
0.1677	0.0128691101074219
0.1678	0.0111372375488281
0.1679	0.00993545532226564
0.168	0.00949752807617189
0.1681	0.00890457153320315
0.1682	0.00887283325195315
0.1683	0.00957504272460938
0.1684	0.0107527160644531
0.1685	0.0125926208496094
0.1686	0.0144432067871094
0.1687	0.0170933532714844
0.1688	0.0206980895996094
0.1689	0.0243330383300781
0.169	0.0288630676269531
0.1691	0.0334715270996094
0.1692	0.0391267395019531
0.1693	0.0454914855957032
0.1694	0.0515068054199219
0.1695	0.0596086120605469
0.1696	0.0666630554199219
0.1697	0.0758219909667969
0.1698	0.0858683776855469
0.1699	0.0974559020996094
0.17	0.111819000244141
0.1701	0.129413604736328
0.1702	0.149628143310547
0.1703	0.171851654052734
0.1704	0.195062408447266
0.1705	0.219385833740234
0.1706	0.242852630615234
0.1707	0.264679107666016
0.1708	0.285489044189453
0.1709	0.305461578369141
0.171	0.324679107666016
0.1711	0.344275970458984
0.1712	0.363817901611328
0.1713	0.383220062255859
0.1714	0.402171173095703
0.1715	0.419907379150391
0.1716	0.434753265380859
0.1717	0.447383270263672
0.1718	0.456013336181641
0.1719	0.458041839599609
0.172	0.453754730224609
0.1721	0.440885467529297
0.1722	0.421317291259766
0.1723	0.396633758544922
0.1724	0.367860260009766
0.1725	0.337286834716797
0.1726	0.307465972900391
0.1727	0.280843963623047
0.1728	0.257627716064453
0.1729	0.237514190673828
0.173	0.222114410400391
0.1731	0.210512542724609
0.1732	0.202455596923828
0.1733	0.196764678955078
0.1734	0.192304229736328
0.1735	0.188842620849609
0.1736	0.185688018798828
0.1737	0.181374359130859
0.1738	0.175956268310547
0.1739	0.168940582275391
0.174	0.160581817626953
0.1741	0.150728302001953
0.1742	0.138907012939453
0.1743	0.126043243408203
0.1744	0.112410125732422
0.1745	0.0982963562011719
0.1746	0.0837577819824219
0.1747	0.0687980651855469
0.1748	0.0546699523925782
0.1749	0.0411509704589844
0.175	0.0283006286621094
0.1751	0.0162123107910156
0.1752	0.00522109985351564
0.1753	-0.0045021057128906
0.1754	-0.0129130554199219
0.1755	-0.0206867980957031
0.1756	-0.0272187805175781
0.1757	-0.0326918029785156
0.1758	-0.0369981384277344
0.1759	-0.0405036926269531
0.176	-0.0435700988769531
0.1761	-0.0457014465332031
0.1762	-0.0469096374511719
0.1763	-0.0477766418457031
0.1764	-0.0483088684082031
0.1765	-0.0486405944824219
0.1766	-0.0479667663574219
0.1767	-0.0471382141113281
0.1768	-0.0463841247558594
0.1769	-0.0452125549316406
0.177	-0.0440089416503906
0.1771	-0.0420481872558593
0.1772	-0.0401173400878906
0.1773	-0.0384812927246094
0.1774	-0.0361579895019531
0.1775	-0.0337742614746094
0.1776	-0.0309727478027344
0.1777	-0.0284190368652344
0.1778	-0.0257752990722656
0.1779	-0.0223182678222656
0.178	-0.0190193176269531
0.1781	-0.0154890441894531
0.1782	-0.0118705749511718
0.1783	-0.00803207397460935
0.1784	-0.0034358215332031
0.1785	0.000857391357421897
0.1786	0.00546218872070314
0.1787	0.0104200744628906
0.1788	0.0157597351074219
0.1789	0.0217259216308594
0.179	0.0272541809082032
0.1791	0.0333503723144531
0.1792	0.0403053283691406
0.1793	0.0473423767089844
0.1794	0.0545387268066407
0.1795	0.0629808044433594
0.1796	0.0707228088378906
0.1797	0.0805027770996094
0.1798	0.0906910705566406
0.1799	0.102941131591797
0.18	0.117115325927734
0.1801	0.134999847412109
0.1802	0.155637664794922
0.1803	0.177593536376953
0.1804	0.201141510009766
0.1805	0.225266571044922
0.1806	0.248692169189453
0.1807	0.270785064697266
0.1808	0.291052703857422
0.1809	0.311026458740234
0.181	0.329786224365234
0.1811	0.349264678955078
0.1812	0.368641204833984
0.1813	0.387178802490234
0.1814	0.405869903564453
0.1815	0.422734832763672
0.1816	0.437046966552734
0.1817	0.449200286865234
0.1818	0.456656036376953
0.1819	0.458180999755859
0.182	0.452946624755859
0.1821	0.439187164306641
0.1822	0.418916473388672
0.1823	0.393151092529297
0.1824	0.363468475341797
0.1825	0.331999053955078
0.1826	0.301234893798828
0.1827	0.273823394775391
0.1828	0.249457244873047
0.1829	0.228953094482422
0.183	0.212571258544922
0.1831	0.200202178955078
0.1832	0.191838836669922
0.1833	0.185505523681641
0.1834	0.180854339599609
0.1835	0.177059173583984
0.1836	0.173506011962891
0.1837	0.169434661865234
0.1838	0.163780364990234
0.1839	0.156938629150391
0.184	0.148794708251953
0.1841	0.139038238525391
0.1842	0.128097991943359
0.1843	0.115388946533203
0.1844	0.102120208740234
0.1845	0.0886054992675782
0.1846	0.0745500183105469
0.1847	0.0604145812988282
0.1848	0.0465913391113282
0.1849	0.0335664367675781
0.185	0.0212843322753906
0.1851	0.00944137573242189
0.1852	-0.0011439514160156
0.1853	-0.0104158020019531
0.1854	-0.0187098693847656
0.1855	-0.0260432434082031
0.1856	-0.0326356506347656
0.1857	-0.0378337097167969
0.1858	-0.0420115661621094
0.1859	-0.0455335998535156
0.186	-0.0484288024902344
0.1861	-0.0508619689941406
0.1862	-0.0519422912597656
0.1863	-0.0527012634277344
0.1864	-0.0533207702636719
0.1865	-0.0534468078613281
0.1866	-0.0530821228027343
0.1867	-0.0519117736816406
0.1868	-0.0508076477050781
0.1869	-0.0496000671386719
0.187	-0.0476753234863281
0.1871	-0.0455509948730469
0.1872	-0.0428269958496093
0.1873	-0.0400947570800781
0.1874	-0.0370869445800781
0.1875	-0.0332038879394531
0.1876	-0.0290501403808594
0.1877	-0.0248045349121093
0.1878	-0.0199476623535156
0.1879	-0.0145521545410156
0.188	-0.00823959350585936
0.1881	-0.00183731079101561
0.1882	0.0050328063964844
0.1883	0.0127473449707032
0.1884	0.0209944152832031
0.1885	0.0302177429199219
0.1886	0.0392900085449219
0.1887	0.0490727233886719
0.1888	0.0599690246582031
0.1889	0.0710243225097656
0.189	0.0826625061035156
0.1891	0.0942088317871094
0.1892	0.106751861572266
0.1893	0.119743499755859
0.1894	0.132516326904297
0.1895	0.145740203857422
0.1896	0.159043731689453
0.1897	0.172531890869141
0.1898	0.186326141357422
0.1899	0.199328765869141
0.19	0.212933807373047
0.1901	0.226301116943359
0.1902	0.239674835205078
0.1903	0.252724761962891
0.1904	0.265183258056641
0.1905	0.277891693115234
0.1906	0.290424957275391
0.1907	0.302077178955078
0.1908	0.313588104248047
0.1909	0.324390716552734
0.191	0.335591583251953
0.1911	0.346286163330078
0.1912	0.356522979736328
0.1913	0.366218719482422
0.1914	0.375358428955078
0.1915	0.384414520263672
0.1916	0.392223968505859
0.1917	0.399049224853516
0.1918	0.405339508056641
0.1919	0.410557403564453
0.192	0.414718475341797
0.1921	0.417118072509766
0.1922	0.418285064697266
0.1923	0.418303375244141
0.1924	0.416537933349609
0.1925	0.412819061279297
0.1926	0.407338409423828
0.1927	0.400327301025391
0.1928	0.391664886474609
0.1929	0.380780792236328
0.193	0.368138885498047
0.1931	0.354022369384766
0.1932	0.338485870361328
0.1933	0.321486663818359
0.1934	0.303121185302734
0.1935	0.284080657958984
0.1936	0.264418182373047
0.1937	0.243784332275391
0.1938	0.222383270263672
0.1939	0.200552520751953
0.194	0.178999786376953
0.1941	0.157749786376953
0.1942	0.136646270751953
0.1943	0.116035308837891
0.1944	0.0963871765136719
0.1945	0.0775349426269532
0.1946	0.0596461486816406
0.1947	0.0426741027832031
0.1948	0.0266307067871094
0.1949	0.0122825622558594
0.195	-0.00116806030273435
0.1951	-0.0134297180175781
0.1952	-0.0247483825683594
0.1953	-0.0347221374511719
0.1954	-0.0433094787597656
0.1955	-0.0513746643066406
0.1956	-0.0583802795410156
0.1957	-0.0646598815917969
0.1958	-0.0698710632324218
0.1959	-0.0743055725097656
0.196	-0.0785658264160156
0.1961	-0.0820893859863281
0.1962	-0.0848619079589843
0.1963	-0.0872593688964844
0.1964	-0.0893562316894531
0.1965	-0.0914787292480469
0.1966	-0.0929133605957031
0.1967	-0.0939967346191406
0.1968	-0.0952571105957031
0.1969	-0.0962638854980468
0.197	-0.0972898864746093
0.1971	-0.0976853942871094
0.1972	-0.0981251525878906
0.1973	-0.0989219665527344
0.1974	-0.0992332458496093
0.1975	-0.0995677185058594
0.1976	-0.0995329284667969
0.1977	-0.0999150085449218
0.1978	-0.100263214111328
0.1979	-0.100162811279297
0.198	-0.100050201416016
0.1981	-0.100045623779297
0.1982	-0.100019378662109
0.1983	-0.100087738037109
0.1984	-0.0994535827636718
0.1985	-0.0992353820800781
0.1986	-0.0990126037597656
0.1987	-0.0989079284667969
0.1988	-0.0984077453613281
0.1989	-0.0975325012207031
0.199	-0.0971647644042968
0.1991	-0.0968864440917968
0.1992	-0.0959989929199218
0.1993	-0.0953932189941406
0.1994	-0.0948915100097656
0.1995	-0.0936827087402344
0.1996	-0.0937898254394531
0.1997	-0.0923744201660156
0.1998	-0.0908561706542969
[truncated: 23,501 more rows]
