# Supplementary material for: Implementation of an Open-Source Multiplexing Ion Gate Control for High Kinetic Energy Ion Mobility Spectrometry (HiKE-IMS)
Source: J Am Soc Mass Spectrom. 2023 Jun 5;34(7):1283–94. doi: 10.1021/jasms.3c00013 (PMC10326917; doi:10.1021/jasms.3c00013)
Supplement: Supplementary file 1 — js3c00013_si_001.zip [file js3c00013_si_001.zip › js3c00013_si_001/Code/Cinnemaldehyde/B8O10L10HTb2022-08-16cinRR50DR80.csv]

Time	Inten
0	0.00798736572265622
0.0001	0.0150662231445312
0.0002	0.0238800048828125
0.0003	0.0340243530273437
0.0004	0.0451705932617187
0.0005	0.0551797485351562
0.0006	0.06611572265625
0.0007	0.0734698486328125
0.0008	0.0797427368164062
0.0009	0.0853744506835937
0.001	0.0897994995117187
0.0011	0.0944772338867187
0.0012	0.0989749145507812
0.0013	0.103231811523437
0.0014	0.107102355957031
0.0015	0.111307067871094
0.0016	0.110614013671875
0.0017	0.1106689453125
0.0018	0.106470031738281
0.0019	0.097080078125
0.002	0.08253173828125
0.0021	0.061190185546875
0.0022	0.034427490234375
0.0023	0.00455688476562498
0.0024	-0.0272225952148438
0.0025	-0.0585482788085938
0.0026	-0.087147216796875
0.0027	-0.111063537597656
0.0028	-0.129288330078125
0.0029	-0.1411865234375
0.003	-0.14678955078125
0.0031	-0.146672668457031
0.0032	-0.1416162109375
0.0033	-0.132633972167969
0.0034	-0.121023864746094
0.0035	-0.107083129882813
0.0036	-0.0920346069335937
0.0037	-0.0768814086914063
0.0038	-0.0624581909179688
0.0039	-0.0492691040039063
0.004	-0.0371597290039063
0.0041	-0.0266513061523438
0.0042	-0.0183486938476563
0.0043	-0.0115902709960938
0.0044	-0.00619689941406254
0.0045	-0.00209167480468754
0.0046	0.000670166015624981
0.0047	0.00221588134765624
0.0048	0.00318237304687498
0.0049	0.00364654541015623
0.005	0.00377502441406247
0.0051	0.00328613281250001
0.0052	0.00255065917968747
0.0053	0.00215026855468749
0.0054	0.00167572021484374
0.0055	0.00107696533203123
0.0056	0.000516662597656239
0.0057	0.000109863281249969
0.0058	3.66210937497672e-06
0.0059	-0.000148925781250017
0.006	-0.000448608398437525
0.0061	-0.000441284179687526
0.0062	-0.000423889160156257
0.0063	-0.000325622558593777
0.0064	-0.000431518554687513
0.0065	-0.000463256835937518
0.0066	-0.000342407226562528
0.0067	-0.000198059082031268
0.0068	-0.000108032226562535
0.0069	-0.000287780761718761
0.007	-0.000284729003906268
0.0071	6.71386718746007e-06
0.0072	-6.50024414062455e-05
0.0073	-4.08935546875244e-05
0.0074	-0.000156860351562519
0.0075	-2.04467773437722e-05
0.0076	6.65283203124785e-05
0.0077	-0.000136108398437515
0.0078	-4.08935546875131e-05
0.0079	4.48608398437161e-05
0.008	0.000130615234374972
0.0081	8.9416503906245e-05
0.0082	-8.30078125000052e-05
0.0083	-0.000122680664062506
0.0084	-9.76562500001627e-06
0.0085	9.12475585937347e-05
0.0086	-0.000122985839843762
0.0087	-0.00020935058593752
0.0088	-9.70458984375288e-05
0.0089	-7.26318359375172e-05
0.009	-8.88061523437482e-05
0.0091	-0.000148620605468767
0.0092	-0.000252685546875023
0.0093	-2.62451171875204e-05
0.0094	-8.85009765628532e-06
0.0095	-0.000107116699218759
0.0096	-2.47192382812648e-05
0.0097	2.1667480468726e-05
0.0098	0.000150756835937479
0.0099	8.4228515624998e-05
0.01	5.76782226562348e-05
0.0101	0.00014160156249998
0.0102	0.000149536132812497
0.0103	0.00014831542968747
0.0104	3.29589843749952e-05
0.0105	3.2653808593716e-05
0.0106	0.000211486816406211
0.0107	0.000231323242187489
0.0108	1.61743164062448e-05
0.0109	0.000103149414062467
0.011	0.000174255371093737
0.0111	0.000298461914062478
0.0112	3.78417968749847e-05
0.0113	-6.5917968750032e-05
0.0114	7.47680664062245e-05
0.0115	0.000271301269531218
0.0116	9.97924804687156e-05
0.0117	-2.96020507812942e-05
0.0118	-5.49316406252276e-06
0.0119	0.00017547607421872
0.012	0.000122070312499975
0.0121	-1.98364257812641e-05
0.0122	-2.80761718750326e-05
0.0123	0.000167236328124984
0.0124	0.000168457031249988
0.0125	8.94165039062563e-05
0.0126	-0.000104064941406293
0.0127	7.20214843750039e-05
0.0128	4.24194335937348e-05
0.0129	-2.07519531250228e-05
0.013	-0.000217590332031256
0.0131	-9.42993164062796e-05
0.0132	-1.49536132812685e-05
0.0133	-0.00013061523437499
0.0134	-0.000207214355468774
0.0135	-0.000153198242187522
0.0136	3.8757324218733e-05
0.0137	0.000108642578124982
0.0138	1.0375976562468e-05
0.0139	3.29589843749614e-05
0.014	8.91113281249823e-05
0.0141	0.00024841308593749
0.0142	0.000213317871093723
0.0143	3.11279296874769e-05
0.0144	0.000135803222656224
0.0145	0.000172729492187482
0.0146	0.000294799804687498
0.0147	0.000152587890624986
0.0148	-0.000114135742187507
0.0149	0.000161743164062492
0.015	9.64355468749817e-05
0.0151	4.94384765624715e-05
0.0152	-7.47680664062644e-05
0.0153	-0.000132751464843747
0.0154	9.1552734374804e-06
0.0155	3.11279296874882e-05
0.0156	-6.56127929687528e-05
0.0157	-9.21630859375159e-05
0.0158	0.000122985839843712
0.0159	0.000159606933593739
0.016	-2.07519531250176e-05
0.0161	-6.13403320312653e-05
0.0162	4.88281249997041e-06
0.0163	0.000138854980468736
0.0164	-4.57763671875885e-06
0.0165	-9.67407226562661e-05
0.0166	-1.25122070312872e-05
0.0167	0.000214538574218712
0.0168	0.000125732421874972
0.0169	6.22558593749625e-05
0.017	-9.15527343751422e-06
0.0171	0.000220642089843717
0.0172	0.000238037109374986
0.0173	0.00010253906249997
0.0174	7.04956054687423e-05
0.0175	0.000149230957031235
0.0176	0.000259399414062497
0.0177	0.000167236328124984
0.0178	0.000135803222656247
0.0179	0.000150146484374988
0.018	0.000162963867187484
0.0181	0.000293884277343739
0.0182	5.21850585937147e-05
0.0183	2.74658203123449e-06
0.0184	0.000153808593749985
0.0185	0.000151977539062489
0.0186	-3.08227539062593e-05
0.0187	-1.0681152343775e-05
0.0188	-5.03540039062641e-05
0.0189	6.07299804687182e-05
0.019	-6.95800781250174e-05
0.0191	-0.000144653320312518
0.0192	-0.000113220214843776
0.0193	-0.000219116210937523
0.0194	-0.000111083984374996
0.0195	-0.000338745117187509
0.0196	-0.000417175292968783
0.0197	-0.000254211425781278
0.0198	-0.000180969238281279
0.0199	-0.000254211425781273
0.02	-0.000425109863281268
0.0201	-8.17871093750176e-05
0.0202	-5.43212890625287e-05
0.0203	-0.00010986328125002
0.0204	-9.063720703125e-05
0.0205	6.40869140622075e-06
0.0206	0.000250854492187488
0.0207	0.00023315429687499
0.0208	0.000258178710937476
0.0209	0.000196533203124979
0.021	0.000301818847656235
0.0211	0.000334472656249981
0.0212	0.000133972167968724
0.0213	-6.71386718751037e-06
0.0214	0.000133361816406244
0.0215	0.000248718261718736
0.0216	0.000103759765624975
0.0217	-2.59399414062585e-05
0.0218	-2.56347656250521e-05
0.0219	0.000184631347656247
0.022	0.000100708007812486
0.0221	9.73510742187404e-05
0.0222	-0.000118713378906274
0.0223	6.13403320312367e-05
0.0224	0.000160827636718733
0.0225	5.3710937499998e-05
0.0226	-1.55639648437931e-05
0.0227	2.65502929687441e-05
0.0228	0.000177917480468745
0.0229	0.000100402832031246
0.023	-1.12915039062666e-05
0.0231	-2.92968750000427e-05
0.0232	3.662109374988e-06
0.0233	7.32421875000114e-06
0.0234	-0.000126342773437524
0.0235	-0.000215148925781264
0.0236	-0.000123596191406264
0.0237	-7.84301757812715e-05
0.0238	-0.000108947753906266
0.0239	-0.000327758789062524
0.024	-0.000227966308593778
0.0241	-5.40161132812885e-05
0.0242	-0.000265808105468781
0.0243	-0.00022521972656254
0.0244	-0.000311584472656288
0.0245	-9.82666015625277e-05
0.0246	-8.1176757812532e-05
0.0247	-0.000253295898437508
0.0248	-0.000264892578125034
0.0249	-0.00016326904296877
0.025	3.78417968749847e-05
0.0251	1.89208984374828e-05
0.0252	-0.000234680175781263
0.0253	-1.46484375000283e-05
0.0254	0.000152893066406243
0.0255	0.000219421386718729
0.0256	0.000187072753906217
0.0257	9.36889648437385e-05
0.0258	0.000338745117187486
0.0259	0.000307312011718727
0.026	0.000323181152343741
0.0261	0.000262451171874997
0.0262	0.000304870605468746
0.0263	0.000527954101562486
0.0264	0.000271606445312475
0.0265	0.000201721191406231
0.0266	0.000195922851562482
0.0267	0.000252685546874972
0.0268	0.000255737304687501
0.0269	2.8381347656245e-05
0.027	-6.28662109375374e-05
0.0271	5.0354003906225e-05
0.0272	6.01196289062439e-05
0.0273	-2.44140625000029e-05
0.0274	-0.000245056152343779
0.0275	-1.15966796875337e-05
0.0276	-6.40869140624851e-06
0.0277	-5.24902343750329e-05
0.0278	-0.000176696777343779
0.0279	-0.00017303466796875
0.028	6.19506835937284e-05
0.0281	0.000101623535156239
0.0282	-0.000111389160156264
0.0283	-0.000106201171875017
0.0284	-3.66210937500361e-05
0.0285	6.71386718749693e-05
0.0286	-1.5258789062755e-06
0.0287	-6.43920898437704e-05
0.0288	-3.84521484375093e-05
0.0289	9.15527343749974e-05
0.029	-3.14331054687787e-05
0.0291	-9.30786132812582e-05
0.0292	-0.000182189941406255
0.0293	-0.000111389160156253
0.0294	-0.000108947753906266
0.0295	-0.000224914550781261
0.0296	-0.000319213867187515
0.0297	-0.000233459472656264
0.0298	-0.000131225585937531
0.0299	-0.000168762207031273
0.03	-0.000376586914062518
0.0301	-0.000131835937500005
0.0302	-5.7373046875012e-05
0.0303	-1.89208984375105e-05
0.0304	-0.000104064941406259
0.0305	-0.000114440917968736
0.0306	0.000119934082031229
0.0307	0.000214233398437472
0.0308	7.90405273437735e-05
0.0309	3.63159179687126e-05
0.031	0.00016510009765622
0.0311	0.000335083007812494
0.0312	0.000243835449218735
0.0313	7.96508789062374e-05
0.0314	0.000153808593749985
0.0315	0.00034332275390623
0.0316	0.000221862792968722
0.0317	0.000154113769531242
0.0318	1.22070312499915e-05
0.0319	0.000172729492187482
0.032	0.000209960937500001
0.0321	6.83593749999795e-05
0.0322	-5.73730468750337e-05
0.0323	-0.000111083984375013
0.0324	2.25830078124907e-05
0.0325	-3.05175781276611e-07
0.0326	-0.000238647460937521
0.0327	-0.000196228027343756
0.0328	-0.000145874023437506
0.0329	-0.000131530761718765
0.033	-0.000324401855468773
0.0331	-0.000287475585937527
0.0332	-0.000186767578125017
0.0333	-0.000179138183593777
0.0334	-0.000146484375000003
0.0335	-0.000295715332031268
0.0336	-0.000163879394531288
0.0337	-1.4953613281252e-05
0.0338	-7.93457031250311e-05
0.0339	-0.000100097656250017
0.034	-0.000236206054687524
0.0341	7.44628906249574e-05
0.0342	-4.57763671875139e-05
0.0343	-0.000156555175781278
0.0344	-0.000124511718750023
0.0345	-6.04248046875118e-05
0.0346	5.31005859374734e-05
0.0347	2.0141601562493e-05
0.0348	-0.000104370117187505
0.0349	9.76562499996076e-06
0.035	0.000117187499999979
0.0351	0.000118408203124973
0.0352	-0.000147399902343789
0.0353	-7.41577148437728e-05
0.0354	9.12475585937234e-05
0.0355	6.40869140624747e-05
0.0356	-0.000164794921875019
0.0357	-0.000219116210937518
0.0358	-8.97216796875242e-05
0.0359	-7.78198242187582e-05
0.036	-0.000246276855468755
0.0361	-0.000375366210937508
0.0362	-0.000314941406250028
0.0363	-0.000153198242187506
0.0364	-0.000162658691406295
0.0365	-0.00028533935546877
0.0366	-0.000181579589843775
0.0367	1.06811523437359e-05
0.0368	8.02612304687447e-05
0.0369	6.86645507812248e-05
0.037	-5.4016113281272e-05
0.0371	0.000246887207031246
0.0372	0.000178527832031231
0.0373	9.27734375000067e-05
0.0374	-2.13623046878275e-06
0.0375	-6.53076171875187e-05
0.0376	9.67407226562383e-05
0.0377	0.000102539062499987
0.0378	-0.000198669433593777
0.0379	-0.000172119140625013
0.038	-0.000125427246093776
0.0381	-8.81958007812799e-05
0.0382	-0.000314331054687531
0.0383	-0.000431213378906262
0.0384	-0.000348510742187511
0.0385	-0.000242919921875031
0.0386	-0.000494689941406271
0.0387	-0.000502319335937515
0.0388	-0.000575256347656275
0.0389	-0.00025268554687499
0.039	-0.000363464355468771
0.0391	-0.000384826660156265
0.0392	-0.000344848632812542
0.0393	-0.000332641601562537
0.0394	-0.00011413574218753
0.0395	-0.000314636230468771
0.0396	-0.000123291015625001
0.0397	-3.20434570312582e-05
0.0398	0.000121459960937494
0.0399	9.06372070312439e-05
0.04	6.22558593750015e-05
0.0401	0.000121765136718735
0.0402	0.000166320800781219
0.0403	0.000220031738281231
0.0404	0.000158386230468729
0.0405	3.66210937499858e-05
0.0406	0.000288696289062465
0.0407	0.000255432128906222
0.0408	0.000160827636718733
0.0409	5.12695312499672e-05
0.041	0.000142517089843727
0.0411	0.000291748046874971
0.0412	3.54003906249982e-05
0.0413	7.56835937499841e-05
0.0414	4.91333007812374e-05
0.0415	9.70458984374837e-05
0.0416	0.000234985351562481
0.0417	2.44140624999917e-05
0.0418	-3.29589843750229e-05
0.0419	0.000196838378906242
0.042	0.000304260253906227
0.0421	0.000134582519531209
0.0422	4.88281249998168e-06
0.0423	9.46044921874747e-05
0.0424	0.000225524902343724
0.0425	0.000196228027343729
0.0426	-8.85009765627404e-06
0.0427	-1.6479492187524e-05
0.0428	0.000120849609374981
0.0429	0.000137023925781235
0.043	2.56347656249906e-05
0.0431	3.57055664062435e-05
0.0432	4.54711914062347e-05
0.0433	0.000159912109374985
0.0434	1.19018554687296e-05
0.0435	-0.000155334472656257
0.0436	-0.000166015625000018
0.0437	-3.47900390625239e-05
0.0438	6.71386718748782e-06
0.0439	-0.000332031250000028
0.044	-0.00017211914062503
0.0441	-2.86865234375355e-05
0.0442	-0.000231018066406271
0.0443	-0.000163269042968759
0.0444	-0.000381774902343754
0.0445	-0.000154724121093771
0.0446	3.05175781247467e-06
0.0447	-4.76074218750096e-05
0.0448	-0.000177917480468773
0.0449	-0.000191650390625006
0.045	4.42504882812358e-05
0.0451	1.83105468749833e-06
0.0452	-8.75854492187666e-05
0.0453	-0.0001776123046875
0.0454	1.92260742187169e-05
0.0455	8.39233398437301e-05
0.0456	-2.96020507812604e-05
0.0457	-0.000148620605468772
0.0458	1.67846679687529e-05
0.0459	1.9226074218723e-05
0.046	3.93676757812463e-05
0.0461	-0.000162963867187518
0.0462	-0.000191650390625029
0.0463	1.12915039062267e-05
0.0464	-7.14111328125461e-05
0.0465	-0.000152893066406271
0.0466	-0.000199279785156267
0.0467	1.61743164062284e-05
0.0468	-7.50732421875098e-05
0.0469	-8.51440429687792e-05
0.047	-0.000155944824218782
0.0471	-0.000101623535156295
0.0472	2.04467773437219e-05
0.0473	-6.10351562505516e-07
0.0474	-0.000263061523437494
0.0475	-0.000138854980468764
0.0476	-9.21630859374994e-05
0.0477	3.11279296874769e-05
0.0478	-0.000277404785156285
0.0479	-0.000210266113281269
0.048	-6.59179687500259e-05
0.0481	4.33349609374823e-05
0.0482	-5.40161132812659e-05
0.0483	-0.000341186523437534
0.0484	-0.000156555175781251
0.0485	-1.28173828125326e-05
0.0486	-4.63867187500272e-05
0.0487	-0.000117492675781264
0.0488	-0.000175781250000032
0.0489	-9.76562500004403e-06
0.049	6.19506835937448e-05
0.0491	-3.7536621093767e-05
0.0492	-0.000182800292968757
0.0493	2.53295898437278e-05
0.0494	9.82666015624497e-05
0.0495	-0.000126037597656278
0.0496	-0.000194702148437512
0.0497	4.4555664062476e-05
0.0498	-0.000113525390625005
0.0499	-8.85009765627925e-06
0.05	-0.000249938964843752
0.0501	-0.000243530273437507
0.0502	-3.05175781250199e-05
0.0503	-4.39453125000407e-05
0.0504	-0.000134277343750025
0.0505	-0.000119934082031273
0.0506	-5.92041015625355e-05
0.0507	6.68334960937291e-05
0.0508	-3.3569335937525e-05
0.0509	-0.000164184570312528
0.051	-3.96728515628369e-06
0.0511	0.000119323730468726
0.0512	7.93457031249912e-05
0.0513	-0.000138549804687529
0.0514	-6.50024414062785e-05
0.0515	7.47680664062471e-05
0.0516	0.000114135742187491
0.0517	-1.22070312502404e-06
0.0518	-0.000151977539062501
0.0519	5.1879882812458e-05
0.052	0.000126342773437474
0.0521	4.11987304687359e-05
0.0522	-0.000135192871093768
0.0523	-0.000115051269531277
0.0524	0.000121765136718735
0.0525	-5.0354003906297e-05
0.0526	-0.00030792236328128
0.0527	-0.000190429687500013
0.0528	-0.000116882324218773
0.0529	-0.000111083984375019
0.053	-0.000301513671875023
0.0531	-0.000294494628906275
0.0532	-0.000180053710937525
0.0533	-0.000174865722656278
0.0534	-5.37109375000266e-05
0.0535	-0.000272827148437535
0.0536	-0.000229492187500011
0.0537	-3.05175781265335e-07
0.0538	-5.82885742187759e-05
0.0539	-0.000163269042968781
0.054	-0.000270996093750017
0.0541	2.28881835937578e-05
0.0542	-1.86157226562704e-05
0.0543	-0.000177307128906293
0.0544	-0.000331420898437538
0.0545	-0.000244445800781277
0.0546	-0.000188903808593763
0.0547	-0.000231628417968763
0.0548	-0.000439758300781271
0.0549	-0.000397338867187511
0.055	-0.000279541015625009
0.0551	-0.000159912109375035
0.0552	-0.000310058593750021
0.0553	-0.000421447753906271
0.0554	-0.000191040039062515
0.0555	-0.000105285644531275
0.0556	-7.26318359375059e-05
0.0557	-0.000189514160156281
0.0558	-1.06811523437698e-05
0.0559	8.75854492187441e-05
0.056	0.000188293457031232
0.0561	0.000113525390624971
0.0562	0.000128173828125008
0.0563	0.000238647460937494
0.0564	0.000310974121093724
0.0565	0.000107116699218732
0.0566	0.000133972167968746
0.0567	0.000314636230468715
0.0568	0.000318603515624979
0.0569	0.00023712158203121
0.057	-5.92041015625355e-05
0.0571	0.000173034667968744
0.0572	0.000144042968749977
0.0573	7.08007812499772e-05
0.0574	1.58691406249769e-05
0.0575	-0.000176696777343763
0.0576	7.81249999999758e-05
0.0577	3.93676757812125e-05
0.0578	-0.000197753906250023
0.0579	-0.000241088867187519
0.058	-0.00018951416015626
0.0581	-9.73510742187855e-05
0.0582	-0.000256958007812522
0.0583	-0.00037719726562502
0.0584	-0.00023620605468753
0.0585	-0.000116271972656276
0.0586	-0.000178527832031275
0.0587	-0.000234680175781263
0.0588	-0.000252075195312515
0.0589	-4.91333007812764e-05
0.059	-1.34277343750355e-05
0.0591	-4.57763671875199e-05
0.0592	-0.000222473144531269
0.0593	-1.12915039062605e-05
0.0594	5.18798828124918e-05
0.0595	-3.08227539062653e-05
0.0596	-4.51660156250283e-05
0.0597	8.23974609372689e-06
0.0598	0.000175170898437479
0.0599	0.000159301757812477
0.06	1.89208984374663e-05
0.0601	-3.35693359375311e-05
0.0602	0.000141296386718733
0.0603	5.15747070312126e-05
0.0604	-7.53784179687604e-05
0.0605	-4.54711914062572e-05
0.0606	5.67626953124813e-05
0.0607	-5.61523437500296e-05
0.0608	-7.01904296875663e-06
0.0609	-0.000240173339843755
0.061	-0.000166320800781258
0.0611	7.47680664062418e-05
0.0612	-4.73022460937755e-05
0.0613	-8.57543945312709e-05
0.0614	-0.000227050781250013
0.0615	-8.51440429687792e-05
0.0616	3.05175781246947e-06
0.0617	-8.1787109374995e-05
0.0618	-0.000315856933593764
0.0619	-0.00013275146484377
0.062	-2.53295898437677e-05
0.0621	-0.000210571289062514
0.0622	-0.000304565429687507
0.0623	-0.000195617675781276
0.0624	-0.000269775390625018
0.0625	-0.000162658691406278
0.0626	-0.000447387695312504
0.0627	-0.000466613769531258
0.0628	-0.000285949707031261
0.0629	-0.000233459472656281
0.063	-0.000274047851562517
0.0631	-0.000369873046874999
0.0632	-0.000306396484375008
0.0633	-3.93676757812515e-05
0.0634	-3.96728515625255e-05
0.0635	-0.000201416015625036
0.0636	-0.000137939453125016
0.0637	4.21142578124669e-05
0.0638	0.000109252929687484
0.0639	-0.000104980468750024
0.064	-5.18798828127737e-06
0.0641	5.82885742187152e-05
0.0642	0.00014923095703124
0.0643	0.000100708007812503
0.0644	-3.05175781250199e-05
0.0645	4.27246093747963e-06
0.0646	6.19506835937171e-05
0.0647	5.767822265624e-05
0.0648	-3.41796875000053e-05
0.0649	-0.000108642578125021
0.065	6.31713867187385e-05
0.0651	4.24194335937296e-05
0.0652	-0.000195007324218763
0.0653	-0.000205383300781267
0.0654	4.6386718749983e-05
0.0655	0.000110168457031243
0.0656	4.85229492187345e-05
0.0657	-5.9814453125015e-05
0.0658	-9.46044921877089e-06
0.0659	5.70678710937215e-05
0.066	9.70458984374672e-05
0.0661	-4.73022460937694e-05
0.0662	1.83105468750354e-06
0.0663	0.000135803222656219
0.0664	3.84521484374867e-05
0.0665	1.15966796874782e-05
0.0666	-0.000131530761718765
0.0667	-7.17163085937698e-05
0.0668	-6.43920898437487e-05
0.0669	-0.000113525390625033
0.067	-0.000324401855468762
0.0671	-0.000263061523437522
0.0672	-3.84521484375041e-05
0.0673	-0.000135192871093745
0.0674	-0.000319824218750007
0.0675	-0.000330810546875024
0.0676	-0.000212402343750043
0.0677	-0.000184020996093767
0.0678	-0.000231628417968757
0.0679	-0.000244445800781254
0.068	-3.38745117187704e-05
0.0681	2.71606445312461e-05
0.0682	-7.87353515625177e-05
0.0683	-0.00015167236328125
0.0684	-6.65283203125115e-05
0.0685	0.000142822265624984
0.0686	2.16674804687312e-05
0.0687	-9.39941406250342e-05
0.0688	-0.000197753906250001
0.0689	-3.63159179687681e-05
0.069	0.000103149414062467
0.0691	-0.000130615234375017
0.0692	-0.000275878906250019
0.0693	-0.000196228027343779
0.0694	-1.49536132812633e-05
0.0695	-0.000107421875000027
0.0696	-0.00028228759765627
0.0697	-0.000121765136718768
0.0698	-9.06372070312664e-05
0.0699	1.19018554687123e-05
0.07	-0.000210876464843776
0.0701	-0.000200805664062512
0.0702	-4.6081542968787e-05
0.0703	-4.05883789062781e-05
0.0704	9.46044921874747e-05
0.0705	-0.000135498046875018
0.0706	-2.13623046875248e-05
0.0707	0.000146789550781242
0.0708	9.91821289062361e-05
0.0709	3.05175781249722e-06
0.071	8.36181640624734e-05
0.0711	0.000176696777343724
0.0712	0.000175170898437496
0.0713	7.59887695312347e-05
0.0714	2.53295898437174e-05
0.0715	0.000143432617187497
0.0716	0.000111083984374974
0.0717	0.000122680664062472
0.0718	-5.43212890625226e-05
0.0719	2.13623046874806e-05
0.072	0.000155639648437469
0.0721	0.000135498046874979
0.0722	2.86865234374739e-05
0.0723	-0.000166320800781275
0.0724	8.27026367187095e-05
0.0725	0.000135803222656242
0.0726	-2.41088867187792e-05
0.0727	-9.67407226562722e-05
0.0728	-4.42504882812748e-05
0.0729	7.08007812499712e-05
0.073	-5.06591796875259e-05
0.0731	-0.000143737792968749
0.0732	-0.000172729492187521
0.0733	1.70898437499819e-05
0.0734	7.26318359374782e-05
0.0735	-0.000140380859375031
0.0736	-0.000161132812500017
0.0737	5.24902343749713e-05
0.0738	7.75146484375067e-05
0.0739	8.69750976562195e-05
0.074	-6.56127929687641e-05
0.0741	0.000128173828124969
0.0742	0.000197753906249978
0.0743	5.58471679687226e-05
0.0744	3.69262695312372e-05
0.0745	0.000174560546874983
0.0746	8.30078124999826e-05
0.0747	0.000141296386718733
0.0748	0.000120544433593731
0.0749	1.95312499999848e-05
0.075	5.9814453124976e-05
0.0751	9.7961425781226e-05
0.0752	-6.40869140625137e-05
0.0753	-0.000218811035156261
0.0754	-0.000161437988281279
0.0755	-0.00013366699218754
0.0756	-6.74438476562763e-05
0.0757	-0.000278320312500017
0.0758	-0.000197448730468778
0.0759	3.05175781248074e-06
0.076	-3.66210937501055e-06
0.0761	-0.000176391601562512
0.0762	-0.000213012695312512
0.0763	-5.98144531250375e-05
0.0764	-1.3122558593784e-05
0.0765	-0.000113830566406284
0.0766	-0.000272521972656256
0.0767	-0.000136108398437526
0.0768	7.41577148437172e-05
0.0769	-3.50952148437588e-05
0.077	-0.000186157226562509
0.0771	-0.000167846679687503
0.0772	-9.15527343750364e-05
0.0773	-1.49536132812633e-05
0.0774	-0.000223693847656284
0.0775	-0.000339355468750033
0.0776	-0.000171508789062517
0.0777	-0.000173034667968761
0.0778	-0.000201416015625025
0.0779	-0.000412902832031267
0.078	-0.000347290039062534
0.0781	-5.49316406250029e-05
0.0782	-0.00014038085937502
0.0783	-0.000165405273437533
0.0784	-0.00017059326171878
0.0785	0.000115356445312478
0.0786	0.000228576660156241
0.0787	0.000118103027343727
0.0788	9.73510742187404e-05
0.0789	0.000253906249999982
0.079	0.000363159179687475
0.0791	0.000230102539062479
0.0792	3.90624999999784e-05
0.0793	0.00017791748046875
0.0794	-2.19726562500216e-05
0.0795	0.00037200927734374
0.0796	5.49316406247852e-06
0.0797	0.000186767578124977
0.0798	0.00125030517578126
0.0799	0.00388458251953123
0.08	0.00777130126953122
0.0801	0.0146261596679687
0.0802	0.023583984375
0.0803	0.0338192749023437
0.0804	0.0448941040039062
0.0805	0.05530029296875
0.0806	0.0657162475585937
0.0807	0.0734103393554687
0.0808	0.080003662109375
0.0809	0.08524658203125
0.081	0.089454345703125
0.0811	0.0944668579101562
0.0812	0.0989013671875
0.0813	0.103114929199219
0.0814	0.106939697265625
0.0815	0.110496826171875
0.0816	0.110801391601562
0.0817	0.110932312011719
0.0818	0.10656005859375
0.0819	0.0972323608398437
0.082	0.0829983520507812
0.0821	0.0616744995117187
0.0822	0.0351425170898437
0.0823	0.00506927490234373
0.0824	-0.0267611694335938
0.0825	-0.0579718017578125
0.0826	-0.0867568969726563
0.0827	-0.111044616699219
0.0828	-0.129564819335938
0.0829	-0.141469421386719
0.083	-0.147033081054688
0.0831	-0.147422790527344
0.0832	-0.142366333007813
0.0833	-0.133306274414063
0.0834	-0.121623229980469
0.0835	-0.107855529785156
0.0836	-0.0928811645507813
0.0837	-0.0776553344726563
0.0838	-0.0629135131835938
0.0839	-0.049561767578125
0.084	-0.0375341796875
0.0841	-0.0270803833007813
0.0842	-0.0183914184570313
0.0843	-0.0115765380859375
0.0844	-0.00635345458984377
0.0845	-0.00239807128906251
0.0846	0.000595092773437458
0.0847	0.00246154785156248
0.0848	0.00325286865234374
0.0849	0.00361785888671871
0.085	0.00375091552734374
0.0851	0.00353973388671873
0.0852	0.00285339355468746
0.0853	0.00213378906249998
0.0854	0.00176147460937497
0.0855	0.00131805419921872
0.0856	0.000663146972656244
0.0857	0.000256042480468757
0.0858	-8.23974609375083e-05
0.0859	-0.000182189941406255
0.086	-0.000248718261718769
0.0861	-0.000537109375000036
0.0862	-0.000577697753906289
0.0863	-0.000396423339843768
0.0864	-0.000226135253906259
0.0865	-0.000498962402343759
0.0866	-0.000450744628906277
0.0867	-0.000225524902343752
0.0868	-0.000214538574218779
0.0869	-0.000186157226562514
0.087	-0.000278625488281278
0.0871	-0.000336608886718767
0.0872	-8.08715820312753e-05
0.0873	-8.60595703125111e-05
0.0874	-1.15966796875337e-05
0.0875	-0.000214538574218767
0.0876	-2.96020507812664e-05
0.0877	8.97216796874678e-05
0.0878	6.68334960937404e-05
0.0879	-1.19018554687851e-05
0.088	3.60107421874889e-05
0.0881	0.00014923095703123
0.0882	0.000250549316406215
0.0883	3.662109374988e-06
0.0884	1.25122070312482e-05
0.0885	0.000119323730468732
0.0886	0.000202331542968723
0.0887	-1.9226074218795e-05
0.0888	-0.000120544433593747
0.0889	5.85937499999719e-05
0.089	6.46972656249993e-05
0.0891	-2.96020507812942e-05
0.0892	-6.07299804687459e-05
0.0893	-0.000127868652343768
0.0894	0.000178527832031208
0.0895	4.02832031249885e-05
0.0896	-5.70678710937605e-05
0.0897	-3.66210937500196e-05
0.0898	-7.53784179687716e-05
0.0899	0.000102844238281227
0.09	-0.000116882324218773
0.0901	-0.000102844238281261
0.0902	2.80761718749719e-05
0.0903	5.67626953124701e-05
0.0904	0.000150146484374988
0.0905	-0.000164489746093769
0.0906	-0.000105590820312531
0.0907	0.000147094726562471
0.0908	1.64794921874685e-05
0.0909	-5.09643554687722e-05
0.091	-0.00019683837890627
0.0911	-3.47900390625074e-05
0.0912	4.27246093749802e-05
0.0913	-0.00020477294921876
0.0914	-0.000195312499999991
0.0915	-0.000137634277343754
0.0916	-2.01416015625094e-05
0.0917	-4.9438476562527e-05
0.0918	-0.000178527832031259
0.0919	-6.77490234375329e-05
0.092	5.73730468749834e-05
0.0921	0.000259399414062458
0.0922	-1.52587890625139e-05
0.0923	-2.62451171874987e-05
0.0924	0.000158386230468724
0.0925	0.000170593261718707
0.0926	2.62451171874926e-05
0.0927	-7.11059570312729e-05
0.0928	3.96728515623338e-06
0.0929	0.000146789550781237
0.093	5.64575195312472e-05
0.0931	-4.11987304687698e-05
0.0932	-5.61523437499966e-05
0.0933	9.52148437499663e-05
0.0934	0.000221862792968766
0.0935	-5.27954101562948e-05
0.0936	-7.81250000000209e-05
0.0937	3.9367675781235e-05
0.0938	0.000191650390624972
0.0939	7.50732421874708e-05
0.094	-6.13403320312705e-05
0.0941	4.88281249999695e-05
0.0942	0.000109863281249958
0.0943	9.30786132812252e-05
0.0944	4.36401367187225e-05
0.0945	-2.25830078125462e-05
0.0946	0.000101928710937474
0.0947	7.04956054687319e-05
0.0948	-8.66699218750296e-05
0.0949	-0.000204772949218754
0.095	-5.70678710937883e-05
0.0951	-8.20922851562742e-05
0.0952	-9.33837890624931e-05
0.0953	-0.000234680175781279
0.0954	-0.000202636718750019
0.0955	-0.00014801025390627
0.0956	-9.61303710937805e-05
0.0957	-0.000320129394531274
0.0958	-0.000138549804687496
0.0959	-0.000148010253906264
0.096	-2.28881835937752e-05
0.0961	-0.000105895996093778
0.0962	-0.000245361328125013
0.0963	-6.19506835937951e-05
0.0964	0.000109252929687478
0.0965	-1.83105468754257e-06
0.0966	-7.6599121093787e-05
0.0967	-5.5541992187505e-05
0.0968	6.25610351562417e-05
0.0969	0.000140075683593746
0.097	-7.6904296875022e-05
0.0971	-0.000204162597656279
0.0972	-7.38525390625326e-05
0.0973	0.000108032226562479
0.0974	-2.68554687500233e-05
0.0975	-0.000184631347656276
0.0976	-5.21850585937875e-05
0.0977	6.37817382812128e-05
0.0978	8.17871093749837e-05
0.0979	-6.0729980468752e-05
0.098	-5.95092773437583e-05
0.0981	0.000246887207031213
0.0982	0.000155639648437481
0.0983	9.88769531249959e-05
0.0984	-4.54711914062685e-05
0.0985	0.000155334472656241
0.0986	0.000227050781249985
0.0987	0.000123901367187498
0.0988	0.000101623535156234
0.0989	0.000122985839843728
0.099	0.000267028808593747
0.0991	0.000307617187499967
0.0992	0.000124816894531252
0.0993	0.000269775390624957
0.0994	-0.000117187500000024
0.0995	0.000809631347656228
0.0996	8.36181640624734e-05
0.0997	0.000352478027343736
0.0998	0.00145751953124999
0.0999	0.00397003173828124
0.1	0.00797119140624996
0.1001	0.0146359252929687
0.1002	0.0233831787109375
0.1003	0.0337646484375
0.1004	0.0447164916992187
0.1005	0.0552108764648437
0.1006	0.065489501953125
0.1007	0.0732891845703125
0.1008	0.0797088623046875
0.1009	0.0851837158203125
0.101	0.0894161987304687
0.1011	0.09421142578125
0.1012	0.098909912109375
0.1013	0.103004150390625
0.1014	0.106708068847656
0.1015	0.110578308105469
0.1016	0.110772399902344
0.1017	0.111063842773437
0.1018	0.106721496582031
0.1019	0.097340087890625
0.102	0.0832980346679687
0.1021	0.0620333862304687
0.1022	0.0356134033203125
0.1023	0.00545471191406247
0.1024	-0.0264031982421875
0.1025	-0.0575689697265625
0.1026	-0.0865451049804688
0.1027	-0.110828552246094
0.1028	-0.129490661621094
0.1029	-0.141358947753906
0.103	-0.147053527832031
0.1031	-0.147386474609375
0.1032	-0.142554321289063
0.1033	-0.133474731445313
0.1034	-0.121574096679688
0.1035	-0.107843017578125
0.1036	-0.0929913330078125
0.1037	-0.07765625
0.1038	-0.0628668212890625
0.1039	-0.0494952392578125
0.104	-0.0375167846679688
0.1041	-0.0271011352539063
0.1042	-0.0182974243164063
0.1043	-0.0115304565429688
0.1044	-0.00614288330078128
0.1045	-0.00224884033203127
0.1046	0.000635681152343739
0.1047	0.00253173828124998
0.1048	0.00332458496093747
0.1049	0.00363952636718748
0.105	0.00364715576171874
0.1051	0.00335632324218747
0.1052	0.00278533935546872
0.1053	0.00197448730468747
0.1054	0.00154266357421873
0.1055	0.00105712890624998
0.1056	0.000551147460937498
0.1057	2.19726562499774e-05
0.1058	-0.000293884277343778
0.1059	-0.000331420898437515
0.106	-0.000481567382812529
0.1061	-0.000715026855468784
0.1062	-0.000671997070312538
0.1063	-0.000759582519531269
0.1064	-0.000496520996093749
0.1065	-0.000535278320312535
0.1066	-0.000617065429687516
0.1067	-0.000363769531250005
0.1068	-0.000301818847656257
0.1069	-0.00017089843750002
0.107	-0.00022125244140628
0.1071	-0.000275268554687527
0.1072	-5.67626953125377e-05
0.1073	7.99560546874828e-05
0.1074	8.33129882812228e-05
0.1075	-0.000153198242187511
0.1076	-1.22070312500756e-06
0.1077	0.000167236328124962
0.1078	0.000126953124999976
0.1079	-5.85937500000161e-05
0.108	4.91333007812374e-05
0.1081	0.000231018066406232
0.1082	0.000205993652343708
0.1083	4.05883789062278e-05
0.1084	-3.08227539062818e-05
0.1085	-4.5776367187866e-06
0.1086	8.17871093749672e-05
0.1087	-4.88281250000198e-05
0.1088	-0.000237121582031272
0.1089	-0.000164489746093769
0.109	-6.77490234375277e-05
0.1091	-3.32641601562683e-05
0.1092	-0.000173034667968761
0.1093	-0.000283813476562498
0.1094	-0.000270080566406253
0.1095	0.000270080566406219
0.1096	-0.000144042968750016
0.1097	9.97924804687217e-05
0.1098	0.0010540771484375
0.1099	0.00369476318359372
0.11	0.00771087646484372
0.1101	0.0143264770507812
0.1102	0.023192138671875
0.1103	0.033485107421875
0.1104	0.0446444702148437
0.1105	0.0550259399414062
0.1106	0.065377197265625
0.1107	0.07330078125
0.1108	0.079759521484375
0.1109	0.0853408813476562
0.111	0.0894940185546875
0.1111	0.0944085693359375
0.1112	0.0990493774414062
0.1113	0.103209838867187
0.1114	0.107146606445312
0.1115	0.110608825683594
0.1116	0.110916442871094
0.1117	0.111070556640625
0.1118	0.106732788085937
0.1119	0.0973629760742187
0.112	0.0831793212890625
0.1121	0.0621096801757812
0.1122	0.0356515502929687
0.1123	0.00563537597656249
0.1124	-0.0261941528320312
0.1125	-0.0573373413085938
0.1126	-0.086080322265625
0.1127	-0.110427551269531
0.1128	-0.129026184082031
0.1129	-0.140880737304688
0.113	-0.146636962890625
0.1131	-0.146908874511719
0.1132	-0.142061767578125
0.1133	-0.133094482421875
0.1134	-0.12119140625
0.1135	-0.107661437988281
0.1136	-0.0927676391601563
0.1137	-0.0776275634765625
0.1138	-0.0630035400390625
0.1139	-0.049500732421875
0.114	-0.0375909423828125
0.1141	-0.0273257446289063
0.1142	-0.018519287109375
0.1143	-0.011630859375
0.1144	-0.00636749267578128
0.1145	-0.00240753173828128
0.1146	0.000452575683593739
0.1147	0.00230194091796873
0.1148	0.00330596923828124
0.1149	0.00350585937499999
0.115	0.00357818603515625
0.1151	0.00347778320312498
0.1152	0.00286682128906247
0.1153	0.00218994140624998
0.1154	0.0015655517578125
0.1155	0.00135375976562498
0.1156	0.000832214355468733
0.1157	0.000293884277343739
0.1158	-1.5869140625022e-05
0.1159	-0.000205383300781278
0.116	-0.000174255371093754
0.1161	-0.000386962890625029
0.1162	-0.000631103515625011
0.1163	-0.000452270507812528
0.1164	-0.000298767089843774
0.1165	-0.00039245605468751
0.1166	-0.000531005859375009
0.1167	-0.000411682128906268
0.1168	-0.000314331054687531
0.1169	-0.000272827148437524
0.117	-0.000330505371093745
0.1171	-0.000391235351562516
0.1172	-0.000184020996093762
0.1173	-4.24194335937687e-05
0.1174	-0.000112915039062503
0.1175	-0.00031127929687502
0.1176	-0.00018585205078128
0.1177	-8.72802734375152e-05
0.1178	-5.70678710937718e-05
0.1179	-0.000237426757812523
0.118	-0.000220947265625013
0.1181	-1.09863281250204e-05
0.1182	0.000132751464843725
0.1183	3.96728515624691e-05
0.1184	-6.16455078125272e-05
0.1185	2.47192382812258e-05
0.1186	0.000329589843749997
0.1187	0.000231323242187484
0.1188	0.000174255371093715
0.1189	0.000197143554687481
0.119	0.000434570312499963
0.1191	0.000357360839843726
0.1192	0.000211181640624982
0.1193	0.000251159667968734
0.1194	-7.93457031250926e-06
0.1195	0.000621948242187489
0.1196	0.000183105468749997
0.1197	0.000196228027343729
0.1198	0.00117004394531246
0.1199	0.00369262695312499
0.12	0.00776794433593746
0.1201	0.0143499755859375
0.1202	0.0230636596679687
0.1203	0.033372802734375
0.1204	0.0444879150390625
0.1205	0.0550802612304687
0.1206	0.0652481079101562
0.1207	0.0733233642578125
0.1208	0.0798513793945312
0.1209	0.0853823852539062
0.121	0.08957763671875
0.1211	0.0945059204101562
0.1212	0.0992730712890625
0.1213	0.103457946777344
0.1214	0.107291870117187
0.1215	0.110915832519531
0.1216	0.111152038574219
0.1217	0.111337280273437
0.1218	0.107084655761719
0.1219	0.0976605224609375
0.122	0.08355712890625
0.1221	0.062366943359375
0.1222	0.0360687255859375
0.1223	0.00591796874999998
0.1224	-0.0259307861328125
0.1225	-0.0571636962890625
0.1226	-0.0859942626953125
0.1227	-0.110359497070313
0.1228	-0.129092102050781
0.1229	-0.141074829101563
0.123	-0.146842041015625
0.1231	-0.147067260742188
0.1232	-0.142359008789063
0.1233	-0.133399047851563
0.1234	-0.121551513671875
0.1235	-0.107860412597656
0.1236	-0.0930044555664063
0.1237	-0.0777822875976563
0.1238	-0.0632376098632813
0.1239	-0.0496231079101563
0.124	-0.0377902221679688
0.1241	-0.0274444580078125
0.1242	-0.0184854125976563
0.1243	-0.0117349243164063
0.1244	-0.00639495849609375
0.1245	-0.00260131835937501
0.1246	0.000296630859374983
0.1247	0.00225036621093749
0.1248	0.00310455322265624
0.1249	0.00344726562499998
0.125	0.00340820312499997
0.1251	0.00317321777343747
0.1252	0.00284088134765623
0.1253	0.00200561523437499
0.1254	0.00153717041015624
0.1255	0.00100585937499999
0.1256	0.000670776367187478
0.1257	0.000252990722656229
0.1258	-0.000252685546875023
0.1259	-0.000317687988281293
0.126	-0.000262145996093774
0.1261	-0.000535278320312552
0.1262	-0.000652770996093763
0.1263	-0.000724487304687507
0.1264	-0.00044250488281253
0.1265	-0.000392150878906253
0.1266	-0.000415039062500025
0.1267	-0.000212097167968781
0.1268	-0.000103454589843763
0.1269	8.23974609375083e-05
0.127	0.000109252929687484
0.1271	0.000108642578124982
0.1272	0.000314636230468732
0.1273	0.000502014160156224
0.1274	0.000512084960937478
0.1275	0.000275268554687477
0.1276	0.000215148925781242
0.1277	0.000439453124999991
0.1278	0.000520935058593711
0.1279	0.000317993164062488
0.128	0.00021179199218749
0.1281	0.000276184082031247
0.1282	0.000396728515624975
0.1283	0.000188903808593718
0.1284	0.000203552246093744
0.1285	0.000162963867187491
0.1286	0.000275573730468734
0.1287	0.000142822265624979
0.1288	-5.46264648437411e-05
0.1289	-8.45336914062772e-05
0.129	3.99780273437145e-05
0.1291	0.000133666992187478
0.1292	-9.49096679687704e-05
0.1293	-0.000180358886718754
0.1294	1.2207031250008e-05
0.1295	2.92968749999647e-05
0.1296	0.000113830566406239
0.1297	-4.2114257812512e-05
0.1298	5.24902343749713e-05
0.1299	0.000207519531249975
0.13	0.000189208984374974
0.1301	9.0942382812478e-05
0.1302	0.000179443359374967
0.1303	0.00024169921875
0.1304	0.000348205566406204
0.1305	0.000233764648437487
0.1306	0.000144348144531239
0.1307	0.000280151367187489
0.1308	0.000327453613281228
0.1309	0.000204467773437486
0.131	1.98364257812415e-05
0.1311	1.3732910156208e-05
0.1312	6.83593749999959e-05
0.1313	3.41796874999663e-05
0.1314	-0.000130004882812499
0.1315	-0.00022003173828126
0.1316	-3.1738281250024e-05
0.1317	-0.000129699707031275
0.1318	-0.000139160156250015
0.1319	-0.00016784667968752
0.132	-0.00015563964843752
0.1321	-5.09643554687661e-05
0.1322	-5.18798828127737e-06
0.1323	-0.000146179199218785
0.1324	-0.000193176269531268
0.1325	2.16674804687485e-05
0.1326	-1.00708007812781e-05
0.1327	-0.000139160156250015
0.1328	5.18798828123227e-06
0.1329	4.73022460937304e-05
0.133	0.000111389160156247
0.1331	2.13623046872724e-06
0.1332	-0.00013671875000004
0.1333	1.52587890624861e-05
0.1334	0.000100402832031235
0.1335	7.62939453124913e-05
0.1336	-0.000187377929687524
0.1337	-0.000161437988281269
0.1338	4.97436523437334e-05
0.1339	4.24194335937236e-05
0.134	4.11987304687247e-05
0.1341	-0.000103454589843752
0.1342	7.41577148437172e-05
0.1343	0.000237121582031227
0.1344	0.000117187499999979
0.1345	0.00012207031249998
0.1346	0.000215759277343716
0.1347	0.000290222167968726
0.1348	0.000338745117187463
0.1349	0.000178222656249968
0.135	0.000222473144531224
0.1351	0.000307922363281229
0.1352	0.000312805175781225
0.1353	0.000206604003906233
0.1354	0.00013732910156247
0.1355	0.000168151855468732
0.1356	0.000266113281249971
0.1357	0.000177307128906232
0.1358	9.15527343749636e-05
0.1359	7.01904296874448e-06
0.136	0.000224304199218725
0.1361	0.000133056640624976
0.1362	-2.71606445312348e-05
0.1363	3.35693359374972e-05
0.1364	0.000109863281249991
0.1365	9.27734374999737e-05
0.1366	-2.92968750000315e-05
0.1367	-0.000163269042968764
0.1368	1.09863281249813e-05
0.1369	-4.94384765625105e-05
0.137	-5.82885742187594e-05
0.1371	-0.000225219726562523
0.1372	-0.000144653320312513
0.1373	8.27026367187208e-05
0.1374	1.86157226562261e-05
0.1375	-0.000118408203125012
0.1376	-0.000188293457031261
0.1377	7.38525390624823e-05
0.1378	0.000174560546874983
0.1379	5.67626953124701e-05
0.138	5.18798828123834e-06
0.1381	0.000135192871093722
0.1382	0.000230102539062485
0.1383	0.000141601562499985
0.1384	-0.000101013183593771
0.1385	-4.57763671875885e-06
0.1386	0.000155944824218737
0.1387	6.83593749999847e-05
0.1388	-7.72094726562787e-05
0.1389	-0.000239562988281264
0.139	-6.31713867187498e-05
0.1391	-4.66918945312839e-05
0.1392	-0.000130615234375023
0.1393	-0.000108642578125037
0.1394	-6.1645507812522e-05
0.1395	8.85009765624802e-05
0.1396	-0.00012878417968751
0.1397	-0.000135803222656247
0.1398	-9.18579101562593e-05
0.1399	2.68554687499782e-05
0.14	-3.38745117187704e-05
0.1401	-0.000255432128906277
0.1402	-7.11059570312677e-05
0.1403	2.83813476562563e-05
0.1404	5.95092773437358e-05
0.1405	-3.32641601562518e-05
0.1406	-0.000207519531250031
0.1407	-1.22070312500253e-05
0.1408	0.000101318359374982
0.1409	6.77490234374713e-05
0.141	5.98144531249924e-05
0.1411	2.25830078124795e-05
0.1412	0.000314331054687503
0.1413	0.000221252441406236
0.1414	0.000199584960937469
0.1415	0.000105895996093727
0.1416	0.000249633789062467
0.1417	0.000365295410156221
0.1418	0.000163269042968747
0.1419	-9.76562500002755e-06
0.142	5.92041015624791e-05
0.1421	0.000154724121093732
0.1422	8.48388671874896e-05
0.1423	-7.38525390625048e-05
0.1424	-0.000150756835937524
0.1425	-5.64575195312975e-05
0.1426	5.49316406248373e-06
0.1427	-0.000109558105468763
0.1428	-0.000255126953125026
0.1429	-2.31933593750544e-05
0.143	1.98364257812302e-05
0.1431	-0.000168762207031267
0.1432	-0.000117797851562504
0.1433	-0.000124816894531274
0.1434	0.000172729492187503
0.1435	0.000102844238281222
0.1436	7.1716308593703e-05
0.1437	4.33349609374823e-05
0.1438	0.000118103027343733
0.1439	0.000306091308593717
0.144	0.00016021728515623
0.1441	6.53076171874796e-05
0.1442	0.000294799804687476
0.1443	0.000240173339843727
0.1444	0.000332336425781224
0.1445	0.000148620605468733
0.1446	0.000231628417968724
0.1447	0.000379638671875002
0.1448	0.000292663574218718
0.1449	0.000178222656249979
0.145	9.64355468749982e-05
0.1451	0.00015686035156248
0.1452	0.000287170410156248
0.1453	-2.28881835937587e-05
0.1454	-8.02612304687559e-05
0.1455	-1.89208984375166e-05
0.1456	-1.38777878078145e-17
0.1457	-0.000136413574218772
0.1458	-0.000369262695312531
0.1459	-0.000262145996093768
0.146	-0.000260314941406267
0.1461	-0.000258483886718755
0.1462	-0.000313110351562499
0.1463	-0.000500793457031282
0.1464	-0.000199279785156284
0.1465	-0.00020599365234377
0.1466	-0.000176696777343763
0.1467	-0.000303039550781289
0.1468	-0.000214233398437506
0.1469	1.83105468748706e-06
0.147	-0.000117187500000007
0.1471	-0.000113220214843776
0.1472	-4.3640136718784e-05
0.1473	2.56347656249906e-05
0.1474	0.000147094726562494
0.1475	-0.000111999511718766
0.1476	-9.70458984375011e-05
0.1477	6.07299804687511e-05
0.1478	7.93457031249972e-05
0.1479	2.34985351562156e-05
0.148	-0.000242309570312518
0.1481	-9.55200195312559e-05
0.1482	0.000101013183593732
0.1483	-9.24682617187674e-05
0.1484	-0.000135803222656264
0.1485	-0.000191040039062521
0.1486	3.63159179687239e-05
0.1487	5.18798828124971e-05
0.1488	-3.66210937500196e-05
0.1489	-0.000226135253906276
0.149	-1.25122070312707e-05
0.1491	5.55419921874824e-05
0.1492	5.61523437499845e-05
0.1493	-0.000118408203125017
0.1494	-8.14819335937722e-05
0.1495	7.01904296874526e-05
0.1496	0.000235900878906223
0.1497	5.37109374999815e-05
0.1498	5.98144531249708e-05
0.1499	0.000285034179687484
0.15	0.000282897949218733
0.1501	0.000143432617187464
0.1502	4.69970703124902e-05
0.1503	6.9885253906235e-05
0.1504	0.000229187011718726
0.1505	-8.85009765626884e-06
0.1506	-0.000160217285156264
0.1507	-0.000265197753906291
0.1508	-4.5471191406285e-05
0.1509	-0.000109863281250031
0.151	-0.000286865234375025
0.1511	-0.000310058593750032
0.1512	-0.000177917480468773
0.1513	-0.0001397705078125
0.1514	-0.000130615234375017
0.1515	-0.000170898437500036
0.1516	-1.83105468751481e-06
0.1517	6.77490234374774e-05
0.1518	7.56835937499615e-05
0.1519	-3.90625000000287e-05
0.152	6.92749023437269e-05
0.1521	0.000209655761718722
0.1522	0.000276184082031242
0.1523	9.15527343749748e-05
0.1524	1.83105468749912e-05
0.1525	0.000151367187499981
0.1526	0.000163879394531244
0.1527	2.74658203124802e-05
0.1528	-3.4179687500027e-05
0.1529	-2.5939941406275e-05
0.153	0.000144958496093736
0.1531	-0.000104675292968761
0.1532	-0.000218200683593769
0.1533	-0.000225830078125003
0.1534	1.22070312498501e-06
0.1535	-9.82666015625164e-05
0.1536	-0.000344848632812508
0.1537	-0.000223083496093771
0.1538	-0.000151367187500026
0.1539	-0.000132446289062518
0.154	-0.000172424316406253
0.1541	-0.000310363769531266
0.1542	-0.000173339843750045
0.1543	-7.53784179687777e-05
0.1544	-0.000106201171875007
0.1545	-0.000279541015625043
0.1546	-0.000280151367187506
0.1547	-7.81250000000261e-05
0.1548	9.39941406249778e-05
0.1549	-0.000135192871093756
0.155	-0.000197143554687504
0.1551	-1.73950195312498e-05
0.1552	9.49096679687478e-05
0.1553	4.39453124999739e-05
0.1554	-9.1247558593791e-05
0.1555	2.99072265624893e-05
0.1556	0.000127258300781222
0.1557	0.000104064941406215
0.1558	-0.000107421874999994
0.1559	-0.000155029296875028
0.156	1.58691406249934e-05
0.1561	-7.62939453128036e-06
0.1562	-1.34277343749965e-05
0.1563	-0.000103454589843769
0.1564	-3.96728515625359e-05
0.1565	0.000147094726562477
0.1566	1.49536132812234e-05
0.1567	-2.62451171875152e-05
0.1568	-5.12695312500011e-05
0.1569	0.000117797851562476
0.157	0.000139160156249982
0.1571	-0.000129089355468778
0.1572	-0.000107727050781273
0.1573	4.51660156249945e-05
0.1574	0.000130920410156219
0.1575	-1.73950195312663e-05
0.1576	-0.000127868652343779
0.1577	-3.57055664062722e-05
0.1578	5.67626953124874e-05
0.1579	5.7373046874973e-05
0.158	-5.24902343750277e-05
0.1581	-0.000151672363281283
0.1582	8.20922851562239e-05
0.1583	2.16674804687147e-05
0.1584	-0.00011718750000003
0.1585	-0.000204162597656268
0.1586	-4.21142578124895e-05
0.1587	-3.4484863281262e-05
0.1588	-0.000165100097656259
0.1589	-0.000290527343750016
0.159	-9.58251953125022e-05
0.1591	-0.000130310058593766
0.1592	-0.000131225585937519
0.1593	-0.000233154296875024
0.1594	-0.000286560058593769
0.1595	0.000322875976562478
0.1596	8.57543945312371e-05
0.1597	0.000118713378906235
0.1598	0.000997314453124989
0.1599	0.00372741699218748
0.16	0.00780456542968747
0.1601	0.0145742797851562
0.1602	0.02326171875
0.1603	0.0334970092773437
0.1604	0.04462890625
0.1605	0.0555130004882812
0.1606	0.0653445434570312
0.1607	0.0733074951171875
0.1608	0.0797509765625
0.1609	0.0853768920898437
0.161	0.089403076171875
0.1611	0.0940670776367187
0.1612	0.09884765625
0.1613	0.103106079101562
0.1614	0.107073364257812
0.1615	0.110118713378906
0.1616	0.110769653320312
0.1617	0.110892639160156
0.1618	0.106820983886719
0.1619	0.0973141479492187
0.162	0.0832952880859375
0.1621	0.06230712890625
0.1622	0.0361727905273437
0.1623	0.00601928710937496
0.1624	-0.0258084106445313
0.1625	-0.0571469116210938
0.1626	-0.0857369995117188
0.1627	-0.110235595703125
0.1628	-0.129184265136719
0.1629	-0.141217956542969
0.163	-0.147003479003906
0.1631	-0.147200927734375
0.1632	-0.142588195800781
0.1633	-0.133785705566406
0.1634	-0.121807861328125
0.1635	-0.108125
0.1636	-0.0932205200195313
0.1637	-0.0781777954101563
0.1638	-0.06343994140625
0.1639	-0.0498410034179688
0.164	-0.0378619384765625
0.1641	-0.027550048828125
0.1642	-0.018817138671875
0.1643	-0.01177490234375
0.1644	-0.00631225585937502
0.1645	-0.00255950927734378
0.1646	0.000247802734374994
0.1647	0.002216796875
0.1648	0.00329589843749997
0.1649	0.00366027832031247
0.165	0.00341918945312496
0.1651	0.00316894531249998
0.1652	0.00296905517578124
0.1653	0.00223815917968748
0.1654	0.00160156249999997
0.1655	0.00102722167968747
0.1656	0.000767822265624982
0.1657	0.000220336914062471
0.1658	-0.000175170898437541
0.1659	-0.000285034179687513
0.166	-0.000425109863281289
0.1661	-0.000474548339843758
0.1662	-0.000603027343749993
0.1663	-0.000642089843750013
0.1664	-0.000473327636718771
0.1665	-0.000360107421875019
0.1666	-0.000331420898437532
0.1667	-0.000505676269531289
0.1668	-0.000296020507812531
0.1669	-4.91333007812764e-05
0.167	-7.87353515625342e-05
0.1671	-0.000101013183593771
0.1672	1.73950195312212e-05
0.1673	5.79833984374689e-05
0.1674	0.000164794921875003
0.1675	-4.36401367187788e-05
0.1676	-7.99560546875166e-05
0.1677	-1.06811523437698e-05
0.1678	6.59179687499869e-05
0.1679	-3.05175781276611e-07
0.168	-0.000283508300781269
0.1681	-0.000269470214843768
0.1682	-3.32641601562796e-05
0.1683	-0.00012115478515626
0.1684	-7.90405273437848e-05
0.1685	-0.000228271484375017
0.1686	-5.06591796875207e-05
0.1687	5.49316406247852e-06
0.1688	-1.46484375000283e-05
0.1689	-6.25610351562807e-05
0.169	-1.34277343750129e-05
0.1691	0.000125122070312486
0.1692	0.00017211914062498
0.1693	-4.94384765625105e-05
0.1694	-0.000305480957031259
0.1695	0.000608520507812468
0.1696	0.000117492675781219
0.1697	0.000232543945312483
0.1698	0.00112335205078125
0.1699	0.00379089355468748
0.17	0.00789245605468747
0.1701	0.0144509887695312
0.1702	0.0232687377929687
0.1703	0.0333685302734375
0.1704	0.0445217895507812
0.1705	0.0554513549804687
0.1706	0.065123291015625
0.1707	0.0732357788085937
0.1708	0.0797360229492187
0.1709	0.0854296875
0.171	0.0895599365234375
0.1711	0.094205322265625
0.1712	0.0989617919921875
0.1713	0.103312072753906
0.1714	0.107448120117187
0.1715	0.110360717773437
0.1716	0.11116455078125
0.1717	0.111167297363281
0.1718	0.107287902832031
0.1719	0.0977960205078125
0.172	0.0837326049804687
0.1721	0.0627218627929687
0.1722	0.036641845703125
0.1723	0.00660858154296874
0.1724	-0.02539306640625
0.1725	-0.0566213989257813
0.1726	-0.0853173828125
0.1727	-0.109788208007813
0.1728	-0.128761291503906
0.1729	-0.140939331054688
0.173	-0.146635437011719
0.1731	-0.147089233398438
0.1732	-0.142392883300781
0.1733	-0.133690185546875
0.1734	-0.121986999511719
0.1735	-0.108078308105469
0.1736	-0.093470458984375
0.1737	-0.0783267211914063
0.1738	-0.0636679077148438
0.1739	-0.0500527954101563
0.174	-0.0379800415039063
0.1741	-0.0277581787109375
0.1742	-0.0188140869140625
0.1743	-0.01178466796875
0.1744	-0.00635406494140625
0.1745	-0.00234222412109375
0.1746	0.000415649414062488
0.1747	0.00242706298828123
0.1748	0.00355285644531245
0.1749	0.00375183105468748
0.175	0.00375335693359374
0.1751	0.00330108642578124
0.1752	0.00307495117187499
0.1753	0.00231719970703123
0.1754	0.00157562255859373
0.1755	0.00103332519531246
0.1756	0.000659484863281243
0.1757	0.000285644531249993
0.1758	-0.000194396972656267
0.1759	-0.000489196777343784
0.176	-0.000516357421875027
0.1761	-0.000606689453125017
0.1762	-0.000560607910156261
0.1763	-0.000754089355468771
0.1764	-0.000664062500000015
0.1765	-0.000362243652343783
0.1766	-0.000475158691406266
0.1767	-0.000468444824218759
0.1768	-0.000376586914062513
0.1769	-0.000124816894531285
0.177	-7.08007812500215e-05
0.1771	-0.000206604003906272
0.1772	-6.74438476562711e-05
0.1773	5.98144531249812e-05
0.1774	0.000180969238281222
0.1775	0.00015258789062497
0.1776	4.51660156249728e-05
0.1777	0.000134582519531243
0.1778	0.000270080566406213
0.1779	0.000263061523437483
0.178	8.78906249999895e-05
0.1781	6.3781738281218e-05
0.1782	0.000245971679687476
0.1783	0.000278625488281228
0.1784	0.000202331542968723
0.1785	4.05883789062174e-05
0.1786	0.000148620605468733
0.1787	0.00026031494140624
0.1788	9.21630859374656e-05
0.1789	4.39453124999739e-05
0.179	0.000123901367187482
0.1791	8.42285156249763e-05
0.1792	0.00024414062499997
0.1793	8.14819335937219e-05
0.1794	-0.000212097167968786
0.1795	0.000596008300781212
0.1796	-3.29589843750117e-05
0.1797	0.000247802734374972
0.1798	0.00111602783203124
0.1799	0.00357177734374996
0.18	0.00774230957031248
0.1801	0.0143484497070312
0.1802	0.0230230712890625
0.1803	0.0331948852539062
0.1804	0.0443389892578125
0.1805	0.0553964233398437
0.1806	0.065008544921875
0.1807	0.0730667114257812
0.1808	0.0795965576171875
0.1809	0.0853555297851562
0.181	0.089481201171875
0.1811	0.0940542602539062
0.1812	0.0988644409179687
0.1813	0.103211975097656
0.1814	0.107440185546875
0.1815	0.110040283203125
0.1816	0.111311950683594
0.1817	0.111041564941406
0.1818	0.107209777832031
0.1819	0.0978457641601562
0.182	0.08369873046875
0.1821	0.0626739501953125
0.1822	0.0366970825195312
0.1823	0.006666259765625
0.1824	-0.025364990234375
0.1825	-0.05680908203125
0.1826	-0.0853225708007813
0.1827	-0.109876708984375
0.1828	-0.128772888183594
0.1829	-0.141011657714844
0.183	-0.146783142089844
0.1831	-0.147121887207031
0.1832	-0.142335510253906
0.1833	-0.133616638183594
0.1834	-0.121825866699219
0.1835	-0.108015747070313
0.1836	-0.0930853271484375
0.1837	-0.0781137084960938
0.1838	-0.063489990234375
0.1839	-0.049827880859375
0.184	-0.0378384399414063
0.1841	-0.0275802612304688
0.1842	-0.0188812255859375
0.1843	-0.01184814453125
0.1844	-0.00633483886718752
0.1845	-0.00256195068359379
0.1846	0.000299072265624997
0.1847	0.00219757080078123
0.1848	0.00335632324218748
0.1849	0.00372802734374998
0.185	0.00354949951171874
0.1851	0.00336730957031248
0.1852	0.00299835205078124
0.1853	0.00239746093749998
0.1854	0.00172271728515623
0.1855	0.00104522705078121
0.1856	0.000754699707031223
0.1857	0.00030548095703122
0.1858	-4.51660156249954e-05
0.1859	-0.000380249023437515
0.186	-0.000370178222656278
0.1861	-0.000407409667968791
0.1862	-0.000446166992187522
0.1863	-0.000456848144531266
0.1864	-0.000328369140625021
0.1865	-0.000284118652343782
0.1866	-0.000110473632812533
0.1867	-0.000111694335937537
0.1868	-0.00010528564453127
0.1869	5.09643554687383e-05
0.187	0.000108642578125004
0.1871	7.7514648437485e-05
0.1872	3.99780273437319e-05
0.1873	9.39941406249778e-05
0.1874	0.000285949707031244
0.1875	0.000147094726562471
0.1876	1.86157226562313e-05
0.1877	6.46972656249663e-05
0.1878	0.000309753417968714
0.1879	0.000207824707031242
0.188	4.33349609374823e-05
0.1881	-1.25122070312542e-05
0.1882	0.000154724121093732
0.1883	0.000169982910156216
0.1884	0.000149841308593726
0.1885	-0.000148315429687504
0.1886	2.44140624999856e-05
0.1887	0.00018676757812496
0.1888	9.70458984374725e-05
0.1889	8.54492187496707e-06
0.189	2.16674804687208e-05
0.1891	6.13403320312263e-05
0.1892	0.000158386230468724
0.1893	-6.10351562503088e-06
0.1894	-5.70678710937718e-05
0.1895	8.17871093749725e-05
0.1896	0.000196228027343739
0.1897	-2.22778320312506e-05
0.1898	-6.7443847656265e-05
0.1899	-0.000117492675781259
0.19	9.18579101562315e-05
0.1901	-0.000119018554687531
0.1902	-0.00011718750000003
0.1903	-0.000237731933593779
0.1904	-0.000109558105468757
0.1905	-4.02832031250163e-05
0.1906	-0.000256958007812522
0.1907	-0.000206909179687517
0.1908	-0.000168457031250027
0.1909	6.65283203124837e-05
0.191	1.43432617187101e-05
0.1911	-0.000153503417968767
0.1912	6.80541992187393e-05
0.1913	0.000232543945312488
0.1914	0.000325317382812487
0.1915	0.000220642089843739
0.1916	0.000147094726562489
0.1917	0.000368957519531224
0.1918	0.000381469726562491
0.1919	9.12475585937347e-05
0.192	0.000139770507812473
0.1921	6.50024414062395e-05
0.1922	0.000208129882812455
0.1923	2.62451171874761e-05
0.1924	-6.22558593750405e-05
0.1925	2.62451171874701e-05
0.1926	7.20214843749874e-05
0.1927	0.000105590820312471
0.1928	-0.000146484375000026
0.1929	-0.000199279785156279
0.193	7.56835937499945e-05
0.1931	-4.02832031250215e-05
0.1932	1.58691406249769e-05
0.1933	-0.000184326171875024
0.1934	3.08227539062315e-05
0.1935	0.000180969238281217
0.1936	3.78417968749795e-05
0.1937	0.000133972167968735
0.1938	0.000139160156249987
0.1939	0.000273742675781221
0.194	0.000312194824218734
0.1941	1.00708007812556e-05
0.1942	0.000219421386718724
0.1943	0.000208435058593739
0.1944	0.000230407714843725
0.1945	4.76074218749758e-05
0.1946	-4.24194335937626e-05
0.1947	-1.19018554687851e-05
0.1948	3.9367675781235e-05
0.1949	-5.34057617187526e-05
0.195	-0.000174560546875005
0.1951	-0.000335693359375036
0.1952	2.2277832031228e-05
0.1953	-0.000101928710937502
0.1954	-0.000278015136718776
0.1955	-0.000311279296875008
0.1956	-0.000321960449218776
0.1957	-0.000140075683593757
0.1958	-0.000357666015625022
0.1959	-0.000320129394531252
0.196	-0.000209655761718767
0.1961	-0.000227355957031264
0.1962	4.5776367187363e-06
0.1963	-0.000227355957031286
0.1964	-6.7443847656265e-05
0.1965	0.000238037109374992
0.1966	0.000232238769531237
0.1967	6.1645507812483e-05
0.1968	9.88769531249795e-05
0.1969	0.000236206054687479
0.197	0.000269775390624984
0.1971	0.000163574218749993
0.1972	0.000205688476562468
0.1973	0.000157775878906227
0.1974	0.000356445312499972
0.1975	0.000299072265624975
0.1976	3.29589843749778e-05
0.1977	0.00017700195312498
0.1978	0.000183715820312488
0.1979	0.000188293457031238
0.198	8.91113281249719e-05
0.1981	-7.44628906250181e-05
0.1982	0.000213012695312467
0.1983	0.000162048339843732
0.1984	5.21850585937312e-05
0.1985	-5.73730468750233e-05
0.1986	-9.33837890625261e-05
0.1987	0.000159301757812494
0.1988	0.000122680664062472
0.1989	-6.19506835937899e-05
0.199	-7.29370117187799e-05
0.1991	-2.44140625002814e-06
0.1992	0.00014221191406247
0.1993	1.77001953124614e-05
0.1994	-0.00040740966796877
0.1995	0.000523376464843725
0.1996	-0.000101928710937507
0.1997	0.000197448730468733
0.1998	0.00105316162109374
[truncated: 23,501 more rows]
