# Supplementary material for: Implementation of an Open-Source Multiplexing Ion Gate Control for High Kinetic Energy Ion Mobility Spectrometry (HiKE-IMS)
Source: J Am Soc Mass Spectrom. 2023 Jun 5;34(7):1283–94. doi: 10.1021/jasms.3c00013 (PMC10326917; doi:10.1021/jasms.3c00013)
Supplement: Supplementary file 1 — js3c00013_si_001.zip [file js3c00013_si_001.zip › js3c00013_si_001/Code/Cinnemaldehyde/B8O10L10IHT2022-08-16cinRR50DR80.csv]

Time	Inten
0	0.206475524902344
0.0001	0.218780212402344
0.0002	0.231024169921875
0.0003	0.243424377441406
0.0004	0.255487365722656
0.0005	0.267490844726562
0.0006	0.279584350585938
0.0007	0.291682739257813
0.0008	0.303109741210937
0.0009	0.314250793457031
0.001	0.325489807128906
0.0011	0.336713256835938
0.0012	0.347286987304687
0.0013	0.357541809082031
0.0014	0.367287292480469
0.0015	0.376712951660156
0.0016	0.385369873046875
0.0017	0.392879028320313
0.0018	0.399460754394531
0.0019	0.40513916015625
0.002	0.409497680664062
0.0021	0.412513122558594
0.0022	0.413890380859375
0.0023	0.41375244140625
0.0024	0.412095947265625
0.0025	0.408792114257812
0.0026	0.403298034667969
0.0027	0.396202697753906
0.0028	0.387597351074219
0.0029	0.377027893066406
0.003	0.364810485839844
0.0031	0.350963134765625
0.0032	0.335651550292969
0.0033	0.319471435546875
0.0034	0.30228515625
0.0035	0.284570922851562
0.0036	0.266046752929687
0.0037	0.247317810058594
0.0038	0.228367614746094
0.0039	0.209181213378906
0.004	0.190521240234375
0.0041	0.172608642578125
0.0042	0.15548095703125
0.0043	0.139125671386719
0.0044	0.1239111328125
0.0045	0.109979553222656
0.0046	0.0974212646484375
0.0047	0.0860833740234375
0.0048	0.0760037231445312
0.0049	0.0674127197265625
0.005	0.0601544189453125
0.0051	0.0543069458007812
0.0052	0.0490768432617187
0.0053	0.0450799560546875
0.0054	0.0420416259765625
0.0055	0.0399105834960937
0.0056	0.0379605102539063
0.0057	0.03651123046875
0.0058	0.0354751586914062
0.0059	0.0346841430664062
0.006	0.0339166259765625
0.0061	0.0331375122070313
0.0062	0.0319223022460938
0.0063	0.03098876953125
0.0064	0.0298089599609375
0.0065	0.0281353759765625
0.0066	0.0264138793945312
0.0067	0.0246517944335937
0.0068	0.0227334594726562
0.0069	0.0206866455078125
0.007	0.0183367919921875
0.0071	0.016318359375
0.0072	0.0141690063476562
0.0073	0.0124249267578125
0.0074	0.0106158447265625
0.0075	0.00910736083984375
0.0076	0.00809173583984374
0.0077	0.00756927490234376
0.0078	0.00706512451171876
0.0079	0.0070965576171875
0.008	0.0076708984375
0.0081	0.00907379150390625
0.0082	0.0104534912109375
0.0083	0.0125860595703125
0.0084	0.015159912109375
0.0085	0.018485107421875
0.0086	0.0222994995117188
0.0087	0.0263397216796875
0.0088	0.0310250854492188
0.0089	0.0365615844726563
0.009	0.0424850463867187
0.0091	0.0486843872070312
0.0092	0.0552813720703125
0.0093	0.062613525390625
0.0094	0.0705136108398438
0.0095	0.0787490844726562
0.0096	0.08784912109375
0.0097	0.0967974853515625
0.0098	0.107670288085938
0.0099	0.120546569824219
0.01	0.134991149902344
0.0101	0.152934265136719
0.0102	0.173319396972656
0.0103	0.195658874511719
0.0104	0.219365539550781
0.0105	0.241655883789062
0.0106	0.265383911132813
0.0107	0.286301574707031
0.0108	0.306056213378906
0.0109	0.324827575683594
0.011	0.34252197265625
0.0111	0.361051940917969
0.0112	0.379173278808594
0.0113	0.396756286621094
0.0114	0.413059692382812
0.0115	0.429776000976563
0.0116	0.44146728515625
0.0117	0.452416687011719
0.0118	0.457855224609375
0.0119	0.457096252441406
0.012	0.450143127441406
0.0121	0.4347607421875
0.0122	0.41223388671875
0.0123	0.384555969238281
0.0124	0.353437805175781
0.0125	0.320727233886719
0.0126	0.289313354492187
0.0127	0.260631713867187
0.0128	0.235376892089844
0.0129	0.214302368164063
0.013	0.197520751953125
0.0131	0.184690856933594
0.0132	0.175600891113281
0.0133	0.169459838867188
0.0134	0.164991760253906
0.0135	0.161482849121094
0.0136	0.158335571289063
0.0137	0.155088500976563
0.0138	0.151049499511719
0.0139	0.145769653320312
0.014	0.1392236328125
0.0141	0.131875
0.0142	0.1233837890625
0.0143	0.113894958496094
0.0144	0.103981323242188
0.0145	0.093695068359375
0.0146	0.0836746215820313
0.0147	0.0739389038085937
0.0148	0.0642800903320312
0.0149	0.0555316162109375
0.015	0.0475103759765625
0.0151	0.04063232421875
0.0152	0.0339987182617187
0.0153	0.0283831787109375
0.0154	0.0237939453125
0.0155	0.019735107421875
0.0156	0.0161083984375
0.0157	0.0129833984375
0.0158	0.010108642578125
0.0159	0.00764251708984375
0.016	0.00511871337890624
0.0161	0.0024517822265625
0.0162	-0.000376586914062504
0.0163	-0.00313415527343749
0.0164	-0.00595001220703124
0.0165	-0.00938629150390625
0.0166	-0.0129248046875
0.0167	-0.0164547729492188
0.0168	-0.02018798828125
0.0169	-0.0240069580078125
0.017	-0.0281832885742188
0.0171	-0.0319833374023438
0.0172	-0.0355282592773438
0.0173	-0.0391604614257813
0.0174	-0.0424887084960937
0.0175	-0.0456472778320312
0.0176	-0.0480316162109375
0.0177	-0.0500375366210937
0.0178	-0.0517572021484375
0.0179	-0.0530728149414062
0.018	-0.0535000610351562
0.0181	-0.0533547973632813
0.0182	-0.0529513549804688
0.0183	-0.0518807983398437
0.0184	-0.0503652954101562
0.0185	-0.04792236328125
0.0186	-0.0452642822265625
0.0187	-0.0424392700195313
0.0188	-0.0390487670898438
0.0189	-0.0354696655273437
0.019	-0.0312185668945312
0.0191	-0.02727294921875
0.0192	-0.023292236328125
0.0193	-0.0191262817382813
0.0194	-0.0151620483398437
0.0195	-0.0110354614257813
0.0196	-0.00740386962890625
0.0197	-0.00408935546875
0.0198	-3.05175781256661e-07
0.0199	0.00512054443359375
0.02	0.0111209106445312
0.0201	0.0193508911132813
0.0202	0.029122314453125
0.0203	0.0398629760742188
0.0204	0.0510137939453125
0.0205	0.0601235961914063
0.0206	0.0693777465820312
0.0207	0.0753067016601562
0.0208	0.0794552612304688
0.0209	0.081944580078125
0.021	0.0831729125976562
0.0211	0.0846182250976563
0.0212	0.0854486083984375
0.0213	0.0856167602539062
0.0214	0.0849307250976563
0.0215	0.0849148559570312
0.0216	0.0805960083007813
0.0217	0.0764212036132813
0.0218	0.0678067016601563
0.0219	0.0542413330078125
0.022	0.0359951782226562
0.0221	0.01093994140625
0.0222	-0.0192794799804688
0.0223	-0.052801513671875
0.0224	-0.0875668334960937
0.0225	-0.121370849609375
0.0226	-0.152642822265625
0.0227	-0.179037170410156
0.0228	-0.199328308105469
0.0229	-0.21327392578125
0.023	-0.22042724609375
0.0231	-0.221737365722656
0.0232	-0.217576293945312
0.0233	-0.208665771484375
0.0234	-0.196658020019531
0.0235	-0.182402648925781
0.0236	-0.166927795410156
0.0237	-0.150732116699219
0.0238	-0.134502563476562
0.0239	-0.11969970703125
0.024	-0.105651245117188
0.0241	-0.0925799560546875
0.0242	-0.0811062622070312
0.0243	-0.0708248901367187
0.0244	-0.0619345092773438
0.0245	-0.0539617919921875
0.0246	-0.0466305541992188
0.0247	-0.0400054931640625
0.0248	-0.0340975952148438
0.0249	-0.0285626220703125
0.025	-0.0232632446289062
0.0251	-0.0176931762695312
0.0252	-0.0128823852539063
0.0253	-0.00810760498046875
0.0254	-0.00334472656249998
0.0255	0.0014764404296875
0.0256	0.00581970214843749
0.0257	0.00974945068359374
0.0258	0.0136102294921875
0.0259	0.017042236328125
0.026	0.0201602172851563
0.0261	0.0224832153320313
0.0262	0.0242190551757812
0.0263	0.02583984375
0.0264	0.0268453979492188
0.0265	0.0272549438476563
0.0266	0.0270587158203125
0.0267	0.0266162109375
0.0268	0.0259713745117187
0.0269	0.0249459838867188
0.027	0.0234521484375
0.0271	0.0220556640625
0.0272	0.0204403686523437
0.0273	0.0191348266601562
0.0274	0.0175628662109375
0.0275	0.0160699462890625
0.0276	0.015279541015625
0.0277	0.0144558715820312
0.0278	0.01388427734375
0.0279	0.0136245727539062
0.028	0.0138119506835938
0.0281	0.0148663330078125
0.0282	0.0158859252929688
0.0283	0.0174380493164063
0.0284	0.0195730590820312
0.0285	0.0223654174804687
0.0286	0.0257302856445313
0.0287	0.0293960571289063
0.0288	0.033564453125
0.0289	0.0386553955078125
0.029	0.0441278076171875
0.0291	0.0502117919921875
0.0292	0.05649658203125
0.0293	0.063602294921875
0.0294	0.071298828125
0.0295	0.0798538208007812
0.0296	0.0886660766601562
0.0297	0.0979244995117187
0.0298	0.108695983886719
0.0299	0.121885070800781
0.03	0.136759948730469
0.0301	0.154912719726563
0.0302	0.175606384277344
0.0303	0.198413391113281
0.0304	0.222545471191406
0.0305	0.245537414550781
0.0306	0.269676208496094
0.0307	0.291235046386719
0.0308	0.311429748535156
0.0309	0.330868530273437
0.031	0.349061279296875
0.0311	0.368260803222656
0.0312	0.386941223144531
0.0313	0.404951782226562
0.0314	0.421716003417969
0.0315	0.438569030761719
0.0316	0.450871887207031
0.0317	0.462066345214844
0.0318	0.467635803222656
0.0319	0.46705078125
0.032	0.460128479003906
0.0321	0.444732971191406
0.0322	0.422197570800781
0.0323	0.394330444335938
0.0324	0.362925109863281
0.0325	0.330039978027344
0.0326	0.297941589355469
0.0327	0.268777160644531
0.0328	0.242990417480469
0.0329	0.2212890625
0.033	0.203988647460937
0.0331	0.190430603027344
0.0332	0.180578918457031
0.0333	0.173561401367188
0.0334	0.168294982910156
0.0335	0.163782958984375
0.0336	0.159507751464844
0.0337	0.155028686523437
0.0338	0.149685974121094
0.0339	0.142853088378906
0.034	0.134707946777344
0.0341	0.125391845703125
0.0342	0.114967651367188
0.0343	0.103418884277344
0.0344	0.0910223388671875
0.0345	0.0781195068359375
0.0346	0.0653701782226563
0.0347	0.0526876831054688
0.0348	0.0401290893554687
0.0349	0.0281338500976563
0.035	0.0171469116210937
0.0351	0.0071697998046875
0.0352	-0.00235595703124998
0.0353	-0.0107305908203125
0.0354	-0.01797119140625
0.0355	-0.0240185546875
0.0356	-0.029200439453125
0.0357	-0.0336410522460937
0.0358	-0.0372323608398438
0.0359	-0.0398422241210937
0.036	-0.0416470336914062
0.0361	-0.04320556640625
0.0362	-0.0443035888671875
0.0363	-0.0446121215820312
0.0364	-0.0444082641601562
0.0365	-0.044039306640625
0.0366	-0.0435684204101563
0.0367	-0.04256103515625
0.0368	-0.041224365234375
0.0369	-0.0396884155273438
0.037	-0.038228759765625
0.0371	-0.0364578247070312
0.0372	-0.034425048828125
0.0373	-0.0319631958007812
0.0374	-0.0297015380859375
0.0375	-0.02736328125
0.0376	-0.024580078125
0.0377	-0.0215390014648438
0.0378	-0.0184814453125
0.0379	-0.0152273559570312
0.038	-0.0117227172851563
0.0381	-0.00774536132812501
0.0382	-0.00367340087890627
0.0383	0.0005645751953125
0.0384	0.0051129150390625
0.0385	0.0101773071289062
0.0386	0.0154428100585938
0.0387	0.0209130859375
0.0388	0.0267471313476562
0.0389	0.0329519653320313
0.039	0.0398751831054687
0.0391	0.0467828369140625
0.0392	0.05388427734375
0.0393	0.061563720703125
0.0394	0.0697232055664062
0.0395	0.07870849609375
0.0396	0.0875784301757813
0.0397	0.0970745849609375
0.0398	0.108052062988281
0.0399	0.121072082519531
0.04	0.135994262695313
0.0401	0.154085998535156
0.0402	0.174608764648437
0.0403	0.197190551757813
0.0404	0.221055908203125
0.0405	0.244195556640625
0.0406	0.267939147949219
0.0407	0.2892236328125
0.0408	0.309429321289062
0.0409	0.328489990234375
0.041	0.346614685058594
0.0411	0.365489501953125
0.0412	0.384086608886719
0.0413	0.401979064941406
0.0414	0.418684387207031
0.0415	0.435276489257812
0.0416	0.447348022460938
0.0417	0.458398742675781
0.0418	0.4640478515625
0.0419	0.463178405761719
0.042	0.456199035644531
0.0421	0.440737609863281
0.0422	0.4180859375
0.0423	0.390132141113281
0.0424	0.358612365722656
0.0425	0.325805969238281
0.0426	0.293662719726562
0.0427	0.264559020996094
0.0428	0.238792724609375
0.0429	0.217200317382812
0.043	0.20018798828125
0.0431	0.186921691894531
0.0432	0.177566223144531
0.0433	0.171156005859375
0.0434	0.166705932617188
0.0435	0.163446655273437
0.0436	0.160267944335937
0.0437	0.15728759765625
0.0438	0.153884887695313
0.0439	0.149148254394531
0.044	0.143388671875
0.0441	0.136849365234375
0.0442	0.129429931640625
0.0443	0.121285400390625
0.0444	0.112583312988281
0.0445	0.103637390136719
0.0446	0.0950531005859375
0.0447	0.0868649291992188
0.0448	0.0790087890625
0.0449	0.0717877197265625
0.045	0.0656707763671875
0.0451	0.0604849243164063
0.0452	0.0561007690429688
0.0453	0.0524734497070312
0.0454	0.049776611328125
0.0455	0.0481436157226562
0.0456	0.0469342041015625
0.0457	0.045848388671875
0.0458	0.0453778076171875
0.0459	0.0450701904296875
0.046	0.045096435546875
0.0461	0.0448056030273437
0.0462	0.0442596435546875
0.0463	0.04399169921875
0.0464	0.0434906005859375
0.0465	0.04268310546875
0.0466	0.041412353515625
0.0467	0.0401754760742188
0.0468	0.0390048217773437
0.0469	0.0375393676757812
0.047	0.035858154296875
0.0471	0.0343313598632813
0.0472	0.032928466796875
0.0473	0.0318875122070313
0.0474	0.0309213256835937
0.0475	0.030224609375
0.0476	0.0302532958984375
0.0477	0.0307742309570312
0.0478	0.0317764282226563
0.0479	0.033394775390625
0.048	0.0356707763671875
0.0481	0.039053955078125
0.0482	0.0429934692382812
0.0483	0.0476712036132813
0.0484	0.0530010986328125
0.0485	0.059263916015625
0.0486	0.0665988159179688
0.0487	0.0744345092773437
0.0488	0.0828494262695313
0.0489	0.0921536254882812
0.049	0.1022509765625
0.0491	0.112871704101562
0.0492	0.123722229003906
0.0493	0.135126953125
0.0494	0.146864013671875
0.0495	0.15972900390625
0.0496	0.171920166015625
0.0497	0.184581604003906
0.0498	0.1982373046875
0.0499	0.213864135742187
0.05	0.23059814453125
0.0501	0.250057678222656
0.0502	0.271448669433594
0.0503	0.294361267089844
0.0504	0.317842712402344
0.0505	0.339929809570312
0.0506	0.362193603515625
0.0507	0.382000122070312
0.0508	0.400138549804688
0.0509	0.417089538574219
0.051	0.432272338867188
0.0511	0.447795104980469
0.0512	0.462857360839844
0.0513	0.476864624023438
0.0514	0.48958984375
0.0515	0.501835021972656
0.0516	0.509917602539062
0.0517	0.516908874511719
0.0518	0.518422241210937
0.0519	0.513723754882813
0.052	0.502796020507812
0.0521	0.483869018554687
0.0522	0.457775573730469
0.0523	0.426575622558594
0.0524	0.391844482421875
0.0525	0.356141662597656
0.0526	0.321114196777344
0.0527	0.289151306152344
0.0528	0.261249084472656
0.0529	0.237642211914062
0.053	0.218541259765625
0.0531	0.203249206542969
0.0532	0.1918603515625
0.0533	0.183288879394531
0.0534	0.176865234375
0.0535	0.171173095703125
0.0536	0.165728454589844
0.0537	0.16013671875
0.0538	0.153873291015625
0.0539	0.146341247558594
0.054	0.137291870117187
0.0541	0.127204284667969
0.0542	0.116086120605469
0.0543	0.103881530761719
0.0544	0.0908151245117187
0.0545	0.077291259765625
0.0546	0.0640280151367187
0.0547	0.0507797241210937
0.0548	0.0377740478515625
0.0549	0.0254348754882812
0.055	0.014031982421875
0.0551	0.003695068359375
0.0552	-0.00589508056640625
0.0553	-0.01443603515625
0.0554	-0.0219027709960938
0.0555	-0.0282254028320312
0.0556	-0.0335263061523438
0.0557	-0.0381201171875
0.0558	-0.0419229125976562
0.0559	-0.0448660278320313
0.056	-0.046993408203125
0.0561	-0.0488027954101563
0.0562	-0.0502935791015625
0.0563	-0.0513327026367188
0.0564	-0.0518701171875
0.0565	-0.0523776245117188
0.0566	-0.0529547119140625
0.0567	-0.0532867431640625
0.0568	-0.053536376953125
0.0569	-0.0537237548828125
0.057	-0.05420654296875
0.0571	-0.0547354125976562
0.0572	-0.0552972412109375
0.0573	-0.0557028198242188
0.0574	-0.0565176391601563
0.0575	-0.0576568603515625
0.0576	-0.058531494140625
0.0577	-0.05936279296875
0.0578	-0.0604135131835938
0.0579	-0.0618246459960937
0.058	-0.0629495239257813
0.0581	-0.0641073608398438
0.0582	-0.06511962890625
0.0583	-0.066427001953125
0.0584	-0.06766845703125
0.0585	-0.06868408203125
0.0586	-0.0696829223632813
0.0587	-0.0706747436523437
0.0588	-0.0717974853515625
0.0589	-0.0726858520507813
0.059	-0.0733746337890625
0.0591	-0.07407958984375
0.0592	-0.0750515747070312
0.0593	-0.0757144165039062
0.0594	-0.076573486328125
0.0595	-0.0762820434570312
0.0596	-0.0771621704101562
0.0597	-0.0774615478515625
0.0598	-0.0767120361328125
0.0599	-0.0743798828125
0.06	-0.0705880737304688
0.0601	-0.0640936279296875
0.0602	-0.0555001831054687
0.0603	-0.0451925659179687
0.0604	-0.0340167236328125
0.0605	-0.0237432861328125
0.0606	-0.0134228515625
0.0607	-0.00578613281249998
0.0608	0.000880737304687504
0.0609	0.00646484375
0.061	0.0106741333007812
0.0611	0.01541748046875
0.0612	0.02028564453125
0.0613	0.0245993041992187
0.0614	0.0282571411132813
0.0615	0.0320236206054688
0.0616	0.0323776245117187
0.0617	0.0325064086914063
0.0618	0.028416748046875
0.0619	0.0189755249023437
0.062	0.00488616943359375
0.0621	-0.0159774780273438
0.0622	-0.0423526000976563
0.0623	-0.0722830200195313
0.0624	-0.10377685546875
0.0625	-0.134412231445313
0.0626	-0.162636413574219
0.0627	-0.186405639648437
0.0628	-0.204530029296875
0.0629	-0.216157531738281
0.063	-0.221272583007812
0.0631	-0.220846557617187
0.0632	-0.21510498046875
0.0633	-0.205004272460937
0.0634	-0.191511840820313
0.0635	-0.176104736328125
0.0636	-0.159683227539063
0.0637	-0.142621459960938
0.0638	-0.12588623046875
0.0639	-0.110115051269531
0.064	-0.0956381225585937
0.0641	-0.0824618530273438
0.0642	-0.0704571533203125
0.0643	-0.0598095703125
0.0644	-0.050609130859375
0.0645	-0.0426089477539063
0.0646	-0.0350714111328125
0.0647	-0.0282064819335937
0.0648	-0.0219705200195312
0.0649	-0.0162637329101562
0.065	-0.0107412719726562
0.0651	-0.0051318359375
0.0652	0.000184936523437498
0.0653	0.005245361328125
0.0654	0.0101345825195313
0.0655	0.0151806640625
0.0656	0.0199261474609375
0.0657	0.0242379760742187
0.0658	0.0280780029296875
0.0659	0.0318511962890625
0.066	0.0352288818359375
0.0661	0.0380508422851563
0.0662	0.0399639892578125
0.0663	0.0416647338867188
0.0664	0.0431515502929687
0.0665	0.0439657592773438
0.0666	0.0441336059570313
0.0667	0.0439163208007813
0.0668	0.0436419677734375
0.0669	0.0431845092773437
0.067	0.042344970703125
0.0671	0.0414230346679688
0.0672	0.0406039428710938
0.0673	0.040123291015625
0.0674	0.0397250366210937
0.0675	0.0393411254882813
0.0676	0.0397900390625
0.0677	0.0407119750976563
0.0678	0.0420635986328125
0.0679	0.0438812255859375
0.068	0.0463980102539062
0.0681	0.0497320556640625
0.0682	0.0539569091796875
0.0683	0.0586370849609375
0.0684	0.0641445922851563
0.0685	0.0706088256835938
0.0686	0.077894287109375
0.0687	0.085791015625
0.0688	0.0943710327148438
0.0689	0.103720092773437
0.069	0.113830261230469
0.0691	0.124494018554688
0.0692	0.135506286621094
0.0693	0.146993713378906
0.0694	0.158821105957031
0.0695	0.17183349609375
0.0696	0.184084777832031
0.0697	0.196929931640625
0.0698	0.210718078613281
0.0699	0.226378479003906
0.07	0.243444519042969
0.0701	0.263011474609375
0.0702	0.284513854980469
0.0703	0.307413635253906
0.0704	0.330762939453125
0.0705	0.353478698730469
0.0706	0.375822448730469
0.0707	0.395470275878906
0.0708	0.413678894042969
0.0709	0.430684509277344
0.071	0.445545959472656
0.0711	0.460958251953125
0.0712	0.475650024414062
0.0713	0.489155578613281
0.0714	0.501666564941406
0.0715	0.513175048828125
0.0716	0.52041015625
0.0717	0.526959838867187
0.0718	0.527714233398437
0.0719	0.522037048339844
0.072	0.510378723144531
0.0721	0.490406494140625
0.0722	0.46360107421875
0.0723	0.431346435546875
0.0724	0.395704345703125
0.0725	0.359017333984375
0.0726	0.322987365722656
0.0727	0.290126647949219
0.0728	0.261322021484375
0.0729	0.236873168945313
0.073	0.217229614257813
0.0731	0.201585693359375
0.0732	0.189737854003906
0.0733	0.181168518066406
0.0734	0.174919128417969
0.0735	0.169928283691406
0.0736	0.165107421875
0.0737	0.160632934570313
0.0738	0.155784606933594
0.0739	0.149953308105469
0.074	0.143024291992187
0.0741	0.135286865234375
0.0742	0.126741638183594
0.0743	0.117669677734375
0.0744	0.107943725585938
0.0745	0.0978125
0.0746	0.0881661987304687
0.0747	0.07883056640625
0.0748	0.0699380493164062
0.0749	0.0613412475585937
0.075	0.0538845825195313
0.0751	0.0473211669921875
0.0752	0.0414810180664063
0.0753	0.0362005615234375
0.0754	0.0316461181640625
0.0755	0.027891845703125
0.0756	0.0246719360351562
0.0757	0.0216839599609375
0.0758	0.01872802734375
0.0759	0.0162075805664063
0.076	0.0137835693359375
0.0761	0.0111624145507812
0.0762	0.0082342529296875
0.0763	0.0052215576171875
0.0764	0.00220733642578125
0.0765	-0.001068115234375
0.0766	-0.004727783203125
0.0767	-0.00857940673828123
0.0768	-0.0122982788085937
0.0769	-0.0161993408203125
0.077	-0.0201156616210938
0.0771	-0.0241375732421875
0.0772	-0.027845458984375
0.0773	-0.0311141967773437
0.0774	-0.0343612670898437
0.0775	-0.03731689453125
0.0776	-0.0397732543945313
0.0777	-0.0417221069335938
0.0778	-0.042998046875
0.0779	-0.0441644287109375
0.078	-0.044664306640625
0.0781	-0.0444110107421875
0.0782	-0.0435025024414062
0.0783	-0.0421939086914062
0.0784	-0.0404254150390625
0.0785	-0.0379833984375
0.0786	-0.034937744140625
0.0787	-0.0314935302734375
0.0788	-0.0279336547851562
0.0789	-0.0238833618164063
0.079	-0.019427490234375
0.0791	-0.0147750854492187
0.0792	-0.0102667236328125
0.0793	-0.00602508544921875
0.0794	-0.00129547119140624
0.0795	0.00303649902343751
0.0796	0.00704162597656249
0.0797	0.0105145263671875
0.0798	0.013936767578125
0.0799	0.0168170166015625
0.08	0.019205322265625
0.0801	0.0207339477539062
0.0802	0.0216567993164063
0.0803	0.0222030639648438
0.0804	0.0220663452148437
0.0805	0.0212567138671875
0.0806	0.0194915771484375
0.0807	0.0174725341796875
0.0808	0.0149899291992188
0.0809	0.011689453125
0.081	0.0079840087890625
0.0811	0.00394622802734375
0.0812	-0.000108947753906255
0.0813	-0.0047796630859375
0.0814	-0.00961914062499999
0.0815	-0.01453369140625
0.0816	-0.0193511962890625
0.0817	-0.0241690063476563
0.0818	-0.0290576171875
0.0819	-0.0338308715820313
0.082	-0.0383175659179688
0.0821	-0.0424822998046875
0.0822	-0.046583251953125
0.0823	-0.0505712890625
0.0824	-0.0540115356445313
0.0825	-0.0573065185546875
0.0826	-0.0601361083984375
0.0827	-0.0630755615234375
0.0828	-0.0655044555664062
0.0829	-0.0675686645507813
0.083	-0.0692141723632812
0.0831	-0.0709796142578125
0.0832	-0.0725347900390625
0.0833	-0.0736541748046875
0.0834	-0.0742727661132812
0.0835	-0.0751168823242188
0.0836	-0.0758529663085937
0.0837	-0.07621826171875
0.0838	-0.0762765502929687
0.0839	-0.0763449096679688
0.084	-0.076395263671875
0.0841	-0.0763259887695313
0.0842	-0.07586181640625
0.0843	-0.0753250122070313
0.0844	-0.0746212768554687
0.0845	-0.0741461181640625
0.0846	-0.0733261108398438
0.0847	-0.0721231079101562
0.0848	-0.0711471557617187
0.0849	-0.0701171875
0.085	-0.0688595581054687
0.0851	-0.067305908203125
0.0852	-0.0656561279296875
0.0853	-0.0640142822265625
0.0854	-0.06247314453125
0.0855	-0.0604818725585937
0.0856	-0.0583514404296875
0.0857	-0.056260986328125
0.0858	-0.0542111206054688
0.0859	-0.0519061279296875
0.086	-0.0493231201171875
0.0861	-0.0467630004882812
0.0862	-0.0445718383789063
0.0863	-0.042139892578125
0.0864	-0.039283447265625
0.0865	-0.0365863037109375
0.0866	-0.0339407348632812
0.0867	-0.0312887573242187
0.0868	-0.02845947265625
0.0869	-0.0253530883789062
0.087	-0.0224685668945313
0.0871	-0.0195550537109375
0.0872	-0.0163601684570313
0.0873	-0.0127792358398438
0.0874	-0.00912261962890625
0.0875	-0.00566467285156252
0.0876	-0.001597900390625
0.0877	0.0027899169921875
0.0878	0.007723388671875
0.0879	0.0126934814453125
0.088	0.0180380249023438
0.0881	0.0240655517578125
0.0882	0.030799560546875
0.0883	0.0378018188476563
0.0884	0.0452716064453125
0.0885	0.0534808349609375
0.0886	0.0624468994140625
0.0887	0.071868896484375
0.0888	0.0816964721679687
0.0889	0.0920346069335937
0.089	0.103137512207031
0.0891	0.11466552734375
0.0892	0.126549987792969
0.0893	0.138514709472656
0.0894	0.150995483398437
0.0895	0.164607238769531
0.0896	0.177220458984375
0.0897	0.190569458007812
0.0898	0.204753112792969
0.0899	0.220680847167969
0.09	0.238073120117188
0.0901	0.257916564941406
0.0902	0.279524536132812
0.0903	0.302735900878906
0.0904	0.326165771484375
0.0905	0.349137268066406
0.0906	0.371666564941406
0.0907	0.391299438476563
0.0908	0.409702758789062
0.0909	0.426994323730469
0.091	0.442100219726563
0.0911	0.457620849609375
0.0912	0.472610473632813
0.0913	0.486548461914063
0.0914	0.499376831054688
0.0915	0.511154479980469
0.0916	0.518688659667969
0.0917	0.525542907714844
0.0918	0.526734924316406
0.0919	0.521391906738281
0.092	0.509927062988281
0.0921	0.49031494140625
0.0922	0.46384765625
0.0923	0.432010803222656
0.0924	0.396546936035156
0.0925	0.360032043457031
0.0926	0.324312438964844
0.0927	0.291608581542969
0.0928	0.263106689453125
0.0929	0.23866455078125
0.093	0.219197082519531
0.0931	0.203746032714844
0.0932	0.192026977539063
0.0933	0.183789978027344
0.0934	0.177718811035156
0.0935	0.172944946289062
0.0936	0.168570251464844
0.0937	0.164263000488281
0.0938	0.159701232910156
0.0939	0.154402465820312
0.094	0.148045043945312
0.0941	0.140733032226562
0.0942	0.132804565429687
0.0943	0.124375
0.0944	0.115531921386719
0.0945	0.106370239257812
0.0946	0.0976177978515625
0.0947	0.0894061279296875
0.0948	0.08174072265625
0.0949	0.0745211791992187
0.095	0.0684866333007813
0.0951	0.0634393310546875
0.0952	0.0593685913085938
0.0953	0.05613525390625
0.0954	0.0535726928710937
0.0955	0.0518569946289063
0.0956	0.0509906005859375
0.0957	0.0504641723632812
0.0958	0.0500350952148438
0.0959	0.0501480102539063
0.096	0.0503353881835938
0.0961	0.0505502319335938
0.0962	0.0503494262695313
0.0963	0.050074462890625
0.0964	0.0497897338867188
0.0965	0.04918701171875
0.0966	0.048201904296875
0.0967	0.0467837524414063
0.0968	0.0452658081054688
0.0969	0.0437432861328125
0.097	0.0417825317382813
0.0971	0.0396078491210937
0.0972	0.0375216674804688
0.0973	0.0354742431640625
0.0974	0.0336190795898438
0.0975	0.0315982055664062
0.0976	0.0298672485351562
0.0977	0.0284695434570313
0.0978	0.0276165771484375
0.0979	0.0267803955078125
0.098	0.0262832641601563
0.0981	0.0263983154296875
0.0982	0.0270358276367187
0.0983	0.0280780029296875
0.0984	0.02938232421875
0.0985	0.031319580078125
0.0986	0.0339764404296875
0.0987	0.0370599365234375
0.0988	0.0405447387695312
0.0989	0.0445361328125
0.099	0.04904052734375
0.0991	0.0543490600585937
0.0992	0.060081787109375
0.0993	0.0660781860351563
0.0994	0.0729754638671875
0.0995	0.0804287719726562
0.0996	0.0884469604492187
0.0997	0.0967654418945313
0.0998	0.105835266113281
0.0999	0.115711059570312
0.1	0.125960083007813
0.1001	0.136643676757812
0.1002	0.147851257324219
0.1003	0.159822387695312
0.1004	0.172318725585938
0.1005	0.185209655761719
0.1006	0.198303527832031
0.1007	0.211881408691406
0.1008	0.226081237792969
0.1009	0.240150146484375
0.101	0.25421875
0.1011	0.268460693359375
0.1012	0.282694396972656
0.1013	0.296485595703125
0.1014	0.30973388671875
0.1015	0.322128601074219
0.1016	0.334211730957031
0.1017	0.345608215332031
0.1018	0.35585693359375
0.1019	0.364762878417969
0.102	0.372425231933594
0.1021	0.378704223632812
0.1022	0.383153991699219
0.1023	0.385740661621094
0.1024	0.38649169921875
0.1025	0.385287475585938
0.1026	0.382372741699219
0.1027	0.3770703125
0.1028	0.369773254394531
0.1029	0.360703430175781
0.103	0.350139770507812
0.1031	0.337472534179687
0.1032	0.323337707519531
0.1033	0.308017883300781
0.1034	0.292302856445313
0.1035	0.275426025390625
0.1036	0.257593383789062
0.1037	0.239285278320312
0.1038	0.221025085449219
0.1039	0.202857360839844
0.104	0.184967041015625
0.1041	0.167397155761719
0.1042	0.150935668945313
0.1043	0.135419311523438
0.1044	0.120938415527344
0.1045	0.107333374023438
0.1046	0.0952975463867188
0.1047	0.0845941162109375
0.1048	0.075125732421875
0.1049	0.0668283081054687
0.105	0.0597970581054688
0.1051	0.0540283203125
0.1052	0.0494671630859375
0.1053	0.0456256103515625
0.1054	0.0423965454101563
0.1055	0.040001220703125
0.1056	0.038140869140625
0.1057	0.03656982421875
0.1058	0.0350106811523437
0.1059	0.03368408203125
0.106	0.0323110961914063
0.1061	0.0308648681640625
0.1062	0.0290335083007812
0.1063	0.026827392578125
0.1064	0.0246237182617187
0.1065	0.0220864868164063
0.1066	0.0191555786132813
0.1067	0.0157647705078125
0.1068	0.0122921752929687
0.1069	0.00884826660156249
0.107	0.00503753662109375
0.1071	0.00105560302734375
0.1072	-0.00291107177734375
0.1073	-0.00659210205078126
0.1074	-0.0101205444335938
0.1075	-0.0136572265625
0.1076	-0.0168240356445312
0.1077	-0.0195480346679688
0.1078	-0.0217138671875
0.1079	-0.0235662841796875
0.108	-0.0250949096679687
0.1081	-0.025897216796875
0.1082	-0.0259402465820312
0.1083	-0.025673828125
0.1084	-0.0248577880859375
0.1085	-0.023385009765625
0.1086	-0.0215090942382813
0.1087	-0.0189202880859375
0.1088	-0.016019287109375
0.1089	-0.0129165649414063
0.109	-0.009273681640625
0.1091	-0.00529541015625
0.1092	-0.00128997802734375
0.1093	0.00244903564453125
0.1094	0.0066217041015625
0.1095	0.010711669921875
0.1096	0.0144204711914063
0.1097	0.017747802734375
0.1098	0.020889892578125
0.1099	0.0236260986328125
0.11	0.025958251953125
0.1101	0.027677001953125
0.1102	0.0285671997070313
0.1103	0.0290414428710938
0.1104	0.0289822387695313
0.1105	0.0282501220703125
0.1106	0.0266659545898437
0.1107	0.0246694946289062
0.1108	0.0222381591796875
0.1109	0.0193856811523438
0.111	0.0157574462890625
0.1111	0.011795654296875
0.1112	0.00786956787109375
0.1113	0.00348571777343749
0.1114	-0.000981750488281266
0.1115	-0.0058154296875
0.1116	-0.010595703125
0.1117	-0.0151068115234375
0.1118	-0.0197518920898437
0.1119	-0.0243771362304687
0.112	-0.0288632202148437
0.1121	-0.0328326416015625
0.1122	-0.0367086791992188
0.1123	-0.0405044555664063
0.1124	-0.0440597534179688
0.1125	-0.0471340942382813
0.1126	-0.0498007202148437
0.1127	-0.0524441528320312
0.1128	-0.0546957397460937
0.1129	-0.0566378784179688
0.113	-0.0580023193359375
0.1131	-0.05917236328125
0.1132	-0.0602423095703125
0.1133	-0.0608758544921875
0.1134	-0.0609982299804688
0.1135	-0.0608291625976563
0.1136	-0.0606039428710937
0.1137	-0.0599032592773438
0.1138	-0.05868896484375
0.1139	-0.057071533203125
0.114	-0.0551901245117188
0.1141	-0.0530831909179688
0.1142	-0.0503628540039063
0.1143	-0.0472213745117187
0.1144	-0.04385009765625
0.1145	-0.0403143310546875
0.1146	-0.0363333129882812
0.1147	-0.0319586181640625
0.1148	-0.0273580932617187
0.1149	-0.0229248046875
0.115	-0.01820068359375
0.1151	-0.0135043334960938
0.1152	-0.00857147216796873
0.1153	-0.0039569091796875
0.1154	0.000267944335937506
0.1155	0.0042596435546875
0.1156	0.0082049560546875
0.1157	0.0116311645507813
0.1158	0.0143966674804688
0.1159	0.0167971801757812
0.116	0.01872314453125
0.1161	0.0203985595703125
0.1162	0.0212533569335937
0.1163	0.0215066528320313
0.1164	0.0216012573242187
0.1165	0.0214639282226562
0.1166	0.0208639526367188
0.1167	0.0197653198242188
0.1168	0.0187454223632813
0.1169	0.01781494140625
0.117	0.0166351318359375
0.1171	0.0156497192382812
0.1172	0.0147598266601563
0.1173	0.0144287109375
0.1174	0.0145681762695312
0.1175	0.0148245239257812
0.1176	0.0155194091796875
0.1177	0.017027587890625
0.1178	0.0193731689453125
0.1179	0.0221377563476562
0.118	0.0255642700195312
0.1181	0.0296896362304687
0.1182	0.0348614501953125
0.1183	0.0407351684570313
0.1184	0.04707763671875
0.1185	0.054183349609375
0.1186	0.0621563720703125
0.1187	0.0709432983398438
0.1188	0.080108642578125
0.1189	0.0898614501953125
0.119	0.100252075195313
0.1191	0.111235961914062
0.1192	0.122707824707031
0.1193	0.134247436523438
0.1194	0.146256103515625
0.1195	0.158716430664062
0.1196	0.171273498535156
0.1197	0.183790893554687
0.1198	0.19647216796875
0.1199	0.209290161132813
0.12	0.222434387207031
0.1201	0.235097961425781
0.1202	0.24781494140625
0.1203	0.260463256835938
0.1204	0.273241271972656
0.1205	0.285709533691406
0.1206	0.297685241699219
0.1207	0.309420776367188
0.1208	0.321155700683594
0.1209	0.332494201660156
0.121	0.343482055664062
0.1211	0.354257202148437
0.1212	0.364661865234375
0.1213	0.374456787109375
0.1214	0.3837890625
0.1215	0.391894226074219
0.1216	0.39945556640625
0.1217	0.406268920898437
0.1218	0.411863708496094
0.1219	0.416156005859375
0.122	0.419149475097656
0.1221	0.420822448730469
0.1222	0.421094360351562
0.1223	0.419489440917969
0.1224	0.416280517578125
0.1225	0.411412658691406
0.1226	0.404941101074219
0.1227	0.396602783203125
0.1228	0.386221618652344
0.1229	0.374378356933594
0.123	0.361219177246094
0.1231	0.346283569335938
0.1232	0.329871826171875
0.1233	0.312203979492187
0.1234	0.294353942871094
0.1235	0.275679626464844
0.1236	0.25591064453125
0.1237	0.235670166015625
0.1238	0.215355224609375
0.1239	0.195039672851562
0.124	0.17492431640625
0.1241	0.154939880371094
0.1242	0.135916748046875
0.1243	0.11765869140625
0.1244	0.100133666992188
0.1245	0.0835324096679687
0.1246	0.0679010009765625
0.1247	0.0539163208007812
0.1248	0.0409957885742187
0.1249	0.0290243530273437
0.125	0.0184677124023438
0.1251	0.00909271240234374
0.1252	0.00125854492187499
0.1253	-0.00573547363281252
0.1254	-0.0117041015625
0.1255	-0.0165505981445312
0.1256	-0.02027587890625
0.1257	-0.0232501220703125
0.1258	-0.0256201171875
0.1259	-0.0271322631835938
0.126	-0.0281427001953125
0.1261	-0.0283847045898438
0.1262	-0.0283624267578125
0.1263	-0.0280538940429687
0.1264	-0.0272406005859375
0.1265	-0.0260751342773437
0.1266	-0.02464599609375
0.1267	-0.0233059692382813
0.1268	-0.0214492797851562
0.1269	-0.0194760131835938
0.127	-0.01724609375
0.1271	-0.0149609375
0.1272	-0.012503662109375
0.1273	-0.00972198486328125
0.1274	-0.0066571044921875
0.1275	-0.00344940185546876
0.1276	-8.85009765624889e-06
0.1277	0.00382415771484375
0.1278	0.00830230712890626
0.1279	0.0129638671875
0.128	0.0178955078125
0.1281	0.0234078979492187
0.1282	0.0296047973632813
0.1283	0.0364462280273438
0.1284	0.0434823608398437
0.1285	0.0509915161132813
0.1286	0.0594317626953125
0.1287	0.0685708618164063
0.1288	0.077967529296875
0.1289	0.0878469848632812
0.129	0.0982733154296875
0.1291	0.109480895996094
0.1292	0.120975952148438
0.1293	0.132672424316406
0.1294	0.144482116699219
0.1295	0.157523193359375
0.1296	0.169743957519531
0.1297	0.182775573730469
0.1298	0.196384582519531
0.1299	0.211747436523438
0.13	0.228848266601562
0.1301	0.248341979980469
0.1302	0.269728393554687
0.1303	0.292472534179687
0.1304	0.315654907226562
0.1305	0.338535766601562
0.1306	0.360704040527344
0.1307	0.38013671875
0.1308	0.39847412109375
0.1309	0.415715026855469
0.131	0.431005859375
0.1311	0.446355895996094
0.1312	0.461266784667969
0.1313	0.475600280761719
0.1314	0.489075927734375
0.1315	0.500752258300781
0.1316	0.508959045410156
0.1317	0.516170654296875
0.1318	0.518287963867187
0.1319	0.513583068847656
0.132	0.502864685058594
0.1321	0.484027709960937
0.1322	0.458533935546875
0.1323	0.427563171386719
0.1324	0.392791137695312
0.1325	0.357047729492187
0.1326	0.322021484375
0.1327	0.290121154785156
0.1328	0.261923217773438
0.1329	0.237948913574219
0.133	0.218692932128906
0.1331	0.203517456054688
0.1332	0.191946411132813
0.1333	0.183242492675781
0.1334	0.176755981445313
0.1335	0.171482849121094
0.1336	0.166296691894531
0.1337	0.160886840820313
0.1338	0.154568176269531
0.1339	0.147516174316406
0.134	0.13903564453125
0.1341	0.12908447265625
0.1342	0.118169250488281
0.1343	0.106268310546875
0.1344	0.0937063598632812
0.1345	0.0805429077148437
0.1346	0.0672195434570312
0.1347	0.0543084716796875
0.1348	0.04177490234375
0.1349	0.0296047973632813
0.135	0.0182351684570313
0.1351	0.00775848388671875
0.1352	-0.00140991210937502
0.1353	-0.009775390625
0.1354	-0.0171444702148437
0.1355	-0.023603515625
0.1356	-0.0287701416015625
0.1357	-0.032900390625
0.1358	-0.0366934204101562
0.1359	-0.039324951171875
0.136	-0.041495361328125
0.1361	-0.0427243041992188
0.1362	-0.0435269165039062
0.1363	-0.0440261840820313
0.1364	-0.044083251953125
0.1365	-0.0435321044921875
0.1366	-0.042738037109375
0.1367	-0.0419100952148437
0.1368	-0.0408245849609375
0.1369	-0.0391619873046875
0.137	-0.0375259399414063
0.1371	-0.0357672119140625
0.1372	-0.0337564086914063
0.1373	-0.0315377807617187
0.1374	-0.0289666748046875
0.1375	-0.0264663696289062
0.1376	-0.023858642578125
0.1377	-0.0208303833007813
0.1378	-0.0175442504882813
0.1379	-0.0140750122070313
0.138	-0.0105316162109375
0.1381	-0.0068218994140625
0.1382	-0.00242706298828126
0.1383	0.00205566406250002
0.1384	0.00663848876953127
0.1385	0.0116348266601563
0.1386	0.0169219970703125
0.1387	0.0229110717773438
0.1388	0.0288424682617187
0.1389	0.0352587890625
0.139	0.0420611572265625
0.1391	0.0492633056640625
0.1392	0.0570748901367187
0.1393	0.0649667358398437
0.1394	0.0731268310546875
0.1395	0.08279296875
0.1396	0.0915969848632812
0.1397	0.101575927734375
0.1398	0.112492065429688
0.1399	0.1255224609375
0.14	0.140675354003906
0.1401	0.158838806152344
0.1402	0.179416198730469
0.1403	0.201592407226563
0.1404	0.225263366699219
0.1405	0.249325561523437
0.1406	0.272535705566406
0.1407	0.2935693359375
0.1408	0.313531188964844
0.1409	0.332761840820313
0.141	0.350653991699219
0.1411	0.369008178710937
0.1412	0.387294616699219
0.1413	0.404906616210937
0.1414	0.422274169921875
0.1415	0.437235107421875
0.1416	0.449126586914062
0.1417	0.460026245117187
0.1418	0.465433044433594
0.1419	0.464161987304687
0.142	0.456610717773438
0.1421	0.440727844238281
0.1422	0.418069763183594
0.1423	0.389709777832031
0.1424	0.357316589355469
0.1425	0.323526000976562
0.1426	0.290988159179688
0.1427	0.261232604980469
0.1428	0.234270935058594
0.1429	0.211567993164062
0.143	0.193626708984375
0.1431	0.179550476074219
0.1432	0.1690380859375
0.1433	0.161301574707031
0.1434	0.155552368164062
0.1435	0.150940551757812
0.1436	0.146514587402344
0.1437	0.141484985351563
0.1438	0.135879821777344
0.1439	0.129234313964844
0.144	0.121315002441406
0.1441	0.111763916015625
0.1442	0.101260986328125
0.1443	0.0898977661132813
0.1444	0.0777139282226562
0.1445	0.065045166015625
0.1446	0.0519915771484375
0.1447	0.0392819213867187
0.1448	0.0271316528320312
0.1449	0.0150784301757812
0.145	0.00394744873046875
0.1451	-0.00643829345703124
0.1452	-0.0154119873046875
0.1453	-0.0236907958984375
0.1454	-0.031046142578125
0.1455	-0.0373699951171875
0.1456	-0.04263916015625
0.1457	-0.0469857788085938
0.1458	-0.050654296875
0.1459	-0.0538458251953125
0.146	-0.0560650634765625
0.1461	-0.0577273559570312
0.1462	-0.0591189575195312
0.1463	-0.060272216796875
0.1464	-0.0610165405273437
0.1465	-0.0614004516601562
0.1466	-0.0615777587890625
0.1467	-0.0619564819335938
0.1468	-0.0620111083984375
0.1469	-0.0619772338867187
0.147	-0.0617575073242187
0.1471	-0.0616622924804688
0.1472	-0.0616851806640625
0.1473	-0.0614212036132812
0.1474	-0.0609588623046875
0.1475	-0.0605157470703125
0.1476	-0.0601763916015625
0.1477	-0.059761962890625
0.1478	-0.05862548828125
0.1479	-0.0576535034179688
0.148	-0.0565109252929688
0.1481	-0.055155029296875
0.1482	-0.0533242797851562
0.1483	-0.0511474609375
0.1484	-0.0489065551757812
0.1485	-0.046502685546875
0.1486	-0.0434869384765625
0.1487	-0.0403323364257812
0.1488	-0.0367877197265625
0.1489	-0.0333956909179687
0.149	-0.0298291015625
0.1491	-0.02578369140625
0.1492	-0.021761474609375
0.1493	-0.0179779052734375
0.1494	-0.0146249389648438
0.1495	-0.0100155639648437
0.1496	-0.00711151123046876
0.1497	-0.0036004638671875
0.1498	-2.19726562500216e-05
0.1499	0.004864501953125
0.15	0.0109915161132813
0.1501	0.0193380737304688
0.1502	0.0288153076171875
0.1503	0.0395016479492188
0.1504	0.0504168701171875
0.1505	0.0609942626953125
0.1506	0.0697543334960938
0.1507	0.07569580078125
0.1508	0.0802859497070313
0.1509	0.08345703125
0.151	0.0847030639648438
0.1511	0.0860162353515625
0.1512	0.0871005249023437
0.1513	0.0876058959960938
0.1514	0.0879910278320312
0.1515	0.0869866943359375
0.1516	0.083226318359375
0.1517	0.0793478393554687
0.1518	0.0714022827148438
0.1519	0.058104248046875
0.152	0.04003662109375
0.1521	0.0151724243164063
0.1522	-0.0142095947265625
0.1523	-0.0473727416992187
0.1524	-0.0826336669921875
0.1525	-0.116784057617187
0.1526	-0.147889099121094
0.1527	-0.174415893554688
0.1528	-0.195615234375
0.1529	-0.210254821777344
0.153	-0.2182470703125
0.1531	-0.220132141113281
0.1532	-0.216841125488281
0.1533	-0.209420471191406
0.1534	-0.198446350097656
0.1535	-0.185321044921875
0.1536	-0.171189270019531
0.1537	-0.15699951171875
0.1538	-0.143181457519531
0.1539	-0.130094299316406
0.154	-0.118564453125
0.1541	-0.108745727539063
0.1542	-0.100544738769531
0.1543	-0.093726806640625
0.1544	-0.0883340454101562
0.1545	-0.0845892333984375
0.1546	-0.0820556640625
0.1547	-0.0800537109375
0.1548	-0.078692626953125
0.1549	-0.0781015014648438
0.155	-0.0779165649414063
0.1551	-0.0779107666015625
0.1552	-0.0775949096679688
0.1553	-0.07735595703125
0.1554	-0.0772946166992187
0.1555	-0.0771343994140625
0.1556	-0.0766021728515625
0.1557	-0.075760498046875
0.1558	-0.0751126098632812
0.1559	-0.074334716796875
0.156	-0.0733697509765625
0.1561	-0.0721676635742187
0.1562	-0.0709439086914062
0.1563	-0.0700830078125
0.1564	-0.0690609741210937
0.1565	-0.06802978515625
0.1566	-0.0669509887695313
0.1567	-0.066304931640625
0.1568	-0.0657711791992188
0.1569	-0.0651287841796875
0.157	-0.0646823120117188
0.1571	-0.06451904296875
0.1572	-0.0643875122070312
0.1573	-0.0645907592773438
0.1574	-0.06457275390625
0.1575	-0.0648333740234375
0.1576	-0.0655215454101563
0.1577	-0.06591552734375
0.1578	-0.0665652465820313
0.1579	-0.0670761108398437
0.158	-0.067926025390625
0.1581	-0.068824462890625
0.1582	-0.0694287109375
0.1583	-0.0701077270507812
0.1584	-0.0707644653320313
0.1585	-0.0716189575195313
0.1586	-0.0721524047851562
0.1587	-0.07245361328125
0.1588	-0.0728424072265625
0.1589	-0.073311767578125
0.159	-0.0736456298828125
0.1591	-0.073822021484375
0.1592	-0.073663330078125
0.1593	-0.0738375854492188
0.1594	-0.0739645385742187
0.1595	-0.07374267578125
0.1596	-0.0736441040039063
0.1597	-0.0733969116210938
0.1598	-0.0734527587890625
0.1599	-0.0733566284179688
0.16	-0.0732327270507813
0.1601	-0.0730996704101563
0.1602	-0.0729638671875
0.1603	-0.0732937622070313
0.1604	-0.0731930541992187
0.1605	-0.073250732421875
0.1606	-0.0735427856445312
0.1607	-0.0740533447265625
0.1608	-0.0744680786132812
0.1609	-0.0746694946289062
0.161	-0.0752243041992187
0.1611	-0.0759689331054687
0.1612	-0.076593017578125
0.1613	-0.0770913696289063
0.1614	-0.0775848388671875
0.1615	-0.078388671875
0.1616	-0.07913818359375
0.1617	-0.0796273803710937
0.1618	-0.0800216674804688
0.1619	-0.0807220458984375
0.162	-0.0813296508789062
0.1621	-0.0818380737304688
0.1622	-0.0819891357421875
0.1623	-0.0823941040039062
0.1624	-0.0828890991210937
0.1625	-0.0832785034179687
0.1626	-0.0834979248046875
0.1627	-0.083681640625
0.1628	-0.0840618896484375
0.1629	-0.0843548583984375
0.163	-0.08447021484375
0.1631	-0.0846929931640625
0.1632	-0.0847198486328125
0.1633	-0.0851235961914062
0.1634	-0.0852951049804687
0.1635	-0.0853057861328125
0.1636	-0.0854244995117188
0.1637	-0.0856478881835938
0.1638	-0.0858895874023437
0.1639	-0.0858023071289062
0.164	-0.085809326171875
0.1641	-0.0861257934570312
0.1642	-0.0864096069335937
0.1643	-0.086353759765625
0.1644	-0.0864141845703125
0.1645	-0.0865264892578125
0.1646	-0.086729736328125
0.1647	-0.0870559692382812
0.1648	-0.0868572998046875
0.1649	-0.086956787109375
0.165	-0.0871380615234375
0.1651	-0.0874148559570312
0.1652	-0.0871957397460938
0.1653	-0.0871087646484375
0.1654	-0.0871820068359375
0.1655	-0.0873025512695313
0.1656	-0.0871878051757813
0.1657	-0.0870217895507812
0.1658	-0.0867999267578125
0.1659	-0.0867794799804687
0.166	-0.0867050170898438
0.1661	-0.0863507080078125
0.1662	-0.086041259765625
0.1663	-0.085904541015625
0.1664	-0.085830078125
0.1665	-0.0854534912109375
0.1666	-0.0849374389648438
0.1667	-0.0846844482421875
0.1668	-0.0842453002929688
0.1669	-0.0839208984375
0.167	-0.0831585693359375
0.1671	-0.082567138671875
0.1672	-0.081876220703125
0.1673	-0.0810488891601563
0.1674	-0.079990234375
0.1675	-0.07865234375
0.1676	-0.0773751831054688
0.1677	-0.0758984375
0.1678	-0.0737924194335937
0.1679	-0.0715328979492187
0.168	-0.0691006469726562
0.1681	-0.0665029907226563
0.1682	-0.06340576171875
0.1683	-0.05990478515625
0.1684	-0.056083984375
0.1685	-0.0523486328125
0.1686	-0.0481753540039062
0.1687	-0.0435488891601563
0.1688	-0.0386685180664062
0.1689	-0.0338662719726562
0.169	-0.0291754150390625
0.1691	-0.0239761352539063
0.1692	-0.0187826538085938
0.1693	-0.0138800048828125
0.1694	-0.00921203613281248
0.1695	-0.00458435058593749
0.1696	-5.27954101562506e-05
0.1697	0.00383026123046876
0.1698	0.00724609375
0.1699	0.010242919921875
0.17	0.0128302001953125
0.1701	0.0148431396484375
0.1702	0.0160455322265625
0.1703	0.0165835571289062
0.1704	0.01671630859375
0.1705	0.0162252807617188
0.1706	0.0149224853515625
0.1707	0.0129324340820312
0.1708	0.0103692626953125
0.1709	0.0076251220703125
0.171	0.0041961669921875
0.1711	9.7045898437495e-05
0.1712	-0.00419464111328127
0.1713	-0.0086505126953125
0.1714	-0.013155517578125
0.1715	-0.0182485961914062
0.1716	-0.0233901977539063
0.1717	-0.0283050537109375
0.1718	-0.0330307006835937
0.1719	-0.0378659057617187
0.172	-0.042657470703125
0.1721	-0.0471951293945312
0.1722	-0.0511941528320313
0.1723	-0.0550973510742187
0.1724	-0.0589849853515625
0.1725	-0.0625405883789063
0.1726	-0.0656204223632812
0.1727	-0.0681735229492187
0.1728	-0.070885009765625
0.1729	-0.0731781005859375
0.173	-0.07509521484375
0.1731	-0.0766098022460938
0.1732	-0.077734375
0.1733	-0.0788702392578125
0.1734	-0.0794485473632812
0.1735	-0.0797372436523438
0.1736	-0.0794625854492187
0.1737	-0.0790966796875
0.1738	-0.07850830078125
0.1739	-0.0770614624023438
0.174	-0.0753839111328125
0.1741	-0.0736001586914063
0.1742	-0.07118896484375
0.1743	-0.0684487915039062
0.1744	-0.065174560546875
0.1745	-0.0616796875
0.1746	-0.0581033325195313
0.1747	-0.0538519287109375
0.1748	-0.0493679809570313
0.1749	-0.044725341796875
0.175	-0.0400698852539063
0.1751	-0.035477294921875
0.1752	-0.0304605102539062
0.1753	-0.0256390380859375
0.1754	-0.02122314453125
0.1755	-0.0170919799804688
0.1756	-0.0131216430664062
0.1757	-0.00930450439453125
0.1758	-0.00638427734374999
0.1759	-0.00371856689453125
0.176	-0.001871337890625
0.1761	-0.000389709472656236
0.1762	0.000593566894531244
0.1763	0.000590820312500004
0.1764	4.97436523437533e-05
0.1765	-0.000843811035156239
0.1766	-0.00232666015624999
0.1767	-0.00443389892578125
0.1768	-0.00704040527343749
0.1769	-0.0098394775390625
0.177	-0.0128140258789062
0.1771	-0.0160067749023438
0.1772	-0.0194143676757813
0.1773	-0.0228445434570313
0.1774	-0.0259988403320313
0.1775	-0.0289407348632812
0.1776	-0.0320217895507812
0.1777	-0.0345660400390625
0.1778	-0.0367138671875
0.1779	-0.0383175659179688
0.178	-0.0395248413085938
0.1781	-0.04055908203125
0.1782	-0.0405734252929687
0.1783	-0.0402197265625
0.1784	-0.039298095703125
0.1785	-0.0379754638671875
0.1786	-0.0361776733398438
0.1787	-0.0335366821289062
0.1788	-0.0306256103515625
0.1789	-0.027471923828125
0.179	-0.0240786743164063
0.1791	-0.0202572631835937
0.1792	-0.01604248046875
0.1793	-0.0120571899414063
0.1794	-0.0082293701171875
0.1795	-0.00418975830078125
0.1796	-0.000394592285156245
0.1797	0.0031781005859375
0.1798	0.00628875732421875
0.1799	0.0088623046875
0.18	0.0112118530273437
0.1801	0.0129168701171875
0.1802	0.0141159057617188
0.1803	0.014451904296875
0.1804	0.0144137573242187
0.1805	0.0139205932617188
0.1806	0.0124465942382812
0.1807	0.0105905151367188
0.1808	0.00804168701171876
0.1809	0.0052313232421875
0.181	0.00197662353515626
0.1811	-0.00188537597656251
0.1812	-0.00601654052734375
0.1813	-0.0101739501953125
0.1814	-0.0144668579101563
0.1815	-0.019197998046875
0.1816	-0.0239645385742187
0.1817	-0.0285610961914063
0.1818	-0.0328671264648437
0.1819	-0.0373150634765625
0.182	-0.041630859375
0.1821	-0.0458377075195312
0.1822	-0.0492581176757813
0.1823	-0.0527304077148437
0.1824	-0.0560726928710938
0.1825	-0.0591595458984375
0.1826	-0.0617343139648437
0.1827	-0.0639816284179688
0.1828	-0.0661245727539062
0.1829	-0.06816162109375
0.183	-0.0697152709960937
0.1831	-0.070859375
0.1832	-0.0717999267578125
0.1833	-0.0726885986328125
0.1834	-0.0732608032226563
0.1835	-0.07327392578125
0.1836	-0.0730517578125
0.1837	-0.0727474975585937
0.1838	-0.0721542358398437
0.1839	-0.0709426879882812
0.184	-0.0693634033203125
0.1841	-0.0677093505859375
0.1842	-0.0656158447265625
0.1843	-0.063173828125
0.1844	-0.0601638793945312
0.1845	-0.0568341064453125
0.1846	-0.0533905029296875
0.1847	-0.0496722412109375
0.1848	-0.0453030395507813
0.1849	-0.0408200073242187
0.185	-0.0361541748046875
0.1851	-0.0317385864257813
0.1852	-0.0267083740234375
0.1853	-0.0218707275390625
0.1854	-0.017208251953125
0.1855	-0.0131072998046875
0.1856	-0.00901336669921875
0.1857	-0.00520477294921876
0.1858	-0.00192779541015625
0.1859	0.000629882812499996
0.186	0.00259765625
0.1861	0.00419921875
0.1862	0.00522552490234375
0.1863	0.00543487548828127
0.1864	0.00475738525390625
0.1865	0.0037542724609375
0.1866	0.00238525390625
0.1867	3.9367675781235e-05
0.1868	-0.00272033691406252
0.1869	-0.005894775390625
0.187	-0.00917236328125001
0.1871	-0.012991943359375
0.1872	-0.017021484375
0.1873	-0.0213043212890625
0.1874	-0.0254193115234375
0.1875	-0.02971435546875
0.1876	-0.0340261840820312
0.1877	-0.0384161376953125
0.1878	-0.0423532104492187
0.1879	-0.046192626953125
0.188	-0.0500119018554687
0.1881	-0.0537725830078125
0.1882	-0.057159423828125
0.1883	-0.0601864624023438
0.1884	-0.0629193115234375
0.1885	-0.0658303833007813
0.1886	-0.0683050537109375
0.1887	-0.070369873046875
0.1888	-0.0722891235351562
0.1889	-0.0740017700195312
0.189	-0.0757479858398437
0.1891	-0.0771725463867188
0.1892	-0.0780776977539063
0.1893	-0.0791250610351562
0.1894	-0.0805172729492187
0.1895	-0.0805734252929688
0.1896	-0.0816680908203125
0.1897	-0.081893310546875
0.1898	-0.0815350341796875
0.1899	-0.0797589111328125
0.19	-0.0759799194335938
0.1901	-0.0695101928710937
0.1902	-0.0609475708007813
0.1903	-0.0513232421875
0.1904	-0.0404855346679688
0.1905	-0.0293252563476562
0.1906	-0.0197219848632813
0.1907	-0.011868896484375
0.1908	-0.0056732177734375
0.1909	0.000110473632812497
0.191	0.00436279296875
0.1911	0.00887329101562501
0.1912	0.013497314453125
0.1913	0.0178155517578125
0.1914	0.0223202514648437
0.1915	0.0251629638671875
0.1916	0.02658935546875
0.1917	0.0264178466796875
0.1918	0.0231448364257812
0.1919	0.0142169189453125
0.192	0.000616455078125022
0.1921	-0.02014404296875
0.1922	-0.0455661010742187
0.1923	-0.0748141479492187
0.1924	-0.106216430664063
0.1925	-0.137181396484375
0.1926	-0.165227355957031
0.1927	-0.188692932128906
0.1928	-0.206989440917969
0.1929	-0.219005126953125
0.193	-0.224481506347656
0.1931	-0.223960571289062
0.1932	-0.217918701171875
0.1933	-0.208224792480469
0.1934	-0.195068664550781
0.1935	-0.179710998535156
0.1936	-0.162928771972656
0.1937	-0.146132507324219
0.1938	-0.129750671386719
0.1939	-0.113884582519531
0.194	-0.0989846801757812
0.1941	-0.0858908081054688
0.1942	-0.0740292358398438
0.1943	-0.0635202026367188
0.1944	-0.0539376831054688
0.1945	-0.0454837036132812
0.1946	-0.0382720947265625
0.1947	-0.03146240234375
0.1948	-0.0251336669921875
0.1949	-0.019097900390625
0.195	-0.0134939575195312
0.1951	-0.00838226318359375
0.1952	-0.0027117919921875
0.1953	0.00260223388671875
0.1954	0.00779815673828126
0.1955	0.0126080322265625
0.1956	0.0173605346679687
0.1957	0.0221026611328125
0.1958	0.026339111328125
0.1959	0.030201416015625
0.196	0.0333407592773438
0.1961	0.03637451171875
0.1962	0.0391116333007812
0.1963	0.04081298828125
0.1964	0.0420452880859375
0.1965	0.0429205322265625
0.1966	0.043489990234375
0.1967	0.04347412109375
0.1968	0.0428811645507812
0.1969	0.042225341796875
0.197	0.0414816284179688
0.1971	0.0406869506835937
0.1972	0.0398138427734375
0.1973	0.0387075805664062
0.1974	0.0381417846679687
0.1975	0.0380859375
0.1976	0.03783203125
0.1977	0.0381655883789062
0.1978	0.0391427612304688
0.1979	0.0409304809570313
0.198	0.0431097412109375
0.1981	0.0456854248046875
0.1982	0.04927490234375
0.1983	0.0536248779296875
0.1984	0.0588485717773438
0.1985	0.064583740234375
0.1986	0.0709567260742187
0.1987	0.078365478515625
0.1988	0.086556396484375
0.1989	0.0951278686523437
0.199	0.104192810058594
0.1991	0.114063110351562
0.1992	0.124608154296875
0.1993	0.135523681640625
0.1994	0.146587524414063
0.1995	0.158138427734375
0.1996	0.170106201171875
0.1997	0.182353820800781
0.1998	0.194643859863281
[truncated: 23,501 more rows]
