# Supplementary material for: Implementation of an Open-Source Multiplexing Ion Gate Control for High Kinetic Energy Ion Mobility Spectrometry (HiKE-IMS)
Source: J Am Soc Mass Spectrom. 2023 Jun 5;34(7):1283–94. doi: 10.1021/jasms.3c00013 (PMC10326917; doi:10.1021/jasms.3c00013)
Supplement: Supplementary file 1 — js3c00013_si_001.zip [file js3c00013_si_001.zip › js3c00013_si_001/Code/Cinnemaldehyde/B8O10L10IHTb2022-08-16cinRR50DR80.csv]

Time	Inten
0	-0.00020782470703127
0.0001	-0.000219116210937504
0.0002	-0.000231323242187494
0.0003	-0.000197448730468727
0.0004	-0.000114135742187501
0.0005	-1.83105468749972e-05
0.0006	-0.000148010253906236
0.0007	-5.67626953124961e-05
0.0008	-2.65502929687536e-05
0.0009	8.54492187500958e-06
0.001	-7.93457031249617e-05
0.0011	-0.000108337402343759
0.0012	-7.41577148437554e-05
0.0013	-0.000204162597656242
0.0014	-0.000242614746093721
0.0015	-0.000124511718749982
0.0016	-8.63647460937591e-05
0.0017	-6.34765624999986e-05
0.0018	-0.000104064941406245
0.0019	-0.000123901367187493
0.002	-0.000111694335937487
0.0021	-1.2207031250001e-05
0.0022	-0.000173339843750005
0.0023	-2.80761718749909e-05
0.0024	-5.24902343749635e-05
0.0025	-2.44140624999344e-06
0.0026	-0.000137939453125005
0.0027	-2.25830078125055e-05
0.0028	-8.54492187499657e-06
0.0029	-0.00011657714843749
0.003	1.40380859375254e-05
0.0031	-5.40161132812416e-05
0.0032	-2.80761718749901e-05
0.0033	-9.03320312499959e-05
0.0034	1.77001953125229e-05
0.0035	3.35693359376429e-06
0.0036	-7.35473632812404e-05
0.0037	0.000102844238281246
0.0038	-7.65991210937558e-05
0.0039	4.6997070312511e-05
0.004	7.62939453124939e-05
0.0041	8.6364746093753e-05
0.0042	-1.83105468749894e-05
0.0043	3.87573242187633e-05
0.0044	5.31005859375263e-05
0.0045	8.39233398437613e-05
0.0046	2.53295898437417e-05
0.0047	0.000140991210937513
0.0048	8.60595703125076e-05
0.0049	-1.19018554687322e-05
0.005	0.000127868652343759
0.0051	5.49316406249761e-06
0.0052	-7.59887695312381e-05
0.0053	-9.24682617187422e-05
0.0054	-8.02612304687481e-05
0.0055	-7.7514648437505e-05
0.0056	-0.000231018066406236
0.0057	-0.000106201171874987
0.0058	-0.000223999023437493
0.0059	-0.000269470214843743
0.006	-0.000248413085937494
0.0061	-0.000260925292968744
0.0062	-0.00031616210937499
0.0063	-0.000225830078124984
0.0064	-0.000208435058593726
0.0065	-0.000200195312499996
0.0066	-0.000195617675781252
0.0067	-0.000125122070312495
0.0068	-0.00016815185546874
0.0069	-0.000179443359374987
0.007	-3.44848632812533e-05
0.0071	-0.000142822265625004
0.0072	-0.000150146484374991
0.0073	-0.000117187499999977
0.0074	-0.000205688476562488
0.0075	-0.000135192871093742
0.0076	-0.000297241210937505
0.0077	-0.00013336181640623
0.0078	-0.000164184570312482
0.0079	-0.00020935058593749
0.008	-0.000169067382812499
0.0081	-0.00013305664062499
0.0082	-0.000104675292968742
0.0083	-0.000101623535156259
0.0084	-5.15747070312213e-05
0.0085	-2.13623046874944e-05
0.0086	-8.33129882812427e-05
0.0087	-4.91333007812461e-05
0.0088	4.27246093749941e-05
0.0089	-2.71606445312383e-05
0.009	-5.49316406250116e-05
0.0091	9.24682617187639e-05
0.0092	-6.34765624999926e-05
0.0093	0.000112915039062527
0.0094	7.56835937500084e-05
0.0095	-9.82666015624861e-05
0.0096	0.000349121093749999
0.0097	0.000347595214843749
0.0098	0.00129516601562502
0.0099	0.00397399902343751
0.01	0.00808013916015626
0.0101	0.0150079345703125
0.0102	0.0236703491210938
0.0103	0.0340005493164063
0.0104	0.0455221557617187
0.0105	0.0553848266601563
0.0106	0.066114501953125
0.0107	0.0734588623046875
0.0108	0.0798312377929688
0.0109	0.0853567504882813
0.011	0.0896978759765625
0.0111	0.0943826293945313
0.0112	0.09881103515625
0.0113	0.10323486328125
0.0114	0.1069482421875
0.0115	0.110987548828125
0.0116	0.110569152832031
0.0117	0.110788879394531
0.0118	0.106549377441406
0.0119	0.0970452880859375
0.012	0.0825045776367188
0.0121	0.0612893676757812
0.0122	0.0346954345703125
0.0123	0.00473266601562502
0.0124	-0.02724365234375
0.0125	-0.0584286499023437
0.0126	-0.0870245361328125
0.0127	-0.111178588867187
0.0128	-0.129501342773437
0.0129	-0.141456909179688
0.013	-0.147008666992187
0.0131	-0.146878967285156
0.0132	-0.142044372558594
0.0133	-0.133019409179687
0.0134	-0.121168212890625
0.0135	-0.1074267578125
0.0136	-0.0925201416015625
0.0137	-0.07746826171875
0.0138	-0.0627691650390625
0.0139	-0.0495150756835937
0.014	-0.0375592041015625
0.0141	-0.0271145629882812
0.0142	-0.0187124633789062
0.0143	-0.011767578125
0.0144	-0.00647430419921876
0.0145	-0.00249877929687499
0.0146	0.000354614257812508
0.0147	0.00205261230468751
0.0148	0.0031768798828125
0.0149	0.00352233886718751
0.015	0.0034912109375
0.0151	0.00324829101562502
0.0152	0.00268798828125001
0.0153	0.00224975585937501
0.0154	0.00171783447265627
0.0155	0.00115234374999998
0.0156	0.000765991210937505
0.0157	0.000262451171874989
0.0158	6.59179687500008e-05
0.0159	-9.42993164062657e-05
0.016	-0.000246276855468736
0.0161	-0.000309753417968761
0.0162	-0.000399169921875004
0.0163	-0.000390625000000012
0.0164	-0.000309753417968745
0.0165	-0.000268554687499989
0.0166	-0.000112304687499998
0.0167	-0.000166931152343758
0.0168	-0.000126037597656242
0.0169	5.49316406250281e-06
0.017	-0.000105590820312496
0.0171	9.06372070312517e-05
0.0172	-0.000164184570312498
0.0173	-9.88769531249881e-05
0.0174	-6.71386718749728e-05
0.0175	2.25830078124985e-05
0.0176	-1.40380859374898e-05
0.0177	-5.03540039062337e-05
0.0178	-7.9956054687475e-05
0.0179	-8.75854492187354e-05
0.018	-0.000123596191406244
0.0181	-3.54003906249904e-05
0.0182	-9.94873046874954e-05
0.0183	-8.63647460937261e-05
0.0184	-4.33349609374805e-05
0.0185	-0.000128784179687475
0.0186	-6.04248046874927e-05
0.0187	-0.000176696777343744
0.0188	-0.000113830566406248
0.0189	-9.88769531249717e-05
0.019	-0.00015472412109373
0.0191	2.31933593750179e-05
0.0192	-5.82885742187456e-05
0.0193	0
0.0194	3.66210937501315e-06
0.0195	4.97436523437585e-05
0.0196	0.000135192871093742
0.0197	0.000186157226562495
0.0198	0.001082763671875
0.0199	0.00384246826171876
0.02	0.00794891357421875
0.0201	0.01475341796875
0.0202	0.0236163330078125
0.0203	0.033779296875
0.0204	0.04528564453125
0.0205	0.05519287109375
0.0206	0.0659298706054687
0.0207	0.0733969116210938
0.0208	0.0796929931640625
0.0209	0.0853439331054688
0.021	0.0895892333984375
0.0211	0.0943243408203125
0.0212	0.098966064453125
0.0213	0.103175659179688
0.0214	0.107108154296875
0.0215	0.111130676269531
0.0216	0.110695190429688
0.0217	0.111001892089844
0.0218	0.106678771972656
0.0219	0.0972900390625
0.022	0.082796630859375
0.0221	0.0615106201171875
0.0222	0.03503173828125
0.0223	0.00480621337890624
0.0224	-0.0269769287109375
0.0225	-0.0582077026367187
0.0226	-0.0870376586914062
0.0227	-0.11095703125
0.0228	-0.129516906738281
0.0229	-0.1414013671875
0.023	-0.146910705566406
0.0231	-0.1470068359375
0.0232	-0.141965942382812
0.0233	-0.133043823242187
0.0234	-0.121142272949219
0.0235	-0.107272338867187
0.0236	-0.09239501953125
0.0237	-0.0770913696289063
0.0238	-0.0627294921875
0.0239	-0.0491378784179688
0.024	-0.03714111328125
0.0241	-0.0269146728515625
0.0242	-0.0182107543945313
0.0243	-0.0113723754882812
0.0244	-0.00614776611328125
0.0245	-0.00208465576171874
0.0246	0.000492248535156259
0.0247	0.00235900878906251
0.0248	0.00316436767578128
0.0249	0.00359985351562501
0.025	0.00357421875
0.0251	0.00320037841796875
0.0252	0.00278228759765625
0.0253	0.00218872070312501
0.0254	0.00159149169921877
0.0255	0.00108825683593751
0.0256	0.000575866699218741
0.0257	0.000211791992187499
0.0258	-0.000101013183593762
0.0259	-0.000243225097656246
0.026	-0.00040008544921874
0.0261	-0.000448608398437501
0.0262	-0.000535583496093739
0.0263	-0.000563354492187479
0.0264	-0.000525817871093759
0.0265	-0.000470581054687486
0.0266	-0.000417480468749992
0.0267	-0.000341186523437498
0.0268	-0.000350646972656243
0.0269	-0.000270996093749982
0.027	-5.15747070312326e-05
0.0271	-8.8500976562495e-05
0.0272	-8.45336914062468e-05
0.0273	-2.25830078124994e-05
0.0274	-6.40869140623983e-06
0.0275	2.25830078125046e-05
0.0276	-2.532958984372e-05
0.0277	5.0659179687512e-05
0.0278	2.22778320312532e-05
0.0279	2.04467773437687e-05
0.028	-6.22558593749824e-05
0.0281	1.8615722656279e-05
0.0282	-6.59179687499956e-05
0.0283	-6.43920898437461e-05
0.0284	-4.08935546874992e-05
0.0285	7.32421875002109e-06
0.0286	-1.77001953124978e-05
0.0287	8.85009765626537e-06
0.0288	-8.85009765625496e-06
0.0289	2.13623046875161e-05
0.029	5.09643554687635e-05
0.0291	0.000166625976562506
0.0292	3.17382812500154e-05
0.0293	0.0001434326171875
0.0294	0.000147094726562513
0.0295	0.000138854980468767
0.0296	0.000345458984375008
0.0297	0.000209960937499997
0.0298	0.00132904052734376
0.0299	0.00386993408203127
0.03	0.00802612304687498
0.0301	0.0149786376953125
0.0302	0.023612060546875
0.0303	0.0338211059570313
0.0304	0.0453176879882813
0.0305	0.055302734375
0.0306	0.06597412109375
0.0307	0.0734335327148437
0.0308	0.0799343872070312
0.0309	0.0854360961914063
0.031	0.0897625732421875
0.0311	0.094617919921875
0.0312	0.0990219116210938
0.0313	0.103425598144531
0.0314	0.10713134765625
0.0315	0.111085510253906
0.0316	0.11084716796875
0.0317	0.110971374511719
0.0318	0.106795349121094
0.0319	0.097259521484375
0.032	0.0828079223632813
0.0321	0.0614694213867188
0.0322	0.0348696899414063
0.0323	0.00477691650390625
0.0324	-0.0270458984375
0.0325	-0.058402099609375
0.0326	-0.0869833374023437
0.0327	-0.111259460449219
0.0328	-0.129580383300781
0.0329	-0.141565551757812
0.033	-0.147090148925781
0.0331	-0.147094116210937
0.0332	-0.142248229980469
0.0333	-0.133174438476562
0.0334	-0.121306762695313
0.0335	-0.107586669921875
0.0336	-0.0925448608398437
0.0337	-0.0775762939453125
0.0338	-0.062908935546875
0.0339	-0.0496231079101563
0.034	-0.0376806640625
0.0341	-0.027174072265625
0.0342	-0.0187026977539063
0.0343	-0.0117654418945312
0.0344	-0.00638519287109375
0.0345	-0.00247070312499998
0.0346	0.000465698242187512
0.0347	0.00220397949218752
0.0348	0.00336517333984375
0.0349	0.00371368408203126
0.035	0.00373718261718749
0.0351	0.00355834960937501
0.0352	0.00294464111328124
0.0353	0.00243103027343751
0.0354	0.00188293457031249
0.0355	0.00133911132812498
0.0356	0.000855407714843759
0.0357	0.000453796386718747
0.0358	0.000121154785156279
0.0359	-9.39941406249978e-05
0.036	-0.000264282226562479
0.0361	-0.000316467285156235
0.0362	-0.000413208007812488
0.0363	-0.000445861816406235
0.0364	-0.000271606445312489
0.0365	-0.000369567871093718
0.0366	-0.00022430419921875
0.0367	-0.000235595703124986
0.0368	-4.48608398437465e-05
0.0369	-9.49096679687348e-05
0.037	5.06591796875285e-05
0.0371	0.000111999511718752
0.0372	-1.83105468747318e-06
0.0373	8.51440429687428e-05
0.0374	0.000150146484375013
0.0375	9.1247558593765e-05
0.0376	0.000101013183593756
0.0377	0.000284729003906264
0.0378	0.00016296386718751
0.0379	0.000179748535156265
0.038	6.95800781249974e-05
0.0381	0.000115661621093749
0.0382	0.000179748535156276
0.0383	-6.10351562499445e-06
0.0384	0.000187072753906247
0.0385	0.000173645019531259
0.0386	2.74658203125219e-05
0.0387	0.00012542724609374
0.0388	6.59179687500285e-05
0.0389	0.000124816894531266
0.039	5.18798828125222e-06
0.0391	3.96728515625108e-05
0.0392	7.84301757812741e-05
0.0393	-2.99072265624927e-05
0.0394	-6.40869140624946e-05
0.0395	0.000119018554687511
0.0396	8.75854492187684e-05
0.0397	0.000187377929687515
0.0398	0.00103118896484378
0.0399	0.00376342773437499
0.04	0.00778717041015626
0.0401	0.0146737670898438
0.0402	0.0235614013671875
0.0403	0.0336431884765625
0.0404	0.0451953125
0.0405	0.0551547241210938
0.0406	0.0657626342773438
0.0407	0.0733612060546875
0.0408	0.0796530151367188
0.0409	0.0853509521484375
0.041	0.0896414184570313
0.0411	0.0943557739257813
0.0412	0.09894775390625
0.0413	0.103170166015625
0.0414	0.107203063964844
0.0415	0.111132507324219
0.0416	0.110768432617188
0.0417	0.111053771972656
0.0418	0.10676513671875
0.0419	0.097457275390625
0.042	0.0829513549804688
0.0421	0.0616580200195313
0.0422	0.0353106689453125
0.0423	0.00516448974609376
0.0424	-0.0267031860351563
0.0425	-0.05794189453125
0.0426	-0.0867108154296875
0.0427	-0.110707092285156
0.0428	-0.129304809570312
0.0429	-0.141240539550781
0.043	-0.146731262207031
0.0431	-0.14685302734375
0.0432	-0.141827392578125
0.0433	-0.13298828125
0.0434	-0.121109313964844
0.0435	-0.107140197753906
0.0436	-0.0923895263671875
0.0437	-0.077020263671875
0.0438	-0.0626904296875
0.0439	-0.0491302490234375
0.044	-0.0371279907226562
0.0441	-0.026812744140625
0.0442	-0.0182318115234375
0.0443	-0.0113980102539062
0.0444	-0.00608001708984375
0.0445	-0.00217559814453125
0.0446	0.000463562011718766
0.0447	0.00235321044921877
0.0448	0.00316802978515625
0.0449	0.00355499267578127
0.045	0.00365509033203127
0.0451	0.00331390380859376
0.0452	0.00277099609375002
0.0453	0.00228759765625001
0.0454	0.00167022705078126
0.0455	0.0012261962890625
0.0456	0.000706787109375017
0.0457	0.000376892089843745
0.0458	8.45336914062746e-05
0.0459	-0.000133972167968744
0.046	-0.000328369140624995
0.0461	-0.000332031249999982
0.0462	-0.000433349609374989
0.0463	-0.000463867187499989
0.0464	-0.000380249023437485
0.0465	-0.000297851562499974
0.0466	-0.000295410156250009
0.0467	-0.000229797363281237
0.0468	-0.000212707519531264
0.0469	-0.000191955566406249
0.047	-5.52368164062405e-05
0.0471	-9.30786132812391e-05
0.0472	-0.000121154785156225
0.0473	-3.08227539062237e-05
0.0474	-0.000102539062499968
0.0475	-3.20434570312226e-05
0.0476	-0.0001617431640625
0.0477	-4.33349609374745e-05
0.0478	-5.73730468749921e-05
0.0479	1.64794921875041e-05
0.048	-9.94873046875015e-05
0.0481	-1.52587890624428e-06
0.0482	-5.43212890624645e-05
0.0483	-3.69262695312459e-05
0.0484	-0.000101318359375002
0.0485	1.58691406250073e-05
0.0486	1.434326171873e-05
0.0487	-4.0893554687488e-05
0.0488	5.03540039062554e-05
0.0489	6.71386718749944e-05
0.049	8.33129882812584e-05
0.0491	0.000182189941406263
0.0492	-3.99780273437345e-05
0.0493	0.000227661132812512
0.0494	3.38745117187617e-05
0.0495	0.000364990234375018
0.0496	0.000317687988281257
0.0497	0.000330810546875021
0.0498	0.00145965576171873
0.0499	0.00397521972656249
0.05	0.00800445556640626
0.0501	0.0149188232421875
0.0502	0.0236029052734375
0.0503	0.033861083984375
0.0504	0.0451156616210938
0.0505	0.0553878784179688
0.0506	0.0658145141601563
0.0507	0.0732235717773438
0.0508	0.0797845458984375
0.0509	0.0853500366210938
0.051	0.0896377563476563
0.0511	0.0945126342773438
0.0512	0.0989877319335938
0.0513	0.103443603515625
0.0514	0.107272033691406
0.0515	0.111105651855469
0.0516	0.111181030273438
0.0517	0.111113586425781
0.0518	0.107058715820313
0.0519	0.0974465942382813
0.052	0.083046875
0.0521	0.0618701171875
0.0522	0.0352108764648438
0.0523	0.0052862548828125
0.0524	-0.0266769409179687
0.0525	-0.0580337524414063
0.0526	-0.0865597534179688
0.0527	-0.110937194824219
0.0528	-0.129386901855469
0.0529	-0.141382751464844
0.053	-0.147013549804688
0.0531	-0.147091674804687
0.0532	-0.142208251953125
0.0533	-0.133206787109375
0.0534	-0.121418151855469
0.0535	-0.107657470703125
0.0536	-0.092679443359375
0.0537	-0.0776922607421875
0.0538	-0.0629751586914062
0.0539	-0.0494973754882812
0.054	-0.0375119018554687
0.0541	-0.0270587158203125
0.0542	-0.0184530639648437
0.0543	-0.0115228271484375
0.0544	-0.00609283447265626
0.0545	-0.00217376708984373
0.0546	0.000588989257812506
0.0547	0.00247619628906251
0.0548	0.00350067138671877
0.0549	0.00376190185546878
0.055	0.00386077880859377
0.0551	0.00352661132812499
0.0552	0.00291687011718753
0.0553	0.00238281250000001
0.0554	0.00187042236328127
0.0555	0.00129455566406251
0.0556	0.000851440429687494
0.0557	0.000451965332031262
0.0558	8.8806152343762e-05
0.0559	-0.000106506347656249
0.056	-0.000315551757812493
0.0561	-0.000440979003906228
0.0562	-0.000544433593749999
0.0563	-0.000490417480468741
0.0564	-0.000359191894531219
0.0565	-0.00045043945312499
0.0566	-0.000291137695312494
0.0567	-0.00026672363281251
0.0568	-0.000210571289062478
0.0569	-0.000113830566406253
0.057	-5.76782226562548e-05
0.0571	3.84521484375006e-05
0.0572	0.000122070312500016
0.0573	4.669189453127e-05
0.0574	0.000182495117187526
0.0575	0.000125427246093756
0.0576	0.000137329101562505
0.0577	0.000200195312499996
0.0578	9.00268554687722e-05
0.0579	0.000171813964843753
0.058	0.000105285644531272
0.0581	4.30297851562508e-05
0.0582	0.000120544433593756
0.0583	-3.32641601562432e-05
0.0584	3.08227539062679e-05
0.0585	-1.95312500000048e-05
0.0586	-5.85937499999745e-05
0.0587	3.11279296874968e-05
0.0588	-7.53784179687578e-05
0.0589	-9.15527343730953e-07
0.059	-6.2255859375005e-05
0.0591	-2.41088867187159e-05
0.0592	-3.08227539062515e-05
0.0593	-0.000149536132812484
0.0594	-0.000227661132812501
0.0595	0.000128479003906256
0.0596	6.56127929687389e-05
0.0597	0.000312499999999982
0.0598	0.00107910156249999
0.0599	0.00372283935546877
0.06	0.00778900146484377
0.0601	0.0146588134765625
0.0602	0.0234536743164062
0.0603	0.03358642578125
0.0604	0.04501708984375
0.0605	0.05521484375
0.0606	0.0656301879882813
0.0607	0.073387451171875
0.0608	0.0797149658203125
0.0609	0.0853372192382812
0.061	0.0896682739257813
0.0611	0.0943292236328125
0.0612	0.0990072631835937
0.0613	0.103269958496094
0.0614	0.107313842773438
0.0615	0.110761413574219
0.0616	0.110912170410156
0.0617	0.111036987304688
0.0618	0.106806640625
0.0619	0.0973724365234375
0.062	0.0829739379882812
0.0621	0.0616229248046875
0.0622	0.035311279296875
0.0623	0.0052044677734375
0.0624	-0.0265872192382812
0.0625	-0.057796630859375
0.0626	-0.0865716552734375
0.0627	-0.110533752441406
0.0628	-0.129095153808594
0.0629	-0.141158447265625
0.063	-0.146662292480469
0.0631	-0.146754760742187
0.0632	-0.141839294433594
0.0633	-0.133017578125
0.0634	-0.121204223632812
0.0635	-0.10739013671875
0.0636	-0.0925515747070313
0.0637	-0.0772616577148437
0.0638	-0.062830810546875
0.0639	-0.0494277954101562
0.064	-0.0373910522460937
0.0641	-0.02707275390625
0.0642	-0.0184341430664062
0.0643	-0.0114984130859375
0.0644	-0.00620788574218749
0.0645	-0.00224029541015625
0.0646	0.000486450195312516
0.0647	0.00231689453124999
0.0648	0.00316711425781249
0.0649	0.003638916015625
0.065	0.00357543945312499
0.0651	0.00325103759765623
0.0652	0.00276733398437501
0.0653	0.00218536376953126
0.0654	0.00161834716796877
0.0655	0.00104064941406251
0.0656	0.000619812011718762
0.0657	0.000210266113281271
0.0658	-7.1411132812488e-05
0.0659	-0.000260314941406231
0.066	-0.000319519042968741
0.0661	-0.000322570800781247
0.0662	-0.000473327636718724
0.0663	-0.000274047851562481
0.0664	-0.000354614257812503
0.0665	-0.000238952636718726
0.0666	-0.000165710449218726
0.0667	-0.000164184570312482
0.0668	-5.58471679687365e-05
0.0669	-0.000129089355468743
0.067	2.59399414062611e-05
0.0671	-2.31933593749902e-05
0.0672	-6.16455078124968e-05
0.0673	-1.61743164062145e-05
0.0674	-5.73730468749921e-05
0.0675	-5.06591796874843e-05
0.0676	-2.04467773437409e-05
0.0677	-3.54003906249904e-05
0.0678	-6.07153216591882e-18
0.0679	2.59399414062724e-05
0.068	-6.31713867187194e-05
0.0681	6.98852539062541e-05
0.0682	7.11059570312695e-05
0.0683	0.000173645019531277
0.0684	0.000166931152343746
0.0685	0.000165100097656262
0.0686	0.00025451660156251
0.0687	0.000163879394531263
0.0688	0.000252075195312518
0.0689	0.000162353515624996
0.069	8.66699218750096e-05
0.0691	0.000214843749999993
0.0692	8.33129882812584e-05
0.0693	0.000310668945312509
0.0694	-6.07299804687433e-05
0.0695	0.000331420898437501
0.0696	0.000293579101562518
0.0697	0.000441284179687494
0.0698	0.00147705078124999
0.0699	0.00393371582031251
0.07	0.008016357421875
0.0701	0.0148324584960937
0.0702	0.02346923828125
0.0703	0.0337738037109375
0.0704	0.0449603271484375
0.0705	0.0553717041015625
0.0706	0.0657308959960938
0.0707	0.0733200073242188
0.0708	0.0797955322265625
0.0709	0.0854342651367188
0.071	0.0896768188476563
0.0711	0.0945376586914062
0.0712	0.0989105224609375
0.0713	0.103291931152344
0.0714	0.1071484375
0.0715	0.110785217285156
0.0716	0.110859375
0.0717	0.110965881347656
0.0718	0.106826171875
0.0719	0.0972879028320313
0.072	0.0828912353515625
0.0721	0.06178466796875
0.0722	0.0352838134765625
0.0723	0.00530426025390626
0.0724	-0.0265975952148438
0.0725	-0.0579840087890625
0.0726	-0.0864834594726563
0.0727	-0.110697937011719
0.0728	-0.129222717285156
0.0729	-0.141329040527344
0.073	-0.14693603515625
0.0731	-0.146990966796875
0.0732	-0.142171630859375
0.0733	-0.133202209472656
0.0734	-0.121394958496094
0.0735	-0.107716674804687
0.0736	-0.092740478515625
0.0737	-0.0776657104492187
0.0738	-0.0629818725585937
0.0739	-0.0495333862304687
0.074	-0.0374972534179688
0.0741	-0.0271328735351563
0.0742	-0.018563232421875
0.0743	-0.0115341186523437
0.0744	-0.00617065429687499
0.0745	-0.00213531494140625
0.0746	0.000636596679687506
0.0747	0.00242767333984376
0.0748	0.00343353271484375
0.0749	0.00377593994140626
0.075	0.00377075195312502
0.0751	0.00337921142578125
0.0752	0.00285736083984374
0.0753	0.00232177734375001
0.0754	0.00185760498046877
0.0755	0.001029052734375
0.0756	0.000699462890625002
0.0757	0.000302734375000019
0.0758	-8.17871093749924e-05
0.0759	-0.000265808105468735
0.076	-0.000374145507812485
0.0761	-0.000551147460937501
0.0762	-0.00053436279296874
0.0763	-0.000534057617187495
0.0764	-0.000373535156249988
0.0765	-0.000405578613281232
0.0766	-0.000263671874999994
0.0767	-0.000108032226562482
0.0768	-5.46264648437376e-05
0.0769	4.88281250000683e-06
0.077	4.11987304687663e-05
0.0771	0.000114746093750007
0.0772	0.000219116210937514
0.0773	3.0212402343765e-05
0.0774	0.000295410156250003
0.0775	0.000188293457031246
0.0776	4.57763671875052e-05
0.0777	0.000170288085937514
0.0778	1.19018554687487e-05
0.0779	0.000173339843749992
0.078	0.000140991210937502
0.0781	0.000104370117187496
0.0782	0.000131835937500002
0.0783	-1.52587890624783e-05
0.0784	0.000125122070312516
0.0785	-4.15039062499735e-05
0.0786	-2.31933593749676e-05
0.0787	-5.52368164062345e-05
0.0788	-0.000144348144531231
0.0789	-7.99560546875079e-05
0.079	-0.000134887695312486
0.0791	-0.000161437988281249
0.0792	-1.86157226562461e-05
0.0793	-0.000180664062499969
0.0794	-2.10571289062265e-05
0.0795	1.34277343750095e-05
0.0796	-2.74658203124924e-06
0.0797	0.000179748535156265
0.0798	7.08007812500024e-05
0.0799	0.000126647949218755
0.08	8.36181640624933e-05
0.0801	8.3007812500019e-05
0.0802	0.000220642089843758
0.0803	-9.33837890624957e-05
0.0804	0.000133666992187492
0.0805	0.000176086425781252
0.0806	-7.65991210937567e-05
0.0807	7.32421875000054e-05
0.0808	-9.15527343751683e-06
0.0809	6.10351562524598e-07
0.081	1.43432617187517e-05
0.0811	-2.71606445312548e-05
0.0812	8.75854492187467e-05
0.0813	2.22778320312419e-05
0.0814	0.000171508789062518
0.0815	0.000149536132812511
0.0816	0.000141601562500004
0.0817	0.000206298828125007
0.0818	0.000139770507812509
0.0819	0.000259704589843768
0.082	0.000233459472656239
0.0821	0.000195007324218754
0.0822	0.000309143066406275
0.0823	0.000202331542968753
0.0824	0.000371398925781257
0.0825	0.000190734863281244
0.0826	0.00022979736328127
0.0827	0.000329284667968743
0.0828	0.00018157958984375
0.0829	0.000214538574218759
0.083	0.000190124511718742
0.0831	0.000131530761718762
0.0832	0.000186462402343734
0.0833	8.39233398437552e-05
0.0834	0.000128784179687508
0.0835	0.000196228027343764
0.0836	0.000206909179687504
0.0837	0.000152282714843755
0.0838	0.00027740478515626
0.0839	0.000222778320312517
0.084	0.000323486328124989
0.0841	0.000257263183593753
0.0842	0.000233764648437501
0.0843	0.00027648925781249
0.0844	0.000245361328125015
0.0845	0.000311584472656279
0.0846	0.000265808105468751
0.0847	0.000303344726562504
0.0848	0.000200805664062503
0.0849	0.000222167968749986
0.085	0.000180358886718762
0.0851	9.64355468750068e-05
0.0852	5.88989257812754e-05
0.0853	4.18090820312519e-05
0.0854	1.06811523437663e-05
0.0855	2.89916992187609e-05
0.0856	-4.05883789062426e-05
0.0857	-9.15527343748387e-06
0.0858	-5.15747070312603e-05
0.0859	-0.000136413574218719
0.086	-8.08715820312337e-05
0.0861	-0.000197448730468736
0.0862	-0.000215759277343741
0.0863	-0.000140380859375006
0.0864	-0.000162353515625008
0.0865	-0.000175476074218739
0.0866	-0.000159912109374977
0.0867	-0.000187988281249996
0.0868	-0.000113525390624991
0.0869	-0.000250854492187496
0.087	-0.00010986328125
0.0871	-0.000225219726562476
0.0872	-0.000192260742187467
0.0873	-7.04956054687345e-05
0.0874	-0.000245666503906234
0.0875	-5.58471679687261e-05
0.0876	-7.65991210937454e-05
0.0877	-9.9487304687485e-05
0.0878	-7.78198242187339e-05
0.0879	-7.32421874999334e-06
0.088	8.94165039062528e-05
0.0881	0.000112915039062522
0.0882	1.7700195312503e-05
0.0883	0.000139160156249996
0.0884	9.55200195312533e-05
0.0885	0.000110473632812491
0.0886	9.46044921875163e-05
0.0887	8.20922851562543e-05
0.0888	0.000152893066406273
0.0889	5.55419921875024e-05
0.089	0.000125427246093768
0.0891	0.000150756835937504
0.0892	-2.31933593749954e-05
0.0893	0.000230102539062521
0.0894	-0.000166015624999983
0.0895	0.000311584472656268
0.0896	0.000232849121093765
0.0897	0.000224914550781246
0.0898	0.00124755859375001
0.0899	0.00370147705078125
0.09	0.00785369873046877
0.0901	0.0147238159179688
0.0902	0.02342041015625
0.0903	0.0336669921875
0.0904	0.0447268676757813
0.0905	0.05541748046875
0.0906	0.0655465698242188
0.0907	0.07322998046875
0.0908	0.0798089599609375
0.0909	0.085299072265625
0.091	0.0896112060546875
0.0911	0.094444580078125
0.0912	0.0989389038085938
0.0913	0.103413391113281
0.0914	0.107022705078125
0.0915	0.110806579589844
0.0916	0.111072387695313
0.0917	0.111061706542969
0.0918	0.106940002441406
0.0919	0.0973867797851563
0.092	0.0830844116210938
0.0921	0.0619607543945313
0.0922	0.03552978515625
0.0923	0.00554748535156252
0.0924	-0.0264053344726562
0.0925	-0.0576385498046875
0.0926	-0.0863751220703125
0.0927	-0.11071044921875
0.0928	-0.12921630859375
0.0929	-0.141320190429687
0.093	-0.147120056152344
0.0931	-0.147107849121094
0.0932	-0.142313537597656
0.0933	-0.133392944335937
0.0934	-0.121598205566406
0.0935	-0.107651672363281
0.0936	-0.0927914428710937
0.0937	-0.0776922607421875
0.0938	-0.0629925537109375
0.0939	-0.0495458984375
0.094	-0.0375314331054687
0.0941	-0.027056884765625
0.0942	-0.0184976196289062
0.0943	-0.011614990234375
0.0944	-0.00625366210937499
0.0945	-0.00230255126953123
0.0946	0.000435485839843763
0.0947	0.00222076416015625
0.0948	0.00327117919921875
0.0949	0.00364257812500001
0.095	0.00358703613281251
0.0951	0.0032611083984375
0.0952	0.00281005859375
0.0953	0.00217987060546876
0.0954	0.001739501953125
0.0955	0.00109252929687501
0.0956	0.00074798583984374
0.0957	0.000415344238281268
0.0958	-1.95312499999987e-05
0.0959	-0.000184631347656234
0.096	-0.000210266113281227
0.0961	-0.000293884277343742
0.0962	-0.00035003662109373
0.0963	-0.00028259277343749
0.0964	-0.000148925781249976
0.0965	-0.000218200683593728
0.0966	-4.45556640625072e-05
0.0967	2.89916992187557e-05
0.0968	-7.6293945312448e-06
0.0969	0.000109863281250028
0.097	0.000114135742187505
0.0971	8.45336914062633e-05
0.0972	0.000180664062500013
0.0973	5.37109375000006e-05
0.0974	0.000165710449218764
0.0975	0.000133056640625012
0.0976	4.88281249999556e-06
0.0977	0.000111389160156261
0.0978	-0.000134277343749984
0.0979	0.000127258300781252
0.098	2.56347656250157e-05
0.0981	8.23974609375109e-05
0.0982	0.000157165527343761
0.0983	-0.000138854980468717
0.0984	0.000111389160156261
0.0985	-8.63647460937478e-05
0.0986	-6.3781738281238e-05
0.0987	4.45556640625011e-05
0.0988	-0.000103149414062492
0.0989	1.28173828125239e-05
0.099	1.0070800781253e-05
0.0991	-4.0893554687488e-05
0.0992	9.67407226562574e-05
0.0993	1.92260742187533e-05
0.0994	0.000131835937500013
0.0995	7.65991210937506e-05
0.0996	2.07519531249863e-05
0.0997	0.000276184082031261
0.0998	7.11059570312478e-05
0.0999	0.000209655761718774
0.1	0.000188293457031257
0.1001	9.61303710937502e-05
0.1002	0.000201416015625
0.1003	-3.66210937499147e-06
0.1004	0.000145263671875023
0.1005	-0.000146789550781229
0.1006	-0.000160217285156248
0.1007	-0.000169677734374991
0.1008	-0.000258789062499993
0.1009	-0.000194702148437502
0.101	-0.000274353027343763
0.1011	-0.000391235351562477
0.1012	-0.000292663574218728
0.1013	-0.000318603515624983
0.1014	-0.000201721191406249
0.1015	-0.000327453613281251
0.1016	-0.000355529785156239
0.1017	-0.000120239257812494
0.1018	-0.000162658691406252
0.1019	-9.52148437499689e-05
0.102	2.53295898437729e-05
0.1021	1.40380859375107e-05
0.1022	0.000186462402343773
0.1023	7.26318359375094e-05
0.1024	0.000236816406250006
0.1025	0.000303955078125002
0.1026	0.00025360107421874
0.1027	0.000338745117187507
0.1028	0.000273742675781285
0.1029	0.000345764160156256
0.103	0.000306091308593759
0.1031	0.000234680175781258
0.1032	0.00022430419921879
0.1033	0.000174255371093751
0.1034	0.0001513671875
0.1035	0.000153503417968754
0.1036	7.17163085937446e-05
0.1037	6.2561035156272e-05
0.1038	4.36401367187597e-05
0.1039	-1.70898437499966e-05
0.104	-5.67626953124848e-05
0.1041	-3.20434570312391e-05
0.1042	-4.48608398437413e-05
0.1043	8.36181640625046e-05
0.1044	1.55639648437567e-05
0.1045	0.000101013183593756
0.1046	8.20922851562543e-05
0.1047	0.000195312500000017
0.1048	0.000177307128906246
0.1049	0.000175781250000001
0.105	0.000152587890624994
0.1051	0.00013427734375
0.1052	0.000191650390625014
0.1053	0.000160827636718763
0.1054	0.00011535644531252
0.1055	0.000162658691406264
0.1056	0.000162048339843767
0.1057	8.08715820312441e-05
0.1058	-1.4648437499998e-05
0.1059	1.37329101562497e-05
0.106	3.44848632812585e-05
0.1061	-8.14819335937305e-05
0.1062	-0.000209960937499992
0.1063	-5.92041015624939e-05
0.1064	-0.000265502929687506
0.1065	-0.000193176269531248
0.1066	-0.000274047851562487
0.1067	-0.000350341796874987
0.1068	-0.000298461914062509
0.1069	-0.000358581542968706
0.107	-0.000354614257812475
0.1071	-0.000503234863281249
0.1072	-0.000406494140624969
0.1073	-0.000236206054687488
0.1074	-0.000330200195312491
0.1075	-0.00023620605468751
0.1076	-0.000272216796874991
0.1077	-0.000278015136718751
0.1078	-0.000179443359374976
0.1079	-0.000108642578125001
0.108	-7.0190429687254e-06
0.1081	6.22558593749928e-05
0.1082	-9.15527343750555e-06
0.1083	0.00019195556640626
0.1084	6.98852539062489e-05
0.1085	0.000249023437499989
0.1086	0.000265197753906266
0.1087	0.000244445800781251
0.1088	0.000272521972656253
0.1089	0.000183715820312525
0.109	0.000215148925781261
0.1091	0.000276794433593769
0.1092	0.0001190185546875
0.1093	0.00015869140625
0.1094	6.16455078124908e-05
0.1095	8.75854492187579e-05
0.1096	-5.06591796875016e-05
0.1097	-0.000153198242187519
0.1098	-4.18090820312631e-05
0.1099	-0.000164489746093749
0.11	-7.7209472656237e-05
0.1101	-6.65283203125037e-05
0.1102	-0.000102844238281253
0.1103	-0.000130004882812485
0.1104	-9.12475585937217e-05
0.1105	-7.96508789062348e-05
0.1106	-1.31225585937537e-05
0.1107	-4.66918945312257e-05
0.1108	0.000138854980468756
0.1109	0.000118103027343752
0.111	9.58251953125039e-05
0.1111	0.000107421875000035
0.1112	8.60595703125076e-05
0.1113	0.000176391601562509
0.1114	6.77490234375243e-05
0.1115	8.81958007812487e-05
0.1116	6.71386718750109e-05
0.1117	2.41088867187602e-05
0.1118	-2.74658203124317e-06
0.1119	-0.000175170898437488
0.112	-0.000169677734374991
0.1121	-0.000118713378906244
0.1122	-0.000205688476562516
0.1123	-0.000136108398437496
0.1124	-0.000217285156249985
0.1125	-0.000240783691406266
0.1126	-0.000104064941406246
0.1127	-0.000201721191406263
0.1128	-8.85009765624889e-05
0.1129	-3.35693359375111e-05
0.113	-0.000200805664062487
0.1131	7.01904296876964e-06
0.1132	-6.28662109374957e-05
0.1133	-4.24194335937548e-05
0.1134	3.84521484375067e-05
0.1135	-0.000100402832031249
0.1136	-4.36401367187311e-05
0.1137	-1.49536132812321e-05
0.1138	7.93457031250059e-06
0.1139	-1.77001953124978e-05
0.114	-5.70678710937415e-05
0.1141	-0.000117797851562474
0.1142	4.18090820312519e-05
0.1143	-5.52368164062405e-05
0.1144	-2.41088867187099e-05
0.1145	-0.00011779785156249
0.1146	-6.95800781249983e-05
0.1147	-1.22070312500054e-05
0.1148	-0.000153808593749994
0.1149	-9.46044921875701e-06
0.115	-0.00015594482421874
0.1151	-7.23266601562354e-05
0.1152	-0.000108337402343739
0.1153	-0.000124206542968741
0.1154	3.05175781249462e-06
0.1155	-8.85009765624672e-05
0.1156	-4.45556640625011e-05
0.1157	-3.9062499999987e-05
0.1158	-0.000128479003906246
0.1159	-5.49316406251495e-06
0.116	-7.75146484374937e-05
0.1161	-5.52368164062457e-05
0.1162	1.28173828125022e-05
0.1163	-7.84301757812411e-05
0.1164	8.51440429687706e-05
0.1165	-8.42285156250015e-05
0.1166	1.80053710937761e-05
0.1167	0.000121154785156274
0.1168	4.11987304687724e-05
0.1169	0.000151367187500018
0.117	0.000147705078125021
0.1171	4.18090820312631e-05
0.1172	0.000275573730468759
0.1173	0.000101318359375002
0.1174	0.000317687988281262
0.1175	2.86865234375207e-05
0.1176	7.20214843750065e-05
0.1177	-1.15966796874869e-05
0.1178	-0.000115356445312504
0.1179	2.80761718750074e-05
0.118	-7.01904296875923e-06
0.1181	-5.73730468749981e-05
0.1182	4.60815429687454e-05
0.1183	-0.000268249511718738
0.1184	-1.25122070312404e-05
0.1185	-0.000194702148437482
0.1186	-0.00017913818359373
0.1187	-0.00017364501953126
0.1188	-0.000201110839843733
0.1189	-0.000213012695312481
0.119	-0.000240478515624987
0.1191	-0.000258789062500003
0.1192	-0.000160827636718742
0.1193	-0.000333557128906259
0.1194	-0.000125427246093756
0.1195	-0.000113830566406243
0.1196	-0.000157165527343755
0.1197	-2.47192382812405e-05
0.1198	-0.000116271972656273
0.1199	-3.7231445312487e-05
0.12	-7.6293945312487e-05
0.1201	-0.000175476074218753
0.1202	-0.000103454589843757
0.1203	-0.000285949707031239
0.1204	-0.000175781249999988
0.1205	-0.000265502929687486
0.1206	-0.000314025878906261
0.1207	-0.000265197753906253
0.1208	-0.000306091308593718
0.1209	-0.00029327392578126
0.121	-0.000326538085937501
0.1211	-0.000359191894531248
0.1212	-0.000281066894531243
0.1213	-0.000256347656249988
0.1214	-0.000198974609374989
0.1215	-0.000193176269531252
0.1216	-0.000167846679687483
0.1217	-8.54492187499847e-05
0.1218	-5.03540039062372e-05
0.1219	-6.95800781249836e-05
0.122	0.000157775878906254
0.1221	2.07519531250132e-05
0.1222	0.000222167968749996
0.1223	0.000208435058593772
0.1224	0.000273742675781267
0.1225	0.000234985351562504
0.1226	0.000220642089843751
0.1227	0.000198059082031249
0.1228	0.00023712158203126
0.1229	0.000256652832031246
0.123	0.000223388671875005
0.1231	0.000153198242187506
0.1232	0.0001190185546875
0.1233	5.03540039062545e-05
0.1234	0.000100708007812505
0.1235	2.13623046875847e-06
0.1236	-5.06591796875103e-05
0.1237	-0.000151367187499997
0.1238	-0.000164184570312503
0.1239	-0.000118103027343729
0.124	-0.000145568847656242
0.1241	-0.000155944824218735
0.1242	-0.000161132812499992
0.1243	-4.82177734374978e-05
0.1244	-3.47900390624883e-05
0.1245	2.83813476562589e-05
0.1246	-0.000135803222656223
0.1247	2.89916992187609e-05
0.1248	7.23266601562519e-05
0.1249	8.85009765626537e-06
0.125	0.000146484374999999
0.1251	0.000141601562499999
0.1252	0.000174865722656253
0.1253	0.000161743164062522
0.1254	0.000168457031250007
0.1255	0.000177001953124999
0.1256	0.00018310546875
0.1257	-8.5449218749983e-06
0.1258	2.80761718750135e-05
0.1259	-3.81469726562387e-05
0.126	-1.52587890624948e-05
0.1261	-0.000144348144531248
0.1262	-0.000238952636718731
0.1263	-0.000152587890624995
0.1264	-0.000350646972656249
0.1265	-0.000201721191406229
0.1266	-0.000370483398437488
0.1267	-0.000377197265624996
0.1268	-0.000153198242187474
0.1269	-0.000333251953124981
0.127	-0.00015472412109373
0.1271	-0.000231323242187498
0.1272	-0.000163879394531241
0.1273	-8.17871093749976e-05
0.1274	-0.000183715820312513
0.1275	-5.18798828123574e-06
0.1276	-0.000171813964843748
0.1277	-5.24902343749635e-05
0.1278	2.59399414062386e-05
0.1279	-7.87353515625143e-05
0.128	-7.69042968749743e-05
0.1281	-3.20434570312443e-05
0.1282	-7.93457031249998e-05
0.1283	-1.67846679687443e-05
0.1284	-0.000121154785156253
0.1285	3.69262695312676e-05
0.1286	-3.87573242187633e-05
0.1287	-4.0893554687488e-05
0.1288	0.000155944824218756
0.1289	-2.16674804687182e-05
0.129	6.46972656249906e-05
0.1291	0.000137939453125007
0.1292	-6.07153216591882e-18
0.1293	0.000125122070312516
0.1294	-0.000311889648437475
0.1295	0.00041839599609374
0.1296	0.000215759277343769
0.1297	0.000248107910156275
0.1298	0.00125976562500001
0.1299	0.00373565673828125
0.13	0.00777038574218752
0.1301	0.0146688842773438
0.1302	0.0232879638671875
0.1303	0.0335647583007812
0.1304	0.044658203125
0.1305	0.0554351806640625
0.1306	0.0654510498046875
0.1307	0.0732376098632813
0.1308	0.0796194458007813
0.1309	0.0851522827148437
0.131	0.0893832397460938
0.1311	0.0942031860351563
0.1312	0.0987661743164063
0.1313	0.103031311035156
0.1314	0.107021789550781
0.1315	0.110250244140625
0.1316	0.11098388671875
0.1317	0.110867614746094
0.1318	0.106956787109375
0.1319	0.097542724609375
0.132	0.0834375
0.1321	0.0622323608398438
0.1322	0.035985107421875
0.1323	0.00600463867187499
0.1324	-0.0258584594726562
0.1325	-0.0573162841796875
0.1326	-0.0860098266601562
0.1327	-0.110340881347656
0.1328	-0.129073791503906
0.1329	-0.141181640625
0.133	-0.147066650390625
0.1331	-0.147149047851562
0.1332	-0.142509155273437
0.1333	-0.133558044433594
0.1334	-0.121878356933594
0.1335	-0.108078918457031
0.1336	-0.0931326293945312
0.1337	-0.0779937744140625
0.1338	-0.0633148193359375
0.1339	-0.0497885131835937
0.134	-0.0378131103515625
0.1341	-0.0273382568359375
0.1342	-0.0187420654296875
0.1343	-0.0118521118164062
0.1344	-0.00644287109374999
0.1345	-0.00248962402343749
0.1346	0.000350341796875003
0.1347	0.00206695556640626
0.1348	0.00303710937500001
0.1349	0.0036328125
0.135	0.0033465576171875
0.1351	0.00317535400390624
0.1352	0.00272064208984375
0.1353	0.00194702148437502
0.1354	0.0015301513671875
0.1355	0.000946350097656268
0.1356	0.000627746582031258
0.1357	0.000177001953125011
0.1358	-0.000146484374999978
0.1359	-0.000285644531249985
0.136	-0.000491027832031254
0.1361	-0.000542907714843755
0.1362	-0.000470275878906257
0.1363	-0.000507812499999994
0.1364	-0.000335388183593749
0.1365	-0.000355529785156261
0.1366	-0.000224304199218756
0.1367	-0.000134277343749978
0.1368	-0.000228576660156227
0.1369	-5.18798828122446e-06
0.137	2.77709960937672e-05
0.1371	7.01904296875836e-06
0.1372	0.00011718750000001
0.1373	-1.86157226562461e-05
0.1374	0.000223388671875002
0.1375	6.7749023437519e-05
0.1376	0.000165710449218742
0.1377	0.000114440917968761
0.1378	5.55419921874911e-05
0.1379	0.000174865722656253
0.138	-7.01904296875923e-06
0.1381	4.33349609375022e-05
0.1382	8.75854492187631e-05
0.1383	-6.37817382812492e-05
0.1384	7.47680664062497e-05
0.1385	5.76782226562539e-05
0.1386	6.74438476562511e-05
0.1387	3.57055664062687e-05
0.1388	2.07519531249976e-05
0.1389	0.000101013183593746
0.139	3.05175781250052e-05
0.1391	3.57055664062574e-05
0.1392	0.000265502929687516
0.1393	-5.49316406250368e-06
0.1394	-0.000209350585937496
0.1395	0.000574340820312524
0.1396	7.9650878906279e-05
0.1397	0.000395202636718766
0.1398	0.00114929199218748
0.1399	0.00371124267578126
0.14	0.0077056884765625
0.1401	0.01438720703125
0.1402	0.0231890869140625
0.1403	0.0331802368164063
0.1404	0.0441250610351563
0.1405	0.0550570678710938
0.1406	0.0650222778320313
0.1407	0.0728958129882813
0.1408	0.0792626953125
0.1409	0.0850299072265625
0.141	0.089298095703125
0.1411	0.0939105224609375
0.1412	0.098673095703125
0.1413	0.102890319824219
0.1414	0.107117919921875
0.1415	0.110209045410156
0.1416	0.111124877929688
0.1417	0.111011657714844
0.1418	0.10713134765625
0.1419	0.0977706909179688
0.142	0.0838265991210938
0.1421	0.06251220703125
0.1422	0.03646484375
0.1423	0.0063958740234375
0.1424	-0.025430908203125
0.1425	-0.0568807983398438
0.1426	-0.08553955078125
0.1427	-0.109921875
0.1428	-0.128713989257812
0.1429	-0.140929260253906
0.143	-0.146606140136719
0.1431	-0.147061157226562
0.1432	-0.142227783203125
0.1433	-0.133441772460937
0.1434	-0.121834106445312
0.1435	-0.108012084960938
0.1436	-0.0930764770507812
0.1437	-0.0779327392578125
0.1438	-0.0633486938476562
0.1439	-0.0498788452148437
0.144	-0.0376467895507812
0.1441	-0.0274887084960937
0.1442	-0.018626708984375
0.1443	-0.0116757202148437
0.1444	-0.00639129638671876
0.1445	-0.00221832275390625
0.1446	0.000572814941406236
0.1447	0.00233795166015626
0.1448	0.00334259033203126
0.1449	0.00363006591796876
0.145	0.00383117675781252
0.1451	0.003233642578125
0.1452	0.002857666015625
0.1453	0.00233886718750001
0.1454	0.00168853759765625
0.1455	0.00112884521484375
0.1456	0.000624084472656266
0.1457	0.000227966308593758
0.1458	-5.67626953124848e-05
0.1459	-0.000387878417968746
0.146	-0.000357971191406231
0.1461	-0.000554809570312476
0.1462	-0.000589904785156254
0.1463	-0.000473632812500002
0.1464	-0.000635986328124988
0.1465	-0.000459594726562473
0.1466	-0.000452270507812497
0.1467	-0.000444946289062481
0.1468	-0.000279235839843739
0.1469	-0.000392456054687506
0.147	-0.000213317871093738
0.1471	-0.000299987792968731
0.1472	-9.97924804687416e-05
0.1473	-4.27246093750002e-05
0.1474	-5.37109375000015e-05
0.1475	0.000105895996093763
0.1476	-7.32421874999837e-05
0.1477	-4.30297851562343e-05
0.1478	0.000133666992187492
0.1479	4.76074218749957e-05
0.148	0.00013153076171874
0.1481	1.58691406250133e-05
0.1482	4.4860839843763e-05
0.1483	5.03540039062554e-05
0.1484	-9.61303710937276e-05
0.1485	5.43212890625087e-05
0.1486	-4.36401367187589e-05
0.1487	-8.72802734375013e-05
0.1488	3.17382812499989e-05
0.1489	-0.000174560546874986
0.149	-8.30078125000026e-05
0.1491	-4.02832031249972e-05
0.1492	-8.08715820312389e-05
0.1493	-8.69750976562446e-05
0.1494	-0.000491638183593735
0.1495	0.000392456054687501
0.1496	-0.000217895507812494
0.1497	0.000156860351562504
0.1498	0.00109649658203124
0.1499	0.00351440429687501
0.15	0.00764312744140625
0.1501	0.01443359375
0.1502	0.0231146240234375
0.1503	0.0333755493164063
0.1504	0.04430908203125
0.1505	0.0553125
0.1506	0.0653106689453125
0.1507	0.0731259155273438
0.1508	0.0795285034179687
0.1509	0.0851547241210937
0.151	0.0894320678710938
0.1511	0.0942010498046875
0.1512	0.0988156127929688
0.1513	0.103177795410156
0.1514	0.107215576171875
0.1515	0.110430297851563
0.1516	0.111168823242188
0.1517	0.111212158203125
0.1518	0.10715576171875
0.1519	0.0978948974609375
0.152	0.083839111328125
0.1521	0.0626583862304688
0.1522	0.036475830078125
0.1523	0.00652343750000001
0.1524	-0.0253778076171875
0.1525	-0.056878662109375
0.1526	-0.0855453491210937
0.1527	-0.109986572265625
0.1528	-0.128768615722656
0.1529	-0.140938720703125
0.153	-0.146889038085937
0.1531	-0.147119140625
0.1532	-0.142343139648437
0.1533	-0.133570861816406
0.1534	-0.121836547851562
0.1535	-0.108145446777344
0.1536	-0.0930923461914062
0.1537	-0.0780441284179687
0.1538	-0.0634283447265625
0.1539	-0.0499102783203125
0.154	-0.0377993774414062
0.1541	-0.02737060546875
0.1542	-0.0188021850585937
0.1543	-0.011839599609375
0.1544	-0.00628814697265625
0.1545	-0.00246398925781248
0.1546	0.000444946289062509
0.1547	0.00221343994140624
0.1548	0.00324951171875
0.1549	0.00376312255859377
0.155	0.00359283447265627
0.1551	0.0033795166015625
0.1552	0.00286346435546876
0.1553	0.00216583251953126
0.1554	0.00170928955078126
0.1555	0.00112701416015626
0.1556	0.000705261230468751
0.1557	0.000341186523437498
0.1558	-4.27246093749351e-06
0.1559	-0.000187988281249974
0.156	-0.000303344726562483
0.1561	-0.000261840820312487
0.1562	-0.000291442871093739
0.1563	-0.000338439941406227
0.1564	-0.000256347656250005
0.1565	-0.000157775878906252
0.1566	-0.000118103027343741
0.1567	2.74658203126572e-06
0.1568	-3.47900390625048e-05
0.1569	1.25122070312456e-05
0.157	-9.15527343748907e-06
0.1571	3.87573242187573e-05
0.1572	0.000178222656250016
0.1573	6.0119628906263e-05
0.1574	0.000162048339843751
0.1575	0.000101318359375019
0.1576	0.000122680664062507
0.1577	0.000203247070312501
0.1578	2.22778320312584e-05
0.1579	0.000288085937500016
0.158	9.09423828124919e-05
0.1581	4.9133300781273e-05
0.1582	0.00010894775390628
0.1583	-1.67846679687278e-05
0.1584	9.36889648437576e-05
0.1585	-4.02832031249746e-05
0.1586	-2.92968749999794e-05
0.1587	-9.21630859374856e-05
0.1588	-0.00013610839843749
0.1589	-0.000170898437500006
0.159	-0.000191955566406227
0.1591	-0.000281372070312475
0.1592	-0.000146484375000006
0.1593	-0.000255126953124962
0.1594	-9.76562500000005e-05
0.1595	-0.000265808105468729
0.1596	-0.000162963867187488
0.1597	-0.000109252929687526
0.1598	-0.000175170898437482
0.1599	-0.00015136718749999
0.16	-0.000155944824218729
0.1601	-0.000230102539062466
0.1602	-2.31933593749902e-05
0.1603	-0.000202941894531228
0.1604	-0.000122680664062508
0.1605	1.4343261718763e-05
0.1606	7.93457031250059e-06
0.1607	4.39453125000043e-05
0.1608	3.41796875000079e-05
0.1609	0.000126037597656253
0.161	0.000231323242187514
0.1611	7.72094726562535e-05
0.1612	0.000229187011718757
0.1613	0.000168762207031242
0.1614	0.000170593261718766
0.1615	0.000127258300781252
0.1616	0.000165100097656267
0.1617	0.000163879394531263
0.1618	0.000170288085937519
0.1619	0.00015991210937501
0.162	0.000151977539062503
0.1621	-4.18090820312302e-05
0.1622	0.000213623046874994
0.1623	3.23486328125235e-05
0.1624	4.30297851562456e-05
0.1625	5.12695312500254e-05
0.1626	2.47192382812622e-05
0.1627	2.1667480468745e-05
0.1628	-1.89208984374802e-05
0.1629	-0.000125122070312483
0.163	4.91333007812452e-05
0.1631	-3.08227539062237e-05
0.1632	1.67846679687668e-05
0.1633	4.02832031250076e-05
0.1634	-2.83813476562476e-05
0.1635	0.000121154785156252
0.1636	0.000112609863281266
0.1637	0.000137939453125002
0.1638	0.000174865722656258
0.1639	2.47192382812509e-05
0.164	0.00017486572265627
0.1641	-9.70458984374924e-05
0.1642	0.000143127441406266
0.1643	5.18798828124615e-06
0.1644	-0.000137329101562456
0.1645	3.96728515625056e-05
0.1646	-7.56835937499927e-05
0.1647	-6.31713867187298e-05
0.1648	-6.71386718748609e-06
0.1649	-0.000152587890625
0.165	-1.09863281249961e-05
0.1651	-0.00016357421874999
0.1652	-2.07519531249924e-05
0.1653	-0.000177612304687497
0.1654	-0.000154418945312496
0.1655	-9.06372070312526e-05
0.1656	-0.000192260742187494
0.1657	-0.000160217285156245
0.1658	-7.17163085937559e-05
0.1659	-0.000211791992187483
0.166	-0.000125122070312478
0.1661	-0.000200195312499963
0.1662	-0.00013275146484375
0.1663	1.95312500000039e-05
0.1664	-0.00010345458984376
0.1665	6.34765625000143e-05
0.1666	-4.8522949218738e-05
0.1667	6.83593750000046e-05
0.1668	0.000164489746093749
0.1669	1.52587890626683e-06
0.167	0.000180664062500002
0.1671	2.56347656249932e-05
0.1672	0.000174865722656276
0.1673	0.000171203613281245
0.1674	8.97216796875155e-05
0.1675	0.00024261474609375
0.1676	0.000116271972656273
0.1677	6.9274902343752e-05
0.1678	9.88769531250046e-05
0.1679	8.08715820312389e-05
0.168	0.000136413574218735
0.1681	-9.27734374999711e-05
0.1682	-2.83813476562199e-05
0.1683	3.96728515625333e-06
0.1684	8.23974609374684e-06
0.1685	-2.25830078124543e-05
0.1686	-0.000108947753906236
0.1687	-8.94165039062424e-05
0.1688	0.000121154785156246
0.1689	-0.000123291015624988
0.169	4.51660156250032e-05
0.1691	-4.91333007812287e-05
0.1692	8.85009765625106e-05
0.1693	9.67407226562522e-05
0.1694	8.05664062500152e-05
0.1695	0.000195617675781251
0.1696	0.000153503417968754
0.1697	0.000297241210937521
0.1698	0.00027435302734376
0.1699	0.000303344726562509
0.17	0.000239257812500021
0.1701	0.000214843750000021
0.1702	0.000171203613281251
0.1703	0.000111389160156272
0.1704	0.000220336914062496
0.1705	8.97216796875043e-05
0.1706	5.79833984375331e-05
0.1707	5.00488281249987e-05
0.1708	-9.79614257812459e-05
0.1709	-7.17163085937446e-05
0.171	-0.000137939453124974
0.1711	-0.00011138916015625
0.1712	-9.46044921874894e-05
0.1713	-5.52368164062345e-05
0.1714	-8.81958007812322e-05
0.1715	-8.69750976562559e-05
0.1716	-9.79614257812398e-05
0.1717	-9.1552734374961e-05
0.1718	-0.000155639648437478
0.1719	-2.86865234374765e-05
0.172	-9.61303710937614e-05
0.1721	-9.94873046875015e-05
0.1722	1.67846679687556e-05
0.1723	2.99072265625084e-05
0.1724	0.000117797851562501
0.1725	-3.26538085937411e-05
0.1726	7.9650878906273e-05
0.1727	5.49316406250056e-05
0.1728	0.000113220214843762
0.1729	0.000170593261718754
0.173	-8.57543945312405e-05
0.1731	5.21850585937676e-05
0.1732	-4.24194335937487e-05
0.1733	-6.43920898437565e-05
0.1734	-0.000102539062499996
0.1735	-0.000205688476562488
0.1736	-0.000195312499999995
0.1737	-0.000263977050781228
0.1738	-0.000319824218749998
0.1739	-0.000229492187499986
0.174	-0.000325012207031245
0.1741	-0.000205078124999996
0.1742	-0.000278625488281237
0.1743	-0.000331420898437479
0.1744	-0.000150451660156254
0.1745	-0.000321350097656242
0.1746	-0.000275878906249982
0.1747	-0.000238342285156234
0.1748	-0.000248107910156265
0.1749	-5.37109375000015e-05
0.175	-0.000187683105468739
0.1751	-0.00011566162109376
0.1752	3.44848632812585e-05
0.1753	-0.000132751464843745
0.1754	4.94384765625244e-05
0.1755	-4.97436523437646e-05
0.1756	0.000166931152343752
0.1757	8.88061523437733e-05
0.1758	7.4462890624993e-05
0.1759	0.000249023437499984
0.176	0.000150451660156253
0.1761	0.000339965820312499
0.1762	0.000329589843749999
0.1763	0.000307617187500003
0.1764	0.000366821289062513
0.1765	0.000350036621093746
0.1766	0.000386962890625003
0.1767	0.000416259765624994
0.1768	0.000253601074218751
0.1769	0.000384216308593766
0.177	0.00017425537109374
0.1771	0.000119323730468767
0.1772	0.000109863281250011
0.1773	8.20922851562655e-05
0.1774	0.000174255371093762
0.1775	6.40869140625111e-06
0.1776	-3.29589843749926e-05
0.1777	-4.39453124999826e-05
0.1778	-0.000120239257812471
0.1779	-3.7536621093748e-05
0.178	-0.000175170898437488
0.1781	-0.00014556884765623
0.1782	-0.000105895996093725
0.1783	-0.000264587402343741
0.1784	-0.000106506347656232
0.1785	-0.000147399902343743
0.1786	-5.27954101562532e-05
0.1787	-0.000101928710937471
0.1788	-0.000128784179687496
0.1789	-3.57055664062305e-05
0.179	-6.50024414062533e-05
0.1791	-8.60595703124798e-05
0.1792	7.35473632812508e-05
0.1793	-0.000165710449218726
0.1794	-6.10351562499948e-05
0.1795	-6.40869140624998e-05
0.1796	-0.000153503417968742
0.1797	-3.93676757812437e-05
0.1798	-0.000181884765624985
0.1799	-4.05883789062313e-05
0.18	-0.000117797851562485
0.1801	-0.000248413085937482
0.1802	-0.000158386230468727
0.1803	-0.000140380859374978
0.1804	-0.000102844238281253
0.1805	-0.000185241699218764
0.1806	-0.000191650390624998
0.1807	-0.000108947753906241
0.1808	-0.000118713378906238
0.1809	-0.000201110839843738
0.181	5.61523437500157e-05
0.1811	-8.1176757812512e-05
0.1812	3.81469726562665e-05
0.1813	3.66210937499667e-06
0.1814	1.25122070312785e-05
0.1815	8.3618164062515e-05
0.1816	2.10571289062707e-05
0.1817	0.000148010253906245
0.1818	7.90405273437761e-05
0.1819	5.79833984375279e-05
0.182	0.000147094726562519
0.1821	-7.20214843749961e-05
0.1822	0.000134582519531262
0.1823	-5.18798828124094e-06
0.1824	0.000146179199218777
0.1825	8.11767578125172e-05
0.1826	4.1198730468755e-05
0.1827	9.18579101562679e-05
0.1828	7.81250000000009e-05
0.1829	3.23486328125061e-05
0.183	0.000232849121093747
0.1831	2.22778320312367e-05
0.1832	0.000128784179687513
0.1833	0.000153198242187502
0.1834	0.000109863281250028
0.1835	0.000234375000000003
0.1836	7.720947265627e-05
0.1837	7.69042968750133e-05
0.1838	0.000130310058593785
0.1839	4.91333007812617e-05
0.184	0.000162658691406248
0.1841	-0.000129394531249993
0.1842	0.000123291015625015
0.1843	4.3945312499993e-05
0.1844	-2.34985351562468e-05
0.1845	5.61523437499984e-05
0.1846	1.15966796874973e-05
0.1847	4.3029785156262e-05
0.1848	3.90625000000087e-05
0.1849	-3.05175781249462e-06
0.185	6.19506835937587e-05
0.1851	-6.866455078125e-05
0.1852	5.55419921874911e-05
0.1853	-1.95312500000048e-05
0.1854	-7.26318359375094e-05
0.1855	2.5329589843753e-05
0.1856	-9.64355468750068e-05
0.1857	-9.64355468749843e-05
0.1858	2.92968750000063e-05
0.1859	-0.000185241699218764
0.186	-5.24902343750138e-05
0.1861	-0.000265502929687478
0.1862	-5.43212890624983e-05
0.1863	-0.000122680664062474
0.1864	-0.000198974609374997
0.1865	-0.000157165527343728
0.1866	-0.000275268554687486
0.1867	-0.000182800292968732
0.1868	-0.000195922851562508
0.1869	-0.000310058593750002
0.187	-0.000210571289062478
0.1871	-0.000360107421874984
0.1872	-0.000132446289062493
0.1873	-0.000277709960937467
0.1874	-0.000227966308593741
0.1875	-0.000152893066406235
0.1876	-6.62231445312357e-05
0.1877	-0.000161743164062512
0.1878	-0.000107727050781231
0.1879	-0.000170593261718743
0.188	-0.000194702148437487
0.1881	-0.000225219726562482
0.1882	-8.69750976562446e-05
0.1883	-0.000118103027343753
0.1884	-0.000194091796874985
0.1885	-0.000212707519531241
0.1886	-0.000173339843749992
0.1887	-0.000101623535156226
0.1888	-6.04248046875144e-05
0.1889	-0.000144653320312505
0.189	-1.31225585937372e-05
0.1891	-7.53784179687526e-05
0.1892	5.92041015625095e-05
0.1893	6.98852539062654e-05
0.1894	-0.000418701171874991
0.1895	0.000661621093750025
0.1896	-2.96020507812361e-05
0.1897	0.000360107421874999
0.1898	0.00134002685546876
0.1899	0.00377075195312503
0.19	0.00764221191406252
0.1901	0.0144744873046875
0.1902	0.0230996704101563
0.1903	0.0332894897460938
0.1904	0.0441055297851563
0.1905	0.05516845703125
0.1906	0.0650259399414063
0.1907	0.0729205322265625
0.1908	0.0794723510742187
0.1909	0.0850509643554688
0.191	0.0892510986328125
0.1911	0.093988037109375
0.1912	0.0986611938476563
0.1913	0.102960510253906
0.1914	0.1069482421875
0.1915	0.109953308105469
0.1916	0.111078796386719
0.1917	0.110842895507813
0.1918	0.106997680664063
0.1919	0.0978350830078125
0.192	0.083668212890625
0.1921	0.0628009033203125
0.1922	0.0367254638671875
0.1923	0.00674987792968751
0.1924	-0.025023193359375
0.1925	-0.0565084838867188
0.1926	-0.0852365112304687
0.1927	-0.109678344726563
0.1928	-0.128509216308594
0.1929	-0.140689086914062
0.193	-0.146860961914062
0.1931	-0.147191772460937
0.1932	-0.142516479492187
0.1933	-0.13378173828125
0.1934	-0.122136535644531
0.1935	-0.108609008789062
0.1936	-0.0935980224609375
0.1937	-0.0784686279296875
0.1938	-0.0638552856445313
0.1939	-0.0502685546875
0.194	-0.0382443237304687
0.1941	-0.0277810668945312
0.1942	-0.0190371704101562
0.1943	-0.0120654296875
0.1944	-0.00661468505859372
0.1945	-0.00265869140624997
0.1946	0.000249023437500012
0.1947	0.00208679199218751
0.1948	0.00302032470703125
0.1949	0.00355560302734377
0.195	0.00348663330078124
0.1951	0.00321197509765625
0.1952	0.00278961181640625
0.1953	0.00224884033203127
0.1954	0.00179901123046876
0.1955	0.00115875244140624
0.1956	0.000835571289062515
0.1957	0.000410156250000009
0.1958	0.000126647949218767
0.1959	-4.1809082031225e-05
0.196	-0.000321960449218717
0.1961	-0.000350036621093725
0.1962	-0.000333557128906242
0.1963	-0.000379943847656223
0.1964	-0.000299987792968748
0.1965	-0.000364074707031254
0.1966	-0.000278625488281237
0.1967	-0.000254516601562499
0.1968	-0.000328369140624995
0.1969	-5.27954101562254e-05
0.197	-0.000184631347656228
0.1971	-0.000165405273437502
0.1972	3.54003906250008e-05
0.1973	5.6762695312523e-05
0.1974	0.000199279785156254
0.1975	0.000132141113281264
0.1976	0.000157775878906246
0.1977	0.000126037597656281
0.1978	0.000271606445312483
0.1979	0.000227966308593758
0.198	0.0002166748046875
0.1981	0.000108032226562499
0.1982	0.000169982910156258
0.1983	0.000165405273437496
0.1984	0.000166931152343741
0.1985	8.11767578125008e-05
0.1986	0.000110778808593747
0.1987	0.000101013183593734
0.1988	-1.67846679687391e-05
0.1989	5.82885742187343e-05
0.199	3.05175781256661e-07
0.1991	-0.00013793945312498
0.1992	1.12757025938492e-17
0.1993	-0.00010986328125
0.1994	-0.000160217285156234
0.1995	-0.000162658691406254
0.1996	-0.000187377929687488
0.1997	-0.000169372558593734
0.1998	-0.000214233398437489
[truncated: 23,501 more rows]
