# Supplementary material for: Implementation of an Open-Source Multiplexing Ion Gate Control for High Kinetic Energy Ion Mobility Spectrometry (HiKE-IMS)
Source: J Am Soc Mass Spectrom. 2023 Jun 5;34(7):1283–94. doi: 10.1021/jasms.3c00013 (PMC10326917; doi:10.1021/jasms.3c00013)
Supplement: Supplementary file 1 — js3c00013_si_001.zip [file js3c00013_si_001.zip › js3c00013_si_001/Code/Cinnemaldehyde/B8O10L10SA2022-08-16cinRR50DR80.csv]

Time	Inten
0	0.000335998535156246
0.0001	0.00029052734374998
0.0002	0.000168762207031232
0.0003	-8.88061523437508e-05
0.0004	0.000194702148437476
0.0005	7.59887695312546e-05
0.0006	0.000223693847656237
0.0007	0.000139160156249968
0.0008	0.00110168457031249
0.0009	0.00412200927734376
0.001	0.008309326171875
0.0011	0.0150234985351562
0.0012	0.0240713500976562
0.0013	0.0345315551757812
0.0014	0.045887451171875
0.0015	0.0558731079101562
0.0016	0.0666848754882812
0.0017	0.0743795776367187
0.0018	0.0808111572265625
0.0019	0.08614990234375
0.002	0.0903921508789062
0.0021	0.0949603271484375
0.0022	0.0996517944335937
0.0023	0.103908386230469
0.0024	0.10737548828125
0.0025	0.11159912109375
0.0026	0.111202087402344
0.0027	0.111509704589844
0.0028	0.106843872070312
0.0029	0.0971405029296875
0.003	0.0827597045898437
0.0031	0.0613681030273437
0.0032	0.0345126342773437
0.0033	0.00406127929687499
0.0034	-0.0279983520507813
0.0035	-0.0591436767578125
0.0036	-0.0879751586914063
0.0037	-0.112470092773438
0.0038	-0.130857238769531
0.0039	-0.142601013183594
0.004	-0.147900085449219
0.0041	-0.148156433105469
0.0042	-0.143282775878906
0.0043	-0.133900756835937
0.0044	-0.121966552734375
0.0045	-0.107986755371094
0.0046	-0.0932730102539063
0.0047	-0.0780731201171875
0.0048	-0.0630145263671875
0.0049	-0.0496102905273438
0.005	-0.03758056640625
0.0051	-0.0271636962890625
0.0052	-0.0184375
0.0053	-0.0113119506835938
0.0054	-0.006220703125
0.0055	-0.00230834960937503
0.0056	0.000631713867187478
0.0057	0.00253143310546872
0.0058	0.00356353759765624
0.0059	0.00355346679687499
0.006	0.00370788574218748
0.0061	0.003729248046875
0.0062	0.0030999755859375
0.0063	0.0024884033203125
0.0064	0.00171356201171875
0.0065	0.00138824462890625
0.0066	0.00114135742187498
0.0067	0.0004315185546875
0.0068	0.000135803222656239
0.0069	-7.62939453125165e-05
0.007	-4.57763671874939e-05
0.0071	-7.96508789062617e-05
0.0072	-0.000582580566406287
0.0073	-0.000413513183593756
0.0074	-0.000349121093750026
0.0075	-0.000138244628906264
0.0076	-0.000273437500000023
0.0077	-0.000562438964843775
0.0078	-0.000133361816406257
0.0079	-5.03540039062606e-05
0.008	-0.000261840820312508
0.0081	-0.000202331542968747
0.0082	-0.000302734375000002
0.0083	7.90405273437163e-05
0.0084	7.3852539062497e-05
0.0085	-0.000262451171875
0.0086	-0.000100097656250009
0.0087	-3.93676757812489e-05
0.0088	0.000148925781249993
0.0089	-3.90625000000252e-05
0.009	-0.000215148925781244
0.0091	0.000279541015624974
0.0092	4.94384765625027e-05
0.0093	0.000258789062499993
0.0094	-2.25830078125376e-05
0.0095	1.25122070312404e-05
0.0096	0.000205688476562516
0.0097	5.18798828124181e-06
0.0098	-7.59887695312321e-05
0.0099	-0.000168151855468751
0.01	-1.098632812499e-05
0.0101	0.000186157226562483
0.0102	-0.000207214355468777
0.0103	-0.000329589843750006
0.0104	-0.000237426757812514
0.0105	-2.59399414062663e-05
0.0106	-6.74438476562615e-05
0.0107	-0.000336914062500009
0.0108	-0.00022888183593751
0.0109	-3.38745117187617e-05
0.011	-0.000140686035156273
0.0111	-0.000184936523437517
0.0112	-0.000306091308593753
0.0113	6.10351562508119e-07
0.0114	0.000119628906249997
0.0115	-0.000198669433593762
0.0116	-0.000125732421875007
0.0117	1.00708007812313e-05
0.0118	0.000210876464843735
0.0119	0.000166320800781251
0.012	-0.00013244628906251
0.0121	0.000158386230468744
0.0122	8.36181640624881e-05
0.0123	0.000233154296874994
0.0124	0.000118713378906232
0.0125	-3.57055664062626e-05
0.0126	0.000292358398437481
0.0127	0.000294494628906239
0.0128	0.00021362304687499
0.0129	9.2773437500005e-05
0.013	0.000198974609374986
0.0131	0.000486755371093728
0.0132	0.000346069335937488
0.0133	4.913330078124e-05
0.0134	0.000233459472656245
0.0135	0.00038513183593748
0.0136	0.000351867675781265
0.0137	0.000130920410156232
0.0138	-1.64798730217797e-17
0.0139	0.000249633789062509
0.014	0.000288391113281256
0.0141	0.00035766601562498
0.0142	7.93457031247891e-06
0.0143	0.000137634277343746
0.0144	0.000433654785156223
0.0145	0.000224609374999974
0.0146	-5.85937500000187e-05
0.0147	0.000117492675781245
0.0148	0.00018249511718747
0.0149	0.000403747558593731
0.015	1.52587890625e-05
0.0151	-3.11279296875185e-05
0.0152	5.18798828124892e-05
0.0153	0.000108337402343745
0.0154	7.38525390624857e-05
0.0155	-0.00026367187500001
0.0156	-7.38525390625239e-05
0.0157	0.000232849121093743
0.0158	-9.1552734375e-05
0.0159	-0.000121765136718771
0.016	-0.000250854492187513
0.0161	-1.34277343750207e-05
0.0162	1.61743164062318e-05
0.0163	-0.000234069824218785
0.0164	-0.000198059082031254
0.0165	-0.000194702148437514
0.0166	-9.73510742187707e-05
0.0167	-0.000119323730468773
0.0168	-0.000404663085937523
0.0169	-0.000168457031250007
0.017	-6.53076171875265e-05
0.0171	4.79125976562411e-05
0.0172	-0.000163879394531252
0.0173	-0.000202941894531267
0.0174	1.73950195312411e-05
0.0175	0.000103759765624995
0.0176	-0.000129699707031255
0.0177	1.55639648437289e-05
0.0178	1.92260742187369e-05
0.0179	0.0003399658203125
0.018	0.000246887207031227
0.0181	-6.71386718749042e-06
0.0182	0.00013763427734374
0.0183	0.000326538085937484
0.0184	0.000430908203124986
0.0185	0.000168762207031254
0.0186	2.13623046874112e-06
0.0187	0.000295715332031238
0.0188	0.000332641601562489
0.0189	0.000176696777343744
0.019	2.74658203124785e-05
0.0191	0.000162658691406254
0.0192	0.000345153808593741
0.0193	0.000114135742187483
0.0194	7.93457031250146e-06
0.0195	0.000181884765625012
0.0196	0.000233459472656245
0.0197	0.000368957519531249
0.0198	3.69262695312459e-05
0.0199	1.52587890625061e-05
0.02	0.000243530273437487
0.0201	0.000283508300781232
0.0202	0.000136413574218741
0.0203	-0.000155334472656248
0.0204	0.000154113769531234
0.0205	0.000391845703124977
0.0206	0.000130004882812479
0.0207	1.52587890624948e-05
0.0208	-2.07519531250306e-05
0.0209	0.000173034667968731
0.021	0.000324096679687486
0.0211	-9.15527343750165e-05
0.0212	-0.000146179199218765
0.0213	-0.000169067382812509
0.0214	1.1901855468727e-05
0.0215	-0.000167236328124997
0.0216	-0.00042327880859378
0.0217	-0.000122680664062524
0.0218	-9.9182128906283e-05
0.0219	-0.000139465332031258
0.022	-0.000267639160156269
0.0221	-0.000245971679687529
0.0222	-0.00012908935546877
0.0223	-9.46044921874998e-05
0.0224	-0.000283813476562506
0.0225	-0.000258178710937512
0.0226	-0.00011383056640627
0.0227	0.00016082763671873
0.0228	-4.5776367187533e-05
0.0229	-0.000403442382812508
0.023	-8.94165039062528e-05
0.0231	-1.28173828125022e-05
0.0232	-2.50244140625128e-05
0.0233	-0.000232238769531268
0.0234	-0.000241394042968751
0.0235	0.000117187499999983
0.0236	0.000121765136718722
0.0237	-9.91821289062604e-05
0.0238	-0.000105590820312506
0.0239	-5.0659179687506e-05
0.024	0.00024139404296874
0.0241	8.30078124999974e-05
0.0242	-0.000257568359375016
0.0243	-4.91333007812565e-05
0.0244	3.17382812499937e-05
0.0245	0.000107421874999992
0.0246	-0.000144348144531253
0.0247	-0.000141601562499999
0.0248	0.000176391601562476
0.0249	9.91821289062118e-05
0.025	2.3193359374985e-05
0.0251	-7.5988769531265e-05
0.0252	-7.7819824218772e-05
0.0253	0.000230712890624984
0.0254	2.99072265624927e-05
0.0255	-0.000255126953124995
0.0256	-6.86645507812665e-05
0.0257	0.000112609863281227
0.0258	0.000189514160156235
0.0259	-0.00026031494140627
0.026	-0.000213317871093765
0.0261	0.000133972167968744
0.0262	-3.75366210937471e-05
0.0263	6.10351562499835e-05
0.0264	-0.00022094726562501
0.0265	4.05883789062426e-05
0.0266	0.000303344726562488
0.0267	0.000137939453124969
0.0268	6.56127929687562e-05
0.0269	-3.84521484375344e-05
0.027	0.000273437499999973
0.0271	0.000432739257812492
0.0272	-6.71386718750274e-05
0.0273	0.000121765136718705
0.0274	0.000148010253906251
0.0275	0.000310058593750013
0.0276	0.00023895263671871
0.0277	-0.000113525390625002
0.0278	0.000128784179687486
0.0279	0.000146789550781246
0.028	0.000154113769531239
0.0281	4.51660156249702e-05
0.0282	-0.000223693847656258
0.0283	3.84521484374902e-05
0.0284	8.85009765624369e-06
0.0285	-0.000256652832031256
0.0286	-0.000270080566406266
0.0287	-0.000153503417968759
0.0288	2.80761718749918e-05
0.0289	-0.000139465332031263
0.029	-0.000378417968749999
0.0291	-0.000220336914062513
0.0292	-0.000104980468750004
0.0293	-3.38745117187565e-05
0.0294	-0.000380249023437539
0.0295	-0.000409851074218759
0.0296	-5.18798828125161e-05
0.0297	-0.000149841308593751
0.0298	-0.000295410156249998
0.0299	-0.000348510742187507
0.03	-0.000242309570312509
0.0301	-5.7373046874986e-05
0.0302	-0.000240478515624997
0.0303	-0.000356140136718774
0.0304	-0.000278930664062493
0.0305	-0.000115966796875006
0.0306	7.50732421874907e-05
0.0307	-0.000200195312500012
0.0308	-0.000190429687499999
0.0309	0.000139465332031247
0.031	0.000142822265624992
0.0311	3.60107421874924e-05
0.0312	-0.000131835937500024
0.0313	2.44140625000385e-06
0.0314	0.000309753417968711
0.0315	9.46044921874669e-05
0.0316	-9.39941406250143e-05
0.0317	-5.6762695312523e-05
0.0318	0.000250854492187491
0.0319	0.000169372558593739
0.032	-0.000121765136718765
0.0321	-5.49316406251409e-06
0.0322	7.0495605468724e-05
0.0323	0.00031768798828124
0.0324	0.000115661621093744
0.0325	-2.53295898437695e-05
0.0326	0.00023681640624999
0.0327	0.000362243652343736
0.0328	0.00028228759765624
0.0329	0.000215759277343741
0.033	0.000242614746093717
0.0331	0.000502624511718747
0.0332	0.000510559082031237
0.0333	0.000192871093749991
0.0334	0.000182495117187498
0.0335	0.000291748046874979
0.0336	0.000421142578125012
0.0337	0.000120239257812488
0.0338	-5.52368164062674e-05
0.0339	8.88061523437291e-05
0.034	0.000168457031249986
0.0341	8.14819335937522e-05
0.0342	-0.00012908935546877
0.0343	-0.000227966308593752
0.0344	0.000133666992187498
0.0345	-3.0517578125111e-06
0.0346	-0.000209045410156255
0.0347	-0.000183410644531267
0.0348	-6.34765625000195e-05
0.0349	0.000193786621093739
0.035	-3.93676757812541e-05
0.0351	-0.00024353027343752
0.0352	-2.13623046877408e-06
0.0353	4.54711914062433e-05
0.0354	8.05664062499935e-05
0.0355	-0.000247497558593773
0.0356	-0.000258789062499981
0.0357	-7.72094726562639e-05
0.0358	-0.000187377929687515
0.0359	-0.000301513671875036
0.036	-0.000535888671875001
0.0361	-0.000246887207031254
0.0362	-0.000136108398437523
0.0363	-0.000339965820312515
0.0364	-0.000375976562500029
0.0365	-0.000267333984375017
0.0366	-0.000181579589843772
0.0367	-7.6904296875035e-05
0.0368	-0.000467224121093773
0.0369	-0.000373535156250021
0.037	-0.000234680175781259
0.0371	-0.000109863281250016
0.0372	-0.000321044921875013
0.0373	-0.000456237792968783
0.0374	-0.000152587890625016
0.0375	1.15966796874816e-05
0.0376	-0.000205993652343766
0.0377	-0.00014892578125002
0.0378	-0.000244750976562535
0.0379	0.000178222656249983
0.038	0.00015289306640624
0.0381	-9.24682617187639e-05
0.0382	-1.83105468751221e-06
0.0383	0.00010253906249999
0.0384	0.000340881347656252
0.0385	0.000141906738281245
0.0386	-3.84521484375171e-05
0.0387	0.00022186279296873
0.0388	0.000316162109374985
0.0389	0.000262756347656235
0.039	1.67846679687503e-05
0.0391	0.000133666992187482
0.0392	0.00026702880859374
0.0393	0.000177307128906252
0.0394	0.000101013183593718
0.0395	-4.2724609375152e-06
0.0396	0.000161437988281216
0.0397	0.000328369140624974
0.0398	2.74658203124889e-05
0.0399	-2.71606445312765e-05
0.04	9.85717773437315e-05
0.0401	0.000244445800781235
0.0402	0.000209655761718747
0.0403	-8.23974609375049e-05
0.0404	0.000106811523437484
0.0405	0.00032073974609374
0.0406	0.000167236328124976
0.0407	3.02124023437546e-05
0.0408	-7.69042968750073e-05
0.0409	0.000144348144531237
0.041	0.000184631347656239
0.0411	-4.08935546875261e-05
0.0412	-8.42285156250119e-05
0.0413	-9.3078613281266e-05
0.0414	5.49316406249839e-05
0.0415	5.79833984372131e-06
0.0416	-0.000308837890625007
0.0417	-0.000222473144531277
0.0418	3.32641601562328e-05
0.0419	-6.10351562507251e-07
0.042	-0.000149536132812527
0.0421	-0.000213928222656262
0.0422	-0.000104064941406279
0.0423	7.62939453125061e-05
0.0424	-0.000120544433593744
0.0425	-0.000167846679687505
0.0426	-0.000108337402343756
0.0427	0.00011016845703123
0.0428	8.54492187499891e-05
0.0429	-0.000236206054687504
0.043	-0.000120239257812509
0.0431	6.3781738281238e-05
0.0432	7.75146484374711e-05
0.0433	-4.15039062500178e-05
0.0434	-0.000229797363281259
0.0435	7.38525390624857e-05
0.0436	9.24682617187596e-05
0.0437	-2.62451171875178e-05
0.0438	-0.000231933593750005
0.0439	-0.000279846191406263
0.044	2.13623046874944e-05
0.0441	-3.69262695312511e-05
0.0442	-0.000358276367187487
0.0443	-0.000197143554687529
0.0444	-9.33837890625061e-05
0.0445	5.64575195312446e-05
0.0446	-0.000151672363281263
0.0447	-0.000289611816406254
0.0448	1.58691406249856e-05
0.0449	0.000185852050781249
0.045	0.000128784179687497
0.0451	-6.7749023437513e-05
0.0452	-4.57763671874931e-06
0.0453	0.000184326171874994
0.0454	0.000178833007812485
0.0455	5.85937500000083e-05
0.0456	3.11279296874752e-05
0.0457	0.000190429687499983
0.0458	0.000487365722656225
0.0459	9.55200195312429e-05
0.046	0.000117797851562496
0.0461	0.000235900878906254
0.0462	0.000219116210937481
0.0463	0.000312194824218731
0.0464	-5.52368164062674e-05
0.0465	9.36889648437359e-05
0.0466	0.000341796874999984
0.0467	0.000203247070312496
0.0468	9.82666015624861e-05
0.0469	-6.958007812502e-05
0.047	0.000156249999999991
0.0471	0.000344543457031244
0.0472	-2.28881835937778e-05
0.0473	6.16455078125133e-05
0.0474	4.82177734375039e-05
0.0475	0.000285949707031225
0.0476	0.000236206054687488
0.0477	-7.29370117187652e-05
0.0478	-3.90625000000026e-05
0.0479	0.000141601562499994
0.048	9.399414062497e-05
0.0481	-0.000105590820312523
0.0482	-0.000330200195312513
0.0483	-5.18798828125161e-05
0.0484	0.000101928710937477
0.0485	-0.000115051269531241
0.0486	-0.000152282714843776
0.0487	-0.000180664062500013
0.0488	-8.23974609376853e-06
0.0489	-1.73950195312463e-05
0.049	-0.000288391113281255
0.0491	-0.000139160156250017
0.0492	-0.000186157226562516
0.0493	8.66699218749767e-05
0.0494	-0.000173339843750037
0.0495	-0.000373535156250026
0.0496	4.27246093747183e-06
0.0497	1.43432617187413e-05
0.0498	3.41796874999802e-05
0.0499	-0.000220031738281279
0.05	-6.71386718750049e-05
0.0501	0.000164794921875006
0.0502	7.01904296874951e-05
0.0503	-0.000108032226562509
0.0504	-3.5400390625006e-05
0.0505	7.47680664062618e-05
0.0506	0.000209960937499982
0.0507	-0.000135498046875032
0.0508	-0.000118713378906265
0.0509	-7.3242187500263e-06
0.051	-2.04467773437852e-05
0.0511	-7.72094726562474e-05
0.0512	-0.000264282226562512
0.0513	-0.000274658203125016
0.0514	0.000132446289062511
0.0515	-0.000128784179687513
0.0516	-0.000218811035156257
0.0517	-0.000266113281250013
0.0518	5.06591796874739e-05
0.0519	0.000209350585937496
0.052	-8.57543945312561e-05
0.0521	-9.61303710937441e-05
0.0522	1.28173828125022e-05
0.0523	0.00012542724609373
0.0524	0.000188293457031247
0.0525	-9.1552734375033e-05
0.0526	5.8593749999997e-05
0.0527	0.000308227539062478
0.0528	0.000255737304687503
0.0529	0.000206909179687492
0.053	0.000120544433593734
0.0531	0.000359497070312504
0.0532	0.000462951660156231
0.0533	0.000230407714843745
0.0534	0.000177001953125006
0.0535	0.000221862792968725
0.0536	0.000434265136718731
0.0537	0.000226135253906252
0.0538	2.34985351562356e-05
0.0539	0.000148925781249987
0.054	0.000261230468749984
0.0541	0.000398254394531234
0.0542	7.04956054687345e-05
0.0543	-0.000145263671875017
0.0544	0.000189514160156218
0.0545	0.000119628906249981
0.0546	-8.5449218750016e-05
0.0547	-0.000146179199218777
0.0548	-0.000168762207031259
0.0549	0.000133056640624985
0.055	-0.000129699707031278
0.0551	-0.000403747558593764
0.0552	-0.000242309570312526
0.0553	-0.000168457031250002
0.0554	9.61303710937172e-05
0.0555	-0.000182189941406274
0.0556	-0.00024505615234377
0.0557	3.84521484374902e-05
0.0558	0.000105895996093736
0.0559	2.56347656249767e-05
0.056	-0.000236816406250012
0.0561	-5.12695312499976e-05
0.0562	0.000123596191406223
0.0563	-6.53076171875039e-05
0.0564	-0.000232849121093742
0.0565	-0.000212402343750001
0.0566	-1.86157226562782e-05
0.0567	2.25830078124994e-05
0.0568	-0.000262756347656256
0.0569	-0.000229187011718757
0.057	-0.000167541503906249
0.0571	-2.16674804687789e-05
0.0572	-0.000141601562500026
0.0573	-0.000315246582031258
0.0574	-0.000108032226562515
0.0575	9.97924804687356e-05
0.0576	1.89208984374802e-05
0.0577	-7.293701171876e-05
0.0578	-0.000217285156250013
0.0579	8.48388671874818e-05
0.058	8.36181640624994e-05
0.0581	-0.000242309570312509
0.0582	-0.00023590087890627
0.0583	-0.000178527832031283
0.0584	9.46044921874729e-05
0.0585	-0.000150756835937516
0.0586	-0.000339050292968773
0.0587	-0.000145568847656263
0.0588	-3.87573242187685e-05
0.0589	0.000130310058593719
0.059	-0.000138244628906292
0.0591	-0.000226745605468736
0.0592	5.06591796874904e-05
0.0593	0.000282287597656245
0.0594	7.93457031249781e-05
0.0595	9.33837890624957e-05
0.0596	0.000146179199218727
0.0597	0.00050689697265624
0.0598	0.000359497070312476
0.0599	0.000291442871093717
0.06	0.000339050292968718
0.0601	0.000531616210937481
0.0602	0.000481872558593738
0.0603	0.000200805664062487
0.0604	0.000123291015624999
0.0605	0.000372009277343744
0.0606	0.000442199707031249
0.0607	0.00020172119140623
0.0608	2.7465820312495e-05
0.0609	0.0001007080078125
0.061	0.000280456542968727
0.0611	0.000125122070312489
0.0612	-7.29370117187539e-05
0.0613	-5.46264648437593e-05
0.0614	2.25830078124769e-05
0.0615	4.63867187499752e-05
0.0616	-0.000226135253906251
0.0617	-0.000308227539062516
0.0618	-0.000110473632812513
0.0619	-0.000116271972656267
0.062	-0.000227050781250004
0.0621	-0.000319824218750008
0.0622	-0.000258178710937506
0.0623	-1.89208984375184e-05
0.0624	-0.000140380859375
0.0625	-0.000247192382812511
0.0626	-0.000184020996093759
0.0627	3.47900390624718e-05
0.0628	0.000115661621093738
0.0629	-0.000212097167968766
0.063	-0.000197448730468768
0.0631	-1.83105468750094e-06
0.0632	6.53076171874822e-05
0.0633	-8.60595703125015e-05
0.0634	-0.000299682617187524
0.0635	-0.000102844238281268
0.0636	0.000139465332031247
0.0637	-8.14819335937574e-05
0.0638	-0.000106811523437522
0.0639	-0.000218200683593761
0.064	0.000142517089843747
0.0641	0.000194396972656269
0.0642	-0.000121154785156279
0.0643	-1.98364257812606e-05
0.0644	2.38037109374922e-05
0.0645	0.000448913574218746
0.0646	0.00012969970703125
0.0647	1.58691406249856e-05
0.0648	0.000158081054687471
0.0649	0.000265197753906233
0.065	0.000357055664062484
0.0651	0.000125427246093735
0.0652	1.61743164062205e-05
0.0653	0.000440673828124994
0.0654	0.000335693359374984
0.0655	0.000158996582031246
0.0656	-7.32421874999993e-05
0.0657	0.000119018554687478
0.0658	0.000330810546874988
0.0659	6.31713867187411e-05
0.066	-0.000168457031250019
0.0661	2.22778320312427e-05
0.0662	-5.55419921875076e-05
0.0663	0.000113525390624986
0.0664	-0.000247802734374997
0.0665	-0.000192565917968773
0.0666	7.04956054687457e-05
0.0667	7.01904296875056e-05
0.0668	5.37109374999737e-05
0.0669	-0.000354614257812513
0.067	7.01904296873668e-06
0.0671	0.000153808593749977
0.0672	-0.000177307128906262
0.0673	-0.000204772949218768
0.0674	-0.000193481445312493
0.0675	7.62939453124948e-05
0.0676	3.05175781223702e-07
0.0677	-0.000264587402343746
0.0678	-0.000253906249999996
0.0679	-9.46044921874886e-05
0.068	-4.85229492187544e-05
0.0681	-0.0001251220703125
0.0682	-0.00042785644531253
0.0683	-0.000171203613281256
0.0684	2.9907226562498e-05
0.0685	-0.000108642578125017
0.0686	-0.000195617675781251
0.0687	-0.000205383300781264
0.0688	0.000155029296874976
0.0689	8.08715820312172e-05
0.069	-0.000159912109374982
0.0691	-7.8735351562503e-05
0.0692	-8.30078125000078e-05
0.0693	0.000199890136718723
0.0694	-4.88281250005107e-06
0.0695	-0.00028503417968751
0.0696	-3.87573242187573e-05
0.0697	-1.43432617187682e-05
0.0698	1.19018554687383e-05
0.0699	-0.000307312011718763
0.07	-0.000259704589843762
0.0701	-1.92260742187585e-05
0.0702	4.88281249999035e-06
0.0703	-0.000212402343750006
0.0704	-0.000280151367187531
0.0705	-0.000116882324218764
0.0706	0.000102844238281253
0.0707	-5.79833984375106e-05
0.0708	-0.000111694335937512
0.0709	3.93676757812272e-05
0.071	0.000215759277343736
0.0711	0.000285034179687477
0.0712	2.01416015624791e-05
0.0713	-4.85229492187544e-05
0.0714	0.000287170410156224
0.0715	0.000196228027343754
0.0716	3.78417968750046e-05
0.0717	-8.08715820312606e-05
0.0718	-3.63159179687655e-05
0.0719	0.000117797851562485
0.072	-5.18798828125049e-05
0.0721	-0.000187072753906275
0.0722	-0.000172729492187489
0.0723	7.41577148437485e-05
0.0724	5.06591796875068e-05
0.0725	-0.000219116210937498
0.0726	-0.000228271484374997
0.0727	3.8452148437485e-05
0.0728	4.57763671874948e-05
0.0729	-1.22070312501537e-06
0.073	-0.0002044677734375
0.0731	-1.83105468751742e-06
0.0732	0.000232543945312497
0.0733	-5.88989257812589e-05
0.0734	-3.57055664062739e-05
0.0735	-5.06591796875285e-05
0.0736	0.000272521972656226
0.0737	0.000195312499999978
0.0738	1.67846679687391e-05
0.0739	0.000135803222656244
0.074	0.000247497558593735
0.0741	0.000348510742187469
0.0742	0.000115051269531247
0.0743	-1.03759765625148e-05
0.0744	0.000188598632812487
0.0745	0.000229187011718735
0.0746	0.00018646240234373
0.0747	4.8522949218738e-05
0.0748	-7.44628906250095e-05
0.0749	0.000286865234374989
0.075	9.063720703123e-05
0.0751	-0.000148315429687495
0.0752	-0.000165710449218753
0.0753	-9.91821289062778e-05
0.0754	0.000120239257812471
0.0755	-0.0001678466796875
0.0756	-0.000396118164062514
0.0757	-0.000162048339843767
0.0758	-0.000164489746093754
0.0759	-1.43432617187578e-05
0.076	-0.000354003906250005
0.0761	-0.000301513671875009
0.0762	-3.96728515625333e-05
0.0763	-0.000136108398437518
0.0764	-0.000195617675781273
0.0765	-0.000326232910156276
0.0766	-0.000139465332031263
0.0767	4.45556640625072e-05
0.0768	-0.000332031250000003
0.0769	-0.000321655273437504
0.077	-0.000237731933593749
0.0771	-0.000168762207031259
0.0772	-0.000140380859375
0.0773	-0.000494384765625011
0.0774	-0.000361633300781255
0.0775	-9.3078613281266e-05
0.0776	-0.000134277343750022
0.0777	-0.000166015625000009
0.0778	-0.000388183593750018
0.0779	3.47900390624996e-05
0.078	0.000121765136718727
0.0781	-0.000103149414062525
0.0782	-5.58471679687304e-05
0.0783	-0.000105590820312501
0.0784	0.000330810546874971
0.0785	0.00023559570312497
0.0786	5.9509277343728e-05
0.0787	0.00010345458984376
0.0788	0.000309753417968734
0.0789	0.000455017089843746
0.079	0.000181579589843717
0.0791	1.15966796875094e-05
0.0792	0.000245361328124988
0.0793	0.000340270996093717
0.0794	0.000220642089843771
0.0795	-2.7770996093762e-05
0.0796	7.6293945312448e-06
0.0797	0.00033905029296874
0.0798	0.000195312499999984
0.0799	3.02124023437269e-05
0.08	6.74438476562459e-05
0.0801	0.000170288085937487
0.0802	0.000247192382812489
0.0803	-4.36401367187754e-05
0.0804	-0.000183410644531251
0.0805	-5.18798828125222e-06
0.0806	2.13623046874944e-05
0.0807	-3.11279296875073e-05
0.0808	-0.000299072265625022
0.0809	-0.000194091796875
0.081	-9.94873046875283e-05
0.0811	-7.2021484375023e-05
0.0812	-0.000232543945312518
0.0813	-0.000232543945312513
0.0814	-4.8217773437503e-05
0.0815	4.76074218749845e-05
0.0816	-0.000157470703125001
0.0817	-0.000329589843750016
0.0818	-8.17871093750193e-05
0.0819	-4.48608398437465e-05
0.082	-3.78417968750098e-05
0.0821	-0.000415954589843764
0.0822	-0.000455322265625007
0.0823	-0.000107116699218767
0.0824	-0.000273437500000023
0.0825	-0.000426330566406263
0.0826	-0.000423889160156276
0.0827	-0.000203552246093763
0.0828	-0.000159301757812513
0.0829	-0.000424194335937522
0.083	-0.000403137207031262
0.0831	-0.000267944335937514
0.0832	-0.000161437988281265
0.0833	-9.21630859375073e-05
0.0834	-0.000353698730468776
0.0835	-0.000288085937500009
0.0836	4.39453124999826e-05
0.0837	3.63159179687326e-05
0.0838	-4.33349609375187e-05
0.0839	-0.000233154296874999
0.084	1.95312499999935e-05
0.0841	0.000245056152343737
0.0842	-2.28881835937604e-05
0.0843	-1.73950195312576e-05
0.0844	-2.01416015625285e-05
0.0845	0.00026733398437499
0.0846	0.000161132812499998
0.0847	-8.57543945312674e-05
0.0848	0.000133666992187498
0.0849	5.46264648437437e-05
0.085	0.00038482666015624
0.0851	6.34765624999761e-05
0.0852	-9.85717773437532e-05
0.0853	0.000255737304687498
0.0854	0.000340576171875002
0.0855	0.000230712890624991
0.0856	-0.000112609863281238
0.0857	5.64575195312333e-05
0.0858	0.000420837402343744
0.0859	0.00022033691406247
0.086	2.41088867187489e-05
0.0861	0.000122375488281246
0.0862	0.00015167236328123
0.0863	0.0004058837890625
0.0864	3.72314453124974e-05
0.0865	5.49316406249847e-06
0.0866	0.000176086425781236
0.0867	0.000173339843749981
0.0868	0.000119018554687489
0.0869	-0.000216674804687528
0.087	3.23486328124905e-05
0.0871	0.000168762207031248
0.0872	7.93457031248498e-06
0.0873	3.05175781249462e-06
0.0874	-0.000239562988281261
0.0875	-2.16840434497101e-17
0.0876	0.000166320800781223
0.0877	-0.000170593261718771
0.0878	-0.000266113281250018
0.0879	-0.000117492675781261
0.088	2.99072265624763e-05
0.0881	5.27954101562427e-05
0.0882	-0.00021209716796875
0.0883	-0.000113220214843773
0.0884	7.93457031249781e-05
0.0885	-8.54492187499223e-06
0.0886	2.89916992187228e-05
0.0887	-0.000196533203125016
0.0888	9.58251953124822e-05
0.0889	0.000240478515625003
0.089	-2.34985351562573e-05
0.0891	-0.000173645019531238
0.0892	-1.98364257812771e-05
0.0893	0.000169982910156264
0.0894	3.72314453124748e-05
0.0895	-0.000193176269531281
0.0896	-2.22778320312644e-05
0.0897	1.7089843749974e-05
0.0898	0.000164794921874978
0.0899	-9.64355468750172e-05
0.09	-0.000265808105468751
0.0901	-1.28173828125126e-05
0.0902	0.000140075683593744
0.0903	-8.78906249999973e-05
0.0904	-0.000192565917968762
0.0905	-7.59887695312711e-05
0.0906	0.000284729003906248
0.0907	4.73022460937226e-05
0.0908	-6.28662109375226e-05
0.0909	1.25122070312629e-05
0.091	8.91113281250022e-05
0.0911	0.000186157226562495
0.0912	-1.49536132812485e-05
0.0913	-0.000278930664062504
0.0914	0.000126342773437482
0.0915	3.60107421875089e-05
0.0916	4.57763671874722e-05
0.0917	-0.000194396972656247
0.0918	-0.000163574218750006
0.0919	4.60815429687124e-05
0.092	-0.000154418945312512
0.0921	-0.000204162597656259
0.0922	-0.000258178710937512
0.0923	-0.000114135742187526
0.0924	6.13403320312237e-05
0.0925	-0.000220947265625004
0.0926	-0.000281677246093781
0.0927	-3.75366210937748e-05
0.0928	8.27026367187459e-05
0.0929	0.000144042968749991
0.093	-0.000180053710937517
0.0931	0.000136413574218753
0.0932	0.000363464355468713
0.0933	0.000273742675781258
0.0934	0.000260314941406232
0.0935	0.000175170898437483
0.0936	0.000457763671874995
0.0937	0.000440979003906239
0.0938	0.000129089355468731
0.0939	0.00021484375000001
0.094	0.000194702148437493
0.0941	0.000423583984374987
0.0942	0.000178222656249988
0.0943	-0.000114440917968766
0.0944	0.000119934082031242
0.0945	2.28881835937396e-05
0.0946	6.86645507812448e-05
0.0947	-8.33129882812748e-05
0.0948	-0.000311279296875016
0.0949	-5.06591796875172e-05
0.095	-7.93457031250163e-05
0.0951	-0.000129089355468753
0.0952	-0.00022094726562501
0.0953	-0.000383911132812526
0.0954	5.18798828124728e-05
0.0955	-8.69750976562776e-05
0.0956	-0.000270996093750031
0.0957	-0.000158081054687514
0.0958	-2.16674804687676e-05
0.0959	7.81249999999905e-05
0.096	-0.000199584960937488
0.0961	-0.000200805664062503
0.0962	1.77001953125091e-05
0.0963	-2.04467773437409e-05
0.0964	3.38745117187296e-05
0.0965	-0.00027862548828127
0.0966	-6.80541992187471e-05
0.0967	0.000104064941406224
0.0968	-0.000126342773437526
0.0969	-0.000277099609375014
0.097	-0.000229492187500024
0.0971	-1.6784667968766e-05
0.0972	8.75854492187363e-05
0.0973	-0.000284423828125013
0.0974	-0.000264892578125019
0.0975	-3.99780273437561e-05
0.0976	-3.60107421875028e-05
0.0977	-6.65283203124863e-05
0.0978	-0.000253295898437516
0.0979	-7.6904296875002e-05
0.098	0.000216979980468768
0.0981	9.76562499999112e-06
0.0982	-1.12915039062909e-05
0.0983	-5.12695312500028e-05
0.0984	0.000284423828124981
0.0985	0.000203552246093719
0.0986	6.71386718747481e-06
0.0987	-3.99780273437561e-05
0.0988	0.000223693847656237
0.0989	0.000282287597656217
0.099	0.000306396484374988
0.0991	6.31713867187359e-05
0.0992	0.000173950195312473
0.0993	0.000252685546874998
0.0994	0.000258789062499965
0.0995	-2.44140625001946e-06
0.0996	-9.79614257812841e-05
0.0997	0.000120849609374985
0.0998	0.000139160156249996
0.0999	-0.000153198242187496
0.1	-3.50952148437719e-05
0.1001	-4.1503906250023e-05
0.1002	0.000263977050781228
0.1003	5.58471679687374e-05
0.1004	-0.000183715820312513
0.1005	9.52148437499863e-05
0.1006	0.000140991210937491
0.1007	0.000319213867187501
0.1008	2.13623046873071e-06
0.1009	-7.26318359375033e-05
0.101	0.000218505859374996
0.1011	0.000160217285156234
0.1012	0.000121459960937493
0.1013	-5.98144531250176e-05
0.1014	5.12695312499985e-05
0.1015	0.000238952636718726
0.1016	4.54711914062217e-05
0.1017	-0.000152282714843754
0.1018	-4.21142578125085e-05
0.1019	5.8593749999997e-05
0.102	0.00021423339843748
0.1021	-0.000162658691406248
0.1022	-0.000231933593750011
0.1023	2.92968749999907e-05
0.1024	3.96728515624839e-05
0.1025	-6.74438476562563e-05
0.1026	-0.000300903320312523
0.1027	-2.80761718750074e-05
0.1028	2.41088867187324e-05
0.1029	-5.61523437500261e-05
0.103	-0.000204467773437516
0.1031	-0.000237121582031257
0.1032	-7.20214843750004e-05
0.1033	1.77001953124926e-05
0.1034	-0.000310363769531252
0.1035	-0.000228576660156265
0.1036	-0.000108642578125012
0.1037	-5.88989257812754e-05
0.1038	-8.91113281249961e-05
0.1039	-0.000317382812500005
0.104	-0.000151367187500006
0.1041	8.0871582031245e-05
0.1042	-4.94384765624854e-05
0.1043	-0.000107727050781292
0.1044	-0.000198974609375035
0.1045	0.000151367187499996
0.1046	0.000116577148437497
0.1047	-6.31713867187628e-05
0.1048	2.16674804687294e-05
0.1049	2.77709960937404e-05
0.105	0.000322875976562493
0.1051	8.45336914062252e-05
0.1052	-0.000139770507812492
0.1053	0.000162963867187499
0.1054	0.000255126953124974
0.1055	0.000232849121093726
0.1056	2.80761718749857e-05
0.1057	-4.51660156250196e-05
0.1058	0.000320434570312467
0.1059	0.000317382812499995
0.106	0.000108032226562505
0.1061	-3.66210937500161e-05
0.1062	9.52148437500079e-05
0.1063	0.000314941406249986
0.1064	0.000112609863281233
0.1065	-0.000123291015625015
0.1066	0.000102233886718756
0.1067	0.000126037597656232
0.1068	0.000194396972656225
0.1069	-0.000112609863281259
0.107	3.44848632812533e-05
0.1071	0.000200195312499979
0.1072	0.000242309570312483
0.1073	9.8571777343748e-05
0.1074	-5.18798828125109e-05
0.1075	8.91113281249857e-05
0.1076	0.000339660644531243
0.1077	0.000151977539062481
0.1078	-2.86865234375095e-05
0.1079	9.0942382812498e-05
0.108	0.000260314941406221
0.1081	0.00031188964843747
0.1082	-5.49316406250888e-06
0.1083	-3.05175781249983e-06
0.1084	0.00022888183593749
0.1085	0.000131835937499997
0.1086	1.31225585937537e-05
0.1087	-0.000129089355468753
0.1088	-1.64794921875318e-05
0.1089	9.12475585937217e-05
0.109	-0.000154724121093758
0.1091	-0.00029418945312501
0.1092	-0.000293273925781262
0.1093	-0.000140380859375
0.1094	7.32421874997686e-06
0.1095	-0.000334472656250029
0.1096	-0.000325317382812501
0.1097	-0.000151062011718761
0.1098	8.85009765623848e-06
0.1099	-0.000181579589843755
0.11	-0.000371093749999996
0.1101	-9.15527343750555e-06
0.1102	8.3312988281254e-05
0.1103	4.02832031249911e-05
0.1104	-8.85009765625219e-05
0.1105	-0.000172424316406255
0.1106	0.000158996582031229
0.1107	3.81469726562222e-05
0.1108	-0.000180053710937499
0.1109	-0.00016448974609377
0.111	-6.98852539062706e-05
0.1111	7.72094726562257e-05
0.1112	-9.91821289062604e-05
0.1113	-0.000340270996093772
0.1114	-0.000141906738281261
0.1115	-0.000106201171874997
0.1116	-0.000124511718749987
0.1117	-0.000335998535156234
0.1118	-0.000412597656250024
0.1119	-6.10351562500052e-05
0.112	-0.000166625976562523
0.1121	-0.00015106201171875
0.1122	-0.000155334472656271
0.1123	-9.36889648437628e-05
0.1124	0.000226135253906235
0.1125	7.20214843749796e-05
0.1126	-6.22558593750206e-05
0.1127	0.000101318359374969
0.1128	0.000157470703124979
0.1129	0.00035430908203124
0.113	-9.42993164062648e-05
0.1131	0.000101013183593724
0.1132	0.000262451171874989
0.1133	0.000307006835937463
0.1134	0.000179138183593725
0.1135	-2.68554687500137e-05
0.1136	0.000245971679687479
0.1137	0.000365295410156225
0.1138	0.000116271972656246
0.1139	8.66699218749828e-05
0.114	0.000124511718749998
0.1141	0.000340881347656231
0.1142	0.000252380371093742
0.1143	9.76562499997464e-06
0.1144	0.000106811523437472
0.1145	0.000153198242187458
0.1146	0.000138549804687488
0.1147	7.56835937499867e-05
0.1148	-0.000278625488281281
0.1149	9.36889648437359e-05
0.115	-4.27246093750054e-05
0.1151	-8.6364746093753e-05
0.1152	-0.000243835449218754
0.1153	-0.000292053222656263
0.1154	7.59887695312329e-05
0.1155	-4.36401367187693e-05
0.1156	-0.000157775878906263
0.1157	-0.000221862792968769
0.1158	-5.85937500000187e-05
0.1159	0.00016082763671873
0.116	-5.76782226562652e-05
0.1161	-0.000281677246093758
0.1162	-7.62939453127776e-06
0.1163	7.93457031249781e-05
0.1164	9.18579101562463e-05
0.1165	-0.000337829589843779
0.1166	-0.000213317871093743
0.1167	6.10351562498924e-06
0.1168	-0.000148925781249997
0.1169	-0.000354614257812502
0.117	-0.000314025878906254
0.1171	-0.000119018554687499
0.1172	5.82885742187516e-05
0.1173	-0.000192260742187499
0.1174	-0.000194396972656268
0.1175	-5.88989257812693e-05
0.1176	6.68334960937326e-05
0.1177	0.000172729492187485
0.1178	-0.000204772949218768
0.1179	-7.62939453128296e-06
0.118	0.000222473144531221
0.1181	0.000186157226562489
0.1182	8.78906249999816e-05
0.1183	-6.46972656250184e-05
0.1184	0.000188293457031252
0.1185	0.00024902343749999
0.1186	8.4228515624985e-05
0.1187	-5.88989257812641e-05
0.1188	7.75146484374824e-05
0.1189	0.000200805664062481
0.119	0.000151367187499991
0.1191	-0.00015655517578127
0.1192	-2.6855468750025e-05
0.1193	0.000227050781249977
0.1194	0.000194396972656236
0.1195	-3.814697265625e-05
0.1196	-0.000147399902343764
0.1197	0.00020507812499997
0.1198	0.000360107421874995
0.1199	0.000158691406249989
0.12	9.06372070312474e-05
0.1201	0.000101013183593734
0.1202	0.000311889648437491
0.1203	0.000325622558593752
0.1204	-8.39233398437604e-05
0.1205	7.65991210937463e-05
0.1206	0.000205383300781226
0.1207	0.000228881835937478
0.1208	1.55639648437402e-05
0.1209	-0.000264282226562523
0.121	-8.08715820312883e-05
0.1211	1.03759765624828e-05
0.1212	-7.50732421875228e-05
0.1213	-0.000252685546875025
0.1214	-0.000205993652343772
0.1215	7.7209472656237e-05
0.1216	-8.33129882812696e-05
0.1217	-0.000308837890625018
0.1218	-0.000176696777343765
0.1219	-7.56835937500032e-05
0.122	6.74438476562346e-05
0.1221	-0.000208129882812513
0.1222	-0.00026794433593752
0.1223	-8.48388671875139e-05
0.1224	6.22558593749937e-05
0.1225	3.26538085937246e-05
0.1226	-0.000220947265625004
0.1227	-1.80053710937484e-05
0.1228	0.000115661621093755
0.1229	-2.80761718750239e-05
0.123	-0.000119018554687517
0.1231	-0.000195312500000027
0.1232	-2.86865234375095e-05
0.1233	0.000252990722656244
0.1234	-0.000195617675781279
0.1235	-0.000337829589843752
0.1236	-0.000152893066406257
0.1237	-0.000138854980468766
0.1238	1.22070312499889e-06
0.1239	-0.000453796386718763
0.124	-0.000239868164062523
0.1241	-0.000184631347656266
0.1242	-0.000155944824218745
0.1243	-0.000262451171875016
0.1244	-0.000401916503906257
0.1245	-3.23486328125061e-05
0.1246	4.36401367187537e-05
0.1247	-4.7912597656235e-05
0.1248	-0.0002288818359375
0.1249	-0.000119934082031248
0.125	0.000171813964843743
0.1251	1.92260742187369e-05
0.1252	-0.000188903808593776
0.1253	2.10571289062378e-05
0.1254	0.000180664062499986
0.1255	0.000236206054687488
0.1256	2.19726562499696e-05
0.1257	-4.76074218750287e-05
0.1258	0.000172119140624994
0.1259	0.00022827148437497
0.126	4.51660156249927e-05
0.1261	-0.000126037597656253
0.1262	-0.000115661621093759
0.1263	0.00024871826171875
0.1264	6.68334960937378e-05
0.1265	-0.000192871093749985
0.1266	-4.91333007812504e-05
0.1267	0.000140991210937475
0.1268	0.000319213867187496
0.1269	-0.000106811523437522
0.127	-7.17163085937776e-05
0.1271	0.000256347656249978
0.1272	0.000365295410156241
0.1273	0.000133666992187482
0.1274	1.7089843749974e-05
0.1275	3.69262695312407e-05
0.1276	0.000331115722656233
0.1277	0.000219421386718738
0.1278	-9.94873046875119e-05
0.1279	-2.89916992187609e-05
0.128	0.000105285644531244
0.1281	0.000158691406249994
0.1282	-0.000152282714843754
0.1283	-0.000234680175781259
0.1284	-0.000136413574218763
0.1285	-9.27734375000041e-05
0.1286	-4.30297851562672e-05
0.1287	-0.000434265136718758
0.1288	-0.000256652832031256
0.1289	2.13623046873591e-06
0.129	-0.000144958496093755
0.1291	-0.000376586914062526
0.1292	-0.000253295898437494
0.1293	-0.00024078369140626
0.1294	-4.54711914062815e-05
0.1295	-0.000402526855468732
0.1296	-0.000379943847656261
0.1297	-0.000174560546875002
0.1298	-1.98364257812719e-05
0.1299	-7.93457031250163e-05
0.13	-0.000469970703125022
0.1301	-0.00022521972656252
0.1302	5.79833984375513e-06
0.1303	2.28881835937283e-05
0.1304	-0.000184936523437512
0.1305	-0.000303039550781248
0.1306	0.00018341064453124
0.1307	9.46044921874894e-05
0.1308	-8.33129882812861e-05
0.1309	-0.000125122070312505
0.131	-6.92749023437573e-05
0.1311	0.000205078124999986
0.1312	0.000124511718749976
0.1313	-0.00013275146484375
0.1314	6.6223144531247e-05
0.1315	0.000223388671874991
0.1316	0.000235290527343729
0.1317	6.74438476562459e-05
0.1318	-6.10351562501613e-06
0.1319	0.000399475097656244
0.132	0.00036529541015622
0.1321	0.000208740234374971
0.1322	0.000163879394531253
0.1323	0.000152587890624984
0.1324	0.00051025390624998
0.1325	0.000190734863281228
0.1326	0.000153503417968737
0.1327	0.000185241699218736
0.1328	0.000307922363281249
0.1329	0.000442199707031233
0.133	-4.42504882812609e-05
0.1331	5.49316406249778e-05
0.1332	0.000254516601562488
0.1333	0.000391540527343737
0.1334	0.000248718261718761
0.1335	-0.000130615234375003
0.1336	0.00020935058593749
0.1337	0.000337524414062479
0.1338	0.000133666992187465
0.1339	-3.05175781250165e-05
0.134	-0.000141906738281255
0.1341	6.95800781249818e-05
0.1342	0.000231628417968733
0.1343	-0.000168457031250019
0.1344	-0.000171508789062518
0.1345	-7.2631835937525e-05
0.1346	5.98144531249846e-05
0.1347	-5.12695312499915e-05
0.1348	-0.000287780761718759
0.1349	-8.57543945312561e-05
0.135	-5.1879882812739e-06
0.1351	-2.22778320312748e-05
0.1352	-0.000117187500000032
0.1353	-0.000251159667968747
0.1354	8.20922851562491e-05
0.1355	-7.04956054687622e-05
0.1356	-0.000263061523437497
0.1357	-0.000281677246093747
0.1358	-0.000321960449218749
0.1359	-8.45336914062573e-05
0.136	-0.000278015136718768
0.1361	-0.000414428710937503
0.1362	-0.00023620605468751
0.1363	-0.000112304687500019
0.1364	-5.79833984374299e-06
0.1365	-0.000315551757812515
0.1366	-0.000338745117187522
0.1367	-5.46264648437706e-05
0.1368	0.000109252929687504
0.1369	-0.000103149414062509
0.137	-0.000204772949218773
0.1371	-0.000100097656250014
0.1372	0.000325927734375004
0.1373	6.10351562499445e-06
0.1374	-7.38525390625074e-05
0.1375	4.5776367187389e-06
0.1376	0.000115661621093755
0.1377	0.000212097167968728
0.1378	-8.51440429687593e-05
0.1379	-5.52368164062839e-05
0.138	0.000153503417968748
0.1381	0.000194091796874974
0.1382	8.78906249999704e-05
0.1383	-0.00012603759765627
0.1384	8.54492187499674e-05
0.1385	0.000300903320312485
0.1386	9.85717773437315e-05
0.1387	-2.13623046874997e-05
0.1388	-2.22778320312584e-05
0.1389	5.6152343749988e-05
0.139	0.000252990722656232
0.1391	-0.000108032226562499
0.1392	9.4604492187518e-06
0.1393	0.000169677734374957
0.1394	0.000324401855468737
0.1395	0.000157775878906242
0.1396	-7.29370117187704e-05
0.1397	0.000160522460937507
0.1398	0.000369873046874991
0.1399	0.000194091796874974
0.14	0.000168762207031242
0.1401	5.64575195312507e-05
0.1402	0.000476074218749983
0.1403	0.000342102050781223
0.1404	6.89697265624902e-05
0.1405	9.70458984374872e-05
0.1406	0.000207214355468749
0.1407	0.00033569335937499
0.1408	0.000124816894531244
0.1409	-0.000227050781250032
0.141	1.19018554687383e-05
0.1411	0.000139465332031241
0.1412	-2.83813476562589e-05
0.1413	-0.000135192871093764
0.1414	-0.000213012695312514
0.1415	8.51440429687324e-05
0.1416	-3.60107421875089e-05
0.1417	-3.17382812500431e-05
0.1418	-0.000167846679687528
0.1419	-0.000120239257812526
0.142	0.000281066894531262
0.1421	-0.00010345458984376
0.1422	-0.000147705078124993
0.1423	-2.53295898437478e-05
0.1424	9.39941406249813e-05
0.1425	0.000178527832031233
0.1426	-0.000278320312500018
0.1427	-0.00010681152343751
0.1428	3.41796874999915e-05
0.1429	-3.54003906250233e-05
0.143	-0.000180053710937505
0.1431	-0.000310363769531241
0.1432	-9.42993164062319e-05
0.1433	0.000161437988281232
0.1434	-0.000126647949218761
0.1435	-0.000138854980468766
0.1436	-6.77490234375295e-05
0.1437	0.000140991210937497
0.1438	0.000116882324218743
0.1439	-0.0001708984375
0.144	-0.000147399902343753
0.1441	-8.54492187501998e-06
0.1442	0.000237121582031242
0.1443	0.000105285644531234
0.1444	-0.000104064941406267
0.1445	0.000170898437500001
0.1446	0.000255737304687487
0.1447	0.000243835449218749
0.1448	0.000147399902343754
0.1449	0.000122375488281224
0.145	0.000426330566406247
0.1451	0.00049316406249999
0.1452	0.000281066894531235
0.1453	0.000387573242187512
0.1454	0.000544738769531245
0.1455	0.000680236816406238
0.1456	0.000495300292968754
0.1457	0.00035430908203123
0.1458	0.000547180175781237
0.1459	0.000742187500000008
0.146	0.000645751953125002
0.1461	0.000425109863281242
0.1462	0.00057250976562499
0.1463	0.000796508789062478
0.1464	0.000853576660156236
0.1465	0.000564270019531222
0.1466	0.000715942382812485
0.1467	0.000776062011718731
0.1468	0.00107727050781248
0.1469	0.00080535888671875
0.147	0.000618591308593736
0.1471	0.000736083984374991
0.1472	0.000944213867187494
0.1473	0.000765075683593741
0.1474	0.000488586425781263
0.1475	0.000396118164062498
0.1476	0.000670471191406236
0.1477	0.000467834472656265
0.1478	0.000183105468749978
0.1479	0.000215759277343747
0.148	0.000133972167968716
0.1481	0.000324401855468732
0.1482	0.000116271972656229
0.1483	-1.37329101562722e-05
0.1484	0.000164489746093744
0.1485	0.000213623046874951
0.1486	0.000225219726562503
0.1487	-5.3100585937515e-05
0.1488	2.99072265624763e-05
0.1489	0.000272521972656231
0.149	0.00010620117187497
0.1491	0.000123596191406245
0.1492	-3.57055664062574e-05
0.1493	0.00010162353515622
0.1494	0.000325927734374981
0.1495	0.000135803222656228
0.1496	2.62451171875126e-05
0.1497	-3.57055664062574e-05
0.1498	0.000192871093749986
0.1499	0.000237121582031203
0.15	-0.000225219726562492
0.1501	-0.000122680664062502
0.1502	7.41577148437424e-05
0.1503	6.50024414062152e-05
0.1504	4.11987304687333e-05
0.1505	-0.000297546386718772
0.1506	9.76562500000239e-06
0.1507	2.99072265624867e-05
0.1508	-9.33837890625226e-05
0.1509	-0.000188903808593766
0.151	-0.000180053710937505
0.1511	0.000173645019531227
0.1512	8.69750976562333e-05
0.1513	-7.84301757812628e-05
0.1514	4.6691894531237e-05
0.1515	0.000202331542968726
0.1516	0.000386352539062479
0.1517	0.000192260742187495
0.1518	0.000110473632812503
0.1519	0.000303649902343744
0.152	0.000518798828124984
0.1521	0.000439147949218738
0.1522	0.000375976562499969
0.1523	0.000314941406250008
0.1524	0.000687561035156237
0.1525	0.000531005859374995
0.1526	0.000412597656249997
0.1527	0.000391540527343748
0.1528	0.000460510253906238
0.1529	0.000666809082031223
0.153	0.000282287597656222
0.1531	0.000278625488281232
0.1532	0.00036193847656248
0.1533	0.00052642822265624
0.1534	0.000547485351562488
0.1535	6.53076171875048e-05
0.1536	0.000307922363281205
0.1537	0.000406799316406231
0.1538	0.000377807617187498
0.1539	0.000253906249999986
0.154	4.45556640624846e-05
0.1541	0.000340576171874979
0.1542	0.000532836914062479
0.1543	0.000250549316406235
0.1544	0.00024780273437498
0.1545	0.000230102539062494
0.1546	0.000468444824218751
0.1547	0.000475769042968744
0.1548	0.000138549804687488
0.1549	0.000153198242187486
0.155	0.000268859863281229
0.1551	0.000402832031249989
0.1552	0.000269165039062475
0.1553	4.8522949218738e-05
0.1554	0.000312805175781222
0.1555	0.000298461914062492
0.1556	0.000163574218750007
0.1557	0.000123901367187491
0.1558	2.65502929687415e-05
0.1559	0.000314636230468734
0.156	0.000282592773437496
0.1561	-2.50244140625076e-05
0.1562	3.96728515624839e-05
0.1563	0.000200195312500002
0.1564	0.000270690917968725
0.1565	5.73730468749929e-05
0.1566	-8.39233398437665e-05
0.1567	0.000193176269531243
0.1568	0.000284423828124997
0.1569	0.000186157226562495
0.157	0.000100402832031232
0.1571	6.011962890623e-05
0.1572	0.000437011718749991
0.1573	0.000294494628906222
0.1574	0.000177917480468737
0.1575	0.000178527832031233
0.1576	0.000271606445312484
0.1577	0.00045593261718746
0.1578	0.000150451660156226
0.1579	0.000169982910156241
0.158	0.000245056152343737
0.1581	0.000362854003906244
0.1582	0.000403137207031246
0.1583	6.3781738281238e-05
0.1584	0.000190429687499983
0.1585	0.000510864257812488
0.1586	0.000429992675781249
0.1587	0.00035858154296874
0.1588	0.000302734374999981
0.1589	0.000487670898437476
0.159	0.00080444335937499
0.1591	0.000363464355468752
0.1592	0.000460510253906233
0.1593	0.000532226562499983
0.1594	0.000614318847656243
0.1595	0.000621032714843723
0.1596	0.000289306640624987
0.1597	0.000477905273437502
0.1598	0.00063018798828125
0.1599	0.000616760253906223
0.16	0.000422058105468737
0.1601	0.000310668945312487
0.1602	0.000590515136718733
0.1603	0.000655517578124976
0.1604	0.00053436279296874
0.1605	0.000431213378906259
0.1606	0.000460205078124981
0.1607	0.000669860839843728
0.1608	0.00064453124999998
0.1609	0.000281372070312503
0.161	0.000465393066406234
0.1611	0.000536804199218754
0.1612	0.000678405761718737
0.1613	0.00047790527343749
0.1614	0.000248107910156232
0.1615	0.000687255859375013
0.1616	0.000589294433593762
0.1617	0.000510864257812493
0.1618	0.000289611816406249
0.1619	0.000284423828125002
0.162	0.000676574707031263
0.1621	0.000378723144531235
0.1622	0.000416259765624988
0.1623	0.000281066894531235
0.1624	0.000548400878906247
0.1625	0.000707397460937492
0.1626	0.000387573242187501
0.1627	0.0004119873046875
0.1628	0.000606689453124998
0.1629	0.000638732910156221
0.163	0.000663452148437493
0.1631	0.000484619140624965
0.1632	0.000707702636718733
0.1633	0.000958251953124989
0.1634	0.000858764648437482
0.1635	0.000671386718749995
0.1636	0.000881347656249987
0.1637	0.00110534667968749
0.1638	0.00131652832031249
0.1639	0.00132263183593749
0.164	0.00155334472656251
0.1641	0.00185485839843748
0.1642	0.00257965087890624
0.1643	0.00304931640624999
0.1644	0.00333801269531249
0.1645	0.00419555664062498
0.1646	0.00536682128906251
0.1647	0.00655792236328124
0.1648	0.00774719238281248
0.1649	0.00925933837890624
0.165	0.01135986328125
0.1651	0.0135943603515625
0.1652	0.01577880859375
0.1653	0.0184536743164062
0.1654	0.0215945434570312
0.1655	0.0249252319335937
0.1656	0.0283059692382812
0.1657	0.0318325805664062
0.1658	0.0357977294921875
0.1659	0.0401541137695312
0.166	0.04439697265625
0.1661	0.0483514404296875
0.1662	0.0526364135742187
0.1663	0.056986083984375
0.1664	0.0610614013671875
0.1665	0.0644595336914063
0.1666	0.0677871704101562
0.1667	0.0708700561523437
0.1668	0.0735247802734375
0.1669	0.0752191162109375
0.167	0.0764596557617187
0.1671	0.07712646484375
0.1672	0.0774984741210937
0.1673	0.0770111083984375
0.1674	0.0757675170898437
0.1675	0.0738510131835937
0.1676	0.071973876953125
0.1677	0.0693496704101562
0.1678	0.0659951782226562
0.1679	0.062530517578125
0.168	0.0588189697265625
0.1681	0.0552041625976562
0.1682	0.050994873046875
0.1683	0.0466983032226562
0.1684	0.0427072143554687
0.1685	0.0388165283203125
0.1686	0.0350784301757812
0.1687	0.03109130859375
0.1688	0.0276275634765625
0.1689	0.0246408081054687
0.169	0.02163330078125
0.1691	0.018839111328125
0.1692	0.0161956787109375
0.1693	0.0140802001953125
0.1694	0.01237060546875
0.1695	0.0104544067382812
0.1696	0.00878784179687498
0.1697	0.00743499755859373
0.1698	0.00654907226562497
0.1699	0.00558410644531249
0.17	0.00454284667968748
0.1701	0.00392639160156249
0.1702	0.003355712890625
0.1703	0.00309112548828122
0.1704	0.00259185791015622
0.1705	0.00193908691406248
0.1706	0.00184570312499999
0.1707	0.00173248291015623
0.1708	0.00160797119140624
0.1709	0.00130187988281247
0.171	0.00107818603515625
0.1711	0.0012884521484375
0.1712	0.00122741699218747
0.1713	0.00104370117187499
0.1714	0.00103607177734372
0.1715	0.00107360839843745
0.1716	0.00132385253906249
0.1717	0.00109588623046873
0.1718	0.000916442871093742
0.1719	0.00113769531249997
0.172	0.00134429931640624
0.1721	0.00126678466796878
0.1722	0.00110107421874998
0.1723	0.000926208496093745
0.1724	0.00124267578124999
0.1725	0.00112701416015626
0.1726	0.000921325683593733
0.1727	0.000787353515624995
0.1728	0.00083190917968749
0.1729	0.00108795166015625
0.173	0.000754089355468735
0.1731	0.000594482421874998
0.1732	0.000742187499999986
0.1733	0.000829162597656242
0.1734	0.000964355468749978
0.1735	0.000645141601562482
0.1736	0.000734558105468736
0.1737	0.000836181640625
0.1738	0.000971679687499983
0.1739	0.000940551757812502
0.174	0.000642089843749971
0.1741	0.000823669433593727
0.1742	0.00114532470703123
0.1743	0.00086578369140623
0.1744	0.000874633789062485
0.1745	0.000785522460937505
0.1746	0.000928649902343765
0.1747	0.00105712890624998
0.1748	0.000769042968749989
0.1749	0.000587463378906222
0.175	0.000827941894531232
0.1751	0.000918884277343735
0.1752	0.000739746093749988
0.1753	0.00050689697265623
0.1754	0.000738220214843733
0.1755	0.000762023925781247
0.1756	0.00067993164062501
0.1757	0.000582580566406244
0.1758	0.000453796386718764
0.1759	0.000839843749999969
0.176	0.000752563476562485
0.1761	0.00044677734375001
0.1762	0.000721435546874994
0.1763	0.000720825195312508
0.1764	0.000988464355468727
0.1765	0.000741577148437484
0.1766	0.000670471191406241
0.1767	0.000874633789062485
0.1768	0.000993347167968756
0.1769	0.00102630615234375
0.177	0.000947570800781217
0.1771	0.000792846679687487
0.1772	0.00131408691406249
0.1773	0.00117706298828123
0.1774	0.00105041503906249
0.1775	0.00103546142578122
0.1776	0.00111022949218749
0.1777	0.00137390136718748
0.1778	0.00112915039062498
0.1779	0.00107147216796875
0.178	0.00116668701171874
0.1781	0.00130706787109373
0.1782	0.00141448974609375
0.1783	0.00127868652343748
0.1784	0.00108856201171873
0.1785	0.00157470703124999
0.1786	0.00148437499999999
0.1787	0.00147491455078123
0.1788	0.00129913330078124
0.1789	0.00148468017578123
0.179	0.00172058105468748
0.1791	0.0014141845703125
0.1792	0.00149871826171875
0.1793	0.00155181884765624
0.1794	0.00181091308593749
0.1795	0.00196807861328124
0.1796	0.00159881591796874
0.1797	0.00174499511718749
0.1798	0.00205383300781248
0.1799	0.00215362548828124
0.18	0.00199401855468749
0.1801	0.00192138671875
0.1802	0.00226165771484372
0.1803	0.00241973876953123
0.1804	0.00242065429687498
0.1805	0.00233093261718749
0.1806	0.00240875244140623
0.1807	0.002586669921875
0.1808	0.00267761230468747
0.1809	0.00243103027343749
0.181	0.00254913330078123
0.1811	0.00268981933593748
0.1812	0.00290039062499999
0.1813	0.00286621093749999
0.1814	0.00264038085937499
0.1815	0.00295623779296872
0.1816	0.00318115234374999
0.1817	0.00308074951171873
0.1818	0.00307373046874997
0.1819	0.00308746337890624
0.182	0.00352264404296874
0.1821	0.00339569091796874
0.1822	0.00343200683593749
0.1823	0.00336669921875
0.1824	0.00367736816406248
0.1825	0.00390838623046872
0.1826	0.00367492675781251
0.1827	0.00369598388671872
0.1828	0.00392974853515623
0.1829	0.00412048339843749
0.183	0.004222412109375
0.1831	0.00404205322265624
0.1832	0.004300537109375
0.1833	0.00468048095703122
0.1834	0.00486267089843749
0.1835	0.00480102539062501
0.1836	0.00503173828124998
0.1837	0.00537689208984374
0.1838	0.00569030761718748
0.1839	0.00570617675781248
0.184	0.00584259033203124
0.1841	0.00602661132812498
0.1842	0.00673034667968749
0.1843	0.00689270019531248
0.1844	0.00701263427734373
0.1845	0.00730194091796873
0.1846	0.0078973388671875
0.1847	0.00830718994140625
0.1848	0.00847747802734373
0.1849	0.008907470703125
0.185	0.00950805664062496
0.1851	0.0101898193359375
0.1852	0.0106365966796875
0.1853	0.0110183715820313
0.1854	0.01166259765625
0.1855	0.0124179077148437
0.1856	0.0130587768554687
0.1857	0.0133889770507812
0.1858	0.0140240478515625
0.1859	0.0149822998046875
0.186	0.0156768798828125
0.1861	0.01627685546875
0.1862	0.0169534301757812
0.1863	0.0180117797851563
0.1864	0.0190567016601562
0.1865	0.019898681640625
0.1866	0.0207196044921875
0.1867	0.0217391967773437
0.1868	0.023074951171875
0.1869	0.0242645263671875
0.187	0.0252096557617187
0.1871	0.0265048217773437
0.1872	0.028199462890625
0.1873	0.029571533203125
0.1874	0.0310202026367187
0.1875	0.032286376953125
0.1876	0.0342898559570312
0.1877	0.0361013793945312
0.1878	0.0379312133789062
0.1879	0.0397772216796875
0.188	0.041722412109375
0.1881	0.04424072265625
0.1882	0.0465396118164062
0.1883	0.048782958984375
0.1884	0.0514712524414062
0.1885	0.0541513061523437
0.1886	0.0571759033203125
0.1887	0.0598928833007812
0.1888	0.0630010986328125
0.1889	0.0664376831054687
0.189	0.070020751953125
0.1891	0.0736581420898438
0.1892	0.0773159790039063
0.1893	0.081424560546875
0.1894	0.0859222412109375
0.1895	0.0902883911132812
0.1896	0.09498046875
0.1897	0.0998846435546875
0.1898	0.105360717773437
0.1899	0.11121337890625
0.19	0.116759338378906
0.1901	0.122917175292969
0.1902	0.129645080566406
0.1903	0.136844787597656
0.1904	0.144244689941406
0.1905	0.151704711914062
0.1906	0.160108642578125
0.1907	0.168958129882813
0.1908	0.178208312988281
0.1909	0.187701416015625
0.191	0.197724914550781
0.1911	0.208715209960937
0.1912	0.220082397460937
0.1913	0.231652526855469
0.1914	0.243847351074219
0.1915	0.25656005859375
0.1916	0.269971923828125
0.1917	0.283414916992188
0.1918	0.297088317871094
0.1919	0.311241455078125
0.192	0.325835876464844
0.1921	0.340273742675781
0.1922	0.354699401855469
0.1923	0.368841857910156
0.1924	0.3833203125
0.1925	0.397042541503906
0.1926	0.409941101074219
0.1927	0.421843872070312
0.1928	0.433163757324219
0.1929	0.44370849609375
0.193	0.452723999023438
0.1931	0.460200500488281
0.1932	0.466594543457031
0.1933	0.471441040039063
0.1934	0.474468383789062
0.1935	0.475054321289062
0.1936	0.473944091796875
0.1937	0.471053161621094
0.1938	0.466045227050781
0.1939	0.458846740722656
0.194	0.449512634277344
0.1941	0.438373718261719
0.1942	0.426039428710937
0.1943	0.411791381835937
0.1944	0.396206665039062
0.1945	0.379093627929687
0.1946	0.361144104003906
0.1947	0.3421728515625
0.1948	0.322159423828125
0.1949	0.301749877929687
0.195	0.281452941894531
0.1951	0.261222534179687
0.1952	0.241199340820312
0.1953	0.221085510253906
0.1954	0.202054748535156
0.1955	0.183831176757812
0.1956	0.166290588378906
0.1957	0.149563293457031
0.1958	0.133840942382812
0.1959	0.119630126953125
0.196	0.106357421875
0.1961	0.0937191772460937
0.1962	0.0827151489257812
0.1963	0.0725643920898437
0.1964	0.06375
0.1965	0.055665283203125
0.1966	0.048189697265625
0.1967	0.0420831298828125
0.1968	0.0366949462890625
0.1969	0.0320538330078125
0.197	0.027811279296875
0.1971	0.0241021728515625
0.1972	0.0215463256835937
0.1973	0.0188742065429687
0.1974	0.0166574096679687
0.1975	0.0146209716796875
0.1976	0.0130642700195312
0.1977	0.0119915771484375
0.1978	0.0106466674804687
0.1979	0.00954284667968748
0.198	0.00875305175781247
0.1981	0.00808746337890624
0.1982	0.00770446777343748
0.1983	0.00688323974609373
0.1984	0.00617584228515623
0.1985	0.00593322753906251
0.1986	0.00559844970703123
0.1987	0.00517456054687497
0.1988	0.00473297119140623
0.1989	0.00440399169921872
0.199	0.00443450927734375
0.1991	0.00390136718750001
0.1992	0.00375793457031246
0.1993	0.00334991455078124
0.1994	0.00339569091796872
0.1995	0.00325378417968747
0.1996	0.00276184082031251
0.1997	0.00255432128906249
0.1998	0.00262145996093748
[truncated: 23,501 more rows]
