# Supplementary material for: Implementation of an Open-Source Multiplexing Ion Gate Control for High Kinetic Energy Ion Mobility Spectrometry (HiKE-IMS)
Source: J Am Soc Mass Spectrom. 2023 Jun 5;34(7):1283–94. doi: 10.1021/jasms.3c00013 (PMC10326917; doi:10.1021/jasms.3c00013)
Supplement: Supplementary file 1 — js3c00013_si_001.zip [file js3c00013_si_001.zip › js3c00013_si_001/Code/Cinnemaldehyde/B8O5L10HT2022-08-16cinRR50DR80.csv]

Time	Inten
0	-0.1456298828125
0.0001	-0.150328979492188
0.0002	-0.152230224609375
0.0003	-0.151634521484375
0.0004	-0.148757629394531
0.0005	-0.146850891113281
0.0006	-0.142233581542969
0.0007	-0.140046691894531
0.0008	-0.138433837890625
0.0009	-0.136545715332031
0.001	-0.135466613769531
0.0011	-0.13305419921875
0.0012	-0.13060546875
0.0013	-0.128265380859375
0.0014	-0.125977478027344
0.0015	-0.122944641113281
0.0016	-0.124381713867188
0.0017	-0.124941711425781
0.0018	-0.129960632324219
0.0019	-0.139737548828125
0.002	-0.154312438964844
0.0021	-0.175636901855469
0.0022	-0.201897277832031
0.0023	-0.231754150390625
0.0024	-0.262816772460937
0.0025	-0.293598022460938
0.0026	-0.321882019042969
0.0027	-0.345950927734375
0.0028	-0.364379577636719
0.0029	-0.377021484375
0.003	-0.383683471679688
0.0031	-0.384802856445312
0.0032	-0.380991821289063
0.0033	-0.372817077636719
0.0034	-0.361947326660156
0.0035	-0.349111328125
0.0036	-0.334955749511719
0.0037	-0.320440673828125
0.0038	-0.306311645507813
0.0039	-0.292908935546875
0.004	-0.280766906738281
0.0041	-0.269401245117188
0.0042	-0.25968505859375
0.0043	-0.2512548828125
0.0044	-0.243752746582031
0.0045	-0.237312622070313
0.0046	-0.231591796875
0.0047	-0.226544189453125
0.0048	-0.222311401367188
0.0049	-0.218144226074219
0.005	-0.214169616699219
0.0051	-0.210382385253906
0.0052	-0.206998291015625
0.0053	-0.203909912109375
0.0054	-0.200567321777344
0.0055	-0.197579040527344
0.0056	-0.195201721191406
0.0057	-0.192763061523438
0.0058	-0.191072082519531
0.0059	-0.189431762695313
0.006	-0.188372802734375
0.0061	-0.188155212402344
0.0062	-0.188188781738281
0.0063	-0.188831481933594
0.0064	-0.189930114746094
0.0065	-0.191654663085938
0.0066	-0.193974304199219
0.0067	-0.196395263671875
0.0068	-0.199181823730469
0.0069	-0.202528686523438
0.007	-0.205908203125
0.0071	-0.209455261230469
0.0072	-0.212886352539063
0.0073	-0.216439819335938
0.0074	-0.220059814453125
0.0075	-0.223404846191406
0.0076	-0.226343688964844
0.0077	-0.229253540039063
0.0078	-0.232032470703125
0.0079	-0.234417724609375
0.008	-0.236408386230469
0.0081	-0.237884216308594
0.0082	-0.239334411621094
0.0083	-0.240416870117188
0.0084	-0.240935668945313
0.0085	-0.241017150878906
0.0086	-0.240776062011719
0.0087	-0.240046997070313
0.0088	-0.23908447265625
0.0089	-0.237495727539063
0.009	-0.235321044921875
0.0091	-0.233027954101563
0.0092	-0.230315856933594
0.0093	-0.227042236328125
0.0094	-0.223175048828125
0.0095	-0.219164428710938
0.0096	-0.215141296386719
0.0097	-0.210338439941406
0.0098	-0.205515441894531
0.0099	-0.200428161621094
0.01	-0.195409851074219
0.0101	-0.190357971191406
0.0102	-0.185352478027344
0.0103	-0.180252380371094
0.0104	-0.175772705078125
0.0105	-0.171450805664063
0.0106	-0.167568664550781
0.0107	-0.16388671875
0.0108	-0.160741882324219
0.0109	-0.158508911132813
0.011	-0.15660888671875
0.0111	-0.154910888671875
0.0112	-0.154374694824219
0.0113	-0.153976135253906
0.0114	-0.154362182617188
0.0115	-0.154761657714844
0.0116	-0.155598754882813
0.0117	-0.157030639648437
0.0118	-0.158427429199219
0.0119	-0.159815979003906
0.012	-0.161152038574219
0.0121	-0.162372131347656
0.0122	-0.163584594726563
0.0123	-0.164432678222656
0.0124	-0.164524536132813
0.0125	-0.164172973632812
0.0126	-0.163340148925781
0.0127	-0.161929321289063
0.0128	-0.159478149414063
0.0129	-0.156309814453125
0.013	-0.152329406738281
0.0131	-0.147588500976563
0.0132	-0.141797180175781
0.0133	-0.134874572753906
0.0134	-0.127137756347656
0.0135	-0.118401489257813
0.0136	-0.108822021484375
0.0137	-0.0980093383789063
0.0138	-0.086119384765625
0.0139	-0.0736459350585938
0.014	-0.060296630859375
0.0141	-0.0458023071289063
0.0142	-0.03064208984375
0.0143	-0.0147091674804687
0.0144	0.00153594970703125
0.0145	0.01883056640625
0.0146	0.0364620971679687
0.0147	0.0542486572265625
0.0148	0.0724169921875
0.0149	0.0905950927734375
0.015	0.108851013183594
0.0151	0.127062377929687
0.0152	0.144610900878906
0.0153	0.162267150878906
0.0154	0.179759216308594
0.0155	0.196584167480469
0.0156	0.212919311523438
0.0157	0.228205261230469
0.0158	0.242954406738281
0.0159	0.256991577148438
0.016	0.26970703125
0.0161	0.2815380859375
0.0162	0.291964111328125
0.0163	0.301654052734375
0.0164	0.310119323730469
0.0165	0.317037048339844
0.0166	0.322760009765625
0.0167	0.327153930664062
0.0168	0.330277099609375
0.0169	0.331830139160156
0.017	0.331807861328125
0.0171	0.330462341308594
0.0172	0.3276220703125
0.0173	0.323248901367187
0.0174	0.317157592773438
0.0175	0.309430847167969
0.0176	0.300537719726562
0.0177	0.290081787109375
0.0178	0.278154602050781
0.0179	0.264784545898438
0.018	0.250569458007812
0.0181	0.235303955078125
0.0182	0.218760070800781
0.0183	0.201608276367188
0.0184	0.183880310058594
0.0185	0.165749816894531
0.0186	0.1474169921875
0.0187	0.128692321777344
0.0188	0.110372009277344
0.0189	0.0925885009765625
0.019	0.0751675415039063
0.0191	0.0580926513671875
0.0192	0.041024169921875
0.0193	0.0250650024414062
0.0194	0.00991699218749997
0.0195	-0.00492004394531254
0.0196	-0.0187411499023438
0.0197	-0.0320175170898437
0.0198	-0.0443869018554688
0.0199	-0.0559237670898438
0.02	-0.0673681640625
0.0201	-0.0776901245117188
0.0202	-0.0876483154296875
0.0203	-0.097242431640625
0.0204	-0.106145935058594
0.0205	-0.115177001953125
0.0206	-0.12347900390625
0.0207	-0.1314599609375
0.0208	-0.139391479492187
0.0209	-0.14706787109375
0.021	-0.154671325683594
0.0211	-0.161567993164063
0.0212	-0.168488464355469
0.0213	-0.175364379882813
0.0214	-0.181732482910156
0.0215	-0.187686767578125
0.0216	-0.193411254882813
0.0217	-0.198689270019531
0.0218	-0.203798522949219
0.0219	-0.2083251953125
0.022	-0.212218933105469
0.0221	-0.215855712890625
0.0222	-0.219129333496094
0.0223	-0.221644287109375
0.0224	-0.223608703613281
0.0225	-0.225102844238281
0.0226	-0.226060791015625
0.0227	-0.226396789550781
0.0228	-0.226063842773437
0.0229	-0.224942321777344
0.023	-0.223461303710938
0.0231	-0.221355285644531
0.0232	-0.218582153320313
0.0233	-0.215103759765625
0.0234	-0.210831298828125
0.0235	-0.206498107910156
0.0236	-0.2013427734375
0.0237	-0.195424194335937
0.0238	-0.189183044433594
0.0239	-0.18253173828125
0.024	-0.175571594238281
0.0241	-0.167917785644531
0.0242	-0.1601025390625
0.0243	-0.152344055175781
0.0244	-0.144299621582031
0.0245	-0.136246337890625
0.0246	-0.128286437988281
0.0247	-0.120169067382813
0.0248	-0.112969360351563
0.0249	-0.105807189941406
0.025	-0.098946533203125
0.0251	-0.0930221557617188
0.0252	-0.08764892578125
0.0253	-0.0832546997070313
0.0254	-0.0794415283203125
0.0255	-0.0763482666015625
0.0256	-0.0745755004882813
0.0257	-0.0735513305664063
0.0258	-0.0735546875
0.0259	-0.074482421875
0.026	-0.0760964965820313
0.0261	-0.078829345703125
0.0262	-0.0823983764648438
0.0263	-0.0863925170898438
0.0264	-0.0910052490234375
0.0265	-0.0961578369140625
0.0266	-0.101909790039063
0.0267	-0.107672119140625
0.0268	-0.113528747558594
0.0269	-0.119589233398438
0.027	-0.125531311035156
0.0271	-0.131190795898438
0.0272	-0.1364208984375
0.0273	-0.141351623535156
0.0274	-0.14593017578125
0.0275	-0.1497998046875
0.0276	-0.1529931640625
0.0277	-0.155541076660156
0.0278	-0.157520751953125
0.0279	-0.158898620605469
0.028	-0.159342041015625
0.0281	-0.158954467773438
0.0282	-0.158067932128906
0.0283	-0.15659423828125
0.0284	-0.154122314453125
0.0285	-0.1510107421875
0.0286	-0.147307739257813
0.0287	-0.142781982421875
0.0288	-0.137984008789063
0.0289	-0.132285461425781
0.029	-0.125636901855469
0.0291	-0.118784484863281
0.0292	-0.111242980957031
0.0293	-0.103011779785156
0.0294	-0.0940786743164063
0.0295	-0.0844082641601563
0.0296	-0.0745108032226563
0.0297	-0.063663330078125
0.0298	-0.0520816040039063
0.0299	-0.0401556396484375
0.03	-0.0274212646484375
0.0301	-0.0141217041015625
0.0302	-0.000346984863281274
0.0303	0.0144110107421875
0.0304	0.02946044921875
0.0305	0.0449090576171875
0.0306	0.0609149169921875
0.0307	0.0775244140625
0.0308	0.0941851806640625
0.0309	0.110753784179688
0.031	0.127351989746094
0.0311	0.144375915527344
0.0312	0.160981140136719
0.0313	0.177428588867187
0.0314	0.193141784667969
0.0315	0.208478698730469
0.0316	0.223123474121094
0.0317	0.236362609863281
0.0318	0.248441162109375
0.0319	0.259148254394531
0.032	0.268415832519531
0.0321	0.275965881347656
0.0322	0.281632385253906
0.0323	0.285331420898437
0.0324	0.287212219238281
0.0325	0.287279968261719
0.0326	0.285055541992187
0.0327	0.280958251953125
0.0328	0.275075073242187
0.0329	0.267484741210938
0.033	0.258223266601563
0.0331	0.247458801269531
0.0332	0.235408325195312
0.0333	0.222683410644531
0.0334	0.208978881835937
0.0335	0.19498291015625
0.0336	0.180562438964844
0.0337	0.166444396972656
0.0338	0.15298095703125
0.0339	0.139652099609375
0.034	0.127416687011719
0.0341	0.116678771972656
0.0342	0.107018127441406
0.0343	0.0994039916992188
0.0344	0.0929373168945312
0.0345	0.0882827758789063
0.0346	0.0856903076171875
0.0347	0.0848287963867188
0.0348	0.0857620239257813
0.0349	0.0884686279296875
0.035	0.0930169677734375
0.0351	0.0995712280273438
0.0352	0.107104187011719
0.0353	0.116275939941406
0.0354	0.126939392089844
0.0355	0.138548889160156
0.0356	0.151425170898437
0.0357	0.164783935546875
0.0358	0.178701782226562
0.0359	0.193406066894531
0.036	0.207890014648438
0.0361	0.222560119628906
0.0362	0.236654052734375
0.0363	0.250606079101562
0.0364	0.264145812988281
0.0365	0.276647644042969
0.0366	0.288222961425781
0.0367	0.298902893066406
0.0368	0.308569030761719
0.0369	0.316901245117187
0.037	0.3234521484375
0.0371	0.328861389160156
0.0372	0.332664489746094
0.0373	0.334857482910156
0.0374	0.335417785644531
0.0375	0.334053649902344
0.0376	0.331304931640625
0.0377	0.326985473632812
0.0378	0.321077575683594
0.0379	0.31353759765625
0.038	0.304828491210938
0.0381	0.295007629394531
0.0382	0.284044189453125
0.0383	0.272207641601562
0.0384	0.259715881347656
0.0385	0.246858520507812
0.0386	0.233978576660156
0.0387	0.220851745605469
0.0388	0.207730407714844
0.0389	0.19533935546875
0.039	0.183314514160156
0.0391	0.172289123535156
0.0392	0.1616943359375
0.0393	0.15236083984375
0.0394	0.144259948730469
0.0395	0.137448120117187
0.0396	0.131869812011719
0.0397	0.127569580078125
0.0398	0.12533447265625
0.0399	0.126316528320312
0.04	0.12958740234375
0.0401	0.136859741210937
0.0402	0.147293701171875
0.0403	0.160210876464844
0.0404	0.175367126464844
0.0405	0.190047912597656
0.0406	0.20631591796875
0.0407	0.220791931152344
0.0408	0.23459716796875
0.0409	0.248181762695313
0.041	0.260950927734375
0.0411	0.274930419921875
0.0412	0.288867492675781
0.0413	0.302517700195312
0.0414	0.315658874511719
0.0415	0.328909301757812
0.0416	0.337877502441406
0.0417	0.346683654785156
0.0418	0.350371704101563
0.0419	0.348287353515625
0.042	0.340444641113281
0.0421	0.324774475097656
0.0422	0.302572326660156
0.0423	0.275184936523438
0.0424	0.244644775390625
0.0425	0.212647705078125
0.0426	0.18128662109375
0.0427	0.152115783691406
0.0428	0.126494750976562
0.0429	0.104958801269531
0.043	0.0878091430664062
0.0431	0.074326171875
0.0432	0.0637518310546875
0.0433	0.05568359375
0.0434	0.049398193359375
0.0435	0.0436810302734375
0.0436	0.0380694580078125
0.0437	0.0323965454101562
0.0438	0.0257266235351563
0.0439	0.0181121826171875
0.044	0.00909698486328125
0.0441	-0.000693664550781237
0.0442	-0.0112277221679687
0.0443	-0.0227490234375
0.0444	-0.0346194458007812
0.0445	-0.0464959716796875
0.0446	-0.058214111328125
0.0447	-0.0689886474609375
0.0448	-0.0796279907226563
0.0449	-0.0891885375976563
0.045	-0.09760498046875
0.0451	-0.105016479492188
0.0452	-0.111405334472656
0.0453	-0.116849060058594
0.0454	-0.121169128417969
0.0455	-0.124310607910156
0.0456	-0.127018432617188
0.0457	-0.129140625
0.0458	-0.13087646484375
0.0459	-0.132018127441406
0.046	-0.1328857421875
0.0461	-0.133957824707031
0.0462	-0.135290222167969
0.0463	-0.136334838867188
0.0464	-0.137525634765625
0.0465	-0.13914306640625
0.0466	-0.1411279296875
0.0467	-0.143172607421875
0.0468	-0.145202026367188
0.0469	-0.147643432617188
0.047	-0.150100708007813
0.0471	-0.152842102050781
0.0472	-0.155236206054688
0.0473	-0.157604675292969
0.0474	-0.159917907714844
0.0475	-0.162152404785156
0.0476	-0.16401123046875
0.0477	-0.165328369140625
0.0478	-0.166382751464844
0.0479	-0.167210083007813
0.048	-0.167285461425781
0.0481	-0.166717224121094
0.0482	-0.165645751953125
0.0483	-0.164095153808594
0.0484	-0.161822509765625
0.0485	-0.158465576171875
0.0486	-0.154698486328125
0.0487	-0.150005493164063
0.0488	-0.144744262695313
0.0489	-0.138641052246094
0.049	-0.131188049316406
0.0491	-0.123174743652344
0.0492	-0.114372253417969
0.0493	-0.104523620605469
0.0494	-0.0941122436523438
0.0495	-0.0814620971679688
0.0496	-0.0691702270507813
0.0497	-0.0556289672851563
0.0498	-0.0402676391601562
0.0499	-0.022763671875
0.05	-0.00304168701171875
0.0501	0.0198370361328125
0.0502	0.0450677490234375
0.0503	0.0725265502929687
0.0504	0.10095947265625
0.0505	0.128335266113281
0.0506	0.156216430664062
0.0507	0.181624755859375
0.0508	0.205854797363281
0.0509	0.2287548828125
0.051	0.249941711425781
0.0511	0.271402893066406
0.0512	0.291694030761719
0.0513	0.310966796875
0.0514	0.328642272949219
0.0515	0.345368347167969
0.0516	0.357398071289062
0.0517	0.368057250976562
0.0518	0.373051147460938
0.0519	0.371536560058594
0.052	0.363906555175781
0.0521	0.347961730957031
0.0522	0.325045776367188
0.0523	0.296921691894531
0.0524	0.2652001953125
0.0525	0.232366638183594
0.0526	0.200055236816406
0.0527	0.170089721679688
0.0528	0.143955078125
0.0529	0.121953735351563
0.053	0.104914855957031
0.0531	0.09187744140625
0.0532	0.0823855590820312
0.0533	0.0762399291992187
0.0534	0.0717599487304688
0.0535	0.0683450317382812
0.0536	0.0655474853515625
0.0537	0.0623989868164063
0.0538	0.05908447265625
0.0539	0.0545223999023438
0.054	0.0485791015625
0.0541	0.042000732421875
0.0542	0.0339019775390625
0.0543	0.025330810546875
0.0544	0.015157470703125
0.0545	0.00519073486328125
0.0546	-0.00536224365234378
0.0547	-0.0158648681640625
0.0548	-0.0257406616210938
0.0549	-0.0339102172851563
0.055	-0.04043212890625
0.0551	-0.0433331298828125
0.0552	-0.0446612548828125
0.0553	-0.0438720703125
0.0554	-0.041541748046875
0.0555	-0.0397976684570313
0.0556	-0.03704833984375
0.0557	-0.0369863891601563
0.0558	-0.0376754760742188
0.0559	-0.0384542846679687
0.056	-0.0402835083007813
0.0561	-0.0414120483398437
0.0562	-0.0426025390625
0.0563	-0.0436398315429687
0.0564	-0.0447299194335938
0.0565	-0.0455078125
0.0566	-0.049718017578125
0.0567	-0.0535284423828125
0.0568	-0.0610354614257813
0.0569	-0.072998046875
0.057	-0.0897610473632812
0.0571	-0.112554931640625
0.0572	-0.139770202636719
0.0573	-0.169780883789063
0.0574	-0.20135986328125
0.0575	-0.232031860351563
0.0576	-0.259232177734375
0.0577	-0.281771850585938
0.0578	-0.298599853515625
0.0579	-0.309158020019531
0.058	-0.313191528320312
0.0581	-0.310859985351563
0.0582	-0.303421020507813
0.0583	-0.2914990234375
0.0584	-0.276150207519531
0.0585	-0.258396606445312
0.0586	-0.238896789550781
0.0587	-0.218789978027344
0.0588	-0.198863525390625
0.0589	-0.178986511230469
0.059	-0.159851684570313
0.0591	-0.141446228027344
0.0592	-0.124220275878906
0.0593	-0.107880859375
0.0594	-0.0920285034179688
0.0595	-0.0762570190429687
0.0596	-0.0616879272460938
0.0597	-0.0468701171875
0.0598	-0.0314938354492188
0.0599	-0.013914794921875
0.06	0.0048724365234375
0.0601	0.0265768432617187
0.0602	0.05052734375
0.0603	0.0762249755859375
0.0604	0.103338623046875
0.0605	0.129037475585937
0.0606	0.155083923339844
0.0607	0.179164123535156
0.0608	0.201809387207031
0.0609	0.223402099609375
0.061	0.243251342773437
0.0611	0.263127136230469
0.0612	0.282413024902344
0.0613	0.300459289550781
0.0614	0.316762390136719
0.0615	0.332495422363281
0.0616	0.343280944824219
0.0617	0.35286865234375
0.0618	0.356825256347656
0.0619	0.354121398925781
0.062	0.345248107910156
0.0621	0.328081665039062
0.0622	0.304054870605469
0.0623	0.274429931640625
0.0624	0.241380310058594
0.0625	0.206827392578125
0.0626	0.172707824707031
0.0627	0.141017761230469
0.0628	0.112608337402344
0.0629	0.0890182495117187
0.063	0.069595947265625
0.0631	0.0536831665039063
0.0632	0.0411593627929687
0.0633	0.0312564086914062
0.0634	0.0235122680664062
0.0635	0.016475830078125
0.0636	0.009429931640625
0.0637	0.00261199951171875
0.0638	-0.00523162841796876
0.0639	-0.0141375732421875
0.064	-0.0241781616210938
0.0641	-0.0355868530273438
0.0642	-0.0477523803710938
0.0643	-0.0609402465820313
0.0644	-0.0749319458007813
0.0645	-0.08919189453125
0.0646	-0.103523864746094
0.0647	-0.117411804199219
0.0648	-0.130930786132813
0.0649	-0.144298706054688
0.065	-0.156232604980469
0.0651	-0.167437744140625
0.0652	-0.177615966796875
0.0653	-0.186763305664063
0.0654	-0.195019226074219
0.0655	-0.201817016601563
0.0656	-0.207956848144531
0.0657	-0.213027954101563
0.0658	-0.217290649414063
0.0659	-0.220743408203125
0.066	-0.223201293945313
0.0661	-0.225185546875
0.0662	-0.2268115234375
0.0663	-0.227626037597656
0.0664	-0.227939453125
0.0665	-0.227769775390625
0.0666	-0.227575988769531
0.0667	-0.226759948730469
0.0668	-0.225355224609375
0.0669	-0.22373291015625
0.067	-0.221823425292969
0.0671	-0.21958984375
0.0672	-0.216873474121094
0.0673	-0.213661499023438
0.0674	-0.210091857910156
0.0675	-0.20637939453125
0.0676	-0.202107238769531
0.0677	-0.197060546875
0.0678	-0.191578674316406
0.0679	-0.185894470214844
0.068	-0.179498901367187
0.0681	-0.172478637695313
0.0682	-0.164789733886719
0.0683	-0.156553955078125
0.0684	-0.147998962402344
0.0685	-0.138339233398438
0.0686	-0.128252868652344
0.0687	-0.117521057128906
0.0688	-0.106351318359375
0.0689	-0.0946768188476562
0.069	-0.0821783447265625
0.0691	-0.0694305419921875
0.0692	-0.0563262939453125
0.0693	-0.0426998901367188
0.0694	-0.0288763427734375
0.0695	-0.0143524169921875
0.0696	-2.10571289062655e-05
0.0697	0.0143942260742188
0.0698	0.029306640625
0.0699	0.0441476440429687
0.07	0.0591168212890625
0.0701	0.0740335083007813
0.0702	0.0887002563476562
0.0703	0.103738403320312
0.0704	0.118404235839844
0.0705	0.132730712890625
0.0706	0.147270812988281
0.0707	0.161926574707031
0.0708	0.176501770019531
0.0709	0.190769348144531
0.071	0.204444274902344
0.0711	0.218309020996094
0.0712	0.231566467285156
0.0713	0.244374694824219
0.0714	0.256502075195312
0.0715	0.267917175292969
0.0716	0.278722534179687
0.0717	0.288584899902344
0.0718	0.297317199707031
0.0719	0.304744567871094
0.072	0.311226196289063
0.0721	0.316443481445312
0.0722	0.319847106933594
0.0723	0.321835632324219
0.0724	0.322276916503906
0.0725	0.321502075195313
0.0726	0.318868408203125
0.0727	0.314493408203125
0.0728	0.309062805175781
0.0729	0.301996459960937
0.073	0.294068603515625
0.0731	0.284759826660156
0.0732	0.274320373535156
0.0733	0.263582763671875
0.0734	0.252202758789062
0.0735	0.240497436523438
0.0736	0.228572387695312
0.0737	0.216655883789062
0.0738	0.205452575683594
0.0739	0.194496459960938
0.074	0.183973388671875
0.0741	0.174624328613281
0.0742	0.166043090820312
0.0743	0.158709716796875
0.0744	0.152237854003906
0.0745	0.146737365722656
0.0746	0.142777099609375
0.0747	0.139974670410156
0.0748	0.1381982421875
0.0749	0.137684326171875
0.075	0.138004455566406
0.0751	0.139985656738281
0.0752	0.142523803710937
0.0753	0.145863952636719
0.0754	0.150350646972656
0.0755	0.15559814453125
0.0756	0.161704711914062
0.0757	0.168351440429687
0.0758	0.175257568359375
0.0759	0.183114624023437
0.076	0.191254577636719
0.0761	0.199614868164063
0.0762	0.207875061035156
0.0763	0.216355590820312
0.0764	0.224791564941406
0.0765	0.233033447265625
0.0766	0.240671997070312
0.0767	0.247724304199219
0.0768	0.254326782226563
0.0769	0.260046691894531
0.077	0.264454956054687
0.0771	0.267817993164062
0.0772	0.269557189941406
0.0773	0.270075378417969
0.0774	0.268751525878906
0.0775	0.265554809570312
0.0776	0.2606982421875
0.0777	0.253930053710938
0.0778	0.2453857421875
0.0779	0.234897766113281
0.078	0.222495727539062
0.0781	0.208837280273437
0.0782	0.193435668945313
0.0783	0.176635131835937
0.0784	0.158706970214844
0.0785	0.139851989746094
0.0786	0.120693359375
0.0787	0.101088256835937
0.0788	0.0813107299804687
0.0789	0.0618057250976563
0.079	0.0422650146484375
0.0791	0.023570556640625
0.0792	0.00535003662109373
0.0793	-0.012188720703125
0.0794	-0.0283920288085938
0.0795	-0.0425540161132812
0.0796	-0.0564767456054688
0.0797	-0.068436279296875
0.0798	-0.0786944580078125
0.0799	-0.0854339599609375
0.08	-0.0898654174804688
0.0801	-0.09056884765625
0.0802	-0.088052978515625
0.0803	-0.0833102416992188
0.0804	-0.0765380859375
0.0805	-0.070047607421875
0.0806	-0.0632699584960938
0.0807	-0.0582720947265625
0.0808	-0.0542315673828125
0.0809	-0.0510232543945313
0.081	-0.0490048217773438
0.0811	-0.0466461181640625
0.0812	-0.0443765258789063
0.0813	-0.0425750732421875
0.0814	-0.0414987182617187
0.0815	-0.040823974609375
0.0816	-0.0436618041992188
0.0817	-0.0465011596679688
0.0818	-0.05363037109375
0.0819	-0.065965576171875
0.082	-0.08277587890625
0.0821	-0.106029663085938
0.0822	-0.134283447265625
0.0823	-0.165943908691406
0.0824	-0.198880310058594
0.0825	-0.230794067382813
0.0826	-0.259931640625
0.0827	-0.284321899414062
0.0828	-0.303037719726563
0.0829	-0.315167541503906
0.083	-0.320618286132813
0.0831	-0.320494384765625
0.0832	-0.31472900390625
0.0833	-0.304423522949219
0.0834	-0.290495300292969
0.0835	-0.27435546875
0.0836	-0.257063598632813
0.0837	-0.238550415039063
0.0838	-0.220446472167969
0.0839	-0.202664489746094
0.084	-0.185871276855469
0.0841	-0.170326843261719
0.0842	-0.155472412109375
0.0843	-0.141866760253906
0.0844	-0.129769592285156
0.0845	-0.117224731445313
0.0846	-0.106358032226563
0.0847	-0.095079345703125
0.0848	-0.0832684326171875
0.0849	-0.0703424072265625
0.085	-0.0552737426757813
0.0851	-0.0373580932617187
0.0852	-0.0170132446289062
0.0853	0.00522491455078122
0.0854	0.0288226318359375
0.0855	0.0525180053710937
0.0856	0.076890869140625
0.0857	0.0988662719726562
0.0858	0.119933166503906
0.0859	0.140603942871094
0.086	0.1606005859375
0.0861	0.181076965332031
0.0862	0.201290588378906
0.0863	0.221117858886719
0.0864	0.240361938476562
0.0865	0.258664245605469
0.0866	0.272673034667969
0.0867	0.285673217773438
0.0868	0.293674011230469
0.0869	0.295224304199219
0.087	0.290515441894531
0.0871	0.277344970703125
0.0872	0.257387084960937
0.0873	0.232159729003906
0.0874	0.202936096191406
0.0875	0.171845092773438
0.0876	0.141035766601562
0.0877	0.112675170898437
0.0878	0.087744140625
0.0879	0.0664694213867187
0.088	0.048995361328125
0.0881	0.0350759887695312
0.0882	0.0244635009765625
0.0883	0.01625
0.0884	0.00924774169921871
0.0885	0.00344055175781249
0.0886	-0.00236206054687499
0.0887	-0.00865722656250001
0.0888	-0.0157217407226563
0.0889	-0.0243246459960937
0.089	-0.0336508178710938
0.0891	-0.0444622802734375
0.0892	-0.05650146484375
0.0893	-0.0691812133789063
0.0894	-0.0830441284179688
0.0895	-0.095987548828125
0.0896	-0.110213928222656
0.0897	-0.12381103515625
0.0898	-0.135997924804688
0.0899	-0.145999145507813
0.09	-0.153794555664062
0.0901	-0.158078002929688
0.0902	-0.159733581542969
0.0903	-0.15855712890625
0.0904	-0.155422668457031
0.0905	-0.152299194335937
0.0906	-0.148125305175781
0.0907	-0.145747680664063
0.0908	-0.14347412109375
0.0909	-0.141512756347656
0.091	-0.140408020019531
0.0911	-0.138006896972656
0.0912	-0.135396728515625
0.0913	-0.132680969238281
0.0914	-0.130053405761719
0.0915	-0.127741088867188
0.0916	-0.128269348144531
0.0917	-0.12869384765625
0.0918	-0.133261413574219
0.0919	-0.142738342285156
0.092	-0.156620788574219
0.0921	-0.177053833007813
0.0922	-0.20236083984375
0.0923	-0.231242065429688
0.0924	-0.261728820800781
0.0925	-0.291337585449219
0.0926	-0.318280944824219
0.0927	-0.340982360839844
0.0928	-0.358069763183594
0.0929	-0.369073181152344
0.093	-0.373438720703125
0.0931	-0.372301635742187
0.0932	-0.366180419921875
0.0933	-0.3555078125
0.0934	-0.341565856933594
0.0935	-0.325561828613281
0.0936	-0.308390808105469
0.0937	-0.2908984375
0.0938	-0.2732958984375
0.0939	-0.256732788085938
0.094	-0.241503295898437
0.0941	-0.227608642578125
0.0942	-0.215152282714844
0.0943	-0.204248352050781
0.0944	-0.194884033203125
0.0945	-0.187353515625
0.0946	-0.18061767578125
0.0947	-0.1750146484375
0.0948	-0.170662841796875
0.0949	-0.167148742675781
0.095	-0.164502563476563
0.0951	-0.162129211425781
0.0952	-0.160526123046875
0.0953	-0.159729614257813
0.0954	-0.159221496582031
0.0955	-0.159202880859375
0.0956	-0.159428100585938
0.0957	-0.159967956542969
0.0958	-0.161326293945313
0.0959	-0.162733154296875
0.096	-0.164307250976563
0.0961	-0.166257019042969
0.0962	-0.168641662597656
0.0963	-0.171230163574219
0.0964	-0.173931274414063
0.0965	-0.176691284179687
0.0966	-0.179725341796875
0.0967	-0.183068542480469
0.0968	-0.186393432617187
0.0969	-0.189562377929688
0.097	-0.192938842773438
0.0971	-0.196335144042969
0.0972	-0.199800720214844
0.0973	-0.20287841796875
0.0974	-0.205869140625
0.0975	-0.209205322265625
0.0976	-0.212037658691406
0.0977	-0.214801330566406
0.0978	-0.217279052734375
0.0979	-0.219537658691406
0.098	-0.222075500488281
0.0981	-0.223817749023438
0.0982	-0.225185241699219
0.0983	-0.226715087890625
0.0984	-0.227671203613281
0.0985	-0.228456420898437
0.0986	-0.228548278808594
0.0987	-0.228276977539063
0.0988	-0.228055419921875
0.0989	-0.227015380859375
0.099	-0.225675354003906
0.0991	-0.223663635253906
0.0992	-0.221340026855469
0.0993	-0.218830261230469
0.0994	-0.215783081054688
0.0995	-0.211499633789063
0.0996	-0.208066711425781
0.0997	-0.2035546875
0.0998	-0.198357238769531
0.0999	-0.191075439453125
0.1	-0.182144775390625
0.1001	-0.171082153320313
0.1002	-0.157847290039063
0.1003	-0.143320922851563
0.1004	-0.128114013671875
0.1005	-0.113793640136719
0.1006	-0.100373840332031
0.1007	-0.08947265625
0.1008	-0.0803451538085938
0.1009	-0.0726577758789063
0.101	-0.0669717407226563
0.1011	-0.0611700439453125
0.1012	-0.0559735107421875
0.1013	-0.0514804077148438
0.1014	-0.0480191040039062
0.1015	-0.0454537963867188
0.1016	-0.0462771606445312
0.1017	-0.047381591796875
0.1018	-0.0528713989257813
0.1019	-0.0636135864257813
0.102	-0.0790048217773437
0.1021	-0.100900573730469
0.1022	-0.127613525390625
0.1023	-0.157865295410156
0.1024	-0.189502868652344
0.1025	-0.220221557617188
0.1026	-0.248156433105469
0.1027	-0.271242065429687
0.1028	-0.289104614257813
0.1029	-0.300154113769531
0.103	-0.304658508300781
0.1031	-0.30346923828125
0.1032	-0.296664428710938
0.1033	-0.285688781738281
0.1034	-0.270938110351563
0.1035	-0.253883666992188
0.1036	-0.235771484375
0.1037	-0.216817016601562
0.1038	-0.197707824707031
0.1039	-0.179402465820312
0.104	-0.161769714355469
0.1041	-0.145695495605469
0.1042	-0.130284118652344
0.1043	-0.11578369140625
0.1044	-0.102825622558594
0.1045	-0.089908447265625
0.1046	-0.078387451171875
0.1047	-0.0664779663085938
0.1048	-0.0540896606445313
0.1049	-0.0405233764648438
0.105	-0.0251522827148438
0.1051	-0.00658386230468749
0.1052	0.014295654296875
0.1053	0.0370947265625
0.1054	0.06107666015625
0.1055	0.0851937866210937
0.1056	0.109729614257812
0.1057	0.131975708007812
0.1058	0.153261108398437
0.1059	0.174409484863281
0.106	0.194569702148437
0.1061	0.215224914550781
0.1062	0.235254516601562
0.1063	0.254768371582031
0.1064	0.273768615722656
0.1065	0.291404724121094
0.1066	0.304818115234375
0.1067	0.317209777832031
0.1068	0.324375915527344
0.1069	0.325165100097656
0.107	0.319718627929687
0.1071	0.305624084472656
0.1072	0.285025024414062
0.1073	0.259117736816406
0.1074	0.229254455566406
0.1075	0.197828979492187
0.1076	0.166806030273437
0.1077	0.138341064453125
0.1078	0.113321838378906
0.1079	0.09254638671875
0.108	0.076395263671875
0.1081	0.0639349365234375
0.1082	0.0552816772460937
0.1083	0.0497024536132812
0.1084	0.0457305908203125
0.1085	0.0435433959960937
0.1086	0.0420391845703125
0.1087	0.0405422973632812
0.1088	0.0388653564453125
0.1089	0.0361709594726563
0.109	0.033089599609375
0.1091	0.029322509765625
0.1092	0.0244390869140625
0.1093	0.0190582275390625
0.1094	0.0129684448242187
0.1095	0.00754882812499996
0.1096	0.00095275878906248
0.1097	-0.00515686035156249
0.1098	-0.010283203125
0.1099	-0.0136883544921875
0.11	-0.0152517700195313
0.1101	-0.0141378784179688
0.1102	-0.0108297729492188
0.1103	-0.00609252929687504
0.1104	-7.04956054687345e-05
0.1105	0.00505157470703121
0.1106	0.00971343994140622
0.1107	0.0118609619140625
0.1108	0.0125296020507812
0.1109	0.0120364379882812
0.111	0.00963928222656246
0.1111	0.00721649169921873
0.1112	0.00451416015625
0.1113	0.00100646972656249
0.1114	-0.00304992675781252
0.1115	-0.00815399169921877
0.1116	-0.016444091796875
0.1117	-0.0249014282226563
0.1118	-0.0373806762695313
0.1119	-0.054962158203125
0.112	-0.076912841796875
0.1121	-0.105102233886719
0.1122	-0.13781982421875
0.1123	-0.173581237792969
0.1124	-0.210685119628906
0.1125	-0.246230773925781
0.1126	-0.278412475585938
0.1127	-0.305926208496094
0.1128	-0.327052917480469
0.1129	-0.34160400390625
0.113	-0.349017944335938
0.1131	-0.350063781738281
0.1132	-0.345765686035156
0.1133	-0.33638671875
0.1134	-0.323318176269531
0.1135	-0.307798461914063
0.1136	-0.290531311035156
0.1137	-0.272867736816406
0.1138	-0.255013732910156
0.1139	-0.23764404296875
0.114	-0.221773986816406
0.1141	-0.207088317871094
0.1142	-0.193829650878906
0.1143	-0.182257385253906
0.1144	-0.172179260253906
0.1145	-0.16339599609375
0.1146	-0.15656982421875
0.1147	-0.150298461914063
0.1148	-0.144739685058594
0.1149	-0.13876953125
0.115	-0.132395324707031
0.1151	-0.123807067871094
0.1152	-0.114234313964844
0.1153	-0.104049682617188
0.1154	-0.0937246704101563
0.1155	-0.08434814453125
0.1156	-0.0756600952148438
0.1157	-0.070086669921875
0.1158	-0.0663528442382813
0.1159	-0.06368408203125
0.116	-0.0624765014648438
0.1161	-0.061248779296875
0.1162	-0.0606137084960938
0.1163	-0.06048583984375
0.1164	-0.0605953979492188
0.1165	-0.0614462280273438
0.1166	-0.065301513671875
0.1167	-0.0697280883789063
0.1168	-0.0778289794921875
0.1169	-0.0907025146484375
0.117	-0.108276977539063
0.1171	-0.132351379394531
0.1172	-0.16111328125
0.1173	-0.192991027832031
0.1174	-0.226168212890625
0.1175	-0.258711242675781
0.1176	-0.288189392089844
0.1177	-0.31289306640625
0.1178	-0.331750793457031
0.1179	-0.344209899902344
0.118	-0.350435485839844
0.1181	-0.35039794921875
0.1182	-0.344749755859375
0.1183	-0.334821472167969
0.1184	-0.3215185546875
0.1185	-0.305843505859375
0.1186	-0.288565368652344
0.1187	-0.270691223144531
0.1188	-0.253240051269531
0.1189	-0.236617736816406
0.119	-0.220875244140625
0.1191	-0.206698913574219
0.1192	-0.193796081542969
0.1193	-0.183010559082031
0.1194	-0.173511657714844
0.1195	-0.165361022949219
0.1196	-0.158644714355469
0.1197	-0.153360290527344
0.1198	-0.149117431640625
0.1199	-0.145859375
0.12	-0.143293151855469
0.1201	-0.141878662109375
0.1202	-0.140932922363281
0.1203	-0.140805053710938
0.1204	-0.141026000976563
0.1205	-0.141912841796875
0.1206	-0.143338928222656
0.1207	-0.145122985839844
0.1208	-0.147142639160156
0.1209	-0.149450988769531
0.121	-0.152244567871094
0.1211	-0.155220336914063
0.1212	-0.158163452148438
0.1213	-0.161268615722656
0.1214	-0.164306030273437
0.1215	-0.167730712890625
0.1216	-0.170686340332031
0.1217	-0.17326416015625
0.1218	-0.175928344726563
0.1219	-0.178270263671875
0.122	-0.180374755859375
0.1221	-0.181929931640625
0.1222	-0.182920532226563
0.1223	-0.184017639160156
0.1224	-0.18435546875
0.1225	-0.184066162109375
0.1226	-0.18355712890625
0.1227	-0.18228271484375
0.1228	-0.18092529296875
0.1229	-0.178743591308594
0.123	-0.175794067382813
0.1231	-0.172685241699219
0.1232	-0.1687939453125
0.1233	-0.1645849609375
0.1234	-0.159445190429688
0.1235	-0.153681030273438
0.1236	-0.147579345703125
0.1237	-0.140561828613281
0.1238	-0.132778015136719
0.1239	-0.124315795898437
0.124	-0.114910278320313
0.1241	-0.105390014648438
0.1242	-0.0944802856445313
0.1243	-0.0827630615234375
0.1244	-0.0704254150390625
0.1245	-0.057352294921875
0.1246	-0.0435354614257812
0.1247	-0.02878173828125
0.1248	-0.0132546997070312
0.1249	0.00270294189453124
0.125	0.0191964721679687
0.1251	0.0363693237304688
0.1252	0.0539523315429687
0.1253	0.0720111083984375
0.1254	0.0898431396484375
0.1255	0.107761840820312
0.1256	0.125700073242188
0.1257	0.143497924804687
0.1258	0.161011047363281
0.1259	0.177998657226562
0.126	0.194723205566406
0.1261	0.210591125488281
0.1262	0.225595092773438
0.1263	0.239467468261719
0.1264	0.252210998535156
0.1265	0.263986511230469
0.1266	0.273842468261719
0.1267	0.2825634765625
0.1268	0.28953125
0.1269	0.294853210449219
0.127	0.298524475097656
0.1271	0.300033264160156
0.1272	0.299777221679688
0.1273	0.297807922363281
0.1274	0.293917846679688
0.1275	0.288020324707031
0.1276	0.280097961425781
0.1277	0.270667114257812
0.1278	0.259826049804688
0.1279	0.247194213867187
0.128	0.233016052246094
0.1281	0.217734069824219
0.1282	0.201448974609375
0.1283	0.184685668945313
0.1284	0.166655883789062
0.1285	0.148449096679687
0.1286	0.130212707519531
0.1287	0.111805419921875
0.1288	0.0941571044921875
0.1289	0.0766647338867187
0.129	0.0594589233398438
0.1291	0.0431472778320313
0.1292	0.0273367309570313
0.1293	0.0122525024414062
0.1294	-0.00177917480468753
0.1295	-0.0149191284179688
0.1296	-0.0269000244140625
0.1297	-0.038306884765625
0.1298	-0.0487088012695313
0.1299	-0.0581048583984375
0.13	-0.0665631103515625
0.1301	-0.0744046020507813
0.1302	-0.0817315673828125
0.1303	-0.0884039306640625
0.1304	-0.094410400390625
0.1305	-0.099888916015625
0.1306	-0.105249328613281
0.1307	-0.1102880859375
0.1308	-0.114795837402344
0.1309	-0.119068603515625
0.131	-0.123320007324219
0.1311	-0.127518920898437
0.1312	-0.131307373046875
0.1313	-0.134845275878906
0.1314	-0.138463745117188
0.1315	-0.14200927734375
0.1316	-0.145173950195313
0.1317	-0.1482666015625
0.1318	-0.151017761230469
0.1319	-0.153842468261719
0.132	-0.156353759765625
0.1321	-0.158468933105469
0.1322	-0.160384216308594
0.1323	-0.161952209472656
0.1324	-0.163569030761719
0.1325	-0.164628295898437
0.1326	-0.165293273925781
0.1327	-0.165762634277344
0.1328	-0.165899963378906
0.1329	-0.165698852539063
0.133	-0.165110778808594
0.1331	-0.163943786621094
0.1332	-0.162623291015625
0.1333	-0.161084594726563
0.1334	-0.158638610839844
0.1335	-0.156053161621094
0.1336	-0.152954711914063
0.1337	-0.149638366699219
0.1338	-0.145713195800781
0.1339	-0.141067504882813
0.134	-0.136265563964844
0.1341	-0.131015014648438
0.1342	-0.124983825683594
0.1343	-0.118624877929688
0.1344	-0.111418151855469
0.1345	-0.103628540039063
0.1346	-0.0960189819335938
0.1347	-0.0868743896484375
0.1348	-0.0765682983398438
0.1349	-0.0641131591796875
0.135	-0.0498388671875
0.1351	-0.0321347045898437
0.1352	-0.0117953491210938
0.1353	0.0104714965820312
0.1354	0.0340554809570313
0.1355	0.0579302978515625
0.1356	0.0817715454101562
0.1357	0.103836669921875
0.1358	0.124626770019531
0.1359	0.144870910644531
0.136	0.164337463378906
0.1361	0.184571838378906
0.1362	0.204277954101563
0.1363	0.223745727539062
0.1364	0.242845764160156
0.1365	0.260215759277344
0.1366	0.27462890625
0.1367	0.287266540527344
0.1368	0.295128173828125
0.1369	0.297030944824219
0.137	0.292648315429687
0.1371	0.280066223144531
0.1372	0.260785522460938
0.1373	0.236267395019531
0.1374	0.208353881835937
0.1375	0.178434143066406
0.1376	0.14918701171875
0.1377	0.12234130859375
0.1378	0.0990032958984375
0.1379	0.080302734375
0.138	0.06518310546875
0.1381	0.054051513671875
0.1382	0.046636962890625
0.1383	0.0416177368164062
0.1384	0.0386056518554687
0.1385	0.0364898681640625
0.1386	0.0349127197265625
0.1387	0.033319091796875
0.1388	0.0307144165039062
0.1389	0.0270291137695313
0.139	0.0222744750976562
0.1391	0.0162451171875
0.1392	0.00941528320312501
0.1393	0.00105651855468747
0.1394	-0.00807159423828124
0.1395	-0.01736083984375
0.1396	-0.027322998046875
0.1397	-0.0374789428710938
0.1398	-0.0475372314453125
0.1399	-0.057435302734375
0.14	-0.0668426513671875
0.1401	-0.0760653686523438
0.1402	-0.0848208618164063
0.1403	-0.0930850219726563
0.1404	-0.100679931640625
0.1405	-0.107990417480469
0.1406	-0.114962768554688
0.1407	-0.121585083007813
0.1408	-0.127802124023438
0.1409	-0.133596801757813
0.141	-0.139369812011719
0.1411	-0.14502685546875
0.1412	-0.15036376953125
0.1413	-0.15563232421875
0.1414	-0.160696411132812
0.1415	-0.165981750488281
0.1416	-0.171113891601563
0.1417	-0.175833129882813
0.1418	-0.180692443847656
0.1419	-0.185608825683594
0.142	-0.190320129394531
0.1421	-0.194855041503906
0.1422	-0.199033203125
0.1423	-0.203474426269531
0.1424	-0.207640686035156
0.1425	-0.211439208984375
0.1426	-0.215055541992188
0.1427	-0.218256225585937
0.1428	-0.221544189453125
0.1429	-0.224425354003906
0.143	-0.226649475097656
0.1431	-0.228843078613281
0.1432	-0.230591735839844
0.1433	-0.232099914550781
0.1434	-0.233186645507812
0.1435	-0.233576049804687
0.1436	-0.233767700195313
0.1437	-0.233724975585938
0.1438	-0.232969055175781
0.1439	-0.231811218261719
0.144	-0.230025939941406
0.1441	-0.228055114746094
0.1442	-0.225555725097656
0.1443	-0.222287292480469
0.1444	-0.218931579589844
0.1445	-0.214623413085938
0.1446	-0.210972595214844
0.1447	-0.206128234863281
0.1448	-0.200428161621094
0.1449	-0.193196411132812
0.145	-0.184494018554688
0.1451	-0.173042907714844
0.1452	-0.159560546875
0.1453	-0.145033569335938
0.1454	-0.130086364746094
0.1455	-0.115573120117188
0.1456	-0.101953735351563
0.1457	-0.0909115600585938
0.1458	-0.0819204711914063
0.1459	-0.0743212890625
0.146	-0.0682406616210938
0.1461	-0.062510986328125
0.1462	-0.057340087890625
0.1463	-0.0532272338867188
0.1464	-0.0494638061523437
0.1465	-0.0471875
0.1466	-0.0477511596679688
0.1467	-0.0490670776367187
0.1468	-0.05445068359375
0.1469	-0.0649212646484375
0.147	-0.0797714233398438
0.1471	-0.101663208007813
0.1472	-0.127991943359375
0.1473	-0.157413940429688
0.1474	-0.188517456054688
0.1475	-0.218176574707031
0.1476	-0.245103759765625
0.1477	-0.267184448242188
0.1478	-0.282792663574219
0.1479	-0.291856384277344
0.148	-0.294266357421875
0.1481	-0.290167541503906
0.1482	-0.280268859863281
0.1483	-0.265229187011719
0.1484	-0.246626586914063
0.1485	-0.2252490234375
0.1486	-0.201702575683594
0.1487	-0.1773681640625
0.1488	-0.152359619140625
0.1489	-0.12771484375
0.149	-0.103812255859375
0.1491	-0.08028564453125
0.1492	-0.0578439331054688
0.1493	-0.0363870239257812
0.1494	-0.0161212158203125
0.1495	0.00430175781249997
0.1496	0.0228765869140625
0.1497	0.0415994262695312
0.1498	0.0602203369140625
0.1499	0.080218505859375
0.15	0.101203918457031
0.1501	0.124254760742187
0.1502	0.148840026855469
0.1503	0.174632873535156
0.1504	0.201158752441406
0.1505	0.227162780761719
0.1506	0.251767883300781
0.1507	0.273655700683594
0.1508	0.293887023925781
0.1509	0.312613525390625
0.151	0.32922607421875
0.1511	0.345166015625
0.1512	0.360222778320313
0.1513	0.374107971191406
0.1514	0.386656188964844
0.1515	0.3968115234375
0.1516	0.403653259277344
0.1517	0.408363952636719
0.1518	0.408507995605469
0.1519	0.401605224609375
0.152	0.388713684082031
0.1521	0.36795166015625
0.1522	0.340758361816406
0.1523	0.308522033691406
0.1524	0.272690734863281
0.1525	0.235832214355469
0.1526	0.200309143066406
0.1527	0.16744384765625
0.1528	0.138505554199219
0.1529	0.114288024902344
0.153	0.0953912353515625
0.1531	0.0812863159179688
0.1532	0.0709115600585937
0.1533	0.0639218139648438
0.1534	0.0595046997070313
0.1535	0.0565371704101562
0.1536	0.0547119140625
0.1537	0.052894287109375
0.1538	0.0509661865234375
0.1539	0.0486166381835937
0.154	0.0454351806640625
0.1541	0.04117919921875
0.1542	0.0363461303710937
0.1543	0.0307888793945312
0.1544	0.0247097778320313
0.1545	0.0180755615234375
0.1546	0.0111932373046875
0.1547	0.0043133544921875
0.1548	-0.00248840332031253
0.1549	-0.00918914794921877
0.155	-0.015955810546875
0.1551	-0.0224676513671875
0.1552	-0.0286569213867188
0.1553	-0.034822998046875
0.1554	-0.0411947631835938
0.1555	-0.04757080078125
0.1556	-0.05390380859375
0.1557	-0.0605728149414063
0.1558	-0.0675262451171875
0.1559	-0.0748870849609375
0.156	-0.0826638793945313
0.1561	-0.09048095703125
0.1562	-0.0990118408203125
0.1563	-0.107887878417969
0.1564	-0.116949462890625
0.1565	-0.126395874023438
0.1566	-0.135750122070313
0.1567	-0.145577087402344
0.1568	-0.155368957519531
0.1569	-0.164746704101563
0.157	-0.174255981445313
0.1571	-0.18355224609375
0.1572	-0.192479553222656
0.1573	-0.201145629882813
0.1574	-0.208781433105469
0.1575	-0.216499633789063
0.1576	-0.223682861328125
0.1577	-0.229973754882813
0.1578	-0.235859375
0.1579	-0.240765380859375
0.158	-0.245523986816406
0.1581	-0.249627075195313
0.1582	-0.252546081542969
0.1583	-0.255322265625
0.1584	-0.257305908203125
0.1585	-0.258800659179688
0.1586	-0.25986328125
0.1587	-0.259889221191406
0.1588	-0.259603271484375
0.1589	-0.25888427734375
0.159	-0.257606506347656
0.1591	-0.255697631835938
0.1592	-0.253101196289063
0.1593	-0.250309143066406
0.1594	-0.247113037109375
0.1595	-0.243431396484375
0.1596	-0.23923095703125
0.1597	-0.234972839355469
0.1598	-0.230462646484375
0.1599	-0.225914306640625
0.16	-0.220982666015625
0.1601	-0.216223754882813
0.1602	-0.211513671875
0.1603	-0.207265014648437
0.1604	-0.202788696289063
0.1605	-0.198983459472656
0.1606	-0.195564270019531
0.1607	-0.192703857421875
0.1608	-0.190447998046875
0.1609	-0.18843994140625
0.161	-0.187335510253906
0.1611	-0.1870068359375
0.1612	-0.186977233886719
0.1613	-0.187691650390625
0.1614	-0.188836364746094
0.1615	-0.190595397949219
0.1616	-0.193050231933594
0.1617	-0.195387573242188
0.1618	-0.198382263183594
0.1619	-0.201473083496094
0.162	-0.204738159179687
0.1621	-0.208154602050781
0.1622	-0.21102294921875
0.1623	-0.214114074707031
0.1624	-0.217063903808594
0.1625	-0.219479675292969
0.1626	-0.221600952148438
0.1627	-0.22298095703125
0.1628	-0.224176330566406
0.1629	-0.224909057617187
0.163	-0.224485168457031
0.1631	-0.223619995117187
0.1632	-0.221923217773438
0.1633	-0.219698181152344
0.1634	-0.216743774414063
0.1635	-0.212645568847656
0.1636	-0.208143005371094
0.1637	-0.202936096191406
0.1638	-0.197184143066406
0.1639	-0.190487060546875
0.164	-0.183244934082031
0.1641	-0.175958862304688
0.1642	-0.167991027832031
0.1643	-0.159753723144531
0.1644	-0.151441955566406
0.1645	-0.142430419921875
0.1646	-0.134644775390625
0.1647	-0.126146545410156
0.1648	-0.117315673828125
0.1649	-0.107594604492188
0.165	-0.0970877075195313
0.1651	-0.0846109008789063
0.1652	-0.0706640625
0.1653	-0.0565200805664063
0.1654	-0.042470703125
0.1655	-0.0295147705078125
0.1656	-0.0184478759765625
0.1657	-0.0101690673828125
0.1658	-0.00453735351562501
0.1659	-0.000900878906250013
0.166	0.000953369140624993
0.1661	0.00214111328125
0.1662	0.00262268066406252
0.1663	0.00177856445312496
0.1664	0.000455017089843746
0.1665	-0.00224761962890624
0.1666	-0.00746215820312501
0.1667	-0.013779296875
0.1668	-0.023731689453125
0.1669	-0.0388052368164062
0.167	-0.0578146362304688
0.1671	-0.083587646484375
0.1672	-0.113913879394531
0.1673	-0.14715087890625
0.1674	-0.181753540039063
0.1675	-0.215
0.1676	-0.245252990722656
0.1677	-0.270796813964844
0.1678	-0.289990844726563
0.1679	-0.302662353515625
0.168	-0.308943481445312
0.1681	-0.308754272460938
0.1682	-0.302969665527344
0.1683	-0.29224609375
0.1684	-0.278431091308594
0.1685	-0.262069702148438
0.1686	-0.243886108398437
0.1687	-0.225036926269531
0.1688	-0.206014709472656
0.1689	-0.187746887207031
0.169	-0.170138854980469
0.1691	-0.153502807617188
0.1692	-0.137788696289063
0.1693	-0.123413391113281
0.1694	-0.110218505859375
0.1695	-0.0965805053710938
0.1696	-0.08489501953125
0.1697	-0.072476806640625
0.1698	-0.0597909545898438
0.1699	-0.04564208984375
0.17	-0.0293222045898437
0.1701	-0.0104708862304688
0.1702	0.0109103393554688
0.1703	0.0342120361328125
0.1704	0.0588397216796875
0.1705	0.0843252563476563
0.1706	0.109020385742187
0.1707	0.131911926269531
0.1708	0.154244995117187
0.1709	0.176134643554687
0.171	0.19705322265625
0.1711	0.218164978027344
0.1712	0.239213562011719
0.1713	0.259752197265625
0.1714	0.279743957519531
0.1715	0.297649230957031
0.1716	0.312720336914062
0.1717	0.326012573242188
0.1718	0.33450439453125
0.1719	0.336460571289063
0.172	0.331958923339844
0.1721	0.319467468261719
0.1722	0.300141296386719
0.1723	0.275397644042969
0.1724	0.246655578613281
0.1725	0.216219482421875
0.1726	0.18669189453125
0.1727	0.159156188964844
0.1728	0.134977111816406
0.1729	0.115003051757813
0.173	0.09974609375
0.1731	0.0888198852539062
0.1732	0.0814389038085938
0.1733	0.0766024780273437
0.1734	0.0741720581054687
0.1735	0.0730728149414062
0.1736	0.0727215576171875
0.1737	0.0723208618164062
0.1738	0.0715469360351562
0.1739	0.070721435546875
0.174	0.069029541015625
0.1741	0.066346435546875
0.1742	0.0634097290039062
0.1743	0.0602197265625
0.1744	0.0569467163085937
0.1745	0.0537408447265625
0.1746	0.0507705688476562
0.1747	0.0487802124023438
0.1748	0.0477395629882812
0.1749	0.047791748046875
0.175	0.0489169311523437
0.1751	0.0515176391601562
0.1752	0.05564208984375
0.1753	0.0613006591796875
0.1754	0.068245849609375
0.1755	0.076441650390625
0.1756	0.0862005615234375
0.1757	0.0969412231445312
0.1758	0.108688049316406
0.1759	0.121128234863281
0.176	0.134281005859375
0.1761	0.148265686035156
0.1762	0.162599792480469
0.1763	0.176947937011719
0.1764	0.19131591796875
0.1765	0.205145874023437
0.1766	0.218806762695312
0.1767	0.231435546875
0.1768	0.242814636230469
0.1769	0.2534912109375
0.177	0.262555236816406
0.1771	0.270013732910156
0.1772	0.276001281738281
0.1773	0.279810791015625
0.1774	0.282242431640625
0.1775	0.2824755859375
0.1776	0.280466918945312
0.1777	0.276780090332031
0.1778	0.271026000976563
0.1779	0.26369384765625
0.178	0.254265441894531
0.1781	0.243216247558594
0.1782	0.231152038574219
0.1783	0.21772216796875
0.1784	0.2033251953125
0.1785	0.188047790527344
0.1786	0.172357788085937
0.1787	0.15667724609375
0.1788	0.141184387207031
0.1789	0.125786743164062
0.179	0.111194152832031
0.1791	0.0976715087890625
0.1792	0.0856039428710937
0.1793	0.0744061279296875
0.1794	0.0640292358398437
0.1795	0.056324462890625
0.1796	0.0492538452148437
0.1797	0.0448748779296875
0.1798	0.0426730346679687
0.1799	0.0437860107421875
0.18	0.0484695434570313
0.1801	0.0575936889648437
0.1802	0.070484619140625
0.1803	0.0862435913085937
0.1804	0.104515380859375
0.1805	0.12452880859375
0.1806	0.144747009277344
0.1807	0.164433288574219
0.1808	0.183989562988281
0.1809	0.20401611328125
0.181	0.223504943847656
0.1811	0.243592834472656
0.1812	0.264264221191406
0.1813	0.284426574707031
0.1814	0.304864807128906
0.1815	0.323367614746094
0.1816	0.339258117675781
0.1817	0.353717346191406
0.1818	0.363486022949219
0.1819	0.366849060058594
0.182	0.36429443359375
0.1821	0.35313720703125
0.1822	0.335946350097656
0.1823	0.313115844726562
0.1824	0.286190490722656
0.1825	0.258065490722656
0.1826	0.230255126953125
0.1827	0.205073852539062
0.1828	0.183111267089844
0.1829	0.164933166503906
0.183	0.151723022460937
0.1831	0.142656555175781
0.1832	0.137193298339844
0.1833	0.134652099609375
0.1834	0.134291687011719
0.1835	0.135542602539062
0.1836	0.137490234375
0.1837	0.139357604980469
0.1838	0.140852966308594
0.1839	0.142008361816406
0.184	0.142424926757812
0.1841	0.141858825683594
0.1842	0.1408056640625
0.1843	0.139180603027344
0.1844	0.13706787109375
0.1845	0.135983276367187
0.1846	0.133466186523438
0.1847	0.13235595703125
0.1848	0.132684020996094
0.1849	0.134976196289062
0.185	0.139613647460937
0.1851	0.147734375
0.1852	0.159229431152344
0.1853	0.173042297363281
0.1854	0.188710327148437
0.1855	0.205453186035156
0.1856	0.221943664550781
0.1857	0.237980346679688
0.1858	0.253084106445312
0.1859	0.267913818359375
0.186	0.282440795898437
0.1861	0.297442932128906
0.1862	0.312992858886719
0.1863	0.328015747070313
0.1864	0.3427734375
0.1865	0.356603393554687
0.1866	0.367883605957031
0.1867	0.377279663085937
0.1868	0.382600708007812
0.1869	0.381598205566406
0.187	0.375264892578125
0.1871	0.36072021484375
0.1872	0.339688720703125
0.1873	0.313491821289062
0.1874	0.283579711914062
0.1875	0.252712707519531
0.1876	0.222216186523437
0.1877	0.193764343261719
0.1878	0.169143676757813
0.1879	0.148661804199219
0.188	0.132406311035156
0.1881	0.120057067871094
0.1882	0.111561889648437
0.1883	0.106044921875
0.1884	0.102517395019531
0.1885	0.0999835205078125
0.1886	0.0981161499023437
0.1887	0.0962277221679688
0.1888	0.0940179443359375
0.1889	0.09092529296875
0.189	0.0870205688476562
0.1891	0.0824545288085937
0.1892	0.0775347900390625
0.1893	0.0719296264648437
0.1894	0.0661199951171875
0.1895	0.0606643676757813
0.1896	0.0556887817382812
0.1897	0.0514459228515625
0.1898	0.0481341552734375
0.1899	0.0459420776367188
0.19	0.045601806640625
0.1901	0.0465359497070312
0.1902	0.0490573120117188
0.1903	0.0532379150390625
0.1904	0.0588027954101563
0.1905	0.0661953735351563
0.1906	0.0749581909179687
0.1907	0.0846368408203125
0.1908	0.095723876953125
0.1909	0.107754211425781
0.191	0.120429382324219
0.1911	0.133552856445313
0.1912	0.146989440917969
0.1913	0.161074523925781
0.1914	0.175036926269531
0.1915	0.188440551757812
0.1916	0.201492004394531
0.1917	0.213396301269531
0.1918	0.22451416015625
0.1919	0.234345092773437
0.192	0.242521362304688
0.1921	0.249108581542969
0.1922	0.254063110351563
0.1923	0.2569482421875
0.1924	0.257552795410156
0.1925	0.25588623046875
0.1926	0.252249145507812
0.1927	0.246314697265625
0.1928	0.237918701171875
0.1929	0.227308044433594
0.193	0.214660949707031
0.1931	0.200167541503906
0.1932	0.183814697265625
0.1933	0.165555114746094
0.1934	0.14606689453125
0.1935	0.125382690429687
0.1936	0.103901977539062
0.1937	0.0820419311523438
0.1938	0.0594570922851562
0.1939	0.0366796875
0.194	0.0140457153320313
0.1941	-0.00865051269531253
0.1942	-0.0307769775390625
0.1943	-0.0521762084960938
0.1944	-0.0724798583984375
0.1945	-0.0920919799804688
0.1946	-0.110503845214844
0.1947	-0.127979125976563
0.1948	-0.143829650878906
0.1949	-0.158525085449219
0.195	-0.172208251953125
0.1951	-0.18459228515625
0.1952	-0.195558471679688
0.1953	-0.205317687988281
0.1954	-0.214175720214844
0.1955	-0.22224609375
0.1956	-0.229059448242188
0.1957	-0.234983520507813
0.1958	-0.240169677734375
0.1959	-0.244753723144531
0.196	-0.248796997070312
0.1961	-0.252035827636719
0.1962	-0.254774780273438
0.1963	-0.257444152832031
0.1964	-0.259499816894531
0.1965	-0.261435852050781
0.1966	-0.262833557128906
0.1967	-0.264007263183594
0.1968	-0.265358581542969
0.1969	-0.266205139160156
0.197	-0.267022094726563
0.1971	-0.267835083007813
0.1972	-0.268265380859375
0.1973	-0.269036865234375
0.1974	-0.269331359863281
0.1975	-0.269616394042969
0.1976	-0.27018798828125
0.1977	-0.270474548339844
0.1978	-0.27075439453125
0.1979	-0.270909729003906
0.198	-0.271092224121094
0.1981	-0.271443786621094
0.1982	-0.271435241699219
0.1983	-0.271536865234375
0.1984	-0.271551818847656
0.1985	-0.271783752441406
0.1986	-0.271932067871094
0.1987	-0.271981811523438
0.1988	-0.271843872070313
0.1989	-0.271886596679688
0.199	-0.271947937011719
0.1991	-0.27191162109375
0.1992	-0.2716943359375
0.1993	-0.271609802246094
0.1994	-0.271519165039062
0.1995	-0.271672668457031
0.1996	-0.271413269042969
0.1997	-0.271295471191406
0.1998	-0.271179809570313
[truncated: 10,751 more rows]
