# Supplementary material for: Implementation of an Open-Source Multiplexing Ion Gate Control for High Kinetic Energy Ion Mobility Spectrometry (HiKE-IMS)
Source: J Am Soc Mass Spectrom. 2023 Jun 5;34(7):1283–94. doi: 10.1021/jasms.3c00013 (PMC10326917; doi:10.1021/jasms.3c00013)
Supplement: Supplementary file 1 — js3c00013_si_001.zip [file js3c00013_si_001.zip › js3c00013_si_001/Code/Cinnemaldehyde/B8O5L10HTb2022-08-16cinRR50DR80.csv]

Time	Inten
0	0.0109979248046875
0.0001	0.0173358154296875
0.0002	0.0252725219726562
0.0003	0.0342291259765625
0.0004	0.044658203125
0.0005	0.053824462890625
0.0006	0.0636904907226562
0.0007	0.0702737426757812
0.0008	0.0761264038085937
0.0009	0.0813693237304687
0.001	0.0854751586914062
0.0011	0.089722900390625
0.0012	0.0938858032226562
0.0013	0.0980844116210937
0.0014	0.101565551757812
0.0015	0.105739440917969
0.0016	0.105028686523437
0.0017	0.105445556640625
0.0018	0.101320495605469
0.0019	0.09241943359375
0.002	0.07853271484375
0.0021	0.0581048583984375
0.0022	0.0330160522460938
0.0023	0.00435241699218749
0.0024	-0.0262075805664063
0.0025	-0.0559317016601562
0.0026	-0.0833505249023438
0.0027	-0.105980224609375
0.0028	-0.123737487792969
0.0029	-0.135279541015625
0.003	-0.14040771484375
0.0031	-0.140266723632813
0.0032	-0.135381469726563
0.0033	-0.126978759765625
0.0034	-0.115796813964844
0.0035	-0.102029418945313
0.0036	-0.0879379272460938
0.0037	-0.0733892822265625
0.0038	-0.0596340942382813
0.0039	-0.0468148803710938
0.004	-0.0350314331054688
0.0041	-0.0253277587890625
0.0042	-0.0172634887695313
0.0043	-0.0107046508789063
0.0044	-0.00566802978515625
0.0045	-0.0016357421875
0.0046	0.000731811523437507
0.0047	0.00228118896484376
0.0048	0.00346801757812499
0.0049	0.00371582031249998
0.005	0.00366668701171874
0.0051	0.00315979003906251
0.0052	0.00262786865234375
0.0053	0.00230377197265626
0.0054	0.0016485595703125
0.0055	0.000941467285156242
0.0056	0.000496520996093744
0.0057	0.000255737304687484
0.0058	0.0002081298828125
0.0059	-0.000288391113281252
0.006	-0.000486450195312507
0.0061	-0.000379333496093761
0.0062	-0.000351562499999993
0.0063	-0.000429687500000022
0.0064	-0.000500488281250002
0.0065	-0.000391845703125001
0.0066	-0.000103149414062505
0.0067	-0.000153198242187505
0.0068	-0.000189208984374991
0.0069	-0.000279846191406244
0.007	4.39453125000025e-05
0.0071	0.00017791748046874
0.0072	3.57055664062331e-05
0.0073	-7.04956054687475e-05
0.0074	1.49536132812355e-05
0.0075	0.000264587402343756
0.0076	8.02612304687455e-05
0.0077	-0.000190124511718717
0.0078	-2.41088867187454e-05
0.0079	-6.28662109375035e-05
0.008	8.08715820312372e-05
0.0081	-4.08935546874784e-05
0.0082	-0.000283203124999989
0.0083	4.57763671875364e-06
0.0084	-5.67626953124753e-05
0.0085	-0.000101318359374999
0.0086	-0.000194702148437516
0.0087	-0.000114135742187512
0.0088	0.000206909179687518
0.0089	0.000166015625000003
0.009	-0.000171508789062493
0.0091	0.000124206542968739
0.0092	0.000112915039062509
0.0093	0.000236511230468753
0.0094	0.000121459960937501
0.0095	-9.64355468750034e-05
0.0096	0.000143432617187481
0.0097	9.27734374999746e-05
0.0098	6.347656249999e-05
0.0099	-0.000101623535156244
0.01	-5.40161132812434e-05
0.0101	0.000350341796875001
0.0102	5.34057617187422e-05
0.0103	8.85009765624108e-06
0.0104	9.09423828125066e-05
0.0105	0.000148315429687488
0.0106	0.000324707031249991
0.0107	5.88989257812511e-05
0.0108	0.000109252929687506
0.0109	0.000267944335937507
0.011	0.000248413085937508
0.0111	0.000339965820312486
0.0112	-2.10571289062508e-05
0.0113	0.00023101806640625
0.0114	0.000317687988281221
0.0115	0.000245971679687504
0.0116	8.88061523437542e-05
0.0117	4.05883789062565e-05
0.0118	0.00023620605468748
0.0119	0.000252990722656252
0.012	6.25610351562477e-05
0.0121	7.69042968749942e-05
0.0122	-6.34765624999995e-05
0.0123	0.00015777587890625
0.0124	9.61303710937424e-05
0.0125	-0.000107727050781227
0.0126	-1.77001953125108e-05
0.0127	3.17382812499798e-05
0.0128	9.58251953125083e-05
0.0129	1.5258789062487e-05
0.013	-0.000140686035156248
0.0131	0.000350341796875007
0.0132	0.000241088867187487
0.0133	8.94165039062624e-05
0.0134	7.78198242187425e-05
0.0135	-1.4343261718743e-05
0.0136	0.000372314453124981
0.0137	0.000292053222656233
0.0138	-3.75366210937445e-05
0.0139	0.000180969238281251
0.014	8.63647460937287e-05
0.0141	0.000369567871093732
0.0142	-0.000172424316406247
0.0143	-9.09423828124945e-05
0.0144	0.000176391601562501
0.0145	-8.54492187498355e-06
0.0146	-4.15039062500091e-05
0.0147	-0.000144653320312501
0.0148	-0.000191345214843765
0.0149	0.000153503417968734
0.015	-3.02124023437451e-05
0.0151	-2.65502929687154e-05
0.0152	-5.37109375000084e-05
0.0153	-4.5776367187467e-06
0.0154	8.08715820312588e-05
0.0155	-7.72094726562717e-05
0.0156	-0.000185241699218738
0.0157	8.2702636718732e-05
0.0158	6.5002441406229e-05
0.0159	-3.69262695312641e-05
0.016	-0.000187683105468752
0.0161	-0.000158081054687517
0.0162	-5.6152343750001e-05
0.0163	-0.000229797363281267
0.0164	-0.000274047851562494
0.0165	-0.000283508300781234
0.0166	-9.42993164062562e-05
0.0167	-9.85717773437558e-05
0.0168	-0.000284423828124993
0.0169	-0.000255126953124998
0.017	-0.000155944824218742
0.0171	2.28881835937483e-05
0.0172	-5.92041015624956e-05
0.0173	-0.000434875488281252
0.0174	-0.000113525390624999
0.0175	4.88281249998775e-06
0.0176	6.46972656249776e-05
0.0177	-2.44140625000134e-05
0.0178	-6.43920898437365e-05
0.0179	0.000180053710937498
0.018	0.000195312499999992
0.0181	0.000152282714843752
0.0182	0.000159912109375002
0.0183	0.000260620117187497
0.0184	0.000441284179687488
0.0185	0.000297546386718759
0.0186	2.68554687499903e-05
0.0187	0.000334777832031239
0.0188	0.000317077636718758
0.0189	0.000335693359374998
0.019	0.00022186279296875
0.0191	3.26538085937446e-05
0.0192	0.000351562499999994
0.0193	0.000257568359374986
0.0194	0.000130004882812505
0.0195	6.13403320312376e-05
0.0196	4.913330078126e-05
0.0197	0.000287475585937494
0.0198	9.15527343749774e-06
0.0199	-0.000193481445312506
0.02	-2.86865234374956e-05
0.0201	1.22070312500756e-06
0.0202	-2.86865234374895e-05
0.0203	-0.000253295898437513
0.0204	-0.000305786132812505
0.0205	-3.69262695312641e-05
0.0206	-0.000130920410156251
0.0207	-0.000157165527343758
0.0208	-0.000245056152343727
0.0209	-0.000124206542968749
0.021	-2.47192382812475e-05
0.0211	2.89916992187644e-05
0.0212	-0.000203247070312509
0.0213	4.42504882812366e-05
0.0214	0.000176086425781239
0.0215	0.000210571289062504
0.0216	7.01904296875142e-06
0.0217	0.000136718750000001
0.0218	0.000120239257812496
0.0219	0.000321350097656251
0.022	0.000129699707031253
0.0221	-1.73950195312264e-05
0.0222	0.00012359619140627
0.0223	0.000122985839843734
0.0224	0.000135498046875003
0.0225	-0.00010131835937501
0.0226	-0.00025970458984372
0.0227	9.15527343749922e-05
0.0228	-1.953124999999e-05
0.0229	-0.000316467285156248
0.023	-0.000161437988281273
0.0231	-0.000133972167968762
0.0232	-7.01904296875021e-05
0.0233	-0.000165100097656226
0.0234	-0.000419311523437501
0.0235	-0.00016265869140625
0.0236	-0.00013793945312501
0.0237	-6.28662109374923e-05
0.0238	-0.000270080566406252
0.0239	-0.000310974121093762
0.024	8.5449218749957e-06
0.0241	-5.12695312500002e-05
0.0242	-0.000216064453124994
0.0243	-0.000155334472656251
0.0244	-6.01196289062873e-05
0.0245	0.000191650390624984
0.0246	-9.76562499998765e-06
0.0247	-0.000102539062499992
0.0248	0.000189514160156266
0.0249	0.000214843750000008
0.025	0.000271301269531258
0.0251	0.000145263671874977
0.0252	8.97216796875077e-05
0.0253	0.000331115722656248
0.0254	0.000275878906249991
0.0255	0.000159606933593735
0.0256	2.2583007812502e-05
0.0257	0.000153503417968751
0.0258	0.000199279785156234
0.0259	3.47900390625022e-05
0.026	-2.16674804687424e-05
0.0261	2.56347656249966e-05
0.0262	6.98852539062411e-05
0.0263	5.18798828124927e-05
0.0264	-0.000174255371093753
0.0265	-0.0002130126953125
0.0266	-0.000101928710937524
0.0267	-3.26538085937654e-05
0.0268	-5.37109375000032e-05
0.0269	-0.000309753417968752
0.027	-0.000165405273437504
0.0271	4.18090820312666e-05
0.0272	-0.000165100097656259
0.0273	-0.000241699218750004
0.0274	-0.000152893066406237
0.0275	-8.78906250000111e-05
0.0276	-8.4838867187494e-05
0.0277	-0.000254211425781261
0.0278	-3.41796875000158e-05
0.0279	-6.74438476562641e-05
0.028	7.35473632812603e-05
0.0281	1.64794921874911e-05
0.0282	-0.000177612304687504
0.0283	1.77001953125065e-05
0.0284	8.48388671874905e-05
0.0285	9.30786132812477e-05
0.0286	-5.79833984374967e-05
0.0287	-0.000142517089843749
0.0288	9.79614257812494e-05
0.0289	4.97436523437516e-05
0.029	-0.00015441894531252
0.0291	-4.97436523437551e-05
0.0292	-0.00011322021484377
0.0293	6.10351562528068e-07
0.0294	-5.58471679687556e-05
0.0295	-0.000332641601562497
0.0296	-7.53784179687595e-05
0.0297	-7.29370117187617e-05
0.0298	-8.85009765625132e-05
0.0299	-0.000281982421875001
0.03	-0.000308532714843748
0.0301	8.48388671875122e-05
0.0302	-7.69042968750046e-05
0.0303	-0.000209350585937503
0.0304	-0.000223693847656256
0.0305	-0.000137939453125021
0.0306	0.000151062011718753
0.0307	-0.000212707519531249
0.0308	-0.00020446777343748
0.0309	-7.9650878906253e-05
0.031	-3.90625000000052e-05
0.0311	1.28173828125222e-05
0.0312	-0.000391845703125012
0.0313	-0.000137939453124999
0.0314	-9.82666015625043e-05
0.0315	-7.4768066406241e-05
0.0316	-0.00015136718749997
0.0317	-0.000314636230468742
0.0318	-7.90405273437675e-05
0.0319	3.35693359375033e-05
0.032	-0.000167236328125006
0.0321	-0.000124511718750006
0.0322	-0.000299682617187515
0.0323	-0.000114135742187501
0.0324	1.34277343749913e-05
0.0325	-0.000365600585937511
0.0326	-0.000194702148437495
0.0327	-0.00021759033203125
0.0328	-8.97216796875008e-05
0.0329	-0.000157470703124987
0.033	-0.000471191406249973
0.0331	-5.79833984374854e-05
0.0332	-5.76782226562565e-05
0.0333	-8.57543945312423e-05
0.0334	-6.22558593749902e-05
0.0335	-0.000149230957031245
0.0336	0.00022796630859375
0.0337	0.000213317871093758
0.0338	-6.25610351562573e-05
0.0339	0.000150146484374983
0.034	0.000200805664062524
0.0341	0.000371704101562512
0.0342	8.97216796875025e-05
0.0343	-6.80541992187332e-05
0.0344	0.000209045410156265
0.0345	0.000128784179687516
0.0346	9.03320312499994e-05
0.0347	1.15966796874842e-05
0.0348	-0.000213317871093762
0.0349	8.85009765625236e-06
0.035	-4.60815429687532e-05
0.0351	-8.30078124999878e-05
0.0352	-0.000298767089843757
0.0353	-0.000167236328125011
0.0354	-2.99072265624945e-05
0.0355	-0.000227050781250017
0.0356	-0.00029357910156251
0.0357	-0.000181274414062507
0.0358	-3.08227539062645e-05
0.0359	-3.02124023437347e-05
0.036	-0.000105590820312498
0.0361	-6.71386718750187e-05
0.0362	8.51440429687411e-05
0.0363	0.000122985839843751
0.0364	6.86645507812483e-05
0.0365	-4.91333007812591e-05
0.0366	2.92968750000098e-05
0.0367	0.000165405273437517
0.0368	-4.82177734375169e-05
0.0369	-5.21850585937589e-05
0.037	-1.06811523437524e-05
0.0371	0.000103759765625015
0.0372	-4.02832031249929e-05
0.0373	-0.000338439941406267
0.0374	-0.000220947265624995
0.0375	-0.000287170410156253
0.0376	-0.000247497558593737
0.0377	-0.000429687500000011
0.0378	-0.000632019042968753
0.0379	-0.000330810546875017
0.038	-0.000349426269531252
0.0381	-0.000553588867187495
0.0382	-0.00045501708984377
0.0383	-0.000543518066406254
0.0384	-0.000249633789062505
0.0385	-0.000399169921875006
0.0386	-0.000676574707031254
0.0387	-0.000435180664062498
0.0388	-0.000300292968750012
0.0389	-0.000219726562499996
0.039	-0.000253906249999999
0.0391	-0.000398559570312514
0.0392	-9.64355468750034e-05
0.0393	-8.3312988281261e-05
0.0394	-0.000113830566406256
0.0395	-0.000138854980468763
0.0396	0.000159301757812489
0.0397	0.000387878417968743
0.0398	0.00123809814453124
0.0399	0.00359344482421872
0.04	0.00766204833984376
0.0401	0.0143527221679687
0.0402	0.0228640747070313
0.0403	0.032376708984375
0.0404	0.0430615234375
0.0405	0.0530941772460937
0.0406	0.0632110595703125
0.0407	0.0703817749023437
0.0408	0.0763189697265625
0.0409	0.0816729736328125
0.041	0.0858169555664063
0.0411	0.0902291870117187
0.0412	0.09452880859375
0.0413	0.0985601806640625
0.0414	0.102350463867187
0.0415	0.106069946289063
0.0416	0.10580810546875
0.0417	0.105933837890625
0.0418	0.101875
0.0419	0.093099365234375
0.042	0.0792630004882812
0.0421	0.0585882568359375
0.0422	0.033350830078125
0.0423	0.004654541015625
0.0424	-0.0257455444335937
0.0425	-0.0558148193359375
0.0426	-0.0833953857421875
0.0427	-0.106225891113281
0.0428	-0.123956604003906
0.0429	-0.135674133300781
0.043	-0.141015930175781
0.0431	-0.141105651855469
0.0432	-0.136212158203125
0.0433	-0.127659912109375
0.0434	-0.116641235351563
0.0435	-0.103218994140625
0.0436	-0.0887728881835938
0.0437	-0.0742138671875
0.0438	-0.0604660034179688
0.0439	-0.0476605224609375
0.044	-0.0358468627929688
0.0441	-0.0259088134765625
0.0442	-0.0178424072265625
0.0443	-0.0112277221679687
0.0444	-0.0060888671875
0.0445	-0.00218811035156249
0.0446	0.000401916503906223
0.0447	0.00183654785156248
0.0448	0.00309204101562498
0.0449	0.003363037109375
0.045	0.00342620849609373
0.0451	0.00296173095703124
0.0452	0.00231597900390624
0.0453	0.00202301025390622
0.0454	0.00143585205078125
0.0455	0.00096038818359375
0.0456	0.000350952148437509
0.0457	8.42285156250049e-05
0.0458	-0.000101318359374982
0.0459	-0.000320739746093753
0.046	-0.00044769287109376
0.0461	-0.000596618652343741
0.0462	-0.000462036132812495
0.0463	-0.000426025390625009
0.0464	-0.000605163574218744
0.0465	-0.00059295654296875
0.0466	-0.000436096191406257
0.0467	-0.000320434570312497
0.0468	-0.000367736816406269
0.0469	-0.000568542480468761
0.047	-0.000382690429687501
0.0471	-8.94165039062441e-05
0.0472	-0.000135498046875029
0.0473	-8.27026367187476e-05
0.0474	-0.00019256591796877
0.0475	5.920410156248e-05
0.0476	0.000199890136718759
0.0477	-7.14111328125062e-05
0.0478	5.09643554687505e-05
0.0479	4.97436523437516e-05
0.048	0.000143127441406246
0.0481	0.000138854980468754
0.0482	-0.000170898437500002
0.0483	-1.92260742187724e-05
0.0484	3.44848632812455e-05
0.0485	4.36401367187459e-05
0.0486	-9.61303710937519e-05
0.0487	-0.000250854492187532
0.0488	-3.35693359377557e-06
0.0489	2.99072265625014e-05
0.049	-0.00026611328125001
0.0491	-0.000154113769531257
0.0492	-0.000207519531250002
0.0493	-3.8452148437498e-05
0.0494	-0.000372314453124996
0.0495	-0.000190124511718744
0.0496	-0.000153808593750001
0.0497	-1.95312500000065e-05
0.0498	0.000920715332031272
0.0499	0.00330352783203126
0.05	0.00704833984374998
0.0501	0.014017333984375
0.0502	0.0223471069335937
0.0503	0.0320443725585937
0.0504	0.042708740234375
0.0505	0.0526751708984375
0.0506	0.0628741455078125
0.0507	0.0700421142578125
0.0508	0.0761700439453125
0.0509	0.0816323852539062
0.051	0.0858001708984375
0.0511	0.0904861450195312
0.0512	0.094564208984375
0.0513	0.098697509765625
0.0514	0.1025244140625
0.0515	0.106370849609375
0.0516	0.106040344238281
0.0517	0.106159362792969
0.0518	0.102307434082031
0.0519	0.0933206176757812
0.052	0.0794952392578125
0.0521	0.0590859985351563
0.0522	0.0336508178710938
0.0523	0.00502502441406249
0.0524	-0.025322265625
0.0525	-0.0556710815429687
0.0526	-0.0830752563476563
0.0527	-0.106187133789062
0.0528	-0.123997497558594
0.0529	-0.135633850097656
0.053	-0.141169128417969
0.0531	-0.140981140136719
0.0532	-0.136228942871094
0.0533	-0.127801208496094
0.0534	-0.116434020996094
0.0535	-0.103317565917969
0.0536	-0.088714599609375
0.0537	-0.074105224609375
0.0538	-0.0604318237304688
0.0539	-0.0474652099609375
0.054	-0.0358578491210937
0.0541	-0.0256570434570313
0.0542	-0.0176480102539063
0.0543	-0.0112533569335938
0.0544	-0.00619232177734378
0.0545	-0.001832275390625
0.0546	0.000644836425781234
0.0547	0.00235351562499999
0.0548	0.00407348632812499
0.0549	0.0071533203125
0.055	0.0109808349609375
0.0551	0.017186279296875
0.0552	0.0248797607421875
0.0553	0.0342376708984375
0.0554	0.0446749877929688
0.0555	0.0538311767578125
0.0556	0.0634320068359375
0.0557	0.070498046875
0.0558	0.0764804077148438
0.0559	0.0817337036132813
0.056	0.0855813598632812
0.0561	0.0900518798828125
0.0562	0.0945925903320312
0.0563	0.0986322021484375
0.0564	0.102408447265625
0.0565	0.105847473144531
0.0566	0.105865173339844
0.0567	0.106121826171875
0.0568	0.102083129882812
0.0569	0.0928857421875
0.057	0.07914794921875
0.0571	0.0589462280273437
0.0572	0.0338165283203125
0.0573	0.00470001220703125
0.0574	-0.025654296875
0.0575	-0.0556375122070313
0.0576	-0.0828662109375
0.0577	-0.106060485839844
0.0578	-0.124144287109375
0.0579	-0.135517883300781
0.058	-0.140693664550781
0.0581	-0.140972290039063
0.0582	-0.136337280273438
0.0583	-0.127919921875
0.0584	-0.116310729980469
0.0585	-0.103088989257812
0.0586	-0.0890933227539063
0.0587	-0.0744314575195313
0.0588	-0.060496826171875
0.0589	-0.0475253295898438
0.059	-0.0360406494140625
0.0591	-0.026351318359375
0.0592	-0.0178973388671875
0.0593	-0.0112246704101563
0.0594	-0.00634216308593749
0.0595	-0.00215057373046876
0.0596	0.000253295898437476
0.0597	0.00254058837890623
0.0598	0.00420745849609374
0.0599	0.00703979492187497
0.06	0.0109002685546875
0.0601	0.017257080078125
0.0602	0.0251986694335938
0.0603	0.0342578125
0.0604	0.0444033813476562
0.0605	0.0537826538085937
0.0606	0.0636370849609375
0.0607	0.0705801391601562
0.0608	0.0761441040039062
0.0609	0.0814599609375
0.061	0.0855667114257812
0.0611	0.0900442504882812
0.0612	0.0943411254882812
0.0613	0.0983294677734375
0.0614	0.102188110351563
0.0615	0.106088256835937
0.0616	0.105806884765625
0.0617	0.106070861816406
0.0618	0.102067260742187
0.0619	0.09322998046875
0.062	0.0796102905273437
0.0621	0.058931884765625
0.0622	0.0337606811523437
0.0623	0.0050775146484375
0.0624	-0.0252874755859375
0.0625	-0.055224609375
0.0626	-0.0828982543945313
0.0627	-0.105805969238281
0.0628	-0.12352783203125
0.0629	-0.135256042480469
0.063	-0.140577697753906
0.0631	-0.140724792480469
0.0632	-0.135930786132813
0.0633	-0.127403869628906
0.0634	-0.116463928222656
0.0635	-0.103049926757813
0.0636	-0.0887481689453125
0.0637	-0.0741134643554688
0.0638	-0.0602581787109375
0.0639	-0.0475994873046875
0.064	-0.0359967041015625
0.0641	-0.025926513671875
0.0642	-0.0178009033203125
0.0643	-0.01130615234375
0.0644	-0.00617584228515625
0.0645	-0.00208251953124998
0.0646	0.000563049316406276
0.0647	0.0020294189453125
0.0648	0.00309875488281251
0.0649	0.00356964111328125
0.065	0.00364166259765625
0.0651	0.003236083984375
0.0652	0.00252868652343752
0.0653	0.00218719482421874
0.0654	0.00168975830078124
0.0655	0.001197509765625
0.0656	0.000571594238281245
0.0657	8.23974609375144e-05
0.0658	8.05664062500022e-05
0.0659	-0.000143127441406267
0.066	-0.000361938476562509
0.0661	-0.000579223632812488
0.0662	-0.000512084960937489
0.0663	-0.000355224609375012
0.0664	-0.000411071777343766
0.0665	-0.000361328124999996
0.0666	-0.000302734374999994
0.0667	-0.000127258300781249
0.0668	6.3476562499996e-05
0.0669	-0.000198669433593753
0.067	-7.50732421875028e-05
0.0671	0.000108032226562497
0.0672	4.21142578124903e-05
0.0673	1.52587890625902e-06
0.0674	-2.50244140624989e-05
0.0675	0.000128173828124998
0.0676	0.000202026367187505
0.0677	-2.53295898437495e-05
0.0678	1.00708007812287e-05
0.0679	6.86645507812422e-05
0.068	0.000171508789062517
0.0681	0.000225219726562507
0.0682	-5.49316406251669e-06
0.0683	4.11987304687481e-05
0.0684	0.000222473144531258
0.0685	0.000219726562500003
0.0686	0.000152893066406238
0.0687	-9.7656249999991e-05
0.0688	0.000193481445312485
0.0689	0.000162658691406256
0.069	-6.43920898437365e-05
0.0691	-7.93457031248671e-06
0.0692	-0.000214843750000007
0.0693	-7.08007812500154e-05
0.0694	-6.34765625000221e-05
0.0695	-0.000326538085937514
0.0696	-0.000245971679687525
0.0697	-0.000245666503906257
0.0698	-8.3923339843763e-05
0.0699	-0.000173034667968749
0.07	-0.00032257080078126
0.0701	-7.01904296875134e-05
0.0702	-2.22778320312497e-05
0.0703	0.000101928710937485
0.0704	-0.000112304687499978
0.0705	-6.13403320312532e-05
0.0706	0.000251159667968757
0.0707	0.000171508789062505
0.0708	8.209228515623e-05
0.0709	6.77490234374835e-05
0.071	0.00014831542968751
0.0711	0.000496520996093756
0.0712	0.000104675292968751
0.0713	6.62231445312505e-05
0.0714	0.00013519287109374
0.0715	0.000246582031250006
0.0716	0.000134277343749981
0.0717	-0.000129394531250018
0.0718	1.55639648437489e-05
0.0719	0.000166320800781243
0.072	9.73510742187465e-05
0.0721	5.2490234375006e-05
0.0722	-0.000176086425781271
0.0723	-3.35693359375909e-06
0.0724	0.000267944335937496
0.0725	-5.49316406250541e-06
0.0726	-7.84301757812489e-05
0.0727	-3.41796875000097e-05
0.0728	0.000173645019531241
0.0729	0.000219116210937507
0.073	3.66210937499979e-05
0.0731	3.69262695312381e-05
0.0732	0.000199584960937491
0.0733	0.000171203613281249
0.0734	0.000192260742187493
0.0735	-8.30078125000095e-05
0.0736	3.50952148437701e-05
0.0737	0.000196838378906248
0.0738	6.71386718746701e-06
0.0739	1.06811523437594e-05
0.074	1.6174316406257e-05
0.0741	0.000190429687499997
0.0742	0.000102844238281245
0.0743	-0.000223693847656272
0.0744	-3.5705566406254e-05
0.0745	-0.000119018554687513
0.0746	6.31713867187394e-05
0.0747	-0.000155334472656246
0.0748	-0.000254821777343758
0.0749	-7.53784179687378e-05
0.075	-0.00012329101562499
0.0751	-8.88061523437473e-05
0.0752	-0.000194396972656248
0.0753	-0.000268249511718734
0.0754	3.93676757812411e-05
0.0755	-2.8991699218741e-05
0.0756	-0.000208740234375001
0.0757	-0.000186767578124998
0.0758	-0.000100708007812491
0.0759	0.000204162597656258
0.076	-6.28662109375087e-05
0.0761	-3.96728515625073e-05
0.0762	0.000180664062499978
0.0763	0.00016357421875001
0.0764	0.000263977050781254
0.0765	3.6926269531232e-05
0.0766	3.26538085937498e-05
0.0767	0.000348205566406238
0.0768	0.000200195312499993
0.0769	0.000177307128906238
0.077	5.49316406249587e-06
0.0771	8.88061523437603e-05
0.0772	0.000249023437499999
0.0773	-0.000109863281250008
0.0774	-6.6223144531254e-05
0.0775	-0.00012176513671874
0.0776	-6.16455078124934e-05
0.0777	-6.22558593750006e-05
0.0778	-0.000373229980468756
0.0779	-0.000137023925781268
0.078	-9.674072265626e-05
0.0781	-0.000141601562500001
0.0782	-0.000202636718750007
0.0783	-0.000296630859374993
0.0784	-4.57763671874913e-05
0.0785	-3.35693359375024e-05
0.0786	-0.000158996582031264
0.0787	-5.15747070312508e-05
0.0788	-5.76782226562452e-05
0.0789	7.59887695312243e-05
0.079	0.000169982910156239
0.0791	-0.000108032226562518
0.0792	-6.46972656250045e-05
0.0793	0.000126342773437497
0.0794	-0.000211486816406239
0.0795	0.000201721191406232
0.0796	-6.8664550781263e-05
0.0797	0.000363769531249983
0.0798	0.00113800048828125
0.0799	0.00356781005859376
0.08	0.00734893798828125
0.0801	0.0138955688476562
0.0802	0.02247314453125
0.0803	0.0319976806640625
0.0804	0.0426446533203125
0.0805	0.0526766967773437
0.0806	0.0625802612304688
0.0807	0.0701889038085938
0.0808	0.0759780883789062
0.0809	0.081304931640625
0.081	0.0855581665039063
0.0811	0.0901535034179687
0.0812	0.0946072387695312
0.0813	0.098450927734375
0.0814	0.102273864746094
0.0815	0.106071166992187
0.0816	0.105923156738281
0.0817	0.105949096679687
0.0818	0.102113647460937
0.0819	0.09322021484375
0.082	0.0797445678710937
0.0821	0.059093017578125
0.0822	0.0339138793945313
0.0823	0.005242919921875
0.0824	-0.0250897216796875
0.0825	-0.055050048828125
0.0826	-0.08274658203125
0.0827	-0.1058349609375
0.0828	-0.123431701660156
0.0829	-0.135187072753906
0.083	-0.140610656738281
0.0831	-0.140832214355469
0.0832	-0.135971374511719
0.0833	-0.127417907714844
0.0834	-0.116373901367188
0.0835	-0.103006896972656
0.0836	-0.0886325073242188
0.0837	-0.0739923095703125
0.0838	-0.0601123046875
0.0839	-0.0475637817382813
0.084	-0.0359564208984375
0.0841	-0.0259713745117188
0.0842	-0.0178195190429687
0.0843	-0.0112832641601562
0.0844	-0.00664825439453125
0.0845	-0.00201690673828127
0.0846	0.000368957519531247
0.0847	0.00213592529296876
0.0848	0.00393798828125001
0.0849	0.0067578125
0.085	0.0108297729492187
0.0851	0.0169302368164062
0.0852	0.0246783447265625
0.0853	0.03389892578125
0.0854	0.0442422485351563
0.0855	0.0537667846679688
0.0856	0.0630886840820312
0.0857	0.0700265502929687
0.0858	0.0761502075195312
0.0859	0.0812326049804687
0.086	0.0852536010742187
0.0861	0.0895462036132813
0.0862	0.093983154296875
0.0863	0.0983380126953125
0.0864	0.10192626953125
0.0865	0.105472106933594
0.0866	0.105732727050781
0.0867	0.105958251953125
0.0868	0.102115173339844
0.0869	0.0930322265625
0.087	0.0793304443359375
0.0871	0.0591348266601563
0.0872	0.0339328002929687
0.0873	0.00528839111328126
0.0874	-0.0254891967773437
0.0875	-0.0553497314453125
0.0876	-0.0825335693359375
0.0877	-0.105906066894531
0.0878	-0.123726501464844
0.0879	-0.135407104492188
0.088	-0.140735168457031
0.0881	-0.140654907226562
0.0882	-0.136321411132813
0.0883	-0.127668151855469
0.0884	-0.116351318359375
0.0885	-0.103066711425781
0.0886	-0.088699951171875
0.0887	-0.0744454956054688
0.0888	-0.0603353881835937
0.0889	-0.0474508666992188
0.089	-0.03596435546875
0.0891	-0.0260549926757813
0.0892	-0.0179598999023438
0.0893	-0.0110964965820313
0.0894	-0.00645446777343752
0.0895	-0.00199615478515624
0.0896	0.00014556884765625
0.0897	0.00225006103515626
0.0898	0.00414031982421874
0.0899	0.00667236328125001
0.09	0.0104098510742187
0.0901	0.01680419921875
0.0902	0.0248147583007812
0.0903	0.0341006469726562
0.0904	0.0440997314453125
0.0905	0.0535293579101562
0.0906	0.0633392333984375
0.0907	0.0702926635742187
0.0908	0.0762188720703125
0.0909	0.0813235473632812
0.091	0.0852841186523437
0.0911	0.0900201416015625
0.0912	0.0941012573242187
0.0913	0.0981793212890625
0.0914	0.102054748535156
0.0915	0.105658264160156
0.0916	0.105977783203125
0.0917	0.105901489257812
0.0918	0.102031555175781
0.0919	0.0933297729492188
0.092	0.0796575927734375
0.0921	0.0594970703125
0.0922	0.0340585327148437
0.0923	0.00541900634765625
0.0924	-0.02482421875
0.0925	-0.0549652099609375
0.0926	-0.082559814453125
0.0927	-0.105770568847656
0.0928	-0.123482055664063
0.0929	-0.135101318359375
0.093	-0.140840148925781
0.0931	-0.141006774902344
0.0932	-0.136112976074219
0.0933	-0.127742309570313
0.0934	-0.116339416503906
0.0935	-0.103400268554688
0.0936	-0.0889474487304688
0.0937	-0.0742581176757813
0.0938	-0.060360107421875
0.0939	-0.047550048828125
0.094	-0.0360833740234375
0.0941	-0.0259970092773437
0.0942	-0.017596435546875
0.0943	-0.0112509155273438
0.0944	-0.00604614257812501
0.0945	-0.00212738037109375
0.0946	0.000567016601562501
0.0947	0.00220031738281249
0.0948	0.002928466796875
0.0949	0.0034844970703125
0.095	0.00343353271484375
0.0951	0.0031561279296875
0.0952	0.00247344970703125
0.0953	0.00188842773437499
0.0954	0.00166442871093749
0.0955	0.001103515625
0.0956	0.000410156249999996
0.0957	3.90624999999905e-05
0.0958	-0.000242614746093746
0.0959	-0.000136718750000016
0.096	-0.00036071777343751
0.0961	-0.000717468261718753
0.0962	-0.000465087890625006
0.0963	-0.000459594726562509
0.0964	-0.00025909423828124
0.0965	-0.000443725585937518
0.0966	-0.000470275878906265
0.0967	-3.72314453125269e-05
0.0968	-0.000138244628906267
0.0969	3.11279296874778e-05
0.097	-0.000141906738281235
0.0971	-7.01904296874908e-05
0.0972	0.000322570800781261
0.0973	-2.50244140624929e-05
0.0974	5.15747070312577e-05
0.0975	6.9274902343739e-05
0.0976	0.000228576660156263
0.0977	0.00029052734375
0.0978	-0.00012268066406251
0.0979	2.13623046874979e-06
0.098	0.000110473632812489
0.0981	2.89916992187427e-05
0.0982	8.85009765625036e-05
0.0983	-0.000145263671874981
0.0984	-1.46484375000162e-05
0.0985	0.000100097656250001
0.0986	-6.16455078124934e-05
0.0987	-4.24194335937565e-05
0.0988	8.23974609373904e-06
0.0989	0.000138549804687508
0.099	0.000213317871093747
0.0991	-5.73730468749947e-05
0.0992	-2.13623046875023e-05
0.0993	2.13623046875144e-05
0.0994	-0.000169372558593752
0.0995	0.000498046875
0.0996	-0.000213928222656264
0.0997	0.000364685058593748
0.0998	0.00121704101562499
0.0999	0.00367523193359375
0.1	0.00746856689453124
0.1001	0.0138259887695313
0.1002	0.0225869750976562
0.1003	0.0321890258789063
0.1004	0.0427142333984375
0.1005	0.0528353881835937
0.1006	0.0627059936523438
0.1007	0.0703302001953125
0.1008	0.0760873413085938
0.1009	0.0814553833007813
0.101	0.0856292724609375
0.1011	0.0902163696289063
0.1012	0.0946969604492187
0.1013	0.0985061645507812
0.1014	0.102193908691406
0.1015	0.105900573730469
0.1016	0.106179504394531
0.1017	0.1060400390625
0.1018	0.102181396484375
0.1019	0.0932601928710938
0.102	0.079912109375
0.1021	0.0593325805664062
0.1022	0.034117431640625
0.1023	0.00551971435546874
0.1024	-0.0247940063476562
0.1025	-0.054759521484375
0.1026	-0.0824026489257813
0.1027	-0.105677795410156
0.1028	-0.123274230957031
0.1029	-0.135014953613281
0.103	-0.140497131347656
0.1031	-0.140884704589844
0.1032	-0.135927429199219
0.1033	-0.127359313964844
0.1034	-0.116387939453125
0.1035	-0.103087158203125
0.1036	-0.0888345336914063
0.1037	-0.0742221069335938
0.1038	-0.0601837158203125
0.1039	-0.0477511596679688
0.104	-0.0360537719726563
0.1041	-0.02604736328125
0.1042	-0.0177963256835938
0.1043	-0.0112899780273438
0.1044	-0.00683288574218751
0.1045	-0.00196960449218751
0.1046	0.000266723632812513
0.1047	0.00219726562500001
0.1048	0.00393524169921875
0.1049	0.00657379150390624
0.105	0.0107540893554688
0.1051	0.0169094848632813
0.1052	0.0246917724609375
0.1053	0.0339517211914062
0.1054	0.0443167114257813
0.1055	0.0541168212890625
0.1056	0.0632888793945312
0.1057	0.07019287109375
0.1058	0.0763031005859375
0.1059	0.08150634765625
0.106	0.0855654907226562
0.1061	0.0897781372070312
0.1062	0.0941622924804687
0.1063	0.0985784912109375
0.1064	0.102158813476562
0.1065	0.105406799316406
0.1066	0.105946960449219
0.1067	0.106061096191406
0.1068	0.102317810058594
0.1069	0.093226318359375
0.107	0.079527587890625
0.1071	0.0594168090820312
0.1072	0.0343368530273438
0.1073	0.00570068359374998
0.1074	-0.024993896484375
0.1075	-0.0550070190429687
0.1076	-0.0821539306640625
0.1077	-0.105477294921875
0.1078	-0.123449401855469
0.1079	-0.135157775878906
0.108	-0.140585021972656
0.1081	-0.140602111816406
0.1082	-0.136179504394531
0.1083	-0.127761535644531
0.1084	-0.116524353027344
0.1085	-0.103035888671875
0.1086	-0.088729248046875
0.1087	-0.0745166015625
0.1088	-0.0605136108398438
0.1089	-0.0475711059570312
0.109	-0.0360223388671875
0.1091	-0.0261770629882813
0.1092	-0.0181283569335937
0.1093	-0.0112832641601562
0.1094	-0.00656921386718751
0.1095	-0.00207489013671874
0.1096	8.51440429687411e-05
0.1097	0.00213165283203123
0.1098	0.00416046142578125
0.1099	0.00681121826171875
0.11	0.0105380249023437
0.1101	0.0168807983398437
0.1102	0.0249072265625
0.1103	0.0342495727539062
0.1104	0.04435546875
0.1105	0.0538406372070313
0.1106	0.0633221435546875
0.1107	0.0704852294921875
0.1108	0.07636962890625
0.1109	0.0814797973632812
0.111	0.085394287109375
0.1111	0.09013916015625
0.1112	0.0943682861328125
0.1113	0.0982354736328125
0.1114	0.102112426757812
0.1115	0.105342407226562
0.1116	0.106119995117187
0.1117	0.105855102539062
0.1118	0.101923217773437
0.1119	0.0932064819335937
0.112	0.07958984375
0.1121	0.0593768310546875
0.1122	0.0341098022460937
0.1123	0.0054400634765625
0.1124	-0.0247601318359375
0.1125	-0.0548171997070313
0.1126	-0.0822647094726563
0.1127	-0.105536499023438
0.1128	-0.123388977050781
0.1129	-0.134942932128906
0.113	-0.140610961914062
0.1131	-0.140973815917969
0.1132	-0.136127319335937
0.1133	-0.127614135742187
0.1134	-0.116351928710937
0.1135	-0.103328247070313
0.1136	-0.089044189453125
0.1137	-0.0741867065429688
0.1138	-0.0603964233398438
0.1139	-0.0475045776367188
0.114	-0.0361837768554688
0.1141	-0.025931396484375
0.1142	-0.0175640869140625
0.1143	-0.01116943359375
0.1144	-0.00638702392578126
0.1145	-0.00172637939453125
0.1146	0.000624084472656253
0.1147	0.00272552490234373
0.1148	0.00424957275390626
0.1149	0.0071270751953125
0.115	0.0109515380859375
0.1151	0.0172210693359375
0.1152	0.0249667358398437
0.1153	0.03400146484375
0.1154	0.0443496704101562
0.1155	0.0540518188476563
0.1156	0.0631661987304687
0.1157	0.0702072143554688
0.1158	0.075946044921875
0.1159	0.0814947509765625
0.116	0.0853375244140625
0.1161	0.0896023559570312
0.1162	0.0940008544921875
0.1163	0.0980984497070312
0.1164	0.102087707519531
0.1165	0.10531982421875
0.1166	0.105726928710937
0.1167	0.105975341796875
0.1168	0.102080688476563
0.1169	0.093330078125
0.117	0.0795465087890625
0.1171	0.059306640625
0.1172	0.0346762084960937
0.1173	0.00578582763671874
0.1174	-0.0247314453125
0.1175	-0.0547238159179688
0.1176	-0.0821054077148438
0.1177	-0.105167541503906
0.1178	-0.123528747558594
0.1179	-0.135184631347656
0.118	-0.140455017089844
0.1181	-0.140590209960938
0.1182	-0.135926208496094
0.1183	-0.127786865234375
0.1184	-0.116429443359375
0.1185	-0.103037719726563
0.1186	-0.0887890625
0.1187	-0.0744085693359375
0.1188	-0.060506591796875
0.1189	-0.0475692749023438
0.119	-0.035888671875
0.1191	-0.0262161254882813
0.1192	-0.0179534912109375
0.1193	-0.0113714599609375
0.1194	-0.00597778320312502
0.1195	-0.00219757080078126
0.1196	0.000237426757812507
0.1197	0.00207519531249998
0.1198	0.003148193359375
0.1199	0.00360107421875
0.12	0.00340026855468752
0.1201	0.00296905517578124
0.1202	0.0028094482421875
0.1203	0.00231048583984373
0.1204	0.00160430908203125
0.1205	0.00106414794921876
0.1206	0.000577697753906235
0.1207	0.000500183105468736
0.1208	-2.31933593750084e-05
0.1209	-0.000328674316406255
0.121	-0.000473937988281255
0.1211	-0.000484008789062509
0.1212	-0.000374755859375017
0.1213	-0.000626525878906255
0.1214	-0.000596008300781255
0.1215	-0.000259704589843764
0.1216	-0.000299987792968761
0.1217	-0.00026580810546877
0.1218	-0.000216369628906284
0.1219	-0.000159606933593744
0.122	0.000130004882812505
0.1221	3.66210937500031e-05
0.1222	-5.49316406250541e-06
0.1223	0.00015289306640626
0.1224	0.000171508789062505
0.1225	0.000324401855468752
0.1226	0.000126342773437486
0.1227	8.78906249999903e-05
0.1228	0.00032623291015623
0.1229	0.000244445800781232
0.123	0.00024810791015624
0.1231	-2.47192382812423e-05
0.1232	0.00015167236328125
0.1233	0.000392761230468767
0.1234	0.000158081054687485
0.1235	4.69970703124972e-05
0.1236	4.27246093749091e-06
0.1237	0.000137939453125012
0.1238	0.000185241699218756
0.1239	-0.000107116699218758
0.124	-7.17163085937464e-05
0.1241	4.79125976562611e-05
0.1242	0.000209045410156248
0.1243	0.000125122070312503
0.1244	-2.10571289062508e-05
0.1245	9.94873046875101e-05
0.1246	0.000287780761718746
0.1247	0.00018829345703125
0.1248	2.01416015624878e-05
0.1249	-9.39941406250108e-05
0.125	8.23974609375205e-05
0.1251	5.49316406250203e-05
0.1252	-1.06811523437741e-05
0.1253	-2.10571289062569e-05
0.1254	-4.94384765625158e-05
0.1255	0.000289916992187492
0.1256	4.69970703125076e-05
0.1257	-0.000186462402343759
0.1258	0.000125732421875
0.1259	0.000138854980468748
0.126	0.000240783691406252
0.1261	5.43212890624957e-05
0.1262	-4.333496093751e-05
0.1263	0.000249938964843741
0.1264	9.88769531249968e-05
0.1265	0.000120239257812503
0.1266	-2.74658203124967e-05
0.1267	2.65502929687614e-05
0.1268	0.000250244140625009
0.1269	9.30786132812538e-05
0.127	-0.000123291015625001
0.1271	-4.51660156250058e-05
0.1272	9.5520019531229e-05
0.1273	0.000212097167968743
0.1274	-7.11059570312608e-05
0.1275	-0.0001641845703125
0.1276	0.000110168457031232
0.1277	6.71386718750144e-05
0.1278	3.66210937500031e-05
0.1279	-0.000140991210937498
0.128	-9.2468261718744e-05
0.1281	0.00011535644531249
0.1282	3.05175781237579e-07
0.1283	-0.000111389160156263
0.1284	-6.10351562521129e-07
0.1285	4.39453124999965e-05
0.1286	0.000201110839843758
0.1287	-1.2207031250119e-06
0.1288	-1.43432617187656e-05
0.1289	0.000125427246093732
0.129	0.00024749755859376
0.1291	0.000206604003906223
0.1292	0.000141601562499986
0.1293	0.000110778808593762
0.1294	0.000260314941406234
0.1295	5.4931640625009e-05
0.1296	6.74438476562711e-05
0.1297	-2.53295898437669e-05
0.1298	0.0001165771484375
0.1299	0.000166320800781264
0.13	-5.55419921874929e-05
0.1301	-7.80625564189563e-18
0.1302	5.27954101562349e-05
0.1303	0.000173950195312503
0.1304	7.44628906249965e-05
0.1305	-0.000177001953125025
0.1306	-3.78417968750124e-05
0.1307	6.53076171875135e-05
0.1308	3.78417968749916e-05
0.1309	-7.3242187500008e-05
0.131	-0.000234680175781234
0.1311	8.23974609374866e-05
0.1312	7.93457031249981e-05
0.1313	-0.000202941894531263
0.1314	-1.98364257812519e-05
0.1315	-0.000161437988281251
0.1316	4.45556640624994e-05
0.1317	-8.60595703124876e-05
0.1318	-0.000266723632812495
0.1319	-0.00014221191406252
0.132	-0.000176086425781249
0.1321	-3.38745117187365e-05
0.1322	-0.000135803222656257
0.1323	-0.000316772460937489
0.1324	5.18798828125031e-05
0.1325	-4.60815429687584e-05
0.1326	-5.12695312500106e-05
0.1327	-0.00018218994140626
0.1328	-0.000120544433593774
0.1329	0.000151672363281239
0.133	-1.708984375002e-05
0.1331	-0.000166931152343738
0.1332	-3.38745117187365e-05
0.1333	0.000147399902343735
0.1334	0.00018341064453126
0.1335	1.49536132812416e-05
0.1336	-1.70898437499975e-05
0.1337	0.000176391601562501
0.1338	0.000207519531250004
0.1339	0.00016296386718748
0.134	-2.53295898437669e-05
0.1341	2.31933593750049e-05
0.1342	0.000318908691406231
0.1343	0.000138854980468759
0.1344	-0.000418090820312519
0.1345	0.00035491943359374
0.1346	0.000122375488281249
0.1347	0.000372009277343736
0.1348	0.000972290039062482
0.1349	0.0034576416015625
0.135	0.00726287841796875
0.1351	0.0138665771484375
0.1352	0.0221649169921875
0.1353	0.031544189453125
0.1354	0.0422976684570313
0.1355	0.0528411865234375
0.1356	0.0624349975585938
0.1357	0.0699383544921875
0.1358	0.0759170532226563
0.1359	0.0815765380859375
0.136	0.0856423950195312
0.1361	0.0899609375
0.1362	0.0944723510742187
0.1363	0.0985177612304688
0.1364	0.102553100585938
0.1365	0.105582580566406
0.1366	0.105994873046875
0.1367	0.106224060058594
0.1368	0.102295532226562
0.1369	0.0935751342773437
0.137	0.0798529052734375
0.1371	0.0594830322265625
0.1372	0.03478271484375
0.1373	0.00593505859374998
0.1374	-0.024688720703125
0.1375	-0.0547042846679688
0.1376	-0.08205810546875
0.1377	-0.105167236328125
0.1378	-0.123462524414062
0.1379	-0.135284729003906
0.138	-0.140699768066406
0.1381	-0.140883178710938
0.1382	-0.136228942871094
0.1383	-0.127990417480469
0.1384	-0.116767883300781
0.1385	-0.103445129394531
0.1386	-0.0890524291992188
0.1387	-0.0746405029296875
0.1388	-0.0607513427734375
0.1389	-0.0478070068359375
0.139	-0.0360281372070313
0.1391	-0.0262432861328125
0.1392	-0.0179397583007813
0.1393	-0.0114273071289062
0.1394	-0.00599945068359376
0.1395	-0.00211914062499999
0.1396	0.000325622558593767
0.1397	0.00212219238281249
0.1398	0.0031219482421875
0.1399	0.00352661132812499
0.14	0.00343963623046874
0.1401	0.00277343750000001
0.1402	0.00262359619140624
0.1403	0.00209655761718749
0.1404	0.00147949218750001
0.1405	0.00094787597656251
0.1406	0.000365600585937507
0.1407	0.000195617675781249
0.1408	-5.2795410156261e-05
0.1409	-0.000433654785156264
0.141	-0.000538024902343755
0.1411	-0.00065368652343751
0.1412	-0.00043853759765626
0.1413	-0.00056976318359376
0.1414	-0.000708007812500014
0.1415	-0.000401306152343758
0.1416	-0.000337524414062497
0.1417	-0.000298461914062489
0.1418	-0.0003350830078125
0.1419	-0.00034240722656251
0.142	-2.10571289062569e-05
0.1421	-7.81249999999923e-05
0.1422	-3.17382812500284e-05
0.1423	-0.000125427246093759
0.1424	-0.000151672363281238
0.1425	8.20922851562465e-05
0.1426	-7.93457031251447e-06
0.1427	-0.000210571289062497
0.1428	7.93457031249365e-06
0.1429	2.50244140624833e-05
0.143	0.000112915039062493
0.1431	-0.000151977539062483
0.1432	-4.39453124999895e-05
0.1433	0.000170593261718758
0.1434	0.000167541503906252
0.1435	4.66918945312735e-05
0.1436	-0.000137939453125026
0.1437	0.000127868652343758
0.1438	0.000204772949218766
0.1439	-6.16455078124934e-05
0.144	-0.000130920410156245
0.1441	-7.69042968750099e-05
0.1442	0.000154724121093756
0.1443	2.74658203124924e-05
0.1444	-0.000551147460937509
0.1445	0.000467224121093754
0.1446	1.40380859374994e-05
0.1447	0.000393371582031247
0.1448	0.00112945556640625
0.1449	0.00331451416015625
0.145	0.00745697021484376
0.1451	0.0138894653320312
0.1452	0.02209716796875
0.1453	0.0317877197265625
0.1454	0.0421548461914062
0.1455	0.0529336547851562
0.1456	0.0623358154296875
0.1457	0.0695993041992187
0.1458	0.075931396484375
0.1459	0.0812747192382813
0.146	0.0854537963867187
0.1461	0.0898666381835938
0.1462	0.0940625
0.1463	0.0983743286132812
0.1464	0.102340698242188
0.1465	0.105341186523437
0.1466	0.106017761230469
0.1467	0.105906677246094
0.1468	0.102274169921875
0.1469	0.093394775390625
0.147	0.079725341796875
0.1471	0.0595770263671875
0.1472	0.0346246337890625
0.1473	0.00618377685546875
0.1474	-0.024483642578125
0.1475	-0.0546170043945313
0.1476	-0.0818789672851563
0.1477	-0.105088806152344
0.1478	-0.123219909667969
0.1479	-0.135084533691406
0.148	-0.14065673828125
0.1481	-0.140823669433594
0.1482	-0.136194763183594
0.1483	-0.127953186035156
0.1484	-0.116876220703125
0.1485	-0.103450927734375
0.1486	-0.0889492797851563
0.1487	-0.07473876953125
0.1488	-0.060677490234375
0.1489	-0.0478793334960937
0.149	-0.0360275268554688
0.1491	-0.0260687255859375
0.1492	-0.0180105590820313
0.1493	-0.0113931274414062
0.1494	-0.00632751464843749
0.1495	-0.00171630859375
0.1496	0.000112915039062493
0.1497	0.00204345703124999
0.1498	0.00419189453125
0.1499	0.0069073486328125
0.15	0.0105343627929687
0.1501	0.0166470336914062
0.1502	0.024456787109375
0.1503	0.0338418579101562
0.1504	0.0438299560546875
0.1505	0.0536178588867187
0.1506	0.0627951049804688
0.1507	0.0701602172851562
0.1508	0.0761184692382813
0.1509	0.0812713623046875
0.151	0.0850210571289062
0.1511	0.089757080078125
0.1512	0.0942788696289062
0.1513	0.0981634521484375
0.1514	0.102263488769531
0.1515	0.104972534179687
0.1516	0.106091613769531
0.1517	0.105954284667969
0.1518	0.101850891113281
0.1519	0.0932608032226562
0.152	0.0797283935546875
0.1521	0.059598388671875
0.1522	0.0344281005859375
0.1523	0.00570129394531249
0.1524	-0.024677734375
0.1525	-0.0545486450195313
0.1526	-0.0820742797851563
0.1527	-0.10542724609375
0.1528	-0.123573608398438
0.1529	-0.135080871582031
0.153	-0.140642700195312
0.1531	-0.141040954589844
0.1532	-0.136348571777344
0.1533	-0.127958679199219
0.1534	-0.116434020996094
0.1535	-0.103429260253906
0.1536	-0.08912109375
0.1537	-0.0745135498046875
0.1538	-0.0604461669921875
0.1539	-0.0474688720703125
0.154	-0.0362493896484375
0.1541	-0.0261273193359375
0.1542	-0.0175799560546875
0.1543	-0.01112060546875
0.1544	-0.0059527587890625
0.1545	-0.00231964111328125
0.1546	0.000574035644531233
0.1547	0.00236724853515625
0.1548	0.00293792724609374
0.1549	0.00341064453125002
0.155	0.00331787109375
0.1551	0.00317871093749998
0.1552	0.00276214599609373
0.1553	0.00184539794921875
0.1554	0.00159393310546875
0.1555	0.00102600097656251
0.1556	0.000674438476562503
0.1557	0.000282592773437488
0.1558	-0.000231628417968756
0.1559	-2.68554687500163e-05
0.156	-0.000150756835937507
0.1561	-0.00056549072265625
0.1562	-0.00041107177734376
0.1563	-0.000426330566406254
0.1564	-0.000142822265625005
0.1565	-0.000286865234375013
0.1566	-0.000503540039062497
0.1567	-0.000315551757812517
0.1568	-0.000198364257812513
0.1569	5.03540039062424e-05
0.157	-0.000119323730468747
0.1571	-0.000338134765624983
0.1572	3.35693359374868e-05
0.1573	-5.8593750000004e-05
0.1574	-5.43212890624888e-05
0.1575	-0.00010589599609376
0.1576	-0.000213012695312494
0.1577	5.64575195312594e-05
0.1578	-0.000243225097656254
0.1579	-0.000275268554687493
0.158	-0.000202636718750029
0.1581	-0.000109863281249991
0.1582	4.3945312500019e-05
0.1583	-0.000197448730468754
0.1584	-0.000162353515625015
0.1585	-0.000112915039062514
0.1586	0.000119323730468749
0.1587	3.9672851562516e-06
0.1588	-0.000107421874999982
0.1589	-0.000124206542968754
0.159	0.000306091308593734
0.1591	0.000126953124999988
0.1592	0.000189208984374993
0.1593	-6.10351562499098e-06
0.1594	0.000337524414062493
0.1595	0.000387878417968771
0.1596	0.000148010253906242
0.1597	0.000240783691406241
0.1598	0.000201721191406232
0.1599	0.000291442871093736
0.16	0.00032867431640625
0.1601	-8.1481933593754e-05
0.1602	0.000128479003906227
0.1603	0.000207824707031238
0.1604	0.00010711669921876
0.1605	0.000104980468750014
0.1606	-0.000141906738281235
0.1607	0.00015960693359374
0.1608	0.000180358886718744
0.1609	-4.94384765624932e-05
0.161	-7.01904296875576e-06
0.1611	-9.67407226562713e-05
0.1612	0.000212402343749999
0.1613	7.23266601562276e-05
0.1614	-0.000104370117187499
0.1615	-1.28173828124988e-05
0.1616	2.74658203125271e-06
0.1617	9.67407226562444e-05
0.1618	2.92968750000046e-05
0.1619	-0.000178527832031241
0.162	3.05175781250937e-06
0.1621	9.76562499999927e-05
0.1622	0.000117797851562493
0.1623	0.00011810302734375
0.1624	-6.10351562493373e-07
0.1625	0.000219421386718741
0.1626	0.000135803222656253
0.1627	1.06811523437481e-05
0.1628	2.92968749999994e-05
0.1629	8.63647460937512e-05
0.163	0.000196838378906264
0.1631	-0.000151062011718764
0.1632	-4.85229492187562e-05
0.1633	8.88061523437378e-05
0.1634	8.33129882812454e-05
0.1635	2.3498535156239e-05
0.1636	-0.000146484374999997
0.1637	-4.30297851562586e-05
0.1638	0.000157165527343754
0.1639	-8.20922851562456e-05
0.164	-7.08007812500102e-05
0.1641	-6.25610351562408e-05
0.1642	0.000106506347656263
0.1643	0.000134582519531254
0.1644	-0.000453491210937503
0.1645	0.000546264648437487
0.1646	-0.000110778808593755
0.1647	0.000410461425781248
0.1648	0.00126953125
0.1649	0.00325836181640624
0.165	0.0073681640625
0.1651	0.013785400390625
0.1652	0.0221646118164063
0.1653	0.0317074584960937
0.1654	0.0420156860351562
0.1655	0.0528903198242187
0.1656	0.0625009155273437
0.1657	0.069735107421875
0.1658	0.0761077880859375
0.1659	0.0813931274414063
0.166	0.085675048828125
0.1661	0.09017822265625
0.1662	0.0943301391601562
0.1663	0.0986428833007812
0.1664	0.102750244140625
0.1665	0.105540466308594
0.1666	0.106276245117188
0.1667	0.106058349609375
0.1668	0.102462768554688
0.1669	0.0937188720703125
0.167	0.0800030517578125
0.1671	0.0597930908203125
0.1672	0.0348745727539062
0.1673	0.00633056640625
0.1674	-0.0242337036132813
0.1675	-0.0544256591796875
0.1676	-0.08181640625
0.1677	-0.105087890625
0.1678	-0.123122253417969
0.1679	-0.135072326660156
0.168	-0.140616760253906
0.1681	-0.140758666992187
0.1682	-0.136205749511719
0.1683	-0.127960815429688
0.1684	-0.116809997558594
0.1685	-0.103602294921875
0.1686	-0.08901123046875
0.1687	-0.0747564697265625
0.1688	-0.0607730102539063
0.1689	-0.0479208374023438
0.169	-0.0361904907226562
0.1691	-0.0261447143554688
0.1692	-0.0180276489257813
0.1693	-0.0115011596679688
0.1694	-0.00647247314453124
0.1695	-0.00178619384765626
0.1696	0.000150756835937508
0.1697	0.00208343505859374
0.1698	0.00412597656249999
0.1699	0.00700775146484374
0.17	0.0106829833984375
0.1701	0.0167044067382812
0.1702	0.024541015625
0.1703	0.0338674926757812
0.1704	0.0439697265625
0.1705	0.0536505126953125
0.1706	0.06279052734375
0.1707	0.0701617431640625
0.1708	0.076124267578125
0.1709	0.0812680053710938
0.171	0.0849234008789062
0.1711	0.0895550537109375
0.1712	0.0942434692382812
0.1713	0.0980410766601562
0.1714	0.102172241210938
0.1715	0.104704895019531
0.1716	0.105928649902344
0.1717	0.105878295898437
0.1718	0.101979370117187
0.1719	0.0932461547851562
0.172	0.0798980712890625
0.1721	0.0598379516601562
0.1722	0.0348532104492188
0.1723	0.0060107421875
0.1724	-0.024310302734375
0.1725	-0.05418212890625
0.1726	-0.0816403198242188
0.1727	-0.105090637207031
0.1728	-0.123257751464844
0.1729	-0.134825134277344
0.173	-0.140621337890625
0.1731	-0.141036682128906
0.1732	-0.136375122070313
0.1733	-0.128046569824219
0.1734	-0.116450805664063
0.1735	-0.103507080078125
0.1736	-0.089217529296875
0.1737	-0.0745376586914063
0.1738	-0.0605337524414063
0.1739	-0.047529296875
0.174	-0.0362985229492187
0.1741	-0.026253662109375
0.1742	-0.0178182983398438
0.1743	-0.0113241577148438
0.1744	-0.006134033203125
0.1745	-0.00251220703125001
0.1746	0.000371093749999983
0.1747	0.00223663330078125
0.1748	0.00297515869140625
0.1749	0.0034271240234375
0.175	0.00326202392578126
0.1751	0.00305908203124999
0.1752	0.00284332275390626
0.1753	0.00189056396484374
0.1754	0.00155059814453125
0.1755	0.00115844726562498
0.1756	0.00071228027343753
0.1757	0.000466308593750007
0.1758	-8.88061523437421e-05
0.1759	-0.00012420654296876
0.176	-0.000224609375000026
0.1761	-0.000455017089843737
0.1762	-0.000382385253906267
0.1763	-0.000480957031250008
0.1764	-0.000210876464843753
0.1765	-0.000257873535156285
0.1766	-0.000403747558593744
0.1767	-0.000270080566406241
0.1768	-0.000237426757812505
0.1769	-3.32641601562675e-05
0.177	-8.4228515624998e-05
0.1771	-0.000425415039062501
0.1772	2.96020507812448e-05
0.1773	3.50952148437588e-05
0.1774	8.60595703125059e-05
0.1775	-0.000140991210937504
0.1776	-0.000112304687499989
0.1777	0.000151977539062501
0.1778	9.46044921876048e-06
0.1779	-7.87353515624943e-05
0.178	-0.000129699707031263
0.1781	-0.000116271972656264
0.1782	0.00019958496093748
0.1783	-0.000157165527343768
0.1784	-0.000141601562500018
0.1785	-7.78198242187408e-05
0.1786	-2.3803710937494e-05
0.1787	0.000107116699218744
0.1788	-0.000299682617187493
0.1789	-0.000215759277343749
0.179	9.12475585937468e-05
0.1791	-6.16455078124986e-05
0.1792	8.23974609374927e-05
0.1793	-0.000163879394531254
0.1794	-0.000419006347656266
0.1795	0.000722656250000007
0.1796	-0.000329895019531254
0.1797	9.67407226562331e-05
0.1798	0.00111083984375
0.1799	0.00337677001953128
0.18	0.00744354248046874
0.1801	0.0134857177734375
0.1802	0.0220355224609375
0.1803	0.0318411254882812
0.1804	0.0422103881835937
0.1805	0.0529641723632813
0.1806	0.0620285034179687
0.1807	0.069954833984375
0.1808	0.0763064575195312
0.1809	0.08146240234375
0.181	0.0855661010742187
0.1811	0.08999755859375
0.1812	0.094742431640625
0.1813	0.098768310546875
0.1814	0.102718505859375
0.1815	0.105350646972656
0.1816	0.106452941894531
0.1817	0.106311950683594
0.1818	0.10236328125
0.1819	0.093399658203125
0.182	0.080147705078125
0.1821	0.0600399780273437
0.1822	0.035108642578125
0.1823	0.00636932373046875
0.1824	-0.0242547607421875
0.1825	-0.0539077758789063
0.1826	-0.0815072631835938
0.1827	-0.105070190429688
0.1828	-0.123011474609375
0.1829	-0.134892578125
0.183	-0.140305786132812
0.1831	-0.140943908691406
0.1832	-0.136425170898438
0.1833	-0.127871398925781
0.1834	-0.116675720214844
0.1835	-0.103387756347656
0.1836	-0.089283447265625
0.1837	-0.0747976684570313
0.1838	-0.0606039428710938
0.1839	-0.0478228759765625
0.184	-0.0362612915039063
0.1841	-0.0264080810546875
0.1842	-0.0179367065429688
0.1843	-0.0111746215820313
0.1844	-0.00654907226562499
0.1845	-0.00180267333984376
0.1846	0.000205078125000006
0.1847	0.00232696533203124
0.1848	0.00428680419921873
0.1849	0.0067205810546875
0.185	0.0106130981445312
0.1851	0.016815185546875
0.1852	0.024580078125
0.1853	0.0336883544921875
0.1854	0.0433920288085937
0.1855	0.0537350463867188
0.1856	0.0627413940429687
0.1857	0.0698236083984375
0.1858	0.075791015625
0.1859	0.0809609985351562
0.186	0.0850518798828125
0.1861	0.0895370483398437
0.1862	0.0937506103515625
0.1863	0.097890625
0.1864	0.102238159179687
0.1865	0.104992370605469
0.1866	0.105960388183594
0.1867	0.105682983398437
0.1868	0.102305603027344
0.1869	0.0936062622070312
0.187	0.0800579833984375
0.1871	0.0598690795898437
0.1872	0.0350485229492187
0.1873	0.00660705566406248
0.1874	-0.023968505859375
0.1875	-0.054163818359375
0.1876	-0.0816073608398438
0.1877	-0.104787902832031
0.1878	-0.122764587402344
0.1879	-0.134911193847656
0.188	-0.140640869140625
0.1881	-0.140884704589844
0.1882	-0.136156616210937
0.1883	-0.127947387695312
0.1884	-0.117055358886719
0.1885	-0.103767700195313
0.1886	-0.0892230224609375
0.1887	-0.0749722290039063
0.1888	-0.0610531616210938
0.1889	-0.0482196044921875
0.189	-0.0363507080078125
0.1891	-0.0264056396484375
0.1892	-0.0181881713867187
0.1893	-0.0114825439453125
0.1894	-0.00614501953125
0.1895	-0.00224761962890626
0.1896	0.000636596679687488
0.1897	0.00205352783203126
0.1898	0.00312561035156249
0.1899	0.00373657226562499
0.19	0.00369262695312499
0.1901	0.00325653076171876
0.1902	0.00272125244140623
0.1903	0.00228912353515625
0.1904	0.00192413330078125
0.1905	0.00100616455078124
0.1906	0.000557861328124979
0.1907	0.000299072265624998
0.1908	6.04248046874849e-05
0.1909	-0.000241699218749999
0.191	-0.000667419433593766
0.1911	-0.000652465820312522
0.1912	-0.000364379882812512
0.1913	-0.000506591796875008
0.1914	-0.000429687499999983
0.1915	-0.000634155273437505
0.1916	-0.00036132812499999
0.1917	-7.35473632812534e-05
0.1918	-0.000294189453125007
0.1919	-0.000209350585937509
0.192	-0.000292053222656254
0.1921	7.8735351562496e-05
0.1922	8.85009765623588e-06
0.1923	-0.000164794921875002
0.1924	-8.88061523437534e-05
0.1925	5.52368164062605e-05
0.1926	0.000131225585937509
0.1927	-8.81958007812565e-05
0.1928	-0.000198669433593742
0.1929	3.87573242187442e-05
0.193	1.007080078124e-05
0.1931	-8.9111328125004e-05
0.1932	-0.000196838378906236
0.1933	-0.000191650390625005
0.1934	7.14111328124802e-05
0.1935	-9.30786132812521e-05
0.1936	-0.000197753906250011
0.1937	-0.000193786621093752
0.1938	-0.000117187500000006
0.1939	7.9345703124992e-05
0.194	-0.000204772949218759
0.1941	-0.000377502441406266
0.1942	-8.23974609375985e-06
0.1943	-8.02612304687499e-05
0.1944	3.295898437499e-05
0.1945	-0.000191650390625005
0.1946	-4.85229492187458e-05
0.1947	0.000255737304687496
0.1948	-1.15966796874999e-05
0.1949	0.00025848388671875
0.195	6.50024414062455e-05
0.1951	0.000165710449218757
0.1952	0.00049407958984373
0.1953	9.91821289062422e-05
0.1954	0.000186462402343738
0.1955	0.000181274414062514
0.1956	0.000233459472656237
0.1957	0.000147399902343735
0.1958	-9.0942382812511e-05
0.1959	-3.96728515628282e-06
0.196	3.54003906250042e-05
0.1961	-6.16455078124986e-05
0.1962	-4.48608398437595e-05
0.1963	-0.000292053222656238
0.1964	-1.31225585937606e-05
0.1965	-6.92749023437486e-05
0.1966	-0.00024169921875001
0.1967	-0.000278015136718742
0.1968	-0.000220031738281259
0.1969	-0.000169677734374992
0.197	-3.35693359375024e-05
0.1971	-0.000390014648437484
0.1972	-0.000144042968749993
0.1973	-3.72314453124991e-05
0.1974	-3.47900390625013e-05
0.1975	-0.00022033691406251
0.1976	-0.000247497558593759
0.1977	-4.88281250000337e-06
0.1978	6.89697265625049e-05
0.1979	-3.35693359375302e-06
0.198	-2.38037109374888e-05
0.1981	-9.49096679687591e-05
0.1982	0.000326843261718732
0.1983	0.000141296386718773
0.1984	5.37109375000101e-05
0.1985	2.28881835937587e-05
0.1986	5.49316406249977e-05
0.1987	0.000268859863281238
0.1988	-0.000164794921874985
0.1989	-0.00020843505859375
0.199	9.76562500000586e-06
0.1991	-6.31713867187489e-05
0.1992	8.85009765625088e-05
0.1993	-0.000146789550781231
0.1994	-0.000123596191406252
0.1995	0.000142517089843756
0.1996	-8.20922851562569e-05
0.1997	-9.27734375000006e-05
0.1998	-7.23266601562319e-05
[truncated: 10,751 more rows]
