# Supplementary material for: Implementation of an Open-Source Multiplexing Ion Gate Control for High Kinetic Energy Ion Mobility Spectrometry (HiKE-IMS)
Source: J Am Soc Mass Spectrom. 2023 Jun 5;34(7):1283–94. doi: 10.1021/jasms.3c00013 (PMC10326917; doi:10.1021/jasms.3c00013)
Supplement: Supplementary file 1 — js3c00013_si_001.zip [file js3c00013_si_001.zip › js3c00013_si_001/Code/Cinnemaldehyde/B8O5L10IHT2022-08-16cinRR50DR80.csv]

Time	Inten
0	0.142785491943359
0.0001	0.160915985107422
0.0002	0.178601226806641
0.0003	0.196185150146484
0.0004	0.213379669189453
0.0005	0.229921112060547
0.0006	0.245744171142578
0.0007	0.260803680419922
0.0008	0.275338592529297
0.0009	0.288816375732422
0.001	0.301407012939453
0.0011	0.313032684326172
0.0012	0.323382720947266
0.0013	0.333038787841797
0.0014	0.341341094970703
0.0015	0.348368682861328
0.0016	0.354541778564453
0.0017	0.359080047607422
0.0018	0.362754974365234
0.0019	0.364779205322266
0.002	0.365577850341797
0.0021	0.365331268310547
0.0022	0.363603363037109
0.0023	0.360468902587891
0.0024	0.356027069091797
0.0025	0.350442352294922
0.0026	0.343808135986328
0.0027	0.335752105712891
0.0028	0.326888275146484
0.0029	0.317009124755859
0.003	0.306735382080078
0.0031	0.295614166259766
0.0032	0.283858489990234
0.0033	0.272110137939453
0.0034	0.260413055419922
0.0035	0.248683319091797
0.0036	0.237299652099609
0.0037	0.226289215087891
0.0038	0.215933074951172
0.0039	0.206678314208984
0.004	0.198057403564453
0.0041	0.190575714111328
0.0042	0.184184112548828
0.0043	0.179075775146484
0.0044	0.175122833251953
0.0045	0.172595367431641
0.0046	0.171578521728516
0.0047	0.171497650146484
0.0048	0.173808746337891
0.0049	0.178596038818359
0.005	0.185941925048828
0.0051	0.197424468994141
0.0052	0.211536102294922
0.0053	0.227942962646484
0.0054	0.246107330322266
0.0055	0.263629913330078
0.0056	0.282947540283203
0.0057	0.299357452392578
0.0058	0.315158843994141
0.0059	0.330622711181641
0.006	0.345078887939453
0.0061	0.360279388427734
0.0062	0.374948883056641
0.0063	0.389478302001953
0.0064	0.403169708251953
0.0065	0.417112579345703
0.0066	0.425834503173828
0.0067	0.434457550048828
0.0068	0.438054351806641
0.0069	0.435782928466797
0.007	0.427568206787109
0.0071	0.411346282958984
0.0072	0.388824615478516
0.0073	0.361419219970703
0.0074	0.331067962646484
0.0075	0.299425201416016
0.0076	0.268782196044922
0.0077	0.241157073974609
0.0078	0.217276763916016
0.0079	0.198041229248047
0.008	0.183498992919922
0.0081	0.173307342529297
0.0082	0.167343902587891
0.0083	0.164634246826172
0.0084	0.164109649658203
0.0085	0.165247650146484
0.0086	0.167293548583984
0.0087	0.169851837158203
0.0088	0.172009124755859
0.0089	0.173715972900391
0.009	0.174554290771484
0.0091	0.174986114501953
0.0092	0.174751129150391
0.0093	0.173828277587891
0.0094	0.172463836669922
0.0095	0.171428375244141
0.0096	0.170448455810547
0.0097	0.169648284912109
0.0098	0.170172576904297
0.0099	0.172944183349609
0.01	0.178156890869141
0.0101	0.186862640380859
0.0102	0.198136749267578
0.0103	0.211786041259766
0.0104	0.227501373291016
0.0105	0.242670745849609
0.0106	0.259545135498047
0.0107	0.273806610107422
0.0108	0.287790374755859
0.0109	0.301571502685547
0.011	0.314476470947266
0.0111	0.327956695556641
0.0112	0.341470489501953
0.0113	0.354788970947266
0.0114	0.367266693115234
0.0115	0.379772186279297
0.0116	0.387182464599609
0.0117	0.394952545166016
0.0118	0.397121429443359
0.0119	0.393514251708984
0.012	0.383345184326172
0.0121	0.365482025146484
0.0122	0.341125640869141
0.0123	0.311297760009766
0.0124	0.277912750244141
0.0125	0.243257598876953
0.0126	0.209163360595703
0.0127	0.177382659912109
0.0128	0.148719329833984
0.0129	0.123979949951172
0.013	0.103833160400391
0.0131	0.0874034118652344
0.0132	0.0742860412597656
0.0133	0.0634062194824219
0.0134	0.0540742492675781
0.0135	0.0456800842285156
0.0136	0.0373612976074219
0.0137	0.0284657287597656
0.0138	0.0188941955566406
0.0139	0.00816421508789061
0.014	-0.0037843322753906
0.0141	-0.0170378112792969
0.0142	-0.0312138366699219
0.0143	-0.0462059020996094
0.0144	-0.0617375183105469
0.0145	-0.0772514343261719
0.0146	-0.0930039978027344
0.0147	-0.108145599365234
0.0148	-0.121824798583984
0.0149	-0.133322601318359
0.015	-0.142356414794922
0.0151	-0.147496490478516
0.0152	-0.149719390869141
0.0153	-0.149286346435547
0.0154	-0.146815032958984
0.0155	-0.144172821044922
0.0156	-0.139683074951172
0.0157	-0.137173004150391
0.0158	-0.134895172119141
0.0159	-0.132580413818359
0.016	-0.130550994873047
0.0161	-0.127217559814453
0.0162	-0.123632965087891
0.0163	-0.119627838134766
0.0164	-0.115847320556641
0.0165	-0.111035308837891
0.0166	-0.110297393798828
0.0167	-0.108688201904297
0.0168	-0.111010894775391
0.0169	-0.118165130615234
0.017	-0.129669952392578
0.0171	-0.147664642333984
0.0172	-0.170469207763672
0.0173	-0.196392974853516
0.0174	-0.223784942626953
0.0175	-0.250109100341797
0.0176	-0.273917388916016
0.0177	-0.292866058349609
0.0178	-0.306401214599609
0.0179	-0.313670806884766
0.018	-0.314403228759766
0.0181	-0.309434356689453
0.0182	-0.299451446533203
0.0183	-0.284666290283203
0.0184	-0.266927032470703
0.0185	-0.246788177490234
0.0186	-0.225068817138672
0.0187	-0.202888031005859
0.0188	-0.180477752685547
0.0189	-0.158698272705078
0.019	-0.137580718994141
0.0191	-0.117009124755859
0.0192	-0.0976628112792969
0.0193	-0.0790296936035156
0.0194	-0.0612684631347656
0.0195	-0.0436698913574219
0.0196	-0.0264286804199219
0.0197	-0.00955581665039063
0.0198	0.00839309692382811
0.0199	0.0277442932128906
0.02	0.0489851379394531
0.0201	0.0733973693847656
0.0202	0.0994725036621094
0.0203	0.127458648681641
0.0204	0.156419219970703
0.0205	0.184812469482422
0.0206	0.214022674560547
0.0207	0.239819793701172
0.0208	0.264811248779297
0.0209	0.288613128662109
0.021	0.310715179443359
0.0211	0.332313385009766
0.0212	0.353240509033203
0.0213	0.372913665771484
0.0214	0.390967559814453
0.0215	0.408022003173828
0.0216	0.419329986572266
0.0217	0.429688568115234
0.0218	0.434410858154297
0.0219	0.432107086181641
0.022	0.423160552978516
0.0221	0.405923004150391
0.0222	0.381718597412109
0.0223	0.351991424560547
0.0224	0.318645477294922
0.0225	0.283814239501953
0.0226	0.249846954345703
0.0227	0.218382110595703
0.0228	0.190323333740234
0.0229	0.166583709716797
0.023	0.147763214111328
0.0231	0.133126983642578
0.0232	0.122205047607422
0.0233	0.114634246826172
0.0234	0.109596405029297
0.0235	0.105962677001953
0.0236	0.103196563720703
0.0237	0.100577239990234
0.0238	0.0980320739746094
0.0239	0.0950892639160156
0.024	0.0915742492675781
0.0241	0.0874446105957031
0.0242	0.0829566955566406
0.0243	0.0782844543457031
0.0244	0.0734407043457031
0.0245	0.0691847229003906
0.0246	0.0654014587402344
0.0247	0.0622703552246094
0.0248	0.0612568664550781
0.0249	0.0629405212402344
0.025	0.0672947692871094
0.0251	0.0759580993652344
0.0252	0.0878642272949219
0.0253	0.102567901611328
0.0254	0.119451141357422
0.0255	0.136639251708984
0.0256	0.156298980712891
0.0257	0.173991851806641
0.0258	0.191570892333984
0.0259	0.209285125732422
0.026	0.226540374755859
0.0261	0.244699249267578
0.0262	0.262895965576172
0.0263	0.280868682861328
0.0264	0.298392486572266
0.0265	0.315663299560547
0.0266	0.328197784423828
0.0267	0.340438690185547
0.0268	0.347435150146484
0.0269	0.348310089111328
0.027	0.342959747314453
0.0271	0.329607086181641
0.0272	0.309289093017578
0.0273	0.283826141357422
0.0274	0.254857940673828
0.0275	0.224205169677734
0.0276	0.194184112548828
0.0277	0.166536407470703
0.0278	0.142210235595703
0.0279	0.122129974365234
0.028	0.106376190185547
0.0281	0.0947624206542969
0.0282	0.0866703796386719
0.0283	0.0813795471191406
0.0284	0.0777674865722656
0.0285	0.0752598571777344
0.0286	0.0734403991699219
0.0287	0.0714628601074219
0.0288	0.0689192199707031
0.0289	0.0656410217285156
0.029	0.0613401794433594
0.0291	0.0562010192871094
0.0292	0.0501487731933594
0.0293	0.0434382629394531
0.0294	0.0359928894042969
0.0295	0.0287092590332031
0.0296	0.0212635803222656
0.0297	0.0137300109863281
0.0298	0.00732009887695312
0.0299	0.00266983032226564
0.03	-1.38854980468728e-05
0.0301	0.000403900146484393
0.0302	0.00273300170898438
0.0303	0.00686843872070314
0.0304	0.0121354675292969
0.0305	0.0165956115722656
0.0306	0.0214649963378906
0.0307	0.0232905578613281
0.0308	0.0236988830566406
0.0309	0.0232954406738281
0.031	0.0212895202636719
0.0311	0.0190950012207031
0.0312	0.0164250183105469
0.0313	0.0133921813964843
0.0314	0.00962539672851564
0.0315	0.00535079956054685
0.0316	-0.00313949584960938
0.0317	-0.0110108947753906
0.0318	-0.0231700134277344
0.0319	-0.0403105163574219
0.032	-0.0622193908691406
0.0321	-0.0901899719238281
0.0322	-0.122675018310547
0.0323	-0.158379364013672
0.0324	-0.195119171142578
0.0325	-0.230475311279297
0.0326	-0.262558441162109
0.0327	-0.289481964111328
0.0328	-0.310422210693359
0.0329	-0.324616546630859
0.033	-0.331759796142578
0.0331	-0.332677459716797
0.0332	-0.328170318603516
0.0333	-0.318895721435547
0.0334	-0.306057281494141
0.0335	-0.290472564697266
0.0336	-0.273586578369141
0.0337	-0.256132659912109
0.0338	-0.238921661376953
0.0339	-0.222128143310547
0.034	-0.206584930419922
0.0341	-0.192521820068359
0.0342	-0.180309295654297
0.0343	-0.169380035400391
0.0344	-0.160240020751953
0.0345	-0.152100067138672
0.0346	-0.145956878662109
0.0347	-0.140824127197266
0.0348	-0.135853424072266
0.0349	-0.130406341552734
0.035	-0.124592437744141
0.0351	-0.116813507080078
0.0352	-0.107870025634766
0.0353	-0.0980378723144531
0.0354	-0.0880430603027344
0.0355	-0.0796107482910156
0.0356	-0.0710505676269531
0.0357	-0.0658021545410156
0.0358	-0.0621891784667969
0.0359	-0.0597984313964844
0.036	-0.0588417053222656
0.0361	-0.0576725769042969
0.0362	-0.0571678161621094
0.0363	-0.0570033264160156
0.0364	-0.0576097106933594
0.0365	-0.0579060363769531
0.0366	-0.0628199768066406
0.0367	-0.0669334411621094
0.0368	-0.0754026794433594
0.0369	-0.0889869689941406
0.037	-0.107136077880859
0.0371	-0.131858978271484
0.0372	-0.161446380615234
0.0373	-0.194431610107422
0.0374	-0.228698577880859
0.0375	-0.262175445556641
0.0376	-0.292973480224609
0.0377	-0.319218902587891
0.0378	-0.339693756103516
0.0379	-0.354022064208984
0.038	-0.361878509521484
0.0381	-0.364030303955078
0.0382	-0.360971832275391
0.0383	-0.353235626220703
0.0384	-0.342495269775391
0.0385	-0.329299774169922
0.0386	-0.314970245361328
0.0387	-0.299816436767578
0.0388	-0.284539031982422
0.0389	-0.270133209228516
0.039	-0.256560821533203
0.0391	-0.243823699951172
0.0392	-0.232465667724609
0.0393	-0.222207489013672
0.0394	-0.212960052490234
0.0395	-0.204547271728516
0.0396	-0.196911468505859
0.0397	-0.189898223876953
0.0398	-0.183336029052734
0.0399	-0.177273712158203
0.04	-0.171432037353516
0.0401	-0.165470428466797
0.0402	-0.160299530029297
0.0403	-0.155061187744141
0.0404	-0.150131072998047
0.0405	-0.145580902099609
0.0406	-0.141332244873047
0.0407	-0.137669219970703
0.0408	-0.134289703369141
0.0409	-0.131344451904297
0.041	-0.129122467041016
0.0411	-0.127489471435547
0.0412	-0.126493072509766
0.0413	-0.125808258056641
0.0414	-0.125847320556641
0.0415	-0.126254119873047
0.0416	-0.127014312744141
0.0417	-0.128261260986328
0.0418	-0.129444122314453
0.0419	-0.130964202880859
0.042	-0.132608184814453
0.0421	-0.134012298583984
0.0422	-0.135258331298828
0.0423	-0.136290130615234
0.0424	-0.136942901611328
0.0425	-0.137378387451172
0.0426	-0.136966094970703
0.0427	-0.135986175537109
0.0428	-0.134430389404297
0.0429	-0.132207794189453
0.043	-0.129061737060547
0.0431	-0.125087432861328
0.0432	-0.120502471923828
0.0433	-0.114933929443359
0.0434	-0.108572235107422
0.0435	-0.101241912841797
0.0436	-0.0931660461425781
0.0437	-0.0843852233886719
0.0438	-0.0749644470214844
0.0439	-0.0645445251464844
0.044	-0.0535029602050781
0.0441	-0.0420094299316406
0.0442	-0.0299809265136719
0.0443	-0.0174876403808594
0.0444	-0.00461624145507811
0.0445	0.00871139526367187
0.0446	0.0222529602050781
0.0447	0.0358335876464844
0.0448	0.0505628967285156
0.0449	0.0668421936035156
0.045	0.0844160461425781
0.0451	0.104667205810547
0.0452	0.126344146728516
0.0453	0.149440765380859
0.0454	0.173461151123047
0.0455	0.196235809326172
0.0456	0.219546356201172
0.0457	0.239454498291016
0.0458	0.258011627197266
0.0459	0.275420684814453
0.046	0.291150665283203
0.0461	0.307107391357422
0.0462	0.322179718017578
0.0463	0.336476898193359
0.0464	0.349586944580078
0.0465	0.362100372314453
0.0466	0.369750213623047
0.0467	0.376922760009766
0.0468	0.378699798583984
0.0469	0.374420623779297
0.047	0.364094696044922
0.0471	0.345947723388672
0.0472	0.321092071533203
0.0473	0.291247100830078
0.0474	0.258221588134766
0.0475	0.224065704345703
0.0476	0.190831451416016
0.0477	0.160302886962891
0.0478	0.133570404052734
0.0479	0.111555328369141
0.048	0.0945097351074219
0.0481	0.0818449401855469
0.0482	0.0729670715332031
0.0483	0.0671250915527344
0.0484	0.0635267639160156
0.0485	0.0611344909667969
0.0486	0.0595658874511719
0.0487	0.0581105041503907
0.0488	0.0561814880371094
0.0489	0.0533296203613281
0.049	0.0495079040527344
0.0491	0.0445713806152344
0.0492	0.0386088562011719
0.0493	0.0316697692871094
0.0494	0.0239302062988281
0.0495	0.0154460144042969
0.0496	0.00662124633789063
0.0497	-0.00256546020507814
0.0498	-0.0117768859863281
0.0499	-0.0209962463378906
0.05	-0.0300993347167969
0.0501	-0.0389118957519531
0.0502	-0.0476988220214844
0.0503	-0.0562260437011719
0.0504	-0.0642045593261719
0.0505	-0.0720890808105469
0.0506	-0.0797080993652344
0.0507	-0.0869725036621094
0.0508	-0.0941661071777344
0.0509	-0.101079559326172
0.051	-0.107599334716797
0.0511	-0.114119415283203
0.0512	-0.120389556884766
0.0513	-0.126342010498047
0.0514	-0.131983489990234
0.0515	-0.137455596923828
0.0516	-0.142573699951172
0.0517	-0.147253875732422
0.0518	-0.151515655517578
0.0519	-0.155500335693359
0.052	-0.159071197509766
0.0521	-0.162129364013672
0.0522	-0.164699554443359
0.0523	-0.166719818115234
0.0524	-0.168370819091797
0.0525	-0.169440765380859
0.0526	-0.169985198974609
0.0527	-0.169817047119141
0.0528	-0.169395294189453
0.0529	-0.168503265380859
0.053	-0.166787872314453
0.0531	-0.164419708251953
0.0532	-0.161727142333984
0.0533	-0.158468475341797
0.0534	-0.154487762451172
0.0535	-0.149860992431641
0.0536	-0.144474639892578
0.0537	-0.138656463623047
0.0538	-0.132079620361328
0.0539	-0.124516754150391
0.054	-0.116400909423828
0.0541	-0.107399444580078
0.0542	-0.0978150939941406
0.0543	-0.0872184753417969
0.0544	-0.0757347106933594
0.0545	-0.0634284973144531
0.0546	-0.0504460144042969
0.0547	-0.0365214538574219
0.0548	-0.0216685485839844
0.0549	-0.00626083374023439
0.055	0.00988723754882814
0.0551	0.0266416931152344
0.0552	0.0437763977050781
0.0553	0.0615232849121094
0.0554	0.0795420837402344
0.0555	0.0974531555175781
0.0556	0.115410614013672
0.0557	0.133299407958984
0.0558	0.151018218994141
0.0559	0.168481292724609
0.056	0.185380096435547
0.0561	0.201813201904297
0.0562	0.217251739501953
0.0563	0.231705780029297
0.0564	0.244969024658203
0.0565	0.257147369384766
0.0566	0.267962799072266
0.0567	0.277009124755859
0.0568	0.284644622802734
0.0569	0.290299530029297
0.057	0.294520416259766
0.0571	0.296642608642578
0.0572	0.296840362548828
0.0573	0.295155181884766
0.0574	0.291717376708984
0.0575	0.286393890380859
0.0576	0.279079132080078
0.0577	0.270003204345703
0.0578	0.259299468994141
0.0579	0.247351531982422
0.058	0.233945770263672
0.0581	0.219312591552734
0.0582	0.203552093505859
0.0583	0.187297515869141
0.0584	0.170334625244141
0.0585	0.153033905029297
0.0586	0.135418548583984
0.0587	0.118108978271484
0.0588	0.101083526611328
0.0589	0.0846141052246094
0.059	0.0686256408691406
0.0591	0.0531291198730469
0.0592	0.0383442687988281
0.0593	0.0243641662597656
0.0594	0.0110618591308594
0.0595	-0.00123519897460939
0.0596	-0.0125239562988281
0.0597	-0.0229966735839844
0.0598	-0.0326557922363281
0.0599	-0.0416975402832031
0.06	-0.0498912048339843
0.0601	-0.0572154235839843
0.0602	-0.0643165588378906
0.0603	-0.0707331848144531
0.0604	-0.0768058776855469
0.0605	-0.0824003601074219
0.0606	-0.0876856994628906
0.0607	-0.0929924011230469
0.0608	-0.0978468322753906
0.0609	-0.102516021728516
0.061	-0.106847076416016
0.0611	-0.111357879638672
0.0612	-0.115619354248047
0.0613	-0.119439239501953
0.0614	-0.123134918212891
0.0615	-0.126814117431641
0.0616	-0.130071563720703
0.0617	-0.133025360107422
0.0618	-0.135603485107422
0.0619	-0.137755889892578
0.062	-0.139751129150391
0.0621	-0.141147308349609
0.0622	-0.141959991455078
0.0623	-0.142277374267578
0.0624	-0.142029571533203
0.0625	-0.141145477294922
0.0626	-0.139601287841797
0.0627	-0.137211761474609
0.0628	-0.134155120849609
0.0629	-0.130295257568359
0.063	-0.125632781982422
0.0631	-0.119949493408203
0.0632	-0.113498382568359
0.0633	-0.106158905029297
0.0634	-0.0979237365722656
0.0635	-0.0887202453613281
0.0636	-0.0784315490722656
0.0637	-0.0674870300292969
0.0638	-0.0556813049316406
0.0639	-0.0428733825683594
0.064	-0.0291828918457031
0.0641	-0.0147172546386719
0.0642	0.000144500732421893
0.0643	0.0159233093261719
0.0644	0.0323112487792969
0.0645	0.0493995666503906
0.0646	0.0667073059082031
0.0647	0.0842829895019531
0.0648	0.102949981689453
0.0649	0.123288116455078
0.065	0.144835968017578
0.0651	0.169223480224609
0.0652	0.195374603271484
0.0653	0.222635040283203
0.0654	0.250703582763672
0.0655	0.276799774169922
0.0656	0.302759246826172
0.0657	0.325481109619141
0.0658	0.346070098876953
0.0659	0.364933319091797
0.066	0.381608428955078
0.0661	0.397814483642578
0.0662	0.412730865478516
0.0663	0.426228179931641
0.0664	0.438034820556641
0.0665	0.448167877197266
0.0666	0.453725738525391
0.0667	0.457897796630859
0.0668	0.456158294677734
0.0669	0.447973480224609
0.067	0.433268280029297
0.0671	0.410364227294922
0.0672	0.380668792724609
0.0673	0.345496978759766
0.0674	0.306856842041016
0.0675	0.267154998779297
0.0676	0.228014984130859
0.0677	0.191235198974609
0.0678	0.158150177001953
0.0679	0.129694976806641
0.068	0.105851898193359
0.0681	0.0865663146972656
0.0682	0.0710383605957031
0.0683	0.0585374450683594
0.0684	0.0480863952636719
0.0685	0.0389067077636719
0.0686	0.0305351257324219
0.0687	0.0224711608886718
0.0688	0.0138835144042969
0.0689	0.0049919128417969
0.069	-0.00486007690429685
0.0691	-0.0152882385253906
0.0692	-0.0262699890136719
0.0693	-0.0375883483886719
0.0694	-0.0492979431152344
0.0695	-0.0603852844238282
0.0696	-0.0717048645019531
0.0697	-0.0822569274902344
0.0698	-0.0912974548339844
0.0699	-0.0981172180175781
0.07	-0.102431793212891
0.0701	-0.103076629638672
0.0702	-0.101110687255859
0.0703	-0.0968510437011719
0.0704	-0.0907478332519531
0.0705	-0.0849729919433594
0.0706	-0.0783290100097656
0.0707	-0.0740428161621094
0.0708	-0.0709446716308594
0.0709	-0.0680305480957031
0.071	-0.0663874816894531
0.0711	-0.0646739196777344
0.0712	-0.0630741882324219
0.0713	-0.0619657897949219
0.0714	-0.0612403869628906
0.0715	-0.0613005065917969
0.0716	-0.0650489807128906
0.0717	-0.0687532043457032
0.0718	-0.0766896057128906
0.0719	-0.0898191833496094
0.072	-0.107939605712891
0.0721	-0.132620697021484
0.0722	-0.162045440673828
0.0723	-0.195056610107422
0.0724	-0.229662933349609
0.0725	-0.263438262939453
0.0726	-0.294297027587891
0.0727	-0.320477142333984
0.0728	-0.341136932373047
0.0729	-0.355706024169922
0.073	-0.363472137451172
0.0731	-0.365457611083984
0.0732	-0.362115020751953
0.0733	-0.354418182373047
0.0734	-0.343535919189453
0.0735	-0.330056304931641
0.0736	-0.315404205322266
0.0737	-0.300071563720703
0.0738	-0.284895172119141
0.0739	-0.270404510498047
0.074	-0.256582489013672
0.0741	-0.244054412841797
0.0742	-0.232791595458984
0.0743	-0.222528228759766
0.0744	-0.213455352783203
0.0745	-0.204781951904297
0.0746	-0.197656707763672
0.0747	-0.190620574951172
0.0748	-0.183228302001953
0.0749	-0.174806365966797
0.075	-0.165122833251953
0.0751	-0.153087921142578
0.0752	-0.139205474853516
0.0753	-0.124156036376953
0.0754	-0.108259429931641
0.0755	-0.0936589050292969
0.0756	-0.0794068908691406
0.0757	-0.0678010559082031
0.0758	-0.0578977966308594
0.0759	-0.0495213317871094
0.076	-0.0426042175292969
0.0761	-0.0360624694824219
0.0762	-0.0300776672363281
0.0763	-0.0248619079589844
0.0764	-0.0207206726074219
0.0765	-0.0173619079589844
0.0766	-0.0177143859863281
0.0767	-0.0183857727050781
0.0768	-0.0236961364746094
0.0769	-0.0341072082519531
0.077	-0.0492506408691406
0.0771	-0.0711012268066406
0.0772	-0.0977659606933594
0.0773	-0.127776031494141
0.0774	-0.159315948486328
0.0775	-0.189669647216797
0.0776	-0.217169647216797
0.0777	-0.239845428466797
0.0778	-0.256441192626953
0.0779	-0.266334686279297
0.078	-0.269514312744141
0.0781	-0.266491546630859
0.0782	-0.257766571044922
0.0783	-0.244046173095703
0.0784	-0.226787261962891
0.0785	-0.206782989501953
0.0786	-0.185200653076172
0.0787	-0.162494964599609
0.0788	-0.139630889892578
0.0789	-0.117263946533203
0.079	-0.0956037902832031
0.0791	-0.0749528503417969
0.0792	-0.0553111267089844
0.0793	-0.0367594909667969
0.0794	-0.0196379089355469
0.0795	-0.00314407348632811
0.0796	0.0125389099121094
0.0797	0.0273744201660156
0.0798	0.0418049621582031
0.0799	0.0557051086425781
0.08	0.0693882751464844
0.0801	0.0830137634277344
0.0802	0.0962953186035156
0.0803	0.109486541748047
0.0804	0.122454986572266
0.0805	0.135661468505859
0.0806	0.148895721435547
0.0807	0.162068634033203
0.0808	0.175204010009766
0.0809	0.188325958251953
0.081	0.201150665283203
0.0811	0.213706817626953
0.0812	0.225599212646484
0.0813	0.237158966064453
0.0814	0.248241729736328
0.0815	0.258430023193359
0.0816	0.267685089111328
0.0817	0.275934600830078
0.0818	0.283173675537109
0.0819	0.289175567626953
0.082	0.293605194091797
0.0821	0.296598052978516
0.0822	0.298339385986328
0.0823	0.298217315673828
0.0824	0.296517791748047
0.0825	0.292885894775391
0.0826	0.287902984619141
0.0827	0.281386260986328
0.0828	0.273149566650391
0.0829	0.263463897705078
0.083	0.252473297119141
0.0831	0.240405120849609
0.0832	0.227310333251953
0.0833	0.213405303955078
0.0834	0.198915863037109
0.0835	0.184051666259766
0.0836	0.169200592041016
0.0837	0.154302520751953
0.0838	0.139517669677734
0.0839	0.125342254638672
0.084	0.111883087158203
0.0841	0.0995344543457031
0.0842	0.0877494812011719
0.0843	0.0769117736816406
0.0844	0.0671382141113281
0.0845	0.0581169128417969
0.0846	0.0500376892089844
0.0847	0.0426899719238281
0.0848	0.0362214660644531
0.0849	0.0306965637207031
0.085	0.0255470275878906
0.0851	0.0209989929199219
0.0852	0.0165950012207031
0.0853	0.0125727844238281
0.0854	0.00878280639648438
0.0855	0.00464035034179688
0.0856	0.000226593017578103
0.0857	-0.00402542114257814
0.0858	-0.00857833862304686
0.0859	-0.0137449645996094
0.086	-0.0193345642089844
0.0861	-0.0250788879394531
0.0862	-0.0313020324707032
0.0863	-0.0377189636230469
0.0864	-0.0445570373535156
0.0865	-0.0515812683105469
0.0866	-0.0585224914550781
0.0867	-0.0653565979003906
0.0868	-0.0721556091308594
0.0869	-0.0787101745605469
0.087	-0.0848945617675781
0.0871	-0.0903770446777344
0.0872	-0.0954566955566406
0.0873	-0.0998670959472656
0.0874	-0.103474884033203
0.0875	-0.106041717529297
0.0876	-0.107693328857422
0.0877	-0.108499908447266
0.0878	-0.108157806396484
0.0879	-0.106622161865234
0.088	-0.104011077880859
0.0881	-0.100177459716797
0.0882	-0.0953919982910156
0.0883	-0.0892393493652344
0.0884	-0.0820259094238281
0.0885	-0.0738035583496094
0.0886	-0.0645307922363281
0.0887	-0.0541365051269531
0.0888	-0.0426649475097656
0.0889	-0.0304835510253907
0.089	-0.0172901916503906
0.0891	-0.00343948364257812
0.0892	0.0113246154785156
0.0893	0.0267835998535156
0.0894	0.0427568054199219
0.0895	0.0591911315917969
0.0896	0.0761543273925781
0.0897	0.0934059143066406
0.0898	0.110607452392578
0.0899	0.127837371826172
0.09	0.145335540771484
0.0901	0.162885589599609
0.0902	0.180258636474609
0.0903	0.197332611083984
0.0904	0.214064788818359
0.0905	0.230440216064453
0.0906	0.246159820556641
0.0907	0.261321563720703
0.0908	0.275670928955078
0.0909	0.289198455810547
0.091	0.302144622802734
0.0911	0.313907928466797
0.0912	0.324757537841797
0.0913	0.334485931396484
0.0914	0.343150787353516
0.0915	0.350737152099609
0.0916	0.356801910400391
0.0917	0.361704559326172
0.0918	0.365399932861328
0.0919	0.367580718994141
0.092	0.368234710693359
0.0921	0.367402496337891
0.0922	0.365089569091797
0.0923	0.361203460693359
0.0924	0.355795135498047
0.0925	0.348835296630859
0.0926	0.340282135009766
0.0927	0.330528106689453
0.0928	0.319462738037109
0.0929	0.306961212158203
0.093	0.293449249267578
0.0931	0.279075775146484
0.0932	0.264054412841797
0.0933	0.248333892822266
0.0934	0.232399444580078
0.0935	0.216441802978516
0.0936	0.200822601318359
0.0937	0.185435333251953
0.0938	0.170731048583984
0.0939	0.156902618408203
0.094	0.144348297119141
0.0941	0.133105621337891
0.0942	0.123279876708984
0.0943	0.115161590576172
0.0944	0.108813934326172
0.0945	0.104748992919922
0.0946	0.102170562744141
0.0947	0.101576995849609
0.0948	0.103673858642578
0.0949	0.109120635986328
0.095	0.117631072998047
0.0951	0.130316009521484
0.0952	0.146735382080078
0.0953	0.165857696533203
0.0954	0.187367706298828
0.0955	0.208840789794922
0.0956	0.231179046630859
0.0957	0.251859588623047
0.0958	0.271839752197266
0.0959	0.291038665771484
0.096	0.309176177978516
0.0961	0.327661285400391
0.0962	0.345733184814453
0.0963	0.363220977783203
0.0964	0.379779510498047
0.0965	0.394602813720703
0.0966	0.406053619384766
0.0967	0.416051788330078
0.0968	0.420802764892578
0.0969	0.419272003173828
0.097	0.411741485595703
0.0971	0.395870819091797
0.0972	0.373803863525391
0.0973	0.346397552490234
0.0974	0.315506439208984
0.0975	0.283859405517578
0.0976	0.252818450927734
0.0977	0.224669036865234
0.0978	0.200257415771484
0.0979	0.180413665771484
0.098	0.165569000244141
0.0981	0.155109710693359
0.0982	0.148488006591797
0.0983	0.145450286865234
0.0984	0.144826507568359
0.0985	0.145827178955078
0.0986	0.147510223388672
0.0987	0.149646453857422
0.0988	0.151655426025391
0.0989	0.152845916748047
0.099	0.153522186279297
0.0991	0.153466949462891
0.0992	0.152826995849609
0.0993	0.151561737060547
0.0994	0.149887542724609
0.0995	0.148140106201172
0.0996	0.146697845458984
0.0997	0.145583343505859
0.0998	0.144943695068359
0.0999	0.144980010986328
0.1	0.145993499755859
0.1001	0.147983551025391
0.1002	0.150885772705078
0.1003	0.154771575927734
0.1004	0.159608612060547
0.1005	0.165643157958984
0.1006	0.172584686279297
0.1007	0.180083465576172
0.1008	0.188511199951172
0.1009	0.197426300048828
0.101	0.207064056396484
0.1011	0.216879119873047
0.1012	0.226801300048828
0.1013	0.236764068603516
0.1014	0.246945953369141
0.1015	0.256516265869141
0.1016	0.265715484619141
0.1017	0.274209136962891
0.1018	0.282025604248047
0.1019	0.288870391845703
0.102	0.294465789794922
0.1021	0.298793792724609
0.1022	0.301837310791016
0.1023	0.303391571044922
0.1024	0.303333587646484
0.1025	0.301385955810547
0.1026	0.298115386962891
0.1027	0.293086090087891
0.1028	0.286352691650391
0.1029	0.278024749755859
0.103	0.268171844482422
0.1031	0.257117462158203
0.1032	0.244792633056641
0.1033	0.231310272216797
0.1034	0.217018585205078
0.1035	0.202106170654297
0.1036	0.186750946044922
0.1037	0.171197662353516
0.1038	0.155430755615234
0.1039	0.140042877197266
0.104	0.125031890869141
0.1041	0.110692291259766
0.1042	0.0970491027832031
0.1043	0.0842109680175781
0.1044	0.0723521423339843
0.1045	0.0611872863769531
0.1046	0.0508525085449218
0.1047	0.0411137390136719
0.1048	0.0324699401855469
0.1049	0.0246632385253907
0.105	0.0174153137207032
0.1051	0.0106681823730469
0.1052	0.00426925659179689
0.1053	-0.00169937133789061
0.1054	-0.00722091674804687
0.1055	-0.0130653381347656
0.1056	-0.0187873840332031
0.1057	-0.0244535827636719
0.1058	-0.0302766418457031
0.1059	-0.0363990783691406
0.106	-0.0429331970214843
0.1061	-0.0496037292480469
0.1062	-0.0564576721191406
0.1063	-0.0635462951660156
0.1064	-0.0708262634277343
0.1065	-0.0784672546386719
0.1066	-0.0858082580566406
0.1067	-0.0932215881347656
0.1068	-0.100640411376953
0.1069	-0.107739715576172
0.107	-0.114617156982422
0.1071	-0.120992584228516
0.1072	-0.127057952880859
0.1073	-0.132749481201172
0.1074	-0.137669830322266
0.1075	-0.141858673095703
0.1076	-0.145498199462891
0.1077	-0.148474273681641
0.1078	-0.150791778564453
0.1079	-0.152290191650391
0.108	-0.153119964599609
0.1081	-0.153162689208984
0.1082	-0.152756500244141
0.1083	-0.151579437255859
0.1084	-0.149431610107422
0.1085	-0.146847381591797
0.1086	-0.143732452392578
0.1087	-0.139891510009766
0.1088	-0.135311126708984
0.1089	-0.129992828369141
0.109	-0.124342803955078
0.1091	-0.117989654541016
0.1092	-0.110771942138672
0.1093	-0.102919158935547
0.1094	-0.0945484924316406
0.1095	-0.0854927062988281
0.1096	-0.0757215881347656
0.1097	-0.0652027893066406
0.1098	-0.0539039611816406
0.1099	-0.0419615173339844
0.11	-0.0294038391113281
0.1101	-0.0159382629394531
0.1102	-0.00183059692382814
0.1103	0.0128099060058594
0.1104	0.0282084655761718
0.1105	0.0441819763183594
0.1106	0.0607246398925781
0.1107	0.0777247619628906
0.1108	0.0948457336425781
0.1109	0.112235870361328
0.111	0.129847869873047
0.1111	0.147462310791016
0.1112	0.164999542236328
0.1113	0.182222442626953
0.1114	0.199228057861328
0.1115	0.215473785400391
0.1116	0.230732879638672
0.1117	0.245006256103516
0.1118	0.258068389892578
0.1119	0.269690093994141
0.112	0.279740447998047
0.1121	0.287848663330078
0.1122	0.294303741455078
0.1123	0.298665924072266
0.1124	0.301108856201172
0.1125	0.301321563720703
0.1126	0.299471588134766
0.1127	0.295699310302734
0.1128	0.289903106689453
0.1129	0.282265167236328
0.113	0.272826080322266
0.1131	0.261855926513672
0.1132	0.249764556884766
0.1133	0.236405792236328
0.1134	0.222185516357422
0.1135	0.207614593505859
0.1136	0.192628936767578
0.1137	0.177932281494141
0.1138	0.163300628662109
0.1139	0.149293060302734
0.114	0.136308746337891
0.1141	0.124618988037109
0.1142	0.114263763427734
0.1143	0.105373077392578
0.1144	0.0982188415527344
0.1145	0.0931443786621094
0.1146	0.0897300720214844
0.1147	0.0880751037597656
0.1148	0.0884498596191406
0.1149	0.0907661437988281
0.115	0.0949504089355468
0.1151	0.100731048583984
0.1152	0.108223419189453
0.1153	0.117231292724609
0.1154	0.127777557373047
0.1155	0.139425201416016
0.1156	0.151929779052734
0.1157	0.165722503662109
0.1158	0.179998321533203
0.1159	0.194520721435547
0.116	0.209416351318359
0.1161	0.224196319580078
0.1162	0.238762054443359
0.1163	0.253018035888672
0.1164	0.266672210693359
0.1165	0.279472808837891
0.1166	0.291393585205078
0.1167	0.302364959716797
0.1168	0.311909027099609
0.1169	0.320033416748047
0.117	0.326769561767578
0.1171	0.331832122802734
0.1172	0.335261993408203
0.1173	0.336804962158203
0.1174	0.336357574462891
0.1175	0.334352569580078
0.1176	0.330471954345703
0.1177	0.324644317626953
0.1178	0.317183685302734
0.1179	0.308019866943359
0.118	0.297423248291016
0.1181	0.285402069091797
0.1182	0.272100982666016
0.1183	0.257958221435547
0.1184	0.243201446533203
0.1185	0.227871551513672
0.1186	0.212142181396484
0.1187	0.196616973876953
0.1188	0.181539764404297
0.1189	0.166929473876953
0.119	0.153211212158203
0.1191	0.140550994873047
0.1192	0.129293365478516
0.1193	0.119703216552734
0.1194	0.111481170654297
0.1195	0.105964813232422
0.1196	0.101431427001953
0.1197	0.0994306945800781
0.1198	0.100044708251953
0.1199	0.103962860107422
0.12	0.111107940673828
0.1201	0.122763519287109
0.1202	0.137897796630859
0.1203	0.156156158447266
0.1204	0.176713104248047
0.1205	0.197857513427734
0.1206	0.219752349853516
0.1207	0.239990997314453
0.1208	0.259629058837891
0.1209	0.278728485107422
0.121	0.296793670654297
0.1211	0.315251922607422
0.1212	0.333404998779297
0.1213	0.350641632080078
0.1214	0.367431182861328
0.1215	0.382567901611328
0.1216	0.393821258544922
0.1217	0.403683929443359
0.1218	0.408290863037109
0.1219	0.406551055908203
0.122	0.398528594970703
0.1221	0.382046966552734
0.1222	0.359171295166016
0.1223	0.330876007080078
0.1224	0.298891754150391
0.1225	0.265399627685547
0.1226	0.232697906494141
0.1227	0.202338714599609
0.1228	0.175674591064453
0.1229	0.152967681884766
0.123	0.134893035888672
0.1231	0.120955963134766
0.1232	0.110779266357422
0.1233	0.103413238525391
0.1234	0.0979689025878906
0.1235	0.0937504577636719
0.1236	0.0900227355957031
0.1237	0.0861164855957031
0.1238	0.0812095642089844
0.1239	0.0753639221191406
0.124	0.0683103942871094
0.1241	0.0601652526855469
0.1242	0.0506144714355469
0.1243	0.0400724792480469
0.1244	0.0284437561035156
0.1245	0.0173667907714844
0.1246	0.00478042602539064
0.1247	-0.00743148803710936
0.1248	-0.0188554382324219
0.1249	-0.0284736633300781
0.125	-0.0363478088378906
0.1251	-0.0409721374511719
0.1252	-0.0433946228027344
0.1253	-0.0438197326660156
0.1254	-0.0424366760253906
0.1255	-0.0413325500488281
0.1256	-0.0401258850097656
0.1257	-0.0404869079589844
0.1258	-0.0416065979003906
0.1259	-0.0432124328613281
0.126	-0.0457069396972656
0.1261	-0.0473344421386719
0.1262	-0.0485173034667969
0.1263	-0.0497550964355469
0.1264	-0.0509278869628906
0.1265	-0.0523948669433594
0.1266	-0.0559819030761719
0.1267	-0.0597377014160156
0.1268	-0.0670899963378906
0.1269	-0.0789460754394531
0.127	-0.0951063537597656
0.1271	-0.117403717041016
0.1272	-0.144158477783203
0.1273	-0.174327850341797
0.1274	-0.205683135986328
0.1275	-0.235867462158203
0.1276	-0.262851104736328
0.1277	-0.285395965576172
0.1278	-0.302166595458984
0.1279	-0.312325286865234
0.128	-0.315899200439453
0.1281	-0.313437347412109
0.1282	-0.305599212646484
0.1283	-0.293060760498047
0.1284	-0.277013702392578
0.1285	-0.258513336181641
0.1286	-0.238564300537109
0.1287	-0.217627716064453
0.1288	-0.196590728759766
0.1289	-0.175932159423828
0.129	-0.155767364501953
0.1291	-0.136814117431641
0.1292	-0.118414459228516
0.1293	-0.100876007080078
0.1294	-0.0845930480957031
0.1295	-0.0678096008300781
0.1296	-0.0526936340332031
0.1297	-0.0368678283691406
0.1298	-0.0206828308105469
0.1299	-0.0029322814941406
0.13	0.0164637756347656
0.1301	0.0385173034667969
0.1302	0.0630659484863281
0.1303	0.0890937805175781
0.1304	0.115960540771484
0.1305	0.142723236083984
0.1306	0.168945465087891
0.1307	0.193248443603516
0.1308	0.215983428955078
0.1309	0.237607879638672
0.131	0.257861785888672
0.1311	0.277865142822266
0.1312	0.296880950927734
0.1313	0.314809112548828
0.1314	0.331755523681641
0.1315	0.346986541748047
0.1316	0.358415374755859
0.1317	0.367831268310547
0.1318	0.372160797119141
0.1319	0.370036163330078
0.132	0.361570587158203
0.1321	0.344785308837891
0.1322	0.321456451416016
0.1323	0.293013458251953
0.1324	0.260901336669922
0.1325	0.227469329833984
0.1326	0.194845733642578
0.1327	0.164912567138672
0.1328	0.138802032470703
0.1329	0.117156219482422
0.133	0.100422210693359
0.1331	0.0881608581542969
0.1332	0.0800749206542969
0.1333	0.0749781799316406
0.1334	0.0719212341308594
0.1335	0.0706999206542969
0.1336	0.0702149963378906
0.1337	0.0700315856933594
0.1338	0.0693815612792969
0.1339	0.0681748962402344
0.134	0.0664649963378906
0.1341	0.0637489318847656
0.1342	0.0603138732910156
0.1343	0.0561317443847656
0.1344	0.0512843322753906
0.1345	0.0463719177246094
0.1346	0.0412806701660156
0.1347	0.0359742736816406
0.1348	0.0308573913574219
0.1349	0.0259300231933594
0.135	0.0214662170410156
0.1351	0.0169590759277344
0.1352	0.0127449035644531
0.1353	0.00874465942382813
0.1354	0.00489028930664065
0.1355	0.000913848876953116
0.1356	-0.00343490600585938
0.1357	-0.00756240844726563
0.1358	-0.0119252014160156
0.1359	-0.0168482971191407
0.136	-0.0220631408691406
0.1361	-0.0277848815917969
0.1362	-0.0339299011230469
0.1363	-0.0403065490722656
0.1364	-0.0470530700683593
0.1365	-0.0543003845214844
0.1366	-0.0616581726074219
0.1367	-0.0691673278808594
0.1368	-0.0767649841308594
0.1369	-0.0844609069824219
0.137	-0.0918324279785156
0.1371	-0.0990440368652344
0.1372	-0.105869293212891
0.1373	-0.112481231689453
0.1374	-0.118521270751953
0.1375	-0.123754425048828
0.1376	-0.128523101806641
0.1377	-0.132655487060547
0.1378	-0.135906524658203
0.1379	-0.138481903076172
0.138	-0.140192413330078
0.1381	-0.140887298583984
0.1382	-0.140886993408203
0.1383	-0.139889678955078
0.1384	-0.137877044677734
0.1385	-0.134949188232422
0.1386	-0.131179656982422
0.1387	-0.126491546630859
0.1388	-0.120590362548828
0.1389	-0.113790740966797
0.139	-0.106063690185547
0.1391	-0.0973350524902344
0.1392	-0.0876277160644531
0.1393	-0.0770085144042969
0.1394	-0.0658186340332031
0.1395	-0.0526689147949219
0.1396	-0.0397227478027344
0.1397	-0.0253837585449219
0.1398	-0.00966690063476561
0.1399	0.00828506469726564
0.14	0.0281388854980469
0.1401	0.0511897277832031
0.1402	0.0767735290527344
0.1403	0.103730621337891
0.1404	0.131613311767578
0.1405	0.159256439208984
0.1406	0.186606597900391
0.1407	0.211667633056641
0.1408	0.235407562255859
0.1409	0.257693634033203
0.141	0.278326568603516
0.1411	0.298927154541016
0.1412	0.318686065673828
0.1413	0.337151641845703
0.1414	0.354727935791016
0.1415	0.370600433349609
0.1416	0.382513580322266
0.1417	0.392725372314453
0.1418	0.397819366455078
0.1419	0.396664276123047
0.142	0.389370574951172
0.1421	0.373659820556641
0.1422	0.351590423583984
0.1423	0.324434661865234
0.1424	0.293790130615234
0.1425	0.262046966552734
0.1426	0.231313629150391
0.1427	0.203238983154297
0.1428	0.179194488525391
0.1429	0.159726104736328
0.143	0.144921722412109
0.1431	0.134960784912109
0.1432	0.129188690185547
0.1433	0.126562957763672
0.1434	0.126525115966797
0.1435	0.127922210693359
0.1436	0.130504913330078
0.1437	0.133336334228516
0.1438	0.135767669677734
0.1439	0.137755279541016
0.144	0.139101104736328
0.1441	0.139837188720703
0.1442	0.139858856201172
0.1443	0.139272918701172
0.1444	0.138386077880859
0.1445	0.137470855712891
0.1446	0.136816558837891
0.1447	0.136263885498047
0.1448	0.136333465576172
0.1449	0.137226104736328
0.145	0.138946685791016
0.1451	0.141537933349609
0.1452	0.145141143798828
0.1453	0.149796600341797
0.1454	0.155592193603516
0.1455	0.162295074462891
0.1456	0.169649505615234
0.1457	0.178029937744141
0.1458	0.187004241943359
0.1459	0.196710968017578
0.146	0.206634368896484
0.1461	0.216902313232422
0.1462	0.227485809326172
0.1463	0.238090362548828
0.1464	0.248288116455078
0.1465	0.258000640869141
0.1466	0.267391815185547
0.1467	0.275891571044922
0.1468	0.283405609130859
0.1469	0.289756011962891
0.147	0.294574737548828
0.1471	0.298192291259766
0.1472	0.300204925537109
0.1473	0.300047454833984
0.1474	0.298123321533203
0.1475	0.294317474365234
0.1476	0.288629302978516
0.1477	0.280774078369141
0.1478	0.270740509033203
0.1479	0.258885955810547
0.148	0.245229034423828
0.1481	0.229703216552734
0.1482	0.212502593994141
0.1483	0.193802337646484
0.1484	0.174084625244141
0.1485	0.153188323974609
0.1486	0.131421051025391
0.1487	0.109333953857422
0.1488	0.0872856140136719
0.1489	0.0651292419433594
0.149	0.0431227111816406
0.1491	0.0211671447753906
0.1492	0.000135345458984359
0.1493	-0.0203022766113281
0.1494	-0.0396330261230469
0.1495	-0.0580027770996094
0.1496	-0.0751930236816406
0.1497	-0.0909321594238281
0.1498	-0.105426177978516
0.1499	-0.118552703857422
0.15	-0.130547332763672
0.1501	-0.141093597412109
0.1502	-0.150123748779297
0.1503	-0.158078155517578
0.1504	-0.165149078369141
0.1505	-0.170925140380859
0.1506	-0.175698394775391
0.1507	-0.179587249755859
0.1508	-0.182810516357422
0.1509	-0.185283355712891
0.151	-0.186938323974609
0.1511	-0.188138580322266
0.1512	-0.188815155029297
0.1513	-0.189328155517578
0.1514	-0.189127044677734
0.1515	-0.188662261962891
0.1516	-0.188189239501953
0.1517	-0.187304840087891
0.1518	-0.186324920654297
0.1519	-0.185109710693359
0.152	-0.183707122802734
0.1521	-0.182350311279297
0.1522	-0.180721282958984
0.1523	-0.179021148681641
0.1524	-0.177053070068359
0.1525	-0.175044708251953
0.1526	-0.172883758544922
0.1527	-0.170537872314453
0.1528	-0.167814483642578
0.1529	-0.164991607666016
0.153	-0.161990203857422
0.1531	-0.158796234130859
0.1532	-0.155084686279297
0.1533	-0.151264801025391
0.1534	-0.147099456787109
0.1535	-0.142492523193359
0.1536	-0.137661590576172
0.1537	-0.132119598388672
0.1538	-0.126309661865234
0.1539	-0.120105133056641
0.154	-0.113278045654297
0.1541	-0.105956878662109
0.1542	-0.0978468322753906
0.1543	-0.0895549011230469
0.1544	-0.0811830139160156
0.1545	-0.0704594421386719
0.1546	-0.0605735778808594
0.1547	-0.0494233703613281
0.1548	-0.0370680236816406
0.1549	-0.0224302673339844
0.155	-0.0054652404785156
0.1551	0.0145506286621094
0.1552	0.0372023010253906
0.1553	0.0617982482910156
0.1554	0.0881254577636719
0.1555	0.114376983642578
0.1556	0.140078887939453
0.1557	0.164498443603516
0.1558	0.188031463623047
0.1559	0.211057281494141
0.156	0.232941131591797
0.1561	0.255150299072266
0.1562	0.277220306396484
0.1563	0.298676910400391
0.1564	0.319449615478516
0.1565	0.338819427490234
0.1566	0.354997711181641
0.1567	0.369373626708984
0.1568	0.379149322509766
0.1569	0.382134246826172
0.157	0.379086456298828
0.1571	0.367881927490234
0.1572	0.350069427490234
0.1573	0.326704559326172
0.1574	0.299406585693359
0.1575	0.271028900146484
0.1576	0.243240509033203
0.1577	0.217837677001953
0.1578	0.195981597900391
0.1579	0.178154449462891
0.158	0.165352020263672
0.1581	0.156708526611328
0.1582	0.151973724365234
0.1583	0.150359954833984
0.1584	0.151093597412109
0.1585	0.153518218994141
0.1586	0.156632537841797
0.1587	0.159974822998047
0.1588	0.163424530029297
0.1589	0.166220855712891
0.159	0.168508758544922
0.1591	0.169859161376953
0.1592	0.170729827880859
0.1593	0.171220245361328
0.1594	0.171011199951172
0.1595	0.171883697509766
0.1596	0.171492462158203
0.1597	0.172487030029297
0.1598	0.174496917724609
0.1599	0.178704681396484
0.16	0.185079193115234
0.1601	0.195015411376953
0.1602	0.207907562255859
0.1603	0.222926788330078
0.1604	0.239735565185547
0.1605	0.257214202880859
0.1606	0.274774322509766
0.1607	0.290897369384766
0.1608	0.306407928466797
0.1609	0.321434783935547
0.161	0.335592498779297
0.1611	0.350564422607422
0.1612	0.365370025634766
0.1613	0.379721221923828
0.1614	0.393454132080078
0.1615	0.406555328369141
0.1616	0.416566925048828
0.1617	0.424857940673828
0.1618	0.428604278564453
0.1619	0.426437530517578
0.162	0.418475799560547
0.1621	0.402236175537109
0.1622	0.379610137939453
0.1623	0.351770477294922
0.1624	0.320688934326172
0.1625	0.287972869873047
0.1626	0.256124114990234
0.1627	0.226569671630859
0.1628	0.200511627197266
0.1629	0.178760833740234
0.163	0.161253814697266
0.1631	0.148001556396484
0.1632	0.138537445068359
0.1633	0.131808319091797
0.1634	0.127140655517578
0.1635	0.123622283935547
0.1636	0.120819549560547
0.1637	0.118091278076172
0.1638	0.114888458251953
0.1639	0.110990142822266
0.164	0.106291046142578
0.1641	0.101108245849609
0.1642	0.0953034973144531
0.1643	0.0889546203613281
0.1644	0.0826097106933594
0.1645	0.0764277648925781
0.1646	0.0708525085449219
0.1647	0.0657679748535156
0.1648	0.0618223571777344
0.1649	0.0592469787597656
0.165	0.0581614685058593
0.1651	0.0585032653808594
0.1652	0.0606916809082031
0.1653	0.0642829895019531
0.1654	0.0697084045410156
0.1655	0.0767591857910156
0.1656	0.0852488708496094
0.1657	0.0950212097167969
0.1658	0.105839385986328
0.1659	0.117984466552734
0.166	0.130661163330078
0.1661	0.144178619384766
0.1662	0.158352813720703
0.1663	0.172772064208984
0.1664	0.187253875732422
0.1665	0.201062774658203
0.1666	0.214786529541016
0.1667	0.227687530517578
0.1668	0.239624176025391
0.1669	0.250466461181641
0.167	0.259938507080078
0.1671	0.267736663818359
0.1672	0.274248199462891
0.1673	0.278672637939453
0.1674	0.281111907958984
0.1675	0.281684417724609
0.1676	0.280295562744141
0.1677	0.276866607666016
0.1678	0.271387176513672
0.1679	0.264032745361328
0.168	0.254986724853516
0.1681	0.244178924560547
0.1682	0.231988677978516
0.1683	0.218319549560547
0.1684	0.203881072998047
0.1685	0.188502655029297
0.1686	0.172617950439453
0.1687	0.156486968994141
0.1688	0.140287017822266
0.1689	0.124372406005859
0.169	0.108969879150391
0.1691	0.0942115783691406
0.1692	0.0806098937988281
0.1693	0.0676258850097656
0.1694	0.0555476379394531
0.1695	0.0443766784667969
0.1696	0.0344126892089844
0.1697	0.0255909729003906
0.1698	0.0177601623535156
0.1699	0.0109797668457031
0.17	0.0049263000488281
0.1701	-0.000495758056640649
0.1702	-0.00487564086914061
0.1703	-0.00910537719726562
0.1704	-0.0130281066894531
0.1705	-0.0167442321777344
0.1706	-0.0203965759277344
0.1707	-0.0242835998535156
0.1708	-0.0283589172363281
0.1709	-0.0329502868652344
0.171	-0.0378382873535156
0.1711	-0.0431513977050781
0.1712	-0.0488768005371094
0.1713	-0.0555650329589844
0.1714	-0.0622880554199219
0.1715	-0.0696781921386719
0.1716	-0.0775038146972656
0.1717	-0.0854093933105469
0.1718	-0.0938914489746094
0.1719	-0.102143096923828
0.172	-0.110377044677734
0.1721	-0.118873748779297
0.1722	-0.126941375732422
0.1723	-0.134555511474609
0.1724	-0.141831207275391
0.1725	-0.148527984619141
0.1726	-0.154813385009766
0.1727	-0.160314483642578
0.1728	-0.164967498779297
0.1729	-0.168807830810547
0.173	-0.171891937255859
0.1731	-0.174277801513672
0.1732	-0.175186920166016
0.1733	-0.175574493408203
0.1734	-0.174962310791016
0.1735	-0.173496856689453
0.1736	-0.171216888427734
0.1737	-0.167807769775391
0.1738	-0.163776397705078
0.1739	-0.159088592529297
0.174	-0.153729705810547
0.1741	-0.147586517333984
0.1742	-0.140892486572266
0.1743	-0.133990936279297
0.1744	-0.127150115966797
0.1745	-0.118512420654297
0.1746	-0.111233062744141
0.1747	-0.103200836181641
0.1748	-0.0946873474121094
0.1749	-0.0850276184082031
0.175	-0.0737953186035156
0.1751	-0.0608699035644531
0.1752	-0.0464006042480469
0.1753	-0.0312809753417969
0.1754	-0.0160893249511719
0.1755	-0.00189498901367186
0.1756	0.0103593444824219
0.1757	0.0195875549316406
0.1758	0.0266386413574219
0.1759	0.0317973327636719
0.176	0.0343418884277344
0.1761	0.0364265441894531
0.1762	0.0374632263183594
0.1763	0.0372636413574219
0.1764	0.0359593200683594
0.1765	0.0331742858886719
0.1766	0.0273533630371094
0.1767	0.0202729797363281
0.1768	0.00917190551757813
0.1769	-0.00752548217773436
0.177	-0.0287092590332031
0.1771	-0.0569438171386719
0.1772	-0.0894593811035156
0.1773	-0.125541229248047
0.1774	-0.163308868408203
0.1775	-0.199843902587891
0.1776	-0.233130035400391
0.1777	-0.261658172607422
0.1778	-0.283991546630859
0.1779	-0.299828948974609
0.178	-0.308527374267578
0.1781	-0.310717620849609
0.1782	-0.307248992919922
0.1783	-0.298740386962891
0.1784	-0.286479034423828
0.1785	-0.271308746337891
0.1786	-0.254157562255859
0.1787	-0.236286468505859
0.1788	-0.217738800048828
0.1789	-0.199676971435547
0.179	-0.182320709228516
0.1791	-0.166015167236328
0.1792	-0.150822906494141
0.1793	-0.136670074462891
0.1794	-0.123881988525391
0.1795	-0.112348480224609
0.1796	-0.101882781982422
0.1797	-0.0924845886230469
0.1798	-0.0839729309082031
0.1799	-0.0764164733886719
0.18	-0.0700260925292969
0.1801	-0.0643724060058594
0.1802	-0.0594877624511719
0.1803	-0.0558616638183594
0.1804	-0.0531156921386719
0.1805	-0.0514561462402344
0.1806	-0.0507582092285156
0.1807	-0.0509809875488281
0.1808	-0.0524562072753906
0.1809	-0.0550856018066406
0.181	-0.0587556457519531
0.1811	-0.0630802917480469
0.1812	-0.0685908508300781
0.1813	-0.0750205993652344
0.1814	-0.0821318054199219
0.1815	-0.0898997497558594
0.1816	-0.0981523132324219
0.1817	-0.106818695068359
0.1818	-0.115980377197266
0.1819	-0.124926605224609
0.182	-0.134018707275391
0.1821	-0.143042755126953
0.1822	-0.151877288818359
0.1823	-0.160313873291016
0.1824	-0.168311614990234
0.1825	-0.175885467529297
0.1826	-0.182892913818359
0.1827	-0.189463958740234
0.1828	-0.195365753173828
0.1829	-0.200549468994141
0.183	-0.205327606201172
0.1831	-0.209370880126953
0.1832	-0.212663116455078
0.1833	-0.215472564697266
0.1834	-0.217503204345703
0.1835	-0.219159698486328
0.1836	-0.220225677490234
0.1837	-0.220433502197266
0.1838	-0.220082855224609
0.1839	-0.219290008544922
0.184	-0.217894744873047
0.1841	-0.215918426513672
0.1842	-0.213303985595703
0.1843	-0.210326995849609
0.1844	-0.206902618408203
0.1845	-0.202979278564453
0.1846	-0.198568267822266
0.1847	-0.194069976806641
0.1848	-0.189283294677734
0.1849	-0.184277191162109
0.185	-0.179194183349609
0.1851	-0.174158782958984
0.1852	-0.169120635986328
0.1853	-0.164470977783203
0.1854	-0.160042877197266
0.1855	-0.155737762451172
0.1856	-0.152161712646484
0.1857	-0.149048919677734
0.1858	-0.146497955322266
0.1859	-0.144445343017578
0.186	-0.143213348388672
0.1861	-0.142750701904297
0.1862	-0.142823638916016
0.1863	-0.143618011474609
0.1864	-0.144962005615234
0.1865	-0.147095489501953
0.1866	-0.149702301025391
0.1867	-0.152697906494141
0.1868	-0.156160430908203
0.1869	-0.159902801513672
0.187	-0.163931732177734
0.1871	-0.168126678466797
0.1872	-0.172045135498047
0.1873	-0.176169586181641
0.1874	-0.180014190673828
0.1875	-0.183752288818359
0.1876	-0.186864776611328
0.1877	-0.189627838134766
0.1878	-0.192038116455078
0.1879	-0.193791961669922
0.188	-0.194939727783203
0.1881	-0.195361175537109
0.1882	-0.194935760498047
0.1883	-0.194283905029297
0.1884	-0.192361297607422
0.1885	-0.189919281005859
0.1886	-0.186805572509766
0.1887	-0.182737274169922
0.1888	-0.178212738037109
0.1889	-0.172916412353516
0.189	-0.166789703369141
0.1891	-0.160484161376953
0.1892	-0.153380279541016
0.1893	-0.146016998291016
0.1894	-0.138723297119141
0.1895	-0.129825897216797
0.1896	-0.122412567138672
0.1897	-0.114084014892578
0.1898	-0.105393524169922
0.1899	-0.0954969787597656
0.19	-0.0844822692871094
0.1901	-0.0716471862792969
0.1902	-0.0569502258300781
0.1903	-0.0419163513183594
0.1904	-0.0269349670410156
0.1905	-0.0128422546386719
0.1906	-0.000723114013671866
0.1907	0.00861526489257813
0.1908	0.0155299377441406
0.1909	0.0205445861816406
0.191	0.0234425354003907
0.1911	0.0258732604980469
0.1912	0.0274644470214844
0.1913	0.0277503967285156
0.1914	0.0271846008300781
0.1915	0.0258061218261719
0.1916	0.0216346740722656
0.1917	0.0162229919433594
0.1918	0.00694717407226564
0.1919	-0.00715286254882813
0.192	-0.0254747009277344
0.1921	-0.0504454040527344
0.1922	-0.0797279357910156
0.1923	-0.112043304443359
0.1924	-0.145474395751953
0.1925	-0.177541351318359
0.1926	-0.206398773193359
0.1927	-0.230036468505859
0.1928	-0.246939544677734
0.1929	-0.257075653076172
0.193	-0.260014495849609
0.1931	-0.256400604248047
0.1932	-0.246144866943359
0.1933	-0.231134490966797
0.1934	-0.211886749267578
0.1935	-0.189518890380859
0.1936	-0.165130157470703
0.1937	-0.139337921142578
0.1938	-0.112962493896484
0.1939	-0.0867921447753906
0.194	-0.0610169982910156
0.1941	-0.0358195495605469
0.1942	-0.0115812683105469
0.1943	0.0119502258300781
0.1944	0.0340608215332031
0.1945	0.0566517639160156
0.1946	0.0773323059082031
0.1947	0.0981697082519531
0.1948	0.118786163330078
0.1949	0.140138702392578
0.195	0.163262786865234
0.1951	0.188505096435547
0.1952	0.215467681884766
0.1953	0.243404693603516
0.1954	0.271705780029297
0.1955	0.299896392822266
0.1956	0.326142730712891
0.1957	0.349986724853516
0.1958	0.371880340576172
0.1959	0.392234344482422
0.196	0.410310516357422
0.1961	0.427871246337891
0.1962	0.444434967041016
0.1963	0.459662933349609
0.1964	0.473161163330078
0.1965	0.485030059814453
0.1966	0.493265838623047
0.1967	0.499053192138672
0.1968	0.500152435302734
0.1969	0.494396820068359
0.197	0.482566070556641
0.1971	0.462620086669922
0.1972	0.436448211669922
0.1973	0.404996185302734
0.1974	0.369945220947266
0.1975	0.334134674072266
0.1976	0.299680938720703
0.1977	0.267890167236328
0.1978	0.240411834716797
0.1979	0.217667694091797
0.198	0.200323333740234
0.1981	0.187937469482422
0.1982	0.180144805908203
0.1983	0.176094512939453
0.1984	0.174971466064453
0.1985	0.176330413818359
0.1986	0.179030609130859
0.1987	0.182535858154297
0.1988	0.186491851806641
0.1989	0.190537261962891
0.199	0.194492645263672
0.1991	0.198155975341797
0.1992	0.201715545654297
0.1993	0.205408477783203
0.1994	0.208660736083984
0.1995	0.213571014404297
0.1996	0.217184600830078
0.1997	0.222582550048828
0.1998	0.229195404052734
[truncated: 10,751 more rows]
