# Supplementary material for: Implementation of an Open-Source Multiplexing Ion Gate Control for High Kinetic Energy Ion Mobility Spectrometry (HiKE-IMS)
Source: J Am Soc Mass Spectrom. 2023 Jun 5;34(7):1283–94. doi: 10.1021/jasms.3c00013 (PMC10326917; doi:10.1021/jasms.3c00013)
Supplement: Supplementary file 1 — js3c00013_si_001.zip [file js3c00013_si_001.zip › js3c00013_si_001/Code/Cinnemaldehyde/B8O5L10IHTb2022-08-16cinRR50DR80.csv]

Time	Inten
0	0.000139160156249998
0.0001	0.000126647949218758
0.0002	2.6855468750012e-05
0.0003	0.000115966796875014
0.0004	6.37817382812683e-05
0.0005	0.000190429687500007
0.0006	1.80053710937631e-05
0.0007	0.000109558105468746
0.0008	0.000173645019531263
0.0009	-2.10571289062291e-05
0.001	1.28173828125048e-05
0.0011	0.000163574218750009
0.0012	-6.10351562488169e-07
0.0013	7.84301757812437e-05
0.0014	-2.44140625000038e-06
0.0015	-1.06811523437247e-05
0.0016	0.000114746093750009
0.0017	-4.57763671874757e-06
0.0018	6.53076171875013e-05
0.0019	-8.66699218750018e-05
0.002	-2.04467773437609e-05
0.0021	0.000206909179687506
0.0022	-0.000207214355468724
0.0023	-2.44140625000645e-06
0.0024	-0.000138854980468742
0.0025	-5.46264648437628e-05
0.0026	-0.000115966796875003
0.0027	-0.000169067382812474
0.0028	-6.83593749999847e-05
0.0029	-0.000176086425781238
0.003	-8.85009765624863e-05
0.0031	-0.000172729492187487
0.0032	-0.00026916503906251
0.0033	-0.000231933593749981
0.0034	-0.000202331542968745
0.0035	-0.000101928710937485
0.0036	-0.000124816894531241
0.0037	-0.00013061523437499
0.0038	-4.57763671871982e-06
0.0039	1.95312500000074e-05
0.004	-3.23486328124931e-05
0.0041	0.000106506347656252
0.0042	-8.54492187499483e-06
0.0043	-5.98144531249985e-05
0.0044	-1.22070312499022e-06
0.0045	-4.21142578124947e-05
0.0046	0.00025146484375003
0.0047	0.000308532714843765
0.0048	0.00121917724609375
0.0049	0.00371795654296877
0.005	0.00777557373046875
0.0051	0.0145602416992188
0.0052	0.0228274536132813
0.0053	0.0326678466796875
0.0054	0.0433377075195313
0.0055	0.0529812622070313
0.0056	0.063411865234375
0.0057	0.0704476928710938
0.0058	0.0764431762695312
0.0059	0.0819134521484375
0.006	0.0859085083007812
0.0061	0.0905508422851563
0.0062	0.0947259521484375
0.0063	0.0987957763671875
0.0064	0.102619934082031
0.0065	0.106534729003906
0.0066	0.10592529296875
0.0067	0.106114196777344
0.0068	0.101984252929688
0.0069	0.0929116821289063
0.007	0.0788284301757813
0.0071	0.0585076904296875
0.0072	0.0329360961914063
0.0073	0.00410095214843752
0.0074	-0.0263897705078125
0.0075	-0.0564657592773437
0.0076	-0.0838375854492187
0.0077	-0.106702575683594
0.0078	-0.124459838867187
0.0079	-0.135796813964844
0.008	-0.140980834960937
0.0081	-0.14090087890625
0.0082	-0.136134033203125
0.0083	-0.127628173828125
0.0084	-0.116125793457031
0.0085	-0.102931518554687
0.0086	-0.088458251953125
0.0087	-0.07390380859375
0.0088	-0.0600979614257812
0.0089	-0.0471823120117187
0.009	-0.03570068359375
0.0091	-0.0256756591796875
0.0092	-0.0175970458984375
0.0093	-0.0110696411132812
0.0094	-0.00596588134765625
0.0095	-0.00192962646484376
0.0096	0.00076171875000001
0.0097	0.00237030029296877
0.0098	0.00418975830078124
0.0099	0.00705169677734375
0.01	0.0109115600585938
0.0101	0.0172695922851562
0.0102	0.02512939453125
0.0103	0.0343807983398438
0.0104	0.04480224609375
0.0105	0.0537063598632813
0.0106	0.0635885620117188
0.0107	0.0705950927734375
0.0108	0.0763784790039063
0.0109	0.081566162109375
0.011	0.085540771484375
0.0111	0.0900619506835938
0.0112	0.0945083618164063
0.0113	0.098543701171875
0.0114	0.102195434570313
0.0115	0.106175231933594
0.0116	0.105837707519531
0.0117	0.106138000488281
0.0118	0.101956176757813
0.0119	0.0930191040039063
0.012	0.0790280151367188
0.0121	0.0587789916992187
0.0122	0.0332809448242188
0.0123	0.00436981201171874
0.0124	-0.0262261962890625
0.0125	-0.0561312866210937
0.0126	-0.0835150146484375
0.0127	-0.106509399414062
0.0128	-0.124324035644531
0.0129	-0.13575439453125
0.013	-0.14086669921875
0.0131	-0.140920104980469
0.0132	-0.136212158203125
0.0133	-0.127576599121094
0.0134	-0.116286010742187
0.0135	-0.10284912109375
0.0136	-0.088536376953125
0.0137	-0.0739825439453125
0.0138	-0.0600418090820312
0.0139	-0.04714599609375
0.014	-0.0357809448242188
0.0141	-0.02582763671875
0.0142	-0.017708740234375
0.0143	-0.0110943603515625
0.0144	-0.00585296630859374
0.0145	-0.00212341308593751
0.0146	0.000501098632812494
0.0147	0.00236022949218751
0.0148	0.00415863037109377
0.0149	0.00700897216796875
0.015	0.01100341796875
0.0151	0.0172784423828125
0.0152	0.0251641845703125
0.0153	0.0343771362304688
0.0154	0.0447125244140625
0.0155	0.0537503051757813
0.0156	0.0637646484375
0.0157	0.0706008911132812
0.0158	0.0764425659179688
0.0159	0.0815988159179688
0.016	0.0856472778320312
0.0161	0.0901443481445313
0.0162	0.0945538330078125
0.0163	0.0986373901367187
0.0164	0.102186279296875
0.0165	0.106377868652344
0.0166	0.105855102539063
0.0167	0.105980224609375
0.0168	0.102013549804688
0.0169	0.0928421020507813
0.017	0.0790090942382813
0.0171	0.0585507202148438
0.0172	0.0330917358398438
0.0173	0.00431091308593752
0.0174	-0.0262777709960937
0.0175	-0.0561172485351562
0.0176	-0.0836044311523437
0.0177	-0.106546630859375
0.0178	-0.124215087890625
0.0179	-0.135732727050781
0.018	-0.14103271484375
0.0181	-0.140873107910156
0.0182	-0.136201782226562
0.0183	-0.1275830078125
0.0184	-0.116222839355469
0.0185	-0.102919921875
0.0186	-0.08852294921875
0.0187	-0.073973388671875
0.0188	-0.0600027465820312
0.0189	-0.04725830078125
0.019	-0.0357492065429688
0.0191	-0.0257473754882812
0.0192	-0.0177008056640625
0.0193	-0.0110494995117187
0.0194	-0.00612457275390625
0.0195	-0.00206695556640626
0.0196	0.000655517578125012
0.0197	0.00222839355468752
0.0198	0.00422821044921876
0.0199	0.00715637207031252
0.02	0.0110299682617187
0.0201	0.0173104858398438
0.0202	0.0252334594726563
0.0203	0.0346719360351562
0.0204	0.0448159790039062
0.0205	0.0541439819335938
0.0206	0.063798828125
0.0207	0.070777587890625
0.0208	0.0766549682617188
0.0209	0.0816964721679687
0.021	0.085723876953125
0.0211	0.0901348876953125
0.0212	0.0944125366210938
0.0213	0.09859375
0.0214	0.102152709960938
0.0215	0.105981140136719
0.0216	0.10570556640625
0.0217	0.105885314941406
0.0218	0.101795654296875
0.0219	0.09267578125
0.022	0.0788040161132813
0.0221	0.0585342407226563
0.0222	0.0329833984375
0.0223	0.00427856445312499
0.0224	-0.0263116455078125
0.0225	-0.0561538696289062
0.0226	-0.0836196899414062
0.0227	-0.106566772460937
0.0228	-0.12415771484375
0.0229	-0.135632629394531
0.023	-0.140787353515625
0.0231	-0.14067626953125
0.0232	-0.136073608398438
0.0233	-0.127460632324219
0.0234	-0.115934448242187
0.0235	-0.102692260742187
0.0236	-0.088345947265625
0.0237	-0.0739047241210937
0.0238	-0.05972412109375
0.0239	-0.04697998046875
0.024	-0.0355551147460937
0.0241	-0.0256378173828125
0.0242	-0.0175006103515625
0.0243	-0.0108895874023437
0.0244	-0.00593811035156249
0.0245	-0.00192810058593749
0.0246	0.000710144042968761
0.0247	0.00243743896484376
0.0248	0.0043182373046875
0.0249	0.00703948974609374
0.025	0.0110073852539063
0.0251	0.0173117065429688
0.0252	0.0251708984375
0.0253	0.0343209838867188
0.0254	0.044705810546875
0.0255	0.0538320922851563
0.0256	0.0637841796875
0.0257	0.07051513671875
0.0258	0.0762771606445313
0.0259	0.0815390014648438
0.026	0.08552001953125
0.0261	0.09002197265625
0.0262	0.0941854858398438
0.0263	0.0983868408203125
0.0264	0.102186889648438
0.0265	0.106011352539063
0.0266	0.105768432617188
0.0267	0.105993957519531
0.0268	0.10205078125
0.0269	0.0930267333984375
0.027	0.079132080078125
0.0271	0.0588058471679688
0.0272	0.033387451171875
0.0273	0.00460144042968751
0.0274	-0.025887451171875
0.0275	-0.055966796875
0.0276	-0.0832681274414062
0.0277	-0.106172485351562
0.0278	-0.1239404296875
0.0279	-0.135297241210938
0.028	-0.140624389648437
0.0281	-0.140610961914062
0.0282	-0.1360009765625
0.0283	-0.127343139648438
0.0284	-0.116041870117187
0.0285	-0.102838745117187
0.0286	-0.0884429931640625
0.0287	-0.0739834594726562
0.0288	-0.0602120971679688
0.0289	-0.0471353149414062
0.029	-0.035758056640625
0.0291	-0.0257199096679688
0.0292	-0.017705078125
0.0293	-0.0111453247070313
0.0294	-0.00607238769531249
0.0295	-0.001907958984375
0.0296	0.000700988769531249
0.0297	0.00245666503906251
0.0298	0.00419647216796874
0.0299	0.0071783447265625
0.03	0.01108642578125
0.0301	0.017296142578125
0.0302	0.0252523803710937
0.0303	0.0344403076171875
0.0304	0.0449557495117187
0.0305	0.053819580078125
0.0306	0.063670654296875
0.0307	0.070570068359375
0.0308	0.0764047241210938
0.0309	0.0817135620117188
0.031	0.0855389404296875
0.0311	0.09010986328125
0.0312	0.0944601440429688
0.0313	0.098682861328125
0.0314	0.102356262207031
0.0315	0.106278076171875
0.0316	0.105928649902344
0.0317	0.106195678710938
0.0318	0.102084045410156
0.0319	0.093050537109375
0.032	0.07908935546875
0.0321	0.058839111328125
0.0322	0.0334027099609375
0.0323	0.00454864501953125
0.0324	-0.0261233520507812
0.0325	-0.0559613037109375
0.0326	-0.0832424926757812
0.0327	-0.106387634277344
0.0328	-0.124180297851562
0.0329	-0.1356103515625
0.033	-0.140782470703125
0.0331	-0.140677490234375
0.0332	-0.1360693359375
0.0333	-0.127509460449219
0.0334	-0.116065673828125
0.0335	-0.102800903320312
0.0336	-0.0885397338867187
0.0337	-0.0740203857421875
0.0338	-0.0600656127929688
0.0339	-0.0472317504882813
0.034	-0.035723876953125
0.0341	-0.0258050537109375
0.0342	-0.0177737426757812
0.0343	-0.0110751342773437
0.0344	-0.00610687255859374
0.0345	-0.00197692871093748
0.0346	0.000579833984375025
0.0347	0.00236114501953127
0.0348	0.00428497314453125
0.0349	0.00708587646484377
0.035	0.0108883666992188
0.0351	0.017296142578125
0.0352	0.0253121948242188
0.0353	0.03448486328125
0.0354	0.044813232421875
0.0355	0.0540036010742188
0.0356	0.0638284301757813
0.0357	0.0708087158203125
0.0358	0.0765521240234375
0.0359	0.081668701171875
0.036	0.0856878662109375
0.0361	0.0903216552734375
0.0362	0.094610595703125
0.0363	0.098668212890625
0.0364	0.102196044921875
0.0365	0.106150817871094
0.0366	0.105849914550781
0.0367	0.105817260742188
0.0368	0.101949157714844
0.0369	0.0928594970703125
0.037	0.0790438842773438
0.0371	0.0586837768554688
0.0372	0.03328369140625
0.0373	0.00462951660156251
0.0374	-0.0258343505859375
0.0375	-0.0557492065429687
0.0376	-0.083211669921875
0.0377	-0.1062841796875
0.0378	-0.123918762207031
0.0379	-0.135485534667969
0.038	-0.140736694335937
0.0381	-0.140753784179687
0.0382	-0.136087036132812
0.0383	-0.127532043457031
0.0384	-0.1161376953125
0.0385	-0.102894592285156
0.0386	-0.0885012817382812
0.0387	-0.0739620971679687
0.0388	-0.0599810791015625
0.0389	-0.0472463989257812
0.039	-0.0356594848632813
0.0391	-0.0256829833984375
0.0392	-0.0174267578125
0.0393	-0.0108432006835937
0.0394	-0.00580108642578124
0.0395	-0.00196197509765626
0.0396	0.000747070312499989
0.0397	0.00235900878906249
0.0398	0.0033734130859375
0.0399	0.00363006591796876
0.04	0.00374023437500001
0.0401	0.00332489013671876
0.0402	0.00276947021484375
0.0403	0.00227142333984376
0.0404	0.00169769287109374
0.0405	0.00122619628906251
0.0406	0.00065826416015625
0.0407	0.000412597656249999
0.0408	3.78417968749959e-05
0.0409	-0.000149841308593754
0.041	-0.00033264160156248
0.0411	-0.000298461914062495
0.0412	-0.000431823730468758
0.0413	-0.000389404296874993
0.0414	-0.000331420898437493
0.0415	-0.000434265136718734
0.0416	-0.000279541015625009
0.0417	-0.000200195312500004
0.0418	-0.000151672363281239
0.0419	-0.000242004394531256
0.042	-0.000172424316406241
0.0421	-1.37329101562583e-05
0.0422	-6.98852539062515e-05
0.0423	1.73950195312828e-05
0.0424	1.6479492187518e-05
0.0425	4.48608398437716e-05
0.0426	6.86645507812474e-05
0.0427	0.000123291015625008
0.0428	8.81958007812739e-05
0.0429	0.000129394531249996
0.043	0.000114135742187502
0.0431	0.000168457031249988
0.0432	3.32641601562354e-05
0.0433	-2.96020507812326e-05
0.0434	3.54003906250094e-05
0.0435	7.84301757812602e-05
0.0436	-3.29589843749839e-05
0.0437	2.83813476562728e-05
0.0438	8.20922851562569e-05
0.0439	2.53295898437565e-05
0.044	2.04467773437548e-05
0.0441	-2.19726562499661e-05
0.0442	-8.02612304687447e-05
0.0443	4.69970703124902e-05
0.0444	-8.72802734375039e-05
0.0445	0.000184631347656253
0.0446	0.00019042968750003
0.0447	0.000247192382812509
0.0448	0.00122924804687501
0.0449	0.00375213623046874
0.045	0.00764709472656251
0.0451	0.0142337036132812
0.0452	0.02276123046875
0.0453	0.0326034545898438
0.0454	0.0433987426757812
0.0455	0.0529925537109375
0.0456	0.06330810546875
0.0457	0.0704531860351563
0.0458	0.076507568359375
0.0459	0.0820181274414063
0.046	0.0859689331054688
0.0461	0.0905316162109375
0.0462	0.0948538208007812
0.0463	0.0989089965820313
0.0464	0.102689819335938
0.0465	0.106235961914062
0.0466	0.10619140625
0.0467	0.106291198730469
0.0468	0.102189331054688
0.0469	0.09308837890625
0.047	0.0792599487304688
0.0471	0.0588693237304687
0.0472	0.0335275268554688
0.0473	0.00457855224609375
0.0474	-0.02576171875
0.0475	-0.0557781982421875
0.0476	-0.0832513427734375
0.0477	-0.10619140625
0.0478	-0.124112854003906
0.0479	-0.135499267578125
0.048	-0.140914916992188
0.0481	-0.140850219726563
0.0482	-0.136142272949219
0.0483	-0.127549438476562
0.0484	-0.116230163574219
0.0485	-0.103000183105469
0.0486	-0.0885546875
0.0487	-0.0740933227539062
0.0488	-0.0602456665039062
0.0489	-0.0471829223632813
0.049	-0.035794677734375
0.0491	-0.0257406616210937
0.0492	-0.0177267456054687
0.0493	-0.0111688232421875
0.0494	-0.00600006103515623
0.0495	-0.00218872070312501
0.0496	0.000526428222656247
0.0497	0.00220977783203125
0.0498	0.00305328369140625
0.0499	0.00353332519531251
0.05	0.00341430664062499
0.0501	0.00319183349609375
0.0502	0.00271514892578124
0.0503	0.00213012695312501
0.0504	0.00166625976562501
0.0505	0.001103515625
0.0506	0.000601196289062486
0.0507	0.000285949707031272
0.0508	9.58251953124909e-05
0.0509	-0.000220031738281254
0.051	-0.000327148437499983
0.0511	-0.000429992675781252
0.0512	-0.000389709472656249
0.0513	-0.000313110351562482
0.0514	-0.000357055664062503
0.0515	-0.000312194824218734
0.0516	-0.000135498046874996
0.0517	-0.000146789550781254
0.0518	-0.000143127441406235
0.0519	-7.32421875000722e-06
0.052	-3.57055664062496e-05
0.0521	6.04248046875118e-05
0.0522	0.000170898437499992
0.0523	9.2163085937522e-05
0.0524	4.11987304687698e-05
0.0525	6.95800781250287e-05
0.0526	0.000150756835937496
0.0527	6.103515625272e-07
0.0528	-7.59887695312347e-05
0.0529	-3.23486328125035e-05
0.053	-7.9956054687488e-05
0.0531	-4.91333007812374e-05
0.0532	-0.000144653320312491
0.0533	-0.000140380859375002
0.0534	-0.000106811523437497
0.0535	-7.14111328124958e-05
0.0536	-6.04248046875006e-05
0.0537	-3.32641601562518e-05
0.0538	6.92749023437494e-05
0.0539	0.000109558105468763
0.054	0.000206909179687495
0.0541	0.000111083984375019
0.0542	0.000105285644531258
0.0543	0.000249938964843763
0.0544	0.000405578613281235
0.0545	0.000249633789062518
0.0546	0.000208740234374985
0.0547	0.000294494628906258
0.0548	0.000245056152343751
0.0549	0.000140991210937516
0.055	3.96728515626721e-06
0.0551	0.000162353515624994
0.0552	0.000130004882812482
0.0553	4.51660156250006e-05
0.0554	-0.000142211914062509
0.0555	-1.49536132812685e-05
0.0556	-4.91333007812539e-05
0.0557	9.55200195312559e-05
0.0558	-5.55419921874937e-05
0.0559	-3.47900390625013e-05
0.056	2.01416015625042e-05
0.0561	0.000118713378906251
0.0562	5.73730468750007e-05
0.0563	0.000112915039062525
0.0564	9.15527343750139e-05
0.0565	0.0002618408203125
0.0566	0.000216064453125006
0.0567	0.000101928710937513
0.0568	0.00027984619140625
0.0569	0.00012817382812502
0.057	0.000247192382812509
0.0571	0.000159912109374985
0.0572	0.000108337402343758
0.0573	0.000180358886718771
0.0574	0.000147705078124996
0.0575	6.8359375000002e-05
0.0576	-8.78906249999947e-05
0.0577	5.5541992187505e-05
0.0578	-4.18090820312328e-05
0.0579	-5.09643554687271e-05
0.058	-3.4179687499988e-05
0.0581	-0.00014587402343749
0.0582	-6.04248046874841e-05
0.0583	-8.45336914062269e-05
0.0584	-0.000114440917968741
0.0585	-8.36181640624795e-05
0.0586	-3.47900390624736e-05
0.0587	4.48608398437552e-05
0.0588	4.94384765625053e-05
0.0589	-6.95800781249784e-05
0.059	2.89916992187531e-05
0.0591	-9.76562500002755e-06
0.0592	7.93457031250085e-05
0.0593	8.45336914062659e-05
0.0594	0.000126647949218753
0.0595	0.000197448730468755
0.0596	0.000109558105468746
0.0597	8.75854492187718e-05
0.0598	0.00014038085937502
0.0599	9.46044921877609e-06
0.06	0.000146484374999992
0.0601	8.05664062500074e-05
0.0602	-4.57763671874861e-05
0.0603	6.40869140625137e-05
0.0604	5.70678710937553e-05
0.0605	-1.00708007812391e-05
0.0606	-0.000123596191406258
0.0607	-8.4228515624998e-05
0.0608	-5.06591796874869e-05
0.0609	-6.95800781250009e-05
0.061	-9.15527343748647e-06
0.0611	-7.72094726562231e-05
0.0612	-9.21630859375046e-05
0.0613	-3.57055664062383e-05
0.0614	3.14331054687561e-05
0.0615	-5.58471679687339e-05
0.0616	4.27246093749863e-05
0.0617	7.90405273437683e-05
0.0618	-2.4414062499839e-06
0.0619	7.6599121093748e-05
0.062	3.99780273437535e-05
0.0621	-5.49316406249969e-05
0.0622	0.000104064941406259
0.0623	6.34765625000117e-05
0.0624	-6.40869140624859e-05
0.0625	-0.000118408203125001
0.0626	-0.000118103027343744
0.0627	-5.58471679687452e-05
0.0628	-0.000139465332031222
0.0629	-0.000150756835937496
0.063	-7.90405273437406e-05
0.0631	-1.73950195312437e-05
0.0632	-0.000140686035156259
0.0633	-0.000122070312499991
0.0634	-1.40380859374924e-05
0.0635	1.61743164062613e-05
0.0636	5.37109375000153e-05
0.0637	6.10351562499705e-06
0.0638	4.82177734375065e-05
0.0639	0.000160827636718733
0.064	0.000115356445312506
0.0641	3.17382812499902e-05
0.0642	4.08935546874958e-05
0.0643	9.24682617187561e-05
0.0644	-5.92041015624852e-05
0.0645	0.000211791992187518
0.0646	0.000164794921875008
0.0647	0.000205383300781267
0.0648	0.00109802246093751
0.0649	0.00360900878906251
0.065	0.00734893798828126
0.0651	0.0139584350585937
0.0652	0.0223837280273438
0.0653	0.0322042846679688
0.0654	0.042999267578125
0.0655	0.0526327514648438
0.0656	0.0628549194335938
0.0657	0.0701123046875
0.0658	0.0763775634765625
0.0659	0.0817111206054688
0.066	0.0858843994140625
0.0661	0.0904458618164063
0.0662	0.0948178100585938
0.0663	0.0988931274414063
0.0664	0.102706298828125
0.0665	0.106146240234375
0.0666	0.106137390136719
0.0667	0.106334533691406
0.0668	0.102210083007813
0.0669	0.0931124877929688
0.067	0.0794216918945313
0.0671	0.0589273071289063
0.0672	0.0335800170898438
0.0673	0.00477386474609375
0.0674	-0.0256094360351562
0.0675	-0.0556549072265625
0.0676	-0.0831683349609375
0.0677	-0.106238098144531
0.0678	-0.124049682617188
0.0679	-0.135438842773437
0.068	-0.140986022949219
0.0681	-0.140816040039063
0.0682	-0.136246948242187
0.0683	-0.12751708984375
0.0684	-0.116254272460937
0.0685	-0.102945861816406
0.0686	-0.0885879516601562
0.0687	-0.0740771484375
0.0688	-0.0600204467773438
0.0689	-0.047137451171875
0.069	-0.0357260131835937
0.0691	-0.0257119750976562
0.0692	-0.0175717163085938
0.0693	-0.0110186767578125
0.0694	-0.00629119873046874
0.0695	-0.00196502685546874
0.0696	0.00038055419921876
0.0697	0.00221435546875001
0.0698	0.00403198242187502
0.0699	0.00684997558593751
0.07	0.0106964111328125
0.0701	0.01698974609375
0.0702	0.0248422241210937
0.0703	0.0341400146484375
0.0704	0.0445425415039063
0.0705	0.0536627197265625
0.0706	0.0633047485351562
0.0707	0.0703427124023438
0.0708	0.0762265014648438
0.0709	0.081395263671875
0.071	0.085419921875
0.0711	0.0899258422851563
0.0712	0.0942767333984375
0.0713	0.098414306640625
0.0714	0.102115783691406
0.0715	0.105698547363281
0.0716	0.105828247070313
0.0717	0.105980529785156
0.0718	0.102121887207031
0.0719	0.0931692504882813
0.072	0.0793865966796875
0.0721	0.0590469360351562
0.0722	0.0339456176757813
0.0723	0.00510253906250001
0.0724	-0.0255352783203125
0.0725	-0.0554776000976562
0.0726	-0.0827581787109375
0.0727	-0.106096496582031
0.0728	-0.123970031738281
0.0729	-0.135503845214844
0.073	-0.140898742675781
0.0731	-0.140979614257812
0.0732	-0.136443481445312
0.0733	-0.127816772460937
0.0734	-0.116416320800781
0.0735	-0.103113708496094
0.0736	-0.0888705444335937
0.0737	-0.0742791748046875
0.0738	-0.0602383422851562
0.0739	-0.0473922729492187
0.074	-0.0357785034179687
0.0741	-0.0258978271484375
0.0742	-0.0176995849609375
0.0743	-0.0110968017578125
0.0744	-0.00633544921874999
0.0745	-0.00201171874999999
0.0746	0.000332031249999989
0.0747	0.00231536865234377
0.0748	0.00413879394531249
0.0749	0.00696044921875001
0.075	0.0107843017578125
0.0751	0.016934814453125
0.0752	0.0250253295898437
0.0753	0.03420654296875
0.0754	0.0443966674804688
0.0755	0.05382080078125
0.0756	0.063399658203125
0.0757	0.0703466796875
0.0758	0.07625
0.0759	0.0813796997070313
0.076	0.085291748046875
0.0761	0.0899127197265625
0.0762	0.09423095703125
0.0763	0.0983782958984375
0.0764	0.102138061523437
0.0765	0.105792541503906
0.0766	0.105832824707031
0.0767	0.105972900390625
0.0768	0.102050170898438
0.0769	0.09310791015625
0.077	0.0795120239257812
0.0771	0.0590234375
0.0772	0.0337371826171875
0.0773	0.005086669921875
0.0774	-0.025477294921875
0.0775	-0.055384521484375
0.0776	-0.0828713989257813
0.0777	-0.105921630859375
0.0778	-0.123894348144531
0.0779	-0.135350036621094
0.078	-0.140755615234375
0.0781	-0.140906982421875
0.0782	-0.1361962890625
0.0783	-0.127705993652344
0.0784	-0.116357116699219
0.0785	-0.103147277832031
0.0786	-0.0887307739257812
0.0787	-0.0741885375976562
0.0788	-0.0603115844726562
0.0789	-0.0474066162109375
0.079	-0.035792236328125
0.0791	-0.0259548950195312
0.0792	-0.0176431274414062
0.0793	-0.0110751342773437
0.0794	-0.00596801757812501
0.0795	-0.00223724365234373
0.0796	0.000414123535156266
0.0797	0.00212036132812498
0.0798	0.00318237304687502
0.0799	0.00331542968750003
0.08	0.00340759277343752
0.0801	0.00302764892578125
0.0802	0.00255249023437501
0.0803	0.001998291015625
0.0804	0.00160156250000001
0.0805	0.000968322753906267
0.0806	0.000415039062499997
0.0807	7.20214843750152e-05
0.0808	-0.000213928222656238
0.0809	-0.000258789062500012
0.081	-0.000404052734374991
0.0811	-0.00053955078125
0.0812	-0.000456542968749976
0.0813	-0.000491333007812497
0.0814	-0.000417175292968744
0.0815	-0.000488891601562483
0.0816	-0.000327758789062491
0.0817	-0.000242309570312496
0.0818	-0.000215759277343732
0.0819	-0.000172119140625001
0.082	-0.000115661621093746
0.0821	-1.19018554687739e-05
0.0822	8.45336914062494e-05
0.0823	-2.71606445312513e-05
0.0824	-0.00010498046874999
0.0825	-6.10351562498057e-06
0.0826	-0.000116882324218767
0.0827	-1.86157226562539e-05
0.0828	-0.000101623535156239
0.0829	-0.000176086425781238
0.083	-9.33837890624819e-05
0.0831	-9.46044921874859e-05
0.0832	-2.71606445312348e-05
0.0833	-0.000111999511718755
0.0834	-3.78417968749907e-05
0.0835	0.000121765136718774
0.0836	5.34057617187526e-05
0.0837	0.000110778808593772
0.0838	9.21630859375159e-05
0.0839	0.000187988281250009
0.084	0.000228881835937486
0.0841	0.00015045166015625
0.0842	5.03540039062693e-05
0.0843	0.00021240234375002
0.0844	0.00018524169921875
0.0845	0.000199279785156261
0.0846	8.54492187500142e-05
0.0847	0.000122070312499997
0.0848	0.000152587890624997
0.0849	0.00012084960937501
0.085	-5.92041015625129e-05
0.0851	-7.72094726562448e-05
0.0852	-1.52587890626422e-06
0.0853	-5.49316406248373e-06
0.0854	-1.00708007812565e-05
0.0855	-0.000208435058593762
0.0856	-0.000190734863281236
0.0857	-4.82177734375004e-05
0.0858	-6.22558593749798e-05
0.0859	-4.94384765625105e-05
0.086	-0.000133972167968763
0.0861	2.34985351562659e-05
0.0862	6.40869140624244e-06
0.0863	-4.66918945312396e-05
0.0864	-6.13403320312541e-05
0.0865	-0.000115356445312473
0.0866	-8.17871093750002e-05
0.0867	1.95312500000013e-05
0.0868	-4.88281250000024e-05
0.0869	-0.000124206542968755
0.087	1.22070312501277e-06
0.0871	-1.19018554687513e-05
0.0872	-4.02832031250215e-05
0.0873	-8.72802734374813e-05
0.0874	1.64794921874963e-05
0.0875	-3.99780273437483e-05
0.0876	1.86157226562652e-05
0.0877	-7.38525390625161e-05
0.0878	-2.01416015624817e-05
0.0879	3.66210937500135e-05
0.088	-1.83105468749747e-05
0.0881	7.44628906250242e-05
0.0882	4.18090820312658e-05
0.0883	0.000118408203124995
0.0884	0.000129089355468751
0.0885	-2.9907226562478e-05
0.0886	7.96508789062591e-05
0.0887	0.00010894775390625
0.0888	3.41796874999941e-05
0.0889	7.84301757812324e-05
0.089	-2.92968749999985e-05
0.0891	-4.11987304687359e-05
0.0892	-0.000131225585937486
0.0893	-6.4086914062492e-05
0.0894	-0.000118713378906235
0.0895	-6.59179687499982e-05
0.0896	-4.66918945312396e-05
0.0897	-4.8828124999992e-05
0.0898	-3.05175781250243e-06
0.0899	-9.49096679687313e-05
0.09	-4.48608398437439e-05
0.0901	2.31933593750153e-05
0.0902	-6.77490234374939e-05
0.0903	1.15966796875172e-05
0.0904	-8.14819335937496e-05
0.0905	-0.000118408203125001
0.0906	-0.000193786621093731
0.0907	-0.000119018554687486
0.0908	-0.000119934082031234
0.0909	-0.000141906738281258
0.091	-0.000126647949218753
0.0911	-9.85717773437176e-05
0.0912	2.50244140624998e-05
0.0913	7.44628906249965e-05
0.0914	-2.19726562499887e-05
0.0915	3.0212402343752e-05
0.0916	0.000131225585937503
0.0917	1.43432617187552e-05
0.0918	7.99560546874993e-05
0.0919	0.000167236328125001
0.092	1.37329101562471e-05
0.0921	-1.86157226562487e-05
0.0922	4.42504882812635e-05
0.0923	-5.73730468750007e-05
0.0924	-3.08227539062315e-05
0.0925	-0.000133361816406261
0.0926	-5.34057617187474e-05
0.0927	-0.000141601562500007
0.0928	-0.000190124511718762
0.0929	-0.000154724121093744
0.093	-9.79614257812485e-05
0.0931	1.03759765625183e-05
0.0932	-8.17871093750063e-05
0.0933	-8.94165039062398e-05
0.0934	5.3710937499998e-05
0.0935	2.59399414062698e-05
0.0936	-1.31225585937615e-05
0.0937	1.06811523437585e-05
0.0938	-6.10351562499913e-05
0.0939	-0.000135192871093722
0.094	-3.41796874999993e-05
0.0941	-0.000154418945312487
0.0942	-0.000151977539062512
0.0943	2.44140625000645e-06
0.0944	-0.000415649414062488
0.0945	0.000175170898437512
0.0946	-4.91333007812539e-05
0.0947	0.0001123046875
0.0948	0.00111053466796877
0.0949	0.00356475830078126
0.095	0.00742034912109375
0.0951	0.0139501953125
0.0952	0.022425537109375
0.0953	0.0321408081054688
0.0954	0.0428741455078125
0.0955	0.0528176879882813
0.0956	0.0628335571289063
0.0957	0.070067138671875
0.0958	0.0762939453125
0.0959	0.08157470703125
0.096	0.0856832885742188
0.0961	0.0903604125976563
0.0962	0.0947402954101563
0.0963	0.0987496948242187
0.0964	0.102449951171875
0.0965	0.105980529785156
0.0966	0.106069641113281
0.0967	0.106282043457031
0.0968	0.102244567871094
0.0969	0.0931961059570313
0.097	0.0795358276367188
0.0971	0.0590890502929688
0.0972	0.03393798828125
0.0973	0.00512786865234379
0.0974	-0.0252725219726562
0.0975	-0.055357666015625
0.0976	-0.082802734375
0.0977	-0.105870056152344
0.0978	-0.123855285644531
0.0979	-0.135270690917969
0.098	-0.140770263671875
0.0981	-0.140990905761719
0.0982	-0.136337280273438
0.0983	-0.127783203125
0.0984	-0.116641235351562
0.0985	-0.103274841308594
0.0986	-0.0890475463867187
0.0987	-0.074510498046875
0.0988	-0.060560302734375
0.0989	-0.047664794921875
0.099	-0.0360794067382812
0.0991	-0.0262026977539062
0.0992	-0.017891845703125
0.0993	-0.0112030029296875
0.0994	-0.00612823486328124
0.0995	-0.00220764160156249
0.0996	0.000393981933593737
0.0997	0.0022418212890625
0.0998	0.00316162109375001
0.0999	0.00347869873046875
0.1	0.00355865478515624
0.1001	0.00327270507812501
0.1002	0.00272705078125
0.1003	0.0020849609375
0.1004	0.00175567626953124
0.1005	0.00104461669921877
0.1006	0.000593566894531247
0.1007	0.000163879394531249
0.1008	-0.000155334472656224
0.1009	-0.000382385253906228
0.101	-0.000592651367187511
0.1011	-0.000739440917968734
0.1012	-0.000742797851562502
0.1013	-0.000719299316406244
0.1014	-0.000621643066406249
0.1015	-0.000650939941406245
0.1016	-0.00056121826171873
0.1017	-0.000357360839843721
0.1018	-0.000325012207031236
0.1019	-0.000179748535156246
0.102	-0.000273742675781221
0.1021	-0.000148620605468749
0.1022	4.11987304687585e-05
0.1023	-8.30078125000052e-05
0.1024	-4.08935546875018e-05
0.1025	2.83813476562502e-05
0.1026	3.87573242187607e-05
0.1027	9.70458984375115e-05
0.1028	1.64794921875128e-05
0.1029	1.49536132812572e-05
0.103	-1.8310546874992e-05
0.1031	0.000197448730468755
0.1032	2.44140624999969e-05
0.1033	1.61743164062509e-05
0.1034	0.000110168457031259
0.1035	0.00015808105468749
0.1036	4.45556640625202e-05
0.1037	3.57055664062383e-05
0.1038	3.23486328125209e-05
0.1039	7.04956054687648e-05
0.104	0.000107116699218748
0.1041	1.64794921875128e-05
0.1042	-0.000154724121093739
0.1043	-8.11767578125146e-05
0.1044	5.24902343750052e-05
0.1045	-0.000187072753906251
0.1046	-8.33129882812454e-05
0.1047	-0.000101013183593754
0.1048	-8.1176757812493e-05
0.1049	2.34985351562494e-05
0.105	-0.000175170898437491
0.1051	-0.000163574218749993
0.1052	-5.92041015624852e-05
0.1053	-0.000115661621093746
0.1054	-4.11987304687472e-05
0.1055	-0.000148010253906236
0.1056	-0.000118713378906246
0.1057	-4.42504882812531e-05
0.1058	-1.52587890624913e-05
0.1059	6.40869140627019e-06
0.106	-4.57763671874974e-05
0.1061	0.000158386230468752
0.1062	3.29589843750004e-05
0.1063	-1.2512207031243e-05
0.1064	3.75366210937454e-05
0.1065	-7.50732421874924e-05
0.1066	-3.50952148437476e-05
0.1067	-3.99780273437206e-05
0.1068	-0.000105895996093727
0.1069	-0.000232238769531237
0.107	-0.00015045166015624
0.1071	-9.94873046874928e-05
0.1072	-0.000161743164062503
0.1073	-0.000129394531249974
0.1074	-0.000113830566406218
0.1075	-5.73730468749947e-05
0.1076	5.27954101562618e-05
0.1077	8.54492187500611e-06
0.1078	0.000130615234375017
0.1079	0.000213928222656259
0.108	0.000164184570312522
0.1081	0.000216979980468749
0.1082	0.000177612304687521
0.1083	0.000319824218749995
0.1084	0.000384826660156276
0.1085	0.000215148925781269
0.1086	0.000163574218750009
0.1087	0.0001470947265625
0.1088	0.000230407714843758
0.1089	0.000125732421874999
0.109	-3.35693359374972e-05
0.1091	-7.41577148437285e-05
0.1092	-3.50952148437476e-05
0.1093	-0.000146484374999997
0.1094	-0.000115051269531233
0.1095	-0.000190734863281225
0.1096	-0.000168762207031251
0.1097	-0.000182495117187501
0.1098	-0.000131530761718748
0.1099	-0.000105590820312492
0.11	-7.38525390624771e-05
0.1101	-5.00488281249909e-05
0.1102	-0.000177917480468734
0.1103	-2.80761718750161e-05
0.1104	-6.50024414062342e-05
0.1105	-8.20922851562517e-05
0.1106	-0.000115051269531233
0.1107	-9.76562499999806e-05
0.1108	-0.000137634277343738
0.1109	-0.000213012695312489
0.111	-0.000158996582031249
0.1111	-0.000232543945312499
0.1112	-0.000262451171874969
0.1113	-0.000177001953125008
0.1114	-0.000225830078125008
0.1115	-0.000260925292968753
0.1116	-0.000166931152343733
0.1117	-0.000146484374999986
0.1118	-5.64575195312307e-05
0.1119	1.15966796875059e-05
0.112	-3.99780273437483e-05
0.1121	-4.39453124999904e-05
0.1122	7.20214843750204e-05
0.1123	4.9743652343762e-05
0.1124	0.000168762207031245
0.1125	0.00011596679687498
0.1126	0.000153198242187499
0.1127	0.000208740234375013
0.1128	0.000148620605468761
0.1129	0.000128479003906265
0.113	0.000103454589843746
0.1131	3.66210937499918e-05
0.1132	5.43212890625174e-05
0.1133	-8.27026367187372e-05
0.1134	-0.000135803222656236
0.1135	-0.000189819335937489
0.1136	-0.000133361816406228
0.1137	-0.000189514160156254
0.1138	-0.000229187011718748
0.1139	-0.000212707519531255
0.114	-4.79125976562498e-05
0.1141	-0.000190734863281236
0.1142	-8.02612304687447e-05
0.1143	-2.10571289062352e-05
0.1144	-4.73022460937469e-05
0.1145	7.96508789062652e-05
0.1146	-3.23486328124819e-05
0.1147	8.36181640625072e-05
0.1148	7.53784179687716e-05
0.1149	7.84301757812775e-05
0.115	3.84521484375153e-05
0.1151	-2.01416015624817e-05
0.1152	2.56347656249906e-05
0.1153	-4.88281249999972e-05
0.1154	-2.83813476562502e-05
0.1155	-0.000181579589843714
0.1156	-0.00018402099609374
0.1157	-0.000190734863281241
0.1158	-0.000155334472656246
0.1159	-0.000246582031249979
0.116	-0.000302429199218737
0.1161	-0.000181579589843742
0.1162	-0.000214843749999985
0.1163	-0.000177307128906243
0.1164	-0.000257873535156253
0.1165	-0.000156860351562491
0.1166	-9.18579101562541e-05
0.1167	-7.81249999999983e-05
0.1168	4.27246093751259e-06
0.1169	3.05175781249722e-06
0.117	4.15039062499987e-05
0.1171	-3.5400390624993e-05
0.1172	2.50244140624885e-05
0.1173	-3.96728515624865e-05
0.1174	6.25610351562582e-05
0.1175	-8.23974609373817e-06
0.1176	-1.19018554687348e-05
0.1177	-1.92260742187507e-05
0.1178	-9.73510742187465e-05
0.1179	-6.83593749999959e-05
0.118	-3.93676757812515e-05
0.1181	-7.93457031249859e-05
0.1182	-5.88989257812225e-05
0.1183	-1.34277343749852e-05
0.1184	-5.70678710937493e-05
0.1185	6.43920898437652e-05
0.1186	-2.96020507812326e-05
0.1187	-1.70898437499654e-05
0.1188	-2.80761718749935e-05
0.1189	-7.90405273437518e-05
0.119	5.92041015625069e-05
0.1191	4.27246093751867e-06
0.1192	3.20434570312469e-05
0.1193	-0.00011596679687498
0.1194	-0.000565185546874977
0.1195	0.000197753906250006
0.1196	-0.000262145996093735
0.1197	3.96728515625082e-05
0.1198	0.000809631347656267
0.1199	0.00320953369140624
0.12	0.00696746826171875
0.1201	0.0136370849609375
0.1202	0.02196044921875
0.1203	0.0317080688476562
0.1204	0.0423577880859375
0.1205	0.0527072143554688
0.1206	0.0625128173828125
0.1207	0.0698440551757813
0.1208	0.0761053466796875
0.1209	0.0815609741210938
0.121	0.0856338500976563
0.1211	0.0901028442382813
0.1212	0.0945687866210937
0.1213	0.0986614990234375
0.1214	0.102646484375
0.1215	0.105684509277344
0.1216	0.105989685058594
0.1217	0.106211547851562
0.1218	0.102237548828125
0.1219	0.0932345581054688
0.122	0.0796041870117188
0.1221	0.0592562866210938
0.1222	0.0342819213867187
0.1223	0.00553253173828126
0.1224	-0.025030517578125
0.1225	-0.0550888061523437
0.1226	-0.0823883056640625
0.1227	-0.105711669921875
0.1228	-0.123488464355469
0.1229	-0.135165710449219
0.123	-0.140564880371094
0.1231	-0.140739135742187
0.1232	-0.136070556640625
0.1233	-0.127571105957031
0.1234	-0.116319274902344
0.1235	-0.103024597167969
0.1236	-0.0886822509765625
0.1237	-0.0743563842773437
0.1238	-0.0603878784179687
0.1239	-0.0475250244140625
0.124	-0.0358303833007813
0.1241	-0.0260501098632812
0.1242	-0.0179269409179687
0.1243	-0.0112893676757812
0.1244	-0.006583251953125
0.1245	-0.00185882568359375
0.1246	0.000260620117187485
0.1247	0.00206695556640626
0.1248	0.00394500732421875
0.1249	0.00677154541015626
0.125	0.0103201293945313
0.1251	0.0165216064453125
0.1252	0.0243923950195313
0.1253	0.0336138916015625
0.1254	0.0435955810546875
0.1255	0.0533612060546875
0.1256	0.0625762939453125
0.1257	0.06981689453125
0.1258	0.0758282470703125
0.1259	0.0808966064453125
0.126	0.08488037109375
0.1261	0.0895431518554688
0.1262	0.0940414428710938
0.1263	0.0982803344726563
0.1264	0.102102661132812
0.1265	0.105400390625
0.1266	0.106090393066406
0.1267	0.106153259277344
0.1268	0.102211608886719
0.1269	0.093255615234375
0.127	0.0797705078125
0.1271	0.0595584106445313
0.1272	0.034195556640625
0.1273	0.00557220458984375
0.1274	-0.0250558471679687
0.1275	-0.0550601196289062
0.1276	-0.0824758911132812
0.1277	-0.105905151367187
0.1278	-0.123827209472656
0.1279	-0.135444030761719
0.128	-0.141038818359375
0.1281	-0.141188354492187
0.1282	-0.1365380859375
0.1283	-0.128010864257812
0.1284	-0.116785278320312
0.1285	-0.103431396484375
0.1286	-0.0890689086914062
0.1287	-0.074554443359375
0.1288	-0.0603665161132812
0.1289	-0.0474188232421875
0.129	-0.0359384155273438
0.1291	-0.02595947265625
0.1292	-0.017596435546875
0.1293	-0.011051025390625
0.1294	-0.0061907958984375
0.1295	-0.0016009521484375
0.1296	0.000480041503906273
0.1297	0.00249450683593752
0.1298	0.00422332763671876
0.1299	0.0068585205078125
0.13	0.0107626342773438
0.1301	0.0169082641601563
0.1302	0.024674072265625
0.1303	0.0338687133789063
0.1304	0.0437136840820313
0.1305	0.0535848999023437
0.1306	0.0628436279296875
0.1307	0.0699508666992188
0.1308	0.0758248901367188
0.1309	0.0809906005859375
0.131	0.085096435546875
0.1311	0.0895401000976563
0.1312	0.0939358520507813
0.1313	0.0981655883789063
0.1314	0.102146911621094
0.1315	0.105199279785156
0.1316	0.105845031738281
0.1317	0.105879821777344
0.1318	0.102050170898438
0.1319	0.0932452392578125
0.132	0.0795513916015625
0.1321	0.0592388916015625
0.1322	0.03419189453125
0.1323	0.00554229736328124
0.1324	-0.0249130249023437
0.1325	-0.0548696899414063
0.1326	-0.0823825073242188
0.1327	-0.105466003417969
0.1328	-0.123457946777344
0.1329	-0.1350732421875
0.133	-0.140600280761719
0.1331	-0.140769958496094
0.1332	-0.136117248535156
0.1333	-0.127633056640625
0.1334	-0.11638916015625
0.1335	-0.103240966796875
0.1336	-0.0888845825195312
0.1337	-0.0744140625
0.1338	-0.06046142578125
0.1339	-0.0475845336914062
0.134	-0.0359075927734375
0.1341	-0.0261849975585937
0.1342	-0.0179269409179687
0.1343	-0.0112423706054688
0.1344	-0.00623321533203124
0.1345	-0.00237152099609374
0.1346	9.76562499999971e-05
0.1347	0.00184600830078123
0.1348	0.00293060302734374
0.1349	0.00341461181640626
0.135	0.0032916259765625
0.1351	0.00290069580078126
0.1352	0.00262847900390625
0.1353	0.0019793701171875
0.1354	0.00170562744140625
0.1355	0.00110992431640626
0.1356	0.000561218261718763
0.1357	0.000353698730468741
0.1358	0.000149230957031263
0.1359	-4.79125976562498e-05
0.136	-0.000411376953125006
0.1361	-0.000368957519531252
0.1362	-0.000294494628906241
0.1363	-0.000362548828124984
0.1364	-0.000393066406250001
0.1365	-0.000354003906249986
0.1366	-0.000343017578124996
0.1367	-0.000203552246093733
0.1368	-0.00031494140625
0.1369	-0.000161743164062486
0.137	-0.000130615234374984
0.1371	-0.000210876464843743
0.1372	1.40380859375098e-05
0.1373	-3.96728515624969e-05
0.1374	-7.01904296876183e-06
0.1375	0.000107727050781234
0.1376	0.000109252929687517
0.1377	7.62939453124974e-05
0.1378	1.12915039062605e-05
0.1379	0.000207214355468774
0.138	0.000130920410156268
0.1381	0.000167541503906246
0.1382	0.000187072753906267
0.1383	0.000211791992187541
0.1384	0.000216979980468754
0.1385	0.000322265625000004
0.1386	9.61303710937805e-05
0.1387	0.000224304199218742
0.1388	0.00018218994140626
0.1389	0.000115966796875003
0.139	4.57763671875139e-05
0.1391	9.00268554687583e-05
0.1392	3.99780273437761e-05
0.1393	-8.45336914062269e-05
0.1394	-0.000389709472656249
0.1395	0.000264587402343755
0.1396	-0.000260314941406245
0.1397	8.57543945312709e-05
0.1398	0.00093719482421877
0.1399	0.00320953369140628
0.14	0.006949462890625
0.1401	0.0135797119140625
0.1402	0.0219918823242187
0.1403	0.03158447265625
0.1404	0.0422708129882813
0.1405	0.0526824951171875
0.1406	0.06220703125
0.1407	0.069920654296875
0.1408	0.0762002563476563
0.1409	0.0816513061523438
0.141	0.0858670043945313
0.1411	0.0903256225585938
0.1412	0.094876708984375
0.1413	0.0988446044921875
0.1414	0.102735595703125
0.1415	0.106002502441406
0.1416	0.106419677734375
0.1417	0.106286315917969
0.1418	0.102560424804688
0.1419	0.0935812377929688
0.142	0.0798245239257813
0.1421	0.0595245361328125
0.1422	0.034464111328125
0.1423	0.00582977294921877
0.1424	-0.0247549438476562
0.1425	-0.0548391723632812
0.1426	-0.0822320556640625
0.1427	-0.105509643554687
0.1428	-0.123316345214844
0.1429	-0.135162658691406
0.143	-0.140559387207031
0.1431	-0.140731201171875
0.1432	-0.136130065917969
0.1433	-0.1276513671875
0.1434	-0.116350708007812
0.1435	-0.10323486328125
0.1436	-0.0888897705078125
0.1437	-0.0744595336914062
0.1438	-0.0604541015625
0.1439	-0.0475729370117187
0.144	-0.0359579467773437
0.1441	-0.0261550903320313
0.1442	-0.017891845703125
0.1443	-0.0111538696289062
0.1444	-0.00596710205078122
0.1445	-0.002313232421875
0.1446	0.000437927246093775
0.1447	0.00207092285156251
0.1448	0.00304077148437501
0.1449	0.0033538818359375
0.145	0.00332244873046878
0.1451	0.00290771484375
0.1452	0.00252197265625001
0.1453	0.00198181152343751
0.1454	0.00140533447265625
0.1455	0.000866699218749998
0.1456	0.000263366699218751
0.1457	3.9367675781235e-05
0.1458	-0.000184326171874996
0.1459	-0.000551757812499995
0.146	-0.000631103515624979
0.1461	-0.00061248779296875
0.1462	-0.000554199218749993
0.1463	-0.000506896972656254
0.1464	-0.000466918945312492
0.1465	-0.000430603027343737
0.1466	-0.000295104980468727
0.1467	-0.000197753906250006
0.1468	-5.09643554687383e-05
0.1469	-6.07299804687459e-05
0.147	0.00011535644531249
0.1471	9.30786132812582e-05
0.1472	-1.46484374999893e-05
0.1473	7.35473632812646e-05
0.1474	5.24902343750269e-05
0.1475	7.62939453127515e-06
0.1476	7.01904296875359e-05
0.1477	-4.33349609375109e-05
0.1478	2.01416015625042e-05
0.1479	1.34277343750017e-05
0.148	-7.5988769531252e-05
0.1481	2.13623046877148e-06
0.1482	5.73730468750059e-05
0.1483	9.64355468749869e-05
0.1484	9.36889648437437e-05
0.1485	0.000115661621093774
0.1486	4.42504882812635e-05
0.1487	0.000145263671874998
0.1488	0.000249633789062518
0.1489	0.000187988281249987
0.149	0.000135498046874996
0.1491	-1.58691406249882e-05
0.1492	0.000146179199218746
0.1493	0.000140380859374997
0.1494	2.7465820312508e-05
0.1495	-0.000104370117187488
0.1496	7.01904296873928e-06
0.1497	8.23974609376072e-06
0.1498	-0.000130004882812476
0.1499	-0.000177001953124997
0.15	-0.00014312744140624
0.1501	-0.00016113281249999
0.1502	-0.000118713378906251
0.1503	-0.000201721191406237
0.1504	-9.24682617187561e-05
0.1505	-9.36889648437272e-05
0.1506	2.74658203127352e-06
0.1507	-0.000158081054687484
0.1508	-0.000136718749999978
0.1509	-0.000143737792968742
0.151	-4.45556640624924e-05
0.1511	-0.000133056640624965
0.1512	6.22558593750076e-05
0.1513	6.92749023437607e-05
0.1514	0.000177001953125008
0.1515	6.68334960937517e-05
0.1516	0.000115966796875008
0.1517	0.000109252929687506
0.1518	0.000217590332031239
0.1519	0.000263366699218767
0.152	0.000119323730468771
0.1521	4.91333007812426e-05
0.1522	0.000191040039062493
0.1523	0.000177001953125003
0.1524	0.000209655761718738
0.1525	5.37109375000153e-05
0.1526	3.14331054687561e-05
0.1527	9.70458984375228e-05
0.1528	6.22558593750015e-05
0.1529	3.50952148437528e-05
0.153	-2.41088867187463e-05
0.1531	-2.38037109374784e-05
0.1532	-9.76562499997724e-06
0.1533	-4.36401367187502e-05
0.1534	-0.000108032226562474
0.1535	-2.68554687500007e-05
0.1536	-1.58691406249942e-05
0.1537	-0.000131835937499994
0.1538	-0.000208740234374991
0.1539	-0.000185241699218744
0.154	-0.000136108398437492
0.1541	-0.000181579589843736
0.1542	-0.00016784667968747
0.1543	-0.000277709960937497
0.1544	-0.000533447265625001
0.1545	0.000303649902343758
0.1546	-0.0002386474609375
0.1547	0.000102844238281249
0.1548	0.000945739746093735
0.1549	0.00354339599609377
0.155	0.00736572265625001
0.1551	0.0136651611328125
0.1552	0.02218505859375
0.1553	0.0318389892578125
0.1554	0.0425067138671875
0.1555	0.0528643798828125
0.1556	0.0622604370117187
0.1557	0.0697967529296875
0.1558	0.0760659790039063
0.1559	0.0815261840820313
0.156	0.0855966186523437
0.1561	0.0900701904296875
0.1562	0.0946041870117188
0.1563	0.0985992431640625
0.1564	0.102547302246094
0.1565	0.105457458496094
0.1566	0.106249389648437
0.1567	0.106369323730469
0.1568	0.102446899414063
0.1569	0.0936544799804688
0.157	0.0800982666015625
0.1571	0.0598858642578125
0.1572	0.035003662109375
0.1573	0.00622772216796874
0.1574	-0.0242532348632812
0.1575	-0.054248046875
0.1576	-0.0817568969726562
0.1577	-0.105212097167969
0.1578	-0.123153686523437
0.1579	-0.13483642578125
0.158	-0.140482482910156
0.1581	-0.140831604003906
0.1582	-0.136272277832031
0.1583	-0.127803039550781
0.1584	-0.116651916503906
0.1585	-0.103279113769531
0.1586	-0.0891275024414062
0.1587	-0.074541015625
0.1588	-0.0606759643554687
0.1589	-0.0477499389648438
0.159	-0.0361227416992187
0.1591	-0.02635986328125
0.1592	-0.017899169921875
0.1593	-0.0112896728515625
0.1594	-0.00631011962890621
0.1595	-0.00200866699218748
0.1596	0.000245056152343756
0.1597	0.00229797363281251
0.1598	0.00414337158203125
0.1599	0.00684082031250001
0.16	0.0104965209960938
0.1601	0.0168154907226563
0.1602	0.0246148681640625
0.1603	0.03380126953125
0.1604	0.0437664794921875
0.1605	0.0537863159179688
0.1606	0.0628378295898438
0.1607	0.0700259399414063
0.1608	0.0760113525390625
0.1609	0.08111572265625
0.161	0.0852008056640625
0.1611	0.0895779418945313
0.1612	0.0940390014648438
0.1613	0.0981100463867188
0.1614	0.102201232910156
0.1615	0.105159912109375
0.1616	0.105983276367188
0.1617	0.105925903320313
0.1618	0.102102355957031
0.1619	0.0933575439453125
0.162	0.0799032592773438
0.1621	0.0596484375
0.1622	0.0346109008789063
0.1623	0.00607421875000001
0.1624	-0.0244403076171875
0.1625	-0.0543923950195312
0.1626	-0.081884765625
0.1627	-0.105187072753906
0.1628	-0.123078002929687
0.1629	-0.135012817382813
0.163	-0.140462646484375
0.1631	-0.140841064453125
0.1632	-0.136174011230469
0.1633	-0.127700805664063
0.1634	-0.116579895019531
0.1635	-0.103345336914062
0.1636	-0.089002685546875
0.1637	-0.0745553588867187
0.1638	-0.0606210327148437
0.1639	-0.0477764892578125
0.164	-0.03615478515625
0.1641	-0.026416015625
0.1642	-0.0180062866210938
0.1643	-0.0113235473632812
0.1644	-0.00629272460937499
0.1645	-0.00248535156249997
0.1646	0.000296020507812514
0.1647	0.00193634033203125
0.1648	0.00298736572265625
0.1649	0.00331542968749999
0.165	0.0033612060546875
0.1651	0.00293792724609378
0.1652	0.00259094238281251
0.1653	0.00198883056640626
0.1654	0.00148406982421878
0.1655	0.000982666015624997
0.1656	0.000460205078125006
0.1657	0.000145263671875009
0.1658	-0.000104980468749985
0.1659	-0.000372924804687494
0.166	-0.000525207519531249
0.1661	-0.000538024902343745
0.1662	-0.000512084960937484
0.1663	-0.000433959960937489
0.1664	-0.00034423828124999
0.1665	-0.000364074707031222
0.1666	-0.000153503417968734
0.1667	-7.99560546874941e-05
0.1668	-6.07299804687572e-05
0.1669	5.92041015624965e-05
0.167	0.000150146484375
0.1671	0.000187377929687507
0.1672	0.000187377929687501
0.1673	0.00020172119140627
0.1674	0.000199279785156251
0.1675	0.000216369628906252
0.1676	0.000130004882812509
0.1677	7.96508789062764e-05
0.1678	0.000111694335937532
0.1679	7.41577148437563e-05
0.168	-7.38525390624883e-05
0.1681	-1.64794921874963e-05
0.1682	7.08007812499937e-05
0.1683	9.15527343756106e-07
0.1684	-3.63159179687465e-05
0.1685	2.31933593750093e-05
0.1686	-7.75146484374798e-05
0.1687	-2.47192382812483e-05
0.1688	-2.74658203121281e-06
0.1689	-8.17871093749785e-05
0.169	-9.88769531249959e-05
0.1691	-0.00012329101562498
0.1692	1.55639648437376e-05
0.1693	1.0375976562507e-05
0.1694	4.88281249999972e-05
0.1695	-0.000122985839843745
0.1696	-9.82666015624661e-05
0.1697	-1.89208984374993e-05
0.1698	-7.04956054687431e-05
0.1699	-3.99780273437535e-05
0.17	-0.000139160156249982
0.1701	-5.9814453124976e-05
0.1702	4.45556640624924e-05
0.1703	-3.50952148437302e-05
0.1704	-8.23974609373297e-06
0.1705	-4.3029785156243e-05
0.1706	4.73022460937694e-05
0.1707	1.92260742187507e-05
0.1708	-7.6904296875022e-05
0.1709	-2.62451171874709e-05
0.171	-2.22778320312393e-05
0.1711	-6.19506835937509e-05
0.1712	8.9416503906245e-05
0.1713	-3.66210937501055e-06
0.1714	0.000134887695312516
0.1715	9.55200195312342e-05
0.1716	6.53076171875187e-05
0.1717	9.24682617187561e-05
0.1718	7.8430175781255e-05
0.1719	0.000169982910156255
0.172	5.43212890625113e-05
0.1721	-7.81249999999871e-05
0.1722	7.99560546875053e-05
0.1723	-8.5449218750009e-06
0.1724	5.79833984374976e-05
0.1725	-7.01904296875082e-05
0.1726	-5.95092773437358e-05
0.1727	-1.64794921874963e-05
0.1728	-5.18798828125031e-05
0.1729	3.05175781259263e-07
0.173	-1.67846679687365e-05
0.1731	-4.63867187499882e-05
0.1732	0.000123291015625013
0.1733	-2.41088867187463e-05
0.1734	4.51660156250118e-05
0.1735	2.89916992187635e-05
0.1736	7.4157714843778e-05
0.1737	3.66210937499971e-05
0.1738	-4.1809082031238e-05
0.1739	-3.63159179687569e-05
0.174	-0.000134582519531237
0.1741	-0.000105895996093749
0.1742	-1.00708007812226e-05
0.1743	-0.00022613525390622
0.1744	-0.000508117675781241
0.1745	0.000307922363281241
0.1746	-0.000218811035156255
0.1747	-1.09863281250152e-05
0.1748	0.000762634277343746
0.1749	0.00334411621093752
0.175	0.00718017578125001
0.1751	0.0135211181640625
0.1752	0.02201416015625
0.1753	0.0317013549804688
0.1754	0.0422958374023438
0.1755	0.0528369140625
0.1756	0.0621368408203125
0.1757	0.069803466796875
0.1758	0.0761074829101562
0.1759	0.0814593505859375
0.176	0.0855789184570313
0.1761	0.0900689697265625
0.1762	0.0945651245117188
0.1763	0.0985806274414063
0.1764	0.102671508789063
0.1765	0.105355529785156
0.1766	0.106243896484375
0.1767	0.106251525878906
0.1768	0.102237854003906
0.1769	0.0935391235351563
0.177	0.0800100708007813
0.1771	0.0597012329101563
0.1772	0.0348867797851563
0.1773	0.00620727539062501
0.1774	-0.0243499755859375
0.1775	-0.05431640625
0.1776	-0.0817520141601562
0.1777	-0.105286865234375
0.1778	-0.123168334960938
0.1779	-0.134973754882812
0.178	-0.140497741699219
0.1781	-0.140888366699219
0.1782	-0.136307067871094
0.1783	-0.1279296875
0.1784	-0.116625366210937
0.1785	-0.10341552734375
0.1786	-0.0892816162109375
0.1787	-0.074725341796875
0.1788	-0.0607400512695312
0.1789	-0.0479281616210937
0.179	-0.0362612915039062
0.1791	-0.0264605712890625
0.1792	-0.0180633544921875
0.1793	-0.0114218139648438
0.1794	-0.00620605468749999
0.1795	-0.00255767822265624
0.1796	0.000217590332031234
0.1797	0.001978759765625
0.1798	0.00286529541015627
0.1799	0.00325134277343753
0.18	0.00319091796875
0.1801	0.00288482666015627
0.1802	0.00256683349609377
0.1803	0.00207763671874999
0.1804	0.00136474609375001
0.1805	0.000929260253906258
0.1806	0.000476074218750025
0.1807	0.000137939453125016
0.1808	-0.000107421874999999
0.1809	-0.000393066406250001
0.181	-0.000358276367187496
0.1811	-0.000565185546874977
0.1812	-0.00042938232421876
0.1813	-0.000484924316406251
0.1814	-0.000394287109374994
0.1815	-0.000188293457031238
0.1816	-0.000196838378906247
0.1817	-0.000215759277343755
0.1818	-0.00013824462890624
0.1819	-5.4626464843735e-05
0.182	-7.23266601562441e-05
0.1821	-9.91821289062474e-05
0.1822	-0.000158996582031232
0.1823	-6.10351562504649e-07
0.1824	-4.85229492187406e-05
0.1825	-3.14331054687509e-05
0.1826	-0.000118408203124989
0.1827	-7.20214843749926e-05
0.1828	-3.90624999999836e-05
0.1829	-3.60107421874898e-05
0.183	-8.91113281249771e-05
0.1831	-0.00010009765624999
0.1832	4.45556640625202e-05
0.1833	8.75854492187493e-05
0.1834	6.01196289062552e-05
0.1835	-1.92260742187342e-05
0.1836	0.000107116699218754
0.1837	-2.44140625000645e-06
0.1838	2.86865234375129e-05
0.1839	-8.85009765623501e-06
0.184	-5.98144531250098e-05
0.1841	-0.000110168457031231
0.1842	-0.00011779785156252
0.1843	-7.3547363281243e-05
0.1844	-0.000260009765624994
0.1845	-0.000213928222656238
0.1846	-0.000165710449218745
0.1847	-0.000321655273437496
0.1848	-0.000182189941406244
0.1849	-0.000242614746093736
0.185	-7.65991210937376e-05
0.1851	-0.000229797363281234
0.1852	-9.33837890624871e-05
0.1853	-0.000135803222656247
0.1854	-5.06591796875042e-05
0.1855	-0.000125732421874999
0.1856	-0.000100097656250001
0.1857	-7.11059570312565e-05
0.1858	2.19726562500052e-05
0.1859	-2.13623046874858e-05
0.186	-1.03759765624793e-05
0.1861	4.24194335937574e-05
0.1862	7.17163085937472e-05
0.1863	7.72094726562561e-05
0.1864	0.000184326171874996
0.1865	5.79833984375253e-05
0.1866	6.8969726562498e-05
0.1867	5.34057617187691e-05
0.1868	6.22558593750128e-05
0.1869	4.15039062500091e-05
0.187	7.35473632812646e-05
0.1871	-4.24194335937184e-05
0.1872	0.000135498046875002
0.1873	2.04467773437496e-05
0.1874	7.53784179687491e-05
0.1875	7.20214843750368e-05
0.1876	4.97436523437559e-05
0.1877	6.56127929687476e-05
0.1878	6.53076171875239e-05
0.1879	2.68554687499895e-05
0.188	-5.61523437499793e-05
0.1881	-0.000122375488281232
0.1882	2.86865234375181e-05
0.1883	3.02124023437459e-05
0.1884	9.46044921876481e-06
0.1885	6.10351562521996e-07
0.1886	-5.493164062495e-06
0.1887	-8.85009765623501e-06
0.1888	7.62939453126388e-06
0.1889	-1.22070312497374e-06
0.189	-4.79125976562385e-05
0.1891	-0.000166320800781253
0.1892	-1.37329101562471e-05
0.1893	-0.000149841308593743
0.1894	-0.000364990234374992
0.1895	0.000237426757812501
0.1896	-0.00034454345703124
0.1897	3.2653808593755e-05
0.1898	0.000836486816406265
0.1899	0.00318908691406251
0.19	0.00698699951171876
0.1901	0.0134478759765625
0.1902	0.021795654296875
0.1903	0.0313925170898438
0.1904	0.0419424438476563
0.1905	0.052559814453125
0.1906	0.0620748901367187
0.1907	0.0695944213867188
0.1908	0.0757955932617188
0.1909	0.0812261962890625
0.191	0.0853509521484375
0.1911	0.0898635864257813
0.1912	0.0945050048828125
0.1913	0.0984426879882813
0.1914	0.102755737304688
0.1915	0.105373840332031
0.1916	0.106346740722656
0.1917	0.106339721679688
0.1918	0.102506103515625
0.1919	0.0938558959960938
0.192	0.0803076171875
0.1921	0.060003662109375
0.1922	0.035203857421875
0.1923	0.00650146484375004
0.1924	-0.0238885498046875
0.1925	-0.0540853881835937
0.1926	-0.0816030883789062
0.1927	-0.104962463378906
0.1928	-0.123116149902344
0.1929	-0.134874572753906
0.193	-0.140538024902344
0.1931	-0.141029968261719
0.1932	-0.136288452148437
0.1933	-0.127997741699219
0.1934	-0.116838684082031
0.1935	-0.103580627441406
0.1936	-0.0893447875976562
0.1937	-0.0748446655273437
0.1938	-0.06090576171875
0.1939	-0.0479248046875
0.194	-0.036396484375
0.1941	-0.0264175415039062
0.1942	-0.0179296875
0.1943	-0.011517333984375
0.1944	-0.00654388427734375
0.1945	-0.0019384765625
0.1946	0.000108947753906255
0.1947	0.00216339111328126
0.1948	0.00390777587890624
0.1949	0.00665374755859375
0.195	0.0105145263671875
0.1951	0.0163772583007812
0.1952	0.0243856811523438
0.1953	0.0334848022460938
0.1954	0.0434860229492188
0.1955	0.0536746215820312
0.1956	0.0625277709960938
0.1957	0.0698458862304688
0.1958	0.0758563232421875
0.1959	0.0810739135742188
0.196	0.0850967407226562
0.1961	0.0894717407226563
0.1962	0.0939810180664063
0.1963	0.0980584716796875
0.1964	0.102382507324219
0.1965	0.104929809570313
0.1966	0.105978393554688
0.1967	0.10603759765625
0.1968	0.1021142578125
0.1969	0.0934524536132813
0.197	0.0801495361328125
0.1971	0.0599871826171875
0.1972	0.0350762939453125
0.1973	0.0065399169921875
0.1974	-0.0240127563476562
0.1975	-0.0539752197265625
0.1976	-0.0813815307617187
0.1977	-0.104875793457031
0.1978	-0.122866821289062
0.1979	-0.134691772460937
0.198	-0.140316772460937
0.1981	-0.140760498046875
0.1982	-0.136172180175781
0.1983	-0.127894592285156
0.1984	-0.116771240234375
0.1985	-0.103546447753906
0.1986	-0.0894155883789062
0.1987	-0.074873046875
0.1988	-0.0609310913085937
0.1989	-0.0480874633789062
0.199	-0.0364224243164062
0.1991	-0.0266983032226562
0.1992	-0.0181356811523437
0.1993	-0.011614990234375
0.1994	-0.00657165527343752
0.1995	-0.00211730957031248
0.1996	4.85229492187458e-05
0.1997	0.00214721679687499
0.1998	0.00407135009765628
[truncated: 10,751 more rows]
