# Supplementary material for: Implementation of an Open-Source Multiplexing Ion Gate Control for High Kinetic Energy Ion Mobility Spectrometry (HiKE-IMS)
Source: J Am Soc Mass Spectrom. 2023 Jun 5;34(7):1283–94. doi: 10.1021/jasms.3c00013 (PMC10326917; doi:10.1021/jasms.3c00013)
Supplement: Supplementary file 1 — js3c00013_si_001.zip [file js3c00013_si_001.zip › js3c00013_si_001/Code/Cinnemaldehyde/B8O5L10SA2022-08-16cinRR50DR80.csv]

Time	Inten
0	0.000237121582031236
0.0001	3.41796874999793e-05
0.0002	-6.80541992187705e-05
0.0003	0.000103454589843726
0.0004	0.000236816406249984
0.0005	-0.000503540039062528
0.0006	0.000310668945312498
0.0007	0.000169677734374984
0.0008	0.0012371826171875
0.0009	0.00374481201171873
0.001	0.00790161132812498
0.0011	0.015052490234375
0.0012	0.0240341186523437
0.0013	0.0343228149414062
0.0014	0.045653076171875
0.0015	0.055673828125
0.0016	0.066910400390625
0.0017	0.0743545532226562
0.0018	0.0805392456054687
0.0019	0.086138916015625
0.002	0.090302734375
0.0021	0.0953118896484375
0.0022	0.0996023559570312
0.0023	0.103597412109375
0.0024	0.107495422363281
0.0025	0.111682739257812
0.0026	0.111095581054687
0.0027	0.111239624023437
0.0028	0.106741943359375
0.0029	0.0973724365234375
0.003	0.08279541015625
0.0031	0.0611798095703125
0.0032	0.0343777465820312
0.0033	0.00422851562499998
0.0034	-0.0277169799804688
0.0035	-0.05906982421875
0.0036	-0.0881527709960938
0.0037	-0.112225952148438
0.0038	-0.13057373046875
0.0039	-0.142482299804688
0.004	-0.148184814453125
0.0041	-0.148171691894531
0.0042	-0.143006286621094
0.0043	-0.133952941894531
0.0044	-0.122029418945313
0.0045	-0.108220825195313
0.0046	-0.0931057739257813
0.0047	-0.0777511596679688
0.0048	-0.0631454467773438
0.0049	-0.0498162841796875
0.005	-0.0377603149414063
0.0051	-0.0269766235351563
0.0052	-0.0184841918945312
0.0053	-0.0116162109375
0.0054	-0.00637969970703127
0.0055	-0.00225677490234374
0.0056	0.000685119628906244
0.0057	0.00235687255859374
0.0058	0.00325775146484373
0.0059	0.00366210937499998
0.006	0.00373870849609373
0.0061	0.00343231201171876
0.0062	0.00270721435546875
0.0063	0.00221282958984374
0.0064	0.00180053710937499
0.0065	0.00133331298828124
0.0066	0.00070587158203122
0.0067	0.000309753417968744
0.0068	0.000101928710937498
0.0069	-2.34985351562807e-05
0.007	-0.000116271972656246
0.0071	-0.000526733398437524
0.0072	-0.000487976074218761
0.0073	-0.000302124023437517
0.0074	-0.000465698242187524
0.0075	-0.000426025390625001
0.0076	-0.000416870117187507
0.0077	-0.000241394042968791
0.0078	-0.000122985839843742
0.0079	-0.000314331054687512
0.008	-0.000241394042968763
0.0081	-7.41577148437814e-05
0.0082	-3.81469726562778e-05
0.0083	4.33349609374745e-05
0.0084	-0.000302429199218752
0.0085	-7.23266601562467e-05
0.0086	3.50952148437216e-05
0.0087	3.29589843749865e-05
0.0088	-1.55639648437515e-05
0.0089	-0.000117492675781251
0.009	2.41088867187428e-05
0.0091	0.00023406982421873
0.0092	-9.09423828125144e-05
0.0093	-7.11059570312703e-05
0.0094	2.13623046875153e-06
0.0095	0.000102844238281224
0.0096	9.15527343750052e-05
0.0097	-0.000160217285156267
0.0098	-8.08715820312727e-05
0.0099	5.43212890624862e-05
0.01	-7.56835937500257e-05
0.0101	-9.61303710937779e-05
0.0102	-0.00032989501953128
0.0103	-0.000161437988281266
0.0104	9.15527343747172e-06
0.0105	-0.000158691406250006
0.0106	-0.000290222167968768
0.0107	-0.000141296386718776
0.0108	-5.61523437500157e-05
0.0109	-8.88061523437681e-05
0.011	-0.000137634277343763
0.0111	-8.69750976562559e-05
0.0112	-2.92968750000237e-05
0.0113	-3.60107421875089e-05
0.0114	-0.00011535644531251
0.0115	-0.000225830078125
0.0116	-9.21630859375029e-05
0.0117	4.85229492187484e-05
0.0118	-1.61743164062648e-05
0.0119	-0.000265197753906277
0.012	-7.01904296875168e-05
0.0121	0.000123291015624988
0.0122	-0.000124206542968769
0.0123	-2.47192382812848e-05
0.0124	-6.13403320312463e-05
0.0125	0.000145874023437486
0.0126	0.00020812988281248
0.0127	-4.18090820312527e-05
0.0128	1.49536132812208e-05
0.0129	0.000130920410156254
0.013	0.000128173828124977
0.0131	0.000202636718749999
0.0132	-0.000163574218750013
0.0133	1.46484374999806e-05
0.0134	0.000134277343749999
0.0135	9.64355468749956e-05
0.0136	-3.60107421875037e-05
0.0137	-3.81469726562613e-05
0.0138	6.40869140624886e-05
0.0139	0.000290527343749986
0.014	2.56347656249819e-05
0.0141	0.000101623535156242
0.0142	0.000192260742187488
0.0143	0.000358581542968744
0.0144	0.000203247070312484
0.0145	-1.19018554687661e-05
0.0146	0.000192565917968723
0.0147	0.00042510986328122
0.0148	0.000200805664062464
0.0149	0.000219116210937509
0.015	-1.8615722656279e-05
0.0151	0.00023742675781247
0.0152	0.0002166748046875
0.0153	2.28881835937439e-05
0.0154	-0.000140380859375022
0.0155	4.5776367187441e-06
0.0156	0.000106506347656243
0.0157	-1.6479492187505e-05
0.0158	-0.00017303466796877
0.0159	-0.000135192871093742
0.016	8.85009765625409e-06
0.0161	7.84301757812298e-05
0.0162	-0.00024444580078129
0.0163	-0.000266723632812521
0.0164	-0.000151977539062498
0.0165	-6.46972656250305e-05
0.0166	-0.000247192382812539
0.0167	-0.000361022949218776
0.0168	-0.000141296386718759
0.0169	-0.000134887695312513
0.017	-0.000196228027343759
0.0171	-0.000208129882812525
0.0172	-0.000256347656250011
0.0173	-0.000127563476562509
0.0174	-7.59887695312711e-05
0.0175	-0.000275268554687508
0.0176	-0.000180053710937511
0.0177	6.10351562498838e-06
0.0178	8.63647460937304e-05
0.0179	0.000120544433593744
0.018	-0.000108947753906252
0.0181	0.000157165527343749
0.0182	0.000242309570312477
0.0183	0.00010986328125
0.0184	0.000161132812499992
0.0185	-1.83105468751221e-06
0.0186	0.000256347656249989
0.0187	0.000215148925781233
0.0188	-4.241943359376e-05
0.0189	7.93457031248931e-06
0.019	0.000228271484374969
0.0191	0.000291137695312482
0.0192	0.000104370117187491
0.0193	-0.000101623535156259
0.0194	-3.3874511718779e-05
0.0195	0.000213317871093754
0.0196	7.75146484374651e-05
0.0197	-6.98852539062662e-05
0.0198	-0.000180969238281259
0.0199	-3.84521484375179e-05
0.02	1.89208984374854e-05
0.0201	-8.94165039062866e-05
0.0202	-0.000250854492187503
0.0203	-8.69750976562672e-05
0.0204	-9.15527343750555e-06
0.0205	-5.58471679687651e-05
0.0206	-0.000163879394531264
0.0207	-7.38525390625083e-05
0.0208	0.000181579589843727
0.0209	0.000103759765624989
0.021	-5.92041015625268e-05
0.0211	0.000134887695312491
0.0212	0.000157165527343733
0.0213	0.000168151855468751
0.0214	7.87353515624978e-05
0.0215	-9.00268554687835e-05
0.0216	3.66210937499771e-05
0.0217	0.000267944335937492
0.0218	4.913330078124e-05
0.0219	-8.97216796875103e-05
0.022	-8.57543945312405e-05
0.0221	0.000142822265624981
0.0222	0.000110778808593736
0.0223	-0.000228576660156271
0.0224	-0.000171203613281285
0.0225	4.7302246093733e-05
0.0226	4.33349609375022e-05
0.0227	4.73022460937278e-05
0.0228	-0.000181884765625012
0.0229	8.66699218750096e-05
0.023	0.000146789550781251
0.0231	3.4484863281236e-05
0.0232	-0.000103149414062548
0.0233	-3.87573242187694e-05
0.0234	0.000159912109374987
0.0235	0.000295410156249981
0.0236	-3.87573242187581e-05
0.0237	-3.63159179687603e-05
0.0238	0.000217285156249985
0.0239	0.000206604003906229
0.024	6.37817382812319e-05
0.0241	-1.73950195312637e-05
0.0242	-5.24902343750138e-05
0.0243	0.000216674804687489
0.0244	-3.11279296875081e-05
0.0245	-0.000208435058593759
0.0246	-9.7656250000017e-05
0.0247	9.73510742187378e-05
0.0248	2.83813476562415e-05
0.0249	-2.4108886718755e-05
0.025	-0.000234680175781255
0.0251	0.000138549804687493
0.0252	1.46484375000084e-05
0.0253	-6.95800781250096e-05
0.0254	-0.000131530761718757
0.0255	-0.000104064941406273
0.0256	0.000137939453124963
0.0257	4.91333007812287e-05
0.0258	-0.000105285644531262
0.0259	-4.7607421875007e-05
0.026	0.000133056640625
0.0261	8.48388671874922e-05
0.0262	-0.000118408203125003
0.0263	-9.18579101562515e-05
0.0264	3.32641601562371e-05
0.0265	0.000133972167968732
0.0266	-1.55639648437679e-05
0.0267	-0.000120849609375029
0.0268	-5.15747070312716e-05
0.0269	0.000135192871093709
0.027	0.000207214355468738
0.0271	-6.83593750000107e-05
0.0272	4.48608398437187e-05
0.0273	0.000259094238281249
0.0274	0.000146789550781234
0.0275	0.000101318359374991
0.0276	-2.34985351562859e-05
0.0277	0.000196838378906217
0.0278	0.000195312499999994
0.0279	-1.67846679687729e-05
0.028	-0.000108032226562544
0.0281	4.57763671873283e-06
0.0282	0.00012084960937499
0.0283	7.0190429687254e-06
0.0284	-0.000124511718750026
0.0285	-0.000152893066406257
0.0286	0.0001739501953125
0.0287	0.000140380859374994
0.0288	4.18090820312354e-05
0.0289	-9.76562500000847e-06
0.029	4.69970703124928e-05
0.0291	0.000311584472656229
0.0292	6.65283203124811e-05
0.0293	-1.73950195312689e-05
0.0294	0.000115966796874999
0.0295	0.000116271972656234
0.0296	5.9204101562493e-05
0.0297	-8.27026367187624e-05
0.0298	-0.000125732421875019
0.0299	7.93457031249773e-05
0.03	7.50732421874838e-05
0.0301	-2.16674804687685e-05
0.0302	-0.000255737304687526
0.0303	-4.30297851562681e-05
0.0304	9.00268554687332e-05
0.0305	-7.01904296873668e-06
0.0306	-0.00016143798828126
0.0307	-0.000133361816406258
0.0308	0.000106506347656216
0.0309	-0.000130920410156255
0.031	-7.01904296875168e-05
0.0311	-4.48608398437638e-05
0.0312	-9.49096679687626e-05
0.0313	0.000158386230468732
0.0314	-9.79614257812737e-05
0.0315	-0.000130310058593753
0.0316	-2.34985351562633e-05
0.0317	6.16455078124682e-05
0.0318	4.48608398437023e-05
0.0319	-0.000195312500000011
0.032	-0.000234375000000031
0.0321	2.4414062499865e-06
0.0322	-0.000173034667968763
0.0323	-0.000125427246093785
0.0324	-0.000263671875000027
0.0325	-8.66699218750105e-05
0.0326	3.41796874999793e-05
0.0327	-0.00011535644531251
0.0328	-0.000159912109375016
0.0329	-4.241943359376e-05
0.033	-3.05175781274009e-07
0.0331	-2.92968750000072e-05
0.0332	-0.000245361328125016
0.0333	-0.000187683105468767
0.0334	7.2631835937486e-05
0.0335	3.05175781249887e-05
0.0336	-1.80053710937718e-05
0.0337	-0.000146484375000017
0.0338	-3.08227539062627e-05
0.0339	0.000216979980468717
0.034	1.83105468749938e-05
0.0341	-3.96728515627068e-06
0.0342	2.99072265624693e-05
0.0343	8.3618164062476e-05
0.0344	9.61303710937389e-05
0.0345	-3.20434570312668e-05
0.0346	-6.40869140625111e-05
0.0347	0.000172119140624971
0.0348	0.000140075683593732
0.0349	-6.34765625000255e-05
0.035	-0.000198059082031261
0.0351	-2.1362304687517e-05
0.0352	2.62451171874839e-05
0.0353	5.18798828124719e-05
0.0354	-0.000142822265625015
0.0355	8.85009765621506e-06
0.0356	0.000159606933593737
0.0357	5.09643554687184e-05
0.0358	-4.08935546875435e-05
0.0359	-5.24902343750138e-05
0.036	0.000250854492187463
0.0361	0.000335998535156223
0.0362	1.89208984374967e-05
0.0363	3.81469726562387e-05
0.0364	2.04467773437132e-05
0.0365	0.000168151855468751
0.0366	0.000131225585937483
0.0367	-6.01196289062638e-05
0.0368	8.60595703124686e-05
0.0369	7.65991210937341e-05
0.037	0.000108642578124995
0.0371	-3.05175781253886e-06
0.0372	-0.000164794921875023
0.0373	6.10351562498838e-06
0.0374	0.000206604003906218
0.0375	-0.000127258300781252
0.0376	-0.000159606933593787
0.0377	6.10351562495975e-07
0.0378	1.00708007812365e-05
0.0379	8.54492187500264e-06
0.038	-0.000218200683593767
0.0381	-0.000153198242187519
0.0382	0.000145874023437486
0.0383	3.90624999999922e-05
0.0384	1.73950195312411e-05
0.0385	-0.000137939453125013
0.0386	-1.19018554687661e-05
0.0387	0.000153808593749999
0.0388	-0.000107421875000003
0.0389	-0.000135803222656262
0.039	-4.21142578125146e-05
0.0391	9.03320312499734e-05
0.0392	-7.93457031250666e-06
0.0393	-0.000177612304687525
0.0394	-0.000210571289062517
0.0395	3.41796874999793e-05
0.0396	5.88989257812251e-05
0.0397	-7.9956054687514e-05
0.0398	-0.000214843750000027
0.0399	-0.000115661621093771
0.04	5.00488281249987e-05
0.0401	-3.57055664062635e-05
0.0402	-0.0002838134765625
0.0403	-4.57763671875113e-05
0.0404	4.76074218749845e-05
0.0405	-3.99780273437683e-05
0.0406	-0.00014251708984377
0.0407	-0.000186767578124997
0.0408	7.38525390624909e-05
0.0409	1.09863281249839e-05
0.041	-0.000143432617187528
0.0411	-0.000121765136718761
0.0412	-0.000128784179687514
0.0413	7.29370117187322e-05
0.0414	-6.22558593749937e-05
0.0415	-0.000209960937500021
0.0416	-0.00012725830078127
0.0417	0.000103149414062503
0.0418	1.92260742187256e-05
0.0419	-0.000159606933593787
0.042	-0.000114746093750013
0.0421	2.56347656249593e-05
0.0422	0.000186157226562489
0.0423	-0.000132751464843767
0.0424	-5.06591796875294e-05
0.0425	7.75146484374989e-05
0.0426	0.000151062011718722
0.0427	0.000158691406249994
0.0428	-0.000137329101562517
0.0429	-2.59399414062784e-05
0.043	0.000176696777343749
0.0431	3.3569335937505e-05
0.0432	-8.54492187500168e-05
0.0433	-7.5378417968769e-05
0.0434	5.31005859374821e-05
0.0435	0.000153503417968742
0.0436	-4.4250488281267e-05
0.0437	-0.00010009765625002
0.0438	1.03759765624871e-05
0.0439	0.000208740234374977
0.044	1.89208984374967e-05
0.0441	-3.32641601562718e-05
0.0442	-7.90405273437718e-05
0.0443	0.000176086425781236
0.0444	0.000120239257812477
0.0445	-6.01196289062916e-05
0.0446	-4.54711914062659e-05
0.0447	8.51440429687315e-05
0.0448	5.40161132812408e-05
0.0449	4.27246093749264e-06
0.045	-0.000140686035156246
0.0451	6.10351562479496e-07
0.0452	0.000140686035156234
0.0453	-7.93457031250666e-06
0.0454	-8.05664062500213e-05
0.0455	-0.000136108398437501
0.0456	8.94165039062311e-05
0.0457	0.000155334472656248
0.0458	-0.000108642578125007
0.0459	-7.65991210937679e-05
0.046	8.23974609372429e-06
0.0461	3.23486328124732e-05
0.0462	-5.73730468750146e-05
0.0463	-0.000174865722656243
0.0464	-0.000136718750000026
0.0465	8.81958007812374e-05
0.0466	-4.66918945312873e-05
0.0467	-0.00018554687500002
0.0468	-4.36401367187762e-05
0.0469	6.1035156249771e-06
0.047	0.000143127441406254
0.0471	-0.000157470703125018
0.0472	-0.000226135253906257
0.0473	0.00013977050781248
0.0474	0.000126037597656242
0.0475	8.20922851562317e-05
0.0476	-9.03320312500237e-05
0.0477	-0.000102539062500029
0.0478	0.000186157226562472
0.0479	7.20214843750004e-05
0.048	-0.00025299072265626
0.0481	-0.000186767578125024
0.0482	-0.000101623535156243
0.0483	-0.000147094726562497
0.0484	-0.000248107910156259
0.0485	-0.000517883300781269
0.0486	-0.000193786621093784
0.0487	-0.000160217285156273
0.0488	-0.000307312011718764
0.0489	-0.000388488769531264
0.049	-0.000251770019531267
0.0491	5.49316406250888e-06
0.0492	-6.43920898437574e-05
0.0493	-0.000210571289062511
0.0494	-0.000106506347656277
0.0495	-6.71386718753032e-06
0.0496	0.000149841308593734
0.0497	4.69970703124711e-05
0.0498	-9.46044921875389e-05
0.0499	8.72802734374787e-05
0.05	0.000317382812499994
0.0501	0.000243530273437492
0.0502	7.96508789062452e-05
0.0503	0.000124206542968702
0.0504	0.000229187011718723
0.0505	0.000217590332031231
0.0506	-6.50024414062872e-05
0.0507	5.37109375000067e-05
0.0508	0.000236816406249968
0.0509	0.000176086425781236
0.051	2.65502929687241e-05
0.0511	-5.27954101562427e-05
0.0512	-9.91821289062778e-05
0.0513	0.000133361816406241
0.0514	-5.06591796875233e-05
0.0515	-0.000131835937500014
0.0516	-0.000101928710937522
0.0517	0.000177307128906228
0.0518	0.000104980468750009
0.0519	-0.000100708007812528
0.052	-0.000102233886718772
0.0521	9.12475585937373e-05
0.0522	2.34985351562243e-05
0.0523	-3.20434570312729e-05
0.0524	-0.000191650390625004
0.0525	-0.000170898437500011
0.0526	0.00015777587890623
0.0527	-4.88281250001291e-06
0.0528	-0.000151672363281264
0.0529	-4.66918945312873e-05
0.053	-4.60815429687567e-05
0.0531	2.50244140624798e-05
0.0532	-0.000183105468750028
0.0533	-0.000281066894531257
0.0534	3.96728515624205e-06
0.0535	8.54492187497488e-06
0.0536	-5.15747070312768e-05
0.0537	-0.00016906738281251
0.0538	-0.000176391601562531
0.0539	0.000202941894531239
0.054	-4.24194335937713e-05
0.0541	-0.000174865722656259
0.0542	-0.00016113281250002
0.0543	-6.40869140625224e-05
0.0544	-4.42504882812835e-05
0.0545	-0.000231018066406258
0.0546	-0.000363159179687517
0.0547	-0.000159606933593743
0.0548	-8.14819335937748e-05
0.0549	-0.000125732421875024
0.055	-0.000193481445312504
0.0551	-0.000119628906250002
0.0552	3.02124023437537e-05
0.0553	-7.93457031250146e-06
0.0554	-0.000223999023437516
0.0555	-6.86645507812726e-05
0.0556	0.000143127441406215
0.0557	-6.92749023437694e-05
0.0558	-0.000134277343750017
0.0559	-0.000190124511718771
0.056	-0.000152282714843771
0.0561	-3.23486328125122e-05
0.0562	-0.000237426757812487
0.0563	-0.000293273925781268
0.0564	-0.00029571533203126
0.0565	-0.000276184082031273
0.0566	-0.000171813964843776
0.0567	-0.00037475585937502
0.0568	-0.000332031250000009
0.0569	-0.000160827636718742
0.057	-6.103515625e-05
0.0571	-0.000198059082031266
0.0572	-0.000154418945312507
0.0573	-0.000110778808593765
0.0574	0.000154418945312473
0.0575	-4.73022460937729e-05
0.0576	-3.14331054687761e-05
0.0577	6.92749023437243e-05
0.0578	0.000234374999999981
0.0579	0.000384216308593727
0.058	7.93457031249773e-05
0.0581	6.22558593749651e-05
0.0582	0.000331115722656239
0.0583	0.000210266113281232
0.0584	0.000187683105468722
0.0585	0.000119018554687478
0.0586	9.46044921874938e-05
0.0587	0.000205688476562493
0.0588	0.000184020996093736
0.0589	-7.59887695312772e-05
0.059	-3.35693359375172e-05
0.0591	0.000142517089843735
0.0592	3.29589843749804e-05
0.0593	-0.000184631347656267
0.0594	-0.000257873535156272
0.0595	-6.43920898437678e-05
0.0596	5.98144531250011e-05
0.0597	-0.000154724121093747
0.0598	-0.000176696777343766
0.0599	-0.000128479003906268
0.06	-3.0517578125111e-06
0.0601	5.98144531249673e-05
0.0602	-0.000251770019531273
0.0603	-9.30786132812556e-05
0.0604	2.22778320312419e-05
0.0605	-1.52587890625035e-06
0.0606	-0.00013824462890626
0.0607	-0.000223693847656259
0.0608	2.13623046874112e-06
0.0609	1.7395019531235e-05
0.061	-7.41577148437589e-05
0.0611	-0.000284118652343768
0.0612	-9.67407226562696e-05
0.0613	-0.000111694335937523
0.0614	-9.73510742187716e-05
0.0615	-0.000243835449218794
0.0616	-0.000268554687500012
0.0617	-2.34985351562859e-05
0.0618	-0.000129394531250005
0.0619	-0.000274963378906268
0.062	-0.000205688476562511
0.0621	-0.000179443359375009
0.0622	1.43432617187239e-05
0.0623	-0.000209960937500026
0.0624	-0.000255432128906269
0.0625	-6.8054199218754e-05
0.0626	-2.86865234375155e-05
0.0627	0
0.0628	-0.000133666992187515
0.0629	-0.000290527343750003
0.063	7.32421874997079e-06
0.0631	1.00708007812252e-05
0.0632	-0.000154724121093786
0.0633	-0.000262145996093772
0.0634	-0.00015350341796876
0.0635	-2.50244140625085e-05
0.0636	-0.000160522460937496
0.0637	-0.000398559570312512
0.0638	-0.000229187011718779
0.0639	-5.31005859375384e-05
0.064	-8.69750976562672e-05
0.0641	-0.000222473144531277
0.0642	-0.000257263183593776
0.0643	2.19726562499965e-05
0.0644	0.000147399902343742
0.0645	-6.01196289062578e-05
0.0646	-8.85009765626624e-06
0.0647	8.88061523437178e-05
0.0648	0.000209045410156233
0.0649	0.000157470703124996
0.065	-3.41796875000192e-05
0.0651	2.25830078124708e-05
0.0652	0.000187988281249989
0.0653	0.000121459960937481
0.0654	-8.69750976562611e-05
0.0655	-0.000135498046875016
0.0656	9.76562499999632e-06
0.0657	0.000111083984374987
0.0658	-6.68334960937551e-05
0.0659	-0.000238037109375
0.066	-3.44848632812707e-05
0.0661	0.000130004882812501
0.0662	4.48608398437465e-05
0.0663	-0.000125732421875019
0.0664	-0.00018035888671874
0.0665	9.36889648437463e-05
0.0666	-3.69262695312849e-05
0.0667	-0.000195617675781263
0.0668	-0.000167846679687528
0.0669	-0.000160827636718763
0.067	5.55419921874798e-05
0.0671	-0.000180053710937489
0.0672	-0.000260925292968756
0.0673	-6.56127929687727e-05
0.0674	0.000107727050781225
0.0675	-4.85229492187657e-05
0.0676	-0.000178222656250016
0.0677	-0.000143737792968757
0.0678	9.73510742187317e-05
0.0679	-2.65502929687744e-05
0.068	-0.00020782470703129
0.0681	-0.000127563476562509
0.0682	-6.59179687500129e-05
0.0683	8.23974609374771e-05
0.0684	-0.000119018554687539
0.0685	-0.000300598144531251
0.0686	-9.21630859375194e-05
0.0687	-1.31225585937589e-05
0.0688	-1.22070312500002e-05
0.0689	-0.000206604003906258
0.069	-0.000233459472656261
0.0691	6.40869140624721e-05
0.0692	0.000125122070312466
0.0693	-5.52368164062622e-05
0.0694	-7.50732421875462e-05
0.0695	-2.22778320312644e-05
0.0696	0.000122985839843731
0.0697	-2.31933593750292e-05
0.0698	-0.000191345214843775
0.0699	-0.000178527832031278
0.07	2.74658203124716e-05
0.0701	-3.72314453125138e-05
0.0702	-0.000235595703125003
0.0703	-0.00017669677734376
0.0704	-3.78417968749994e-05
0.0705	9.97924804687243e-05
0.0706	-0.000104064941406257
0.0707	-0.000269470214843776
0.0708	-2.53295898437591e-05
0.0709	1.49536132812373e-05
0.071	5.58471679687417e-05
0.0711	-4.33349609375022e-05
0.0712	-7.50732421875072e-05
0.0713	0.000154418945312473
0.0714	6.01196289062517e-05
0.0715	-5.21850585937624e-05
0.0716	-6.80541992187644e-05
0.0717	7.99560546874854e-05
0.0718	0.000143432617187483
0.0719	2.13623046873505e-06
0.072	-0.000154418945312507
0.0721	0.000108337402343733
0.0722	8.17871093749699e-05
0.0723	0.000115661621093743
0.0724	-0.000136108398437518
0.0725	-0.000100402832031271
0.0726	0.00020782470703124
0.0727	0.000177307128906228
0.0728	-3.44848632812707e-05
0.0729	8.30078124999687e-05
0.073	0.000111389160156228
0.0731	0.000233764648437496
0.0732	0.000139770507812475
0.0733	2.59399414062333e-05
0.0734	0.000163574218749995
0.0735	0.000246276855468735
0.0736	0.000156555175781242
0.0737	3.05175781228906e-07
0.0738	-5.67626953125178e-05
0.0739	0.000124206542968735
0.074	0.00016693115234374
0.0741	-0.000166625976562507
0.0742	-0.000133972167968766
0.0743	2.22778320312367e-05
0.0744	3.2958984374964e-05
0.0745	-5.06591796875346e-05
0.0746	-0.000239562988281272
0.0747	-0.000178222656249999
0.0748	0.00010162353515623
0.0749	-9.94873046875067e-05
0.075	-0.000349426269531251
0.0751	-0.000189208984375006
0.0752	-1.03759765625322e-05
0.0753	0.00010131835937498
0.0754	-0.000107421875000025
0.0755	-0.000197753906250032
0.0756	0.00013916015624999
0.0757	7.32421874999663e-05
0.0758	4.36401367187311e-05
0.0759	-6.40869140625172e-05
0.076	-4.73022460937668e-05
0.0761	0.000180664062499991
0.0762	2.22778320312193e-05
0.0763	-0.000182800292968755
0.0764	-0.000182495117187532
0.0765	4.51660156249867e-05
0.0766	-2.44140625001513e-06
0.0767	-0.00017303466796877
0.0768	-0.000230407714843767
0.0769	4.5776367187389e-06
0.077	4.82177734374917e-05
0.0771	-0.000152282714843771
0.0772	-0.000143127441406249
0.0773	-0.000160217285156256
0.0774	6.71386718748522e-06
0.0775	-1.03759765625105e-05
0.0776	-0.00021453857421877
0.0777	-0.00013763427734374
0.0778	-9.30786132812668e-05
0.0779	5.79833984374828e-05
0.078	-0.000113220214843757
0.0781	-0.000254516601562516
0.0782	-1.31225585937485e-05
0.0783	1.83105468749998e-05
0.0784	-7.84301757812585e-05
0.0785	-0.000193481445312532
0.0786	-0.000224609375000024
0.0787	6.7138671874965e-06
0.0788	-8.14819335937522e-05
0.0789	-0.000262145996093766
0.079	-0.000265808105468785
0.0791	-3.29589843750039e-05
0.0792	-2.74658203125114e-05
0.0793	-0.000159301757812519
0.0794	-0.000207214355468766
0.0795	1.00708007812478e-05
0.0796	0.000214843749999999
0.0797	8.85009765623154e-06
0.0798	-5.37109375000179e-05
0.0799	0.000101318359374991
0.08	0.000244445800781239
0.0801	0.000244140624999989
0.0802	3.1127929687502e-05
0.0803	1.83105468749833e-05
0.0804	0.000325927734375003
0.0805	0.000275268554687479
0.0806	0.000104370117187491
0.0807	8.30078124999965e-05
0.0808	0.000123901367187495
0.0809	0.000185546874999975
0.081	0.000184326171875009
0.0811	-6.71386718752512e-06
0.0812	3.29589843749865e-05
0.0813	0.000112609863281259
0.0814	1.80053710937154e-05
0.0815	-8.57543945312796e-05
0.0816	-0.000292053222656264
0.0817	-1.77001953125151e-05
0.0818	-1.70898437500183e-05
0.0819	-0.00022247314453126
0.082	-0.000319519042968764
0.0821	-0.000233459472656289
0.0822	-0.00011810302734378
0.0823	-0.00015350341796876
0.0824	-0.000282592773437507
0.0825	-0.000231018066406264
0.0826	-0.000103149414062509
0.0827	1.73950195312298e-05
0.0828	-3.05175781250113e-05
0.0829	-0.000217590332031253
0.083	-7.26318359375146e-05
0.0831	0.000134277343749978
0.0832	7.78198242187278e-05
0.0833	-8.51440429687602e-05
0.0834	2.96020507812187e-05
0.0835	6.83593749999933e-05
0.0836	0.000254821777343716
0.0837	-5.03540039062779e-05
0.0838	-5.43212890625148e-05
0.0839	0.000178222656249993
0.084	0.000105590820312501
0.0841	3.41796874999793e-05
0.0842	-8.23974609378067e-06
0.0843	9.91821289062439e-05
0.0844	0.000177307128906212
0.0845	2.13623046875153e-06
0.0846	-0.00021026611328126
0.0847	-7.87353515625091e-05
0.0848	9.76562499999884e-05
0.0849	4.24194335937426e-05
0.085	-0.000131530761718752
0.0851	-0.000161437988281283
0.0852	0.000109558105468743
0.0853	6.65283203124915e-05
0.0854	-0.000111389160156273
0.0855	-8.02612304687533e-05
0.0856	-5.7067871093764e-05
0.0857	0.000148620605468757
0.0858	-3.20434570312668e-05
0.0859	-0.000240173339843769
0.086	-7.04956054687518e-05
0.0861	-9.15527343750555e-06
0.0862	-0.000111083984375
0.0863	-0.00021606445312502
0.0864	-0.000279235839843761
0.0865	-5.55419921875137e-05
0.0866	-9.39941406250151e-05
0.0867	-0.000278930664062521
0.0868	-0.000257568359375016
0.0869	-0.00021789550781251
0.087	3.35693359372873e-06
0.0871	-7.0190429687705e-06
0.0872	-0.000169982910156264
0.0873	1.55639648437454e-05
0.0874	0.000184326171875004
0.0875	0.000198974609374963
0.0876	0.000161743164062494
0.0877	5.46264648437211e-05
0.0878	0.000261840820312492
0.0879	0.00035614013671873
0.088	0.000179748535156226
0.0881	8.85009765624889e-05
0.0882	0.00011627197265624
0.0883	0.000155029296875003
0.0884	0.000189514160156251
0.0885	-0.000156250000000042
0.0886	-6.71386718753032e-06
0.0887	0.000130310058593729
0.0888	-5.03540039062614e-05
0.0889	-0.000155334472656282
0.089	-0.00025756835937501
0.0891	-0.000161437988281271
0.0892	-3.90625000000148e-05
0.0893	-0.000203247070312551
0.0894	-0.000348815917968765
0.0895	-0.000287170410156252
0.0896	-8.66699218750157e-05
0.0897	-5.31005859375107e-05
0.0898	-0.000129394531250027
0.0899	-0.000185241699218775
0.09	0.000105895996093746
0.0901	0.000122375488281239
0.0902	-0.000105895996093775
0.0903	-0.000102539062500013
0.0904	-5.85937500000196e-05
0.0905	0.000146179199218743
0.0906	-8.2397460937746e-06
0.0907	-0.000216979980468774
0.0908	1.03759765624932e-05
0.0909	3.17382812499763e-05
0.091	3.90624999999922e-05
0.0911	-0.0001190185546875
0.0912	-8.85009765625167e-05
0.0913	0.000135803222656244
0.0914	0.000164489746093726
0.0915	-0.000139160156250012
0.0916	-1.64794921875214e-05
0.0917	-2.9602050781269e-05
0.0918	0.000115966796874972
0.0919	8.57543945312449e-05
0.092	-0.000215454101562512
0.0921	-6.71386718751905e-06
0.0922	7.446289062496e-05
0.0923	-4.57763671875625e-06
0.0924	-0.000127258300781263
0.0925	-0.000238342285156268
0.0926	-5.46264648437662e-05
0.0927	-1.15966796875311e-05
0.0928	-0.000205078124999997
0.0929	-0.000265502929687517
0.093	-0.000151062011718756
0.0931	-8.39233398437673e-05
0.0932	-0.000171508789062508
0.0933	-0.000323181152343733
0.0934	-0.000227661132812512
0.0935	-7.69042968750411e-05
0.0936	-8.14819335937696e-05
0.0937	-0.000224304199218767
0.0938	-0.000220031738281235
0.0939	1.5258789062382e-06
0.094	0.000148925781250003
0.0941	2.59399414062273e-05
0.0942	-0.000124816894531244
0.0943	0.000163269042968739
0.0944	0.000168762207031231
0.0945	0.000170288085937498
0.0946	0.000119628906249991
0.0947	-3.66210937501402e-06
0.0948	0.000282897949218729
0.0949	0.000194702148437497
0.095	-1.67846679687616e-05
0.0951	-1.83105468749946e-05
0.0952	2.62451171874623e-05
0.0953	0.000212707519531219
0.0954	4.76074218750009e-05
0.0955	-0.000108642578125012
0.0956	8.0261230468736e-05
0.0957	5.31005859374985e-05
0.0958	1.22070312499889e-06
0.0959	-9.91821289062838e-05
0.096	-0.00019927978515626
0.0961	7.93457031249539e-06
0.0962	9.15527343752637e-07
0.0963	-0.000213928222656268
0.0964	-0.000189208984375006
0.0965	-5.6152343750027e-05
0.0966	-3.35693359377904e-06
0.0967	-0.000119628906250025
0.0968	-0.000231323242187504
0.0969	-0.000104675292968781
0.097	5.09643554687349e-05
0.0971	-7.81250000000018e-05
0.0972	-0.000192871093750008
0.0973	-0.000301513671875015
0.0974	1.52587890624887e-05
0.0975	-5.76782226562713e-05
0.0976	-0.000219726562500012
0.0977	-0.000238037109375028
0.0978	-9.79614257812459e-05
0.0979	4.27246093749828e-05
0.098	-4.79125976562637e-05
0.0981	-0.000248413085937505
0.0982	-7.38525390625196e-05
0.0983	-3.3264160156277e-05
0.0984	2.16674804687338e-05
0.0985	-0.000205688476562527
0.0986	-0.000195007324218766
0.0987	-0.000125122070312528
0.0988	-8.23974609376332e-06
0.0989	-0.000242004394531237
0.099	-0.000469055175781264
0.0991	-0.000174560546875019
0.0992	-0.000131530761718757
0.0993	-0.000273437500000024
0.0994	-0.000274963378906251
0.0995	-0.000328063964843784
0.0996	2.65502929687241e-05
0.0997	-7.65991210937627e-05
0.0998	-0.000254821777343761
0.0999	-0.000205688476562521
0.1	-6.59179687500129e-05
0.1001	8.39233398437222e-05
0.1002	-3.35693359375007e-05
0.1003	-0.00015411376953125
0.1004	6.10351562490771e-07
0.1005	0.000177917480468742
0.1006	2.99072265624693e-05
0.1007	0.000117797851562484
0.1008	-4.94384765625244e-05
0.1009	0.00015441894531249
0.101	9.82666015624739e-05
0.1011	-4.30297851562846e-05
0.1012	-2.44140624999258e-06
0.1013	5.85937499999961e-05
0.1014	0.000106506347656232
0.1015	-2.01416015625068e-05
0.1016	-0.000204772949218768
0.1017	0.000145874023437497
0.1018	0.000133056640625
0.1019	6.98852539062315e-05
0.102	-7.26318359375372e-05
0.1021	-8.85009765627144e-06
0.1022	0.000164184570312492
0.1023	0.000130310058593718
0.1024	4.30297851562178e-05
0.1025	-2.44140625000168e-05
0.1026	2.13623046874719e-05
0.1027	0.000135803222656227
0.1028	4.11987304687386e-05
0.1029	-0.000154113769531262
0.103	-2.65502929687857e-05
0.1031	7.50732421874838e-05
0.1032	2.74658203120934e-06
0.1033	-0.000223388671875002
0.1034	-7.17163085937611e-05
0.1035	-1.34277343750155e-05
0.1036	1.37329101562332e-05
0.1037	-0.000295104980468747
0.1038	-0.000291442871093773
0.1039	-0.000110168457031279
0.104	-3.47900390625161e-05
0.1041	-0.000160217285156256
0.1042	-0.000206604003906263
0.1043	-0.000169982910156264
0.1044	8.72802734374839e-05
0.1045	6.71386718748002e-06
0.1046	-0.000375061035156294
0.1047	-0.000153198242187519
0.1048	-6.46972656249915e-05
0.1049	-9.00268554687557e-05
0.105	-0.000101013183593768
0.1051	-0.00037628173828127
0.1052	-0.000212097167968762
0.1053	-0.000143432617187528
0.1054	-0.00017547607421875
0.1055	-0.000249023437500018
0.1056	-0.000269775390625016
0.1057	-0.000109252929687526
0.1058	-0.000154724121093747
0.1059	-0.000362854003906271
0.106	-0.000143127441406238
0.1061	-9.24682617187422e-05
0.1062	-6.34765625000368e-05
0.1063	-0.000127258300781263
0.1064	-0.000224609375000018
0.1065	-4.76074218750296e-05
0.1066	0.000111694335937484
0.1067	5.31005859374873e-05
0.1068	-2.04467773437748e-05
0.1069	1.31225585937251e-05
0.107	0.000144348144531237
0.1071	0.000108337402343744
0.1072	-0.000160522460937507
0.1073	-0.000166931152343769
0.1074	3.78417968749933e-05
0.1075	1.15966796874695e-05
0.1076	-0.000220947265625021
0.1077	-0.000314636230468757
0.1078	-0.00020599365234375
0.1079	-2.68554687500207e-05
0.108	-0.000175781250000007
0.1081	-0.000287475585937502
0.1082	-0.00010437011718753
0.1083	1.34277343749765e-05
0.1084	9.12475585937373e-05
0.1085	-0.000101623535156276
0.1086	3.0517578125e-05
0.1087	0.000126953124999989
0.1088	0.000279235839843749
0.1089	0.000126342773437471
0.109	3.26538085937411e-05
0.1091	0.000115356445312481
0.1092	0.000285644531249967
0.1093	0.000153808593749999
0.1094	-9.70458984375037e-05
0.1095	-9.0637207031269e-05
0.1096	2.04467773437132e-05
0.1097	-4.18090820312744e-05
0.1098	-0.000143432617187506
0.1099	-0.000342712402343776
0.11	-0.000207519531250012
0.1101	-2.25830078125046e-05
0.1102	-0.000238952636718765
0.1103	-0.000202331542968765
0.1104	-0.000122680664062508
0.1105	9.42993164062432e-05
0.1106	-6.40869140625111e-05
0.1107	-0.000193481445312504
0.1108	-0.000204467773437528
0.1109	3.5400390625006e-05
0.111	7.29370117187262e-05
0.1111	1.83105468749938e-05
0.1112	-0.000114135742187527
0.1113	7.32421874999941e-05
0.1114	0.000259399414062489
0.1115	0.000127868652343738
0.1116	1.00708007812304e-05
0.1117	6.13403320312341e-05
0.1118	0.000212097167968744
0.1119	9.88769531249873e-05
0.112	-0.000170288085937515
0.1121	-0.000130310058593753
0.1122	6.10351562495975e-07
0.1123	-3.41796875000192e-05
0.1124	-0.000200195312500012
0.1125	-0.000385437011718771
0.1126	-0.000248718261718767
0.1127	4.54711914062537e-05
0.1128	-0.000209045410156245
0.1129	-0.000313720703125004
0.113	-0.00018859863281252
0.1131	-8.51440429687714e-05
0.1132	-6.16455078125081e-05
0.1133	-0.000192260742187517
0.1134	-0.000183105468750023
0.1135	1.34277343749878e-05
0.1136	0.000149536132812478
0.1137	-0.000131225585937506
0.1138	-0.000152893066406257
0.1139	-3.32641601562822e-05
0.114	2.44140624999778e-05
0.1141	1.67846679687217e-05
0.1142	-0.000204772949218751
0.1143	-4.63867187499968e-05
0.1144	4.76074218749949e-05
0.1145	-1.37329101562618e-05
0.1146	-9.36889648437637e-05
0.1147	-0.000116882324218782
0.1148	0.000202941894531249
0.1149	0.000204772949218734
0.115	-7.93457031250172e-05
0.1151	-4.94384765625418e-05
0.1152	1.40380859374838e-05
0.1153	0.000133972167968732
0.1154	0.000107727050781236
0.1155	-0.000186462402343757
0.1156	-2.10571289062603e-05
0.1157	-2.59399414062672e-05
0.1158	5.95092773437167e-05
0.1159	-0.000101013183593762
0.116	-0.000283508300781266
0.1161	-0.00012664794921875
0.1162	9.82666015624904e-05
0.1163	-0.000133361816406264
0.1164	-0.000124816894531249
0.1165	-6.31713867187585e-05
0.1166	7.29370117187262e-05
0.1167	0.000155944824218734
0.1168	-0.000139465332031247
0.1169	-2.99072265625144e-05
0.117	0.000109863281249972
0.1171	0.00010162353515623
0.1172	-1.31225585937589e-05
0.1173	-7.78198242187451e-05
0.1174	4.73022460937556e-05
0.1175	0.000176086425781241
0.1176	-3.35693359376776e-06
0.1177	-5.18798828125057e-05
0.1178	4.94384765624793e-05
0.1179	0.000106811523437483
0.118	1.77001953124865e-05
0.1181	-4.42504882812557e-05
0.1182	-5.58471679687478e-05
0.1183	0.000105590820312473
0.1184	0.000176391601562492
0.1185	-0.000118408203125009
0.1186	-0.000173339843750026
0.1187	-4.33349609375083e-05
0.1188	8.54492187499665e-05
0.1189	-6.3781738281277e-05
0.119	-0.000202636718750005
0.1191	-0.000113830566406259
0.1192	-4.36401367187866e-05
0.1193	-4.63867187500194e-05
0.1194	-0.000212402343750012
0.1195	-0.000271911621093746
0.1196	-9.00268554687783e-05
0.1197	-0.000114440917968767
0.1198	-0.000306701660156278
0.1199	-0.000312500000000032
0.12	-0.00014923095703125
0.1201	-0.000109558105468754
0.1202	-8.39233398437726e-05
0.1203	-0.00032897949218751
0.1204	-0.000136718750000009
0.1205	-6.71386718750335e-05
0.1206	-5.00488281249935e-05
0.1207	-5.43212890625096e-05
0.1208	-7.84301757812637e-05
0.1209	8.33129882812306e-05
0.121	0.000196228027343725
0.1211	-0.000101623535156276
0.1212	-2.28881835937673e-05
0.1213	2.13623046871336e-06
0.1214	0.000173950195312488
0.1215	0.000136108398437484
0.1216	-0.000182495117187509
0.1217	-2.16674804687849e-05
0.1218	0.000128784179687474
0.1219	2.44140624998043e-06
0.122	-0.000152893066406263
0.1221	-0.000285034179687522
0.1222	-3.20434570312616e-05
0.1223	-1.67846679687729e-05
0.1224	-3.72314453125078e-05
0.1225	-0.000304870605468749
0.1226	-0.000180969238281254
0.1227	-2.25830078125046e-05
0.1228	-4.36401367187762e-05
0.1229	-0.000141296386718753
0.123	-7.50732421875237e-05
0.1231	0.000166931152343735
0.1232	0.000155639648437472
0.1233	-2.13623046875005e-05
0.1234	2.50244140624911e-05
0.1235	7.84301757812411e-05
0.1236	0.000198974609374986
0.1237	0.000166931152343758
0.1238	-2.47192382812683e-05
0.1239	0.000169372558593744
0.124	0.000296630859374985
0.1241	0.000216674804687489
0.1242	5.95092773437384e-05
0.1243	-2.77709960937794e-05
0.1244	0.000119018554687483
0.1245	7.38525390625022e-05
0.1246	-0.000265197753906255
0.1247	-0.000200195312500012
0.1248	-0.000138549804687516
0.1249	-0.000163574218750024
0.125	-0.000125122070312511
0.1251	-0.000507507324218765
0.1252	-0.00020812988281253
0.1253	-8.57543945312683e-05
0.1254	-0.000232238769531274
0.1255	-0.000158996582031262
0.1256	-0.000236206054687505
0.1257	1.67846679687495e-05
0.1258	0.000159301757812485
0.1259	-0.000144958496093767
0.126	-5.52368164062683e-05
0.1261	5.64575195312498e-05
0.1262	0.0001373291015625
0.1263	6.68334960937378e-05
0.1264	-0.00018920898437504
0.1265	-0.000101013183593757
0.1266	0.000179138183593735
0.1267	1.95312499999762e-05
0.1268	-6.68334960937655e-05
0.1269	-0.000203857421875031
0.127	-0.000101623535156243
0.1271	-5.06591796875233e-05
0.1272	-0.000159606933593764
0.1273	-0.000200500488281286
0.1274	-8.20922851562655e-05
0.1275	2.62451171874839e-05
0.1276	-6.31713867187637e-05
0.1277	-0.000240783691406271
0.1278	-1.86157226562626e-05
0.1279	0.000152282714843743
0.128	9.49096679687678e-05
0.1281	-0.000171508789062497
0.1282	3.26538085937515e-05
0.1283	3.50952148437276e-05
0.1284	0.000171508789062491
0.1285	4.45556640624673e-05
0.1286	-0.000175170898437511
0.1287	-2.59399414062559e-05
0.1288	0.000135192871093731
0.1289	-3.143310546877e-05
0.129	-4.15039062500013e-05
0.1291	-9.30786132812668e-05
0.1292	0.000133666992187497
0.1293	0.000141296386718742
0.1294	-0.000116882324218765
0.1295	-0.000120544433593772
0.1296	6.19506835937362e-05
0.1297	5.09643554687409e-05
0.1298	4.02832031249798e-05
0.1299	-0.000164489746093766
0.13	3.72314453124965e-05
0.1301	0.000138244628906253
0.1302	5.15747070312317e-05
0.1303	2.96020507812404e-05
0.1304	-7.26318359375207e-05
0.1305	0.000215148925781238
0.1306	0.000281372070312485
0.1307	9.46044921872318e-06
0.1308	-4.51660156250205e-05
0.1309	0.000106506347656221
0.131	0.000166625976562495
0.1311	1.06811523437386e-05
0.1312	-0.000198364257812523
0.1313	-6.65283203125202e-05
0.1314	5.03540039062328e-05
0.1315	-5.79833984377161e-06
0.1316	-0.000125122070312501
0.1317	-0.000162353515625019
0.1318	-0.000106201171875026
0.1319	1.37329101562609e-05
0.132	-0.000223388671875025
0.1321	-0.000234680175781249
0.1322	2.10571289062317e-05
0.1323	-1.83105468749573e-06
0.1324	-3.69262695312737e-05
0.1325	-9.15527343750173e-05
0.1326	-2.1362304687517e-05
0.1327	0.000129699707031239
0.1328	0.000192565917968756
0.1329	-1.06811523437611e-05
0.133	-9.15527343759576e-07
0.1331	0.000156249999999997
0.1332	0.00016693115234374
0.1333	1.61743164062145e-05
0.1334	-0.000167236328125009
0.1335	6.37817382812484e-05
0.1336	9.1247558593726e-05
0.1337	-0.000116577148437502
0.1338	-0.000159606933593754
0.1339	-0.000160522460937507
0.134	3.66210937499606e-05
0.1341	-8.54492187500958e-06
0.1342	-0.000262145996093761
0.1343	-0.000188598632812509
0.1344	-5.49316406250116e-05
0.1345	-0.000124816894531266
0.1346	-9.27734375000214e-05
0.1347	-0.000242309570312516
0.1348	-6.04248046875144e-05
0.1349	6.31713867187515e-05
0.135	-6.13403320312844e-05
0.1351	-0.000180358886718773
0.1352	2.47192382812449e-05
0.1353	7.56835937499867e-05
0.1354	0.000282287597656233
0.1355	-3.84521484375179e-05
0.1356	4.27246093747616e-06
0.1357	0.000147094726562474
0.1358	0.00016235351562498
0.1359	6.89697265624893e-05
0.136	-0.000130004882812529
0.1361	-7.1411132812527e-05
0.1362	0.000151672363281235
0.1363	-1.46484374999927e-05
0.1364	-0.000127868652343772
0.1365	-0.000122985839843776
0.1366	0.000104675292968725
0.1367	3.08227539062289e-05
0.1368	-0.00014343261718754
0.1369	-0.000130310058593763
0.137	8.78906249999808e-05
0.1371	6.89697265624789e-05
0.1372	-1.34277343750155e-05
0.1373	1.25122070312343e-05
0.1374	7.29370117187262e-05
0.1375	0.000192871093749991
0.1376	0.000191955566406238
0.1377	4.88281249998428e-06
0.1378	0.000196838378906222
0.1379	0.000294189453124976
0.138	0.000302734374999985
0.1381	0.000128479003906245
0.1382	0.000126037597656236
0.1383	0.000171508789062485
0.1384	0.000313415527343736
0.1385	-5.18798828124181e-06
0.1386	-6.62231445312748e-05
0.1387	9.46044921871711e-06
0.1388	4.27246093747616e-06
0.1389	9.7351074218743e-05
0.139	-0.000415344238281274
0.1391	-0.000289611816406288
0.1392	-1.06811523437672e-05
0.1393	-0.000199279785156248
0.1394	-0.000137329101562528
0.1395	-0.000315246582031259
0.1396	-0.000126037597656271
0.1397	6.89697265624841e-05
0.1398	-0.000111999511718763
0.1399	-5.49316406250003e-05
0.14	-5.2490234375019e-05
0.1401	0.000102844238281213
0.1402	0.000159912109374976
0.1403	-2.16674804687789e-05
0.1404	-2.0751953125015e-05
0.1405	0.000240478515624986
0.1406	6.83593749999656e-05
0.1407	9.46044921874998e-05
0.1408	-1.7089843750007e-05
0.1409	4.76074218749732e-05
0.141	0.000214233398437491
0.1411	-2.83813476562537e-05
0.1412	-5.52368164062622e-05
0.1413	-9.76562500002495e-06
0.1414	0.000180969238281231
0.1415	4.36401367187086e-05
0.1416	-0.000199890136718767
0.1417	-0.000110168457031251
0.1418	3.50952148437328e-05
0.1419	9.36889648437463e-05
0.142	-7.08007812500085e-05
0.1421	-0.000180969238281287
0.1422	-5.03540039062779e-05
0.1423	4.5776367187441e-06
0.1424	-3.47900390625213e-05
0.1425	-0.00023071289062503
0.1426	-0.000208435058593782
0.1427	6.59179687499678e-05
0.1428	-5.43212890625148e-05
0.1429	-4.11987304687446e-05
0.143	-0.000195312500000017
0.1431	5.18798828125222e-06
0.1432	0.000213928222656223
0.1433	-5.21850585937737e-05
0.1434	-2.96020507812526e-05
0.1435	-3.11279296875246e-05
0.1436	0.000207214355468738
0.1437	0.000155334472656215
0.1438	-8.66699218750218e-05
0.1439	-3.20434570312729e-05
0.144	0.000167541503906226
0.1441	-5.79833984374906e-06
0.1442	8.51440429687151e-05
0.1443	-5.40161132812633e-05
0.1444	0.000166931152343735
0.1445	0.000226440429687491
0.1446	8.66699218749706e-05
0.1447	1.49536132812373e-05
0.1448	0.000245056152343714
0.1449	0.000423583984375009
0.145	0.00060913085937499
0.1451	0.000159301757812485
0.1452	0.000527954101562488
0.1453	0.000697326660156222
0.1454	0.000614624023437482
0.1455	0.000595703124999996
0.1456	0.000422668457031239
0.1457	0.000615234374999984
0.1458	0.000632629394531237
0.1459	0.000378723144531234
0.146	0.000249938964843738
0.1461	0.000204772949218729
0.1462	0.000403747558593742
0.1463	0.000272827148437482
0.1464	0.000132141113281225
0.1465	1.40380859374786e-05
0.1466	0.00031036376953123
0.1467	0.00029418945312501
0.1468	3.9062499999981e-05
0.1469	8.72802734374787e-05
0.147	0.000101013183593756
0.1471	0.000333862304687493
0.1472	0.000295410156249986
0.1473	0.000117492675781239
0.1474	0.000334472656249979
0.1475	0.000418701171874974
0.1476	0.000376586914062471
0.1477	0.000291442871093733
0.1478	0.000332946777343734
0.1479	0.000389099121093733
0.148	0.000434570312499966
0.1481	0.000210876464843751
0.1482	0.000164489746093726
0.1483	0.000217285156249974
0.1484	0.000333557128906231
0.1485	0.000177307128906245
0.1486	-7.08007812500137e-05
0.1487	2.59399414062611e-05
0.1488	0.000222778320312494
0.1489	5.18798828124615e-06
0.149	4.79125976562411e-05
0.1491	-9.36889648437749e-05
0.1492	0.000109558105468737
0.1493	0.000282287597656227
0.1494	6.19506835937249e-05
0.1495	-5.79833984376034e-06
0.1496	0.000215454101562478
0.1497	0.000268554687499999
0.1498	0.000230407714843738
0.1499	-2.38037109375096e-05
0.15	4.76074218749949e-05
0.1501	0.000228271484375003
0.1502	0.000108032226562476
0.1503	0.000104064941406246
0.1504	-0.000110778808593753
0.1505	0.000142517089843735
0.1506	0.000351867675781231
0.1507	6.07299804687156e-05
0.1508	3.78417968749873e-05
0.1509	0.000211791992187488
0.151	0.000294494628906249
0.1511	0.000185241699218741
0.1512	0.00021118164062498
0.1513	0.000185241699218735
0.1514	0.000405883789062499
0.1515	0.000404968261718741
0.1516	0.000240173339843735
0.1517	0.000218505859374996
0.1518	0.00026275634765624
0.1519	0.000457458496093737
0.152	0.00032714843749999
0.1521	0.000155944824218745
0.1522	0.000338745117187477
0.1523	0.000316772460937497
0.1524	0.000319824218749992
0.1525	0.000201721191406245
0.1526	0.000146484374999999
0.1527	0.000185852050781227
0.1528	0.000274047851562487
0.1529	6.1035156249719e-06
0.153	-0.000180358886718773
0.1531	2.59399414062498e-05
0.1532	0.000144042968749985
0.1533	2.28881835937327e-05
0.1534	-2.31933593750067e-05
0.1535	1.06811523437438e-05
0.1536	0.000254516601562498
0.1537	0.000259094238281226
0.1538	0.000180358886718767
0.1539	0.000150756835937488
0.154	0.000351257324218712
0.1541	0.000454711914062494
0.1542	0.000196228027343748
0.1543	0.000122070312499989
0.1544	0.000259399414062477
0.1545	0.000251770019531244
0.1546	0.000171203613281229
0.1547	-3.72314453124861e-05
0.1548	-1.22070312500496e-06
0.1549	0.000278015136718729
0.155	9.73510742187204e-05
0.1551	-0.000117492675781278
0.1552	0.000131835937499974
0.1553	0.000178833007812484
0.1554	0.000388488769531219
0.1555	5.49316406249778e-05
0.1556	0.000157775878906224
0.1557	0.000274353027343732
0.1558	0.000445556640624983
0.1559	0.000242004394531236
0.156	0.000260620117187476
0.1561	0.000156249999999958
0.1562	0.000470886230468742
0.1563	0.000366821289062463
0.1564	0.00032714843749999
0.1565	0.000154418945312495
0.1566	0.000266723632812493
0.1567	0.000393981933593728
0.1568	0.000109863281249989
0.1569	0.000187683105468739
0.157	0.000213317871093737
0.1571	0.000266418457031231
0.1572	0.000276184082031233
0.1573	0.000179443359374981
0.1574	0.000269165039062469
0.1575	0.000405578613281226
0.1576	0.000538635253906228
0.1577	0.000279235839843755
0.1578	0.000292053222656219
0.1579	0.000427246093749977
0.158	0.000541992187500001
0.1581	0.000381469726562489
0.1582	0.000418701171874963
0.1583	0.000401611328124989
0.1584	0.00048736572265624
0.1585	0.000421752929687496
0.1586	0.000304260253906224
0.1587	0.00033813476562498
0.1588	0.000468139648437465
0.1589	0.000503540039062461
0.159	0.000242004394531236
0.1591	0.000237121582031218
0.1592	0.000466003417968718
0.1593	0.00036285400390626
0.1594	0.000396118164062481
0.1595	0.000179443359374958
0.1596	0.000283813476562472
0.1597	0.000480957031249973
0.1598	0.000407714843749984
0.1599	0.000285949707031224
0.16	0.000376892089843727
0.1601	0.0003662109375
0.1602	0.000654602050781244
0.1603	0.00030426025390623
0.1604	0.000239868164062473
0.1605	0.000488891601562491
0.1606	0.000362854003906232
0.1607	0.000308837890624979
0.1608	0.000172119140624987
0.1609	0.000278320312499979
0.161	0.000522155761718717
0.1611	0.000298156738281224
0.1612	0.000278625488281231
0.1613	0.000316467285156235
0.1614	0.000398254394531217
0.1615	0.000521545410156227
0.1616	0.000326843261718734
0.1617	0.000365600585937481
0.1618	0.00040649414062498
0.1619	0.000649414062499986
0.162	0.000510559082031242
0.1621	0.00027984619140623
0.1622	0.000478515624999975
0.1623	0.000574035644531228
0.1624	0.000589904785156248
0.1625	0.000339965820312487
0.1626	0.000410156249999993
0.1627	0.000567321777343727
0.1628	0.000534057617187489
0.1629	0.000518798828124955
0.163	0.000256042480468726
0.1631	0.000450439453124979
0.1632	0.000801696777343741
0.1633	0.000543518066406245
0.1634	0.000545043945312484
0.1635	0.00068145751953122
0.1636	0.000840454101562488
0.1637	0.00110534667968748
0.1638	0.00110656738281248
0.1639	0.00125732421874999
0.164	0.00175018310546873
0.1641	0.00208160400390626
0.1642	0.00243408203124997
0.1643	0.00283721923828124
0.1644	0.00361328124999998
0.1645	0.00455474853515626
0.1646	0.0052130126953125
0.1647	0.00618377685546874
0.1648	0.00768554687499998
0.1649	0.00923950195312499
0.165	0.0111605834960937
0.1651	0.0128646850585937
0.1652	0.0152883911132812
0.1653	0.0180410766601562
0.1654	0.0209750366210937
0.1655	0.0240911865234375
0.1656	0.0273046875
0.1657	0.031131591796875
0.1658	0.0351715087890625
0.1659	0.0390350341796875
0.166	0.0428756713867187
0.1661	0.0470095825195312
0.1662	0.051290283203125
0.1663	0.0551251220703125
0.1664	0.0587515258789062
0.1665	0.0619949340820312
0.1666	0.0652529907226562
0.1667	0.0680364990234375
0.1668	0.0700213623046875
0.1669	0.0717138671875
0.167	0.072845458984375
0.1671	0.07346923828125
0.1672	0.0735415649414062
0.1673	0.0726980590820312
0.1674	0.0716455078125
0.1675	0.0702166748046875
0.1676	0.067828369140625
0.1677	0.0652374267578125
0.1678	0.0621737670898437
0.1679	0.0589306640625
0.168	0.0556900024414062
0.1681	0.0516549682617187
0.1682	0.0477682495117187
0.1683	0.0441043090820312
0.1684	0.040408935546875
0.1685	0.0365814208984375
0.1686	0.0326263427734375
0.1687	0.0291909790039062
0.1688	0.0262823486328125
0.1689	0.022935791015625
0.169	0.0201742553710937
0.1691	0.017423095703125
0.1692	0.0151666259765625
0.1693	0.0131927490234375
0.1694	0.0111712646484375
0.1695	0.00947784423828124
0.1696	0.00813049316406247
0.1697	0.00691894531249999
0.1698	0.00593780517578122
0.1699	0.00484191894531247
0.17	0.00408721923828121
0.1701	0.00360229492187497
0.1702	0.00320800781249999
0.1703	0.00267852783203124
0.1704	0.00222991943359374
0.1705	0.00207733154296874
0.1706	0.00200958251953124
0.1707	0.00170745849609373
0.1708	0.00142364501953122
0.1709	0.00141967773437499
0.171	0.00150512695312501
0.1711	0.00122161865234374
0.1712	0.00109252929687498
0.1713	0.00100524902343749
0.1714	0.00100250244140623
0.1715	0.00117645263671873
0.1716	0.00092224121093748
0.1717	0.000742797851562504
0.1718	0.000773315429687482
0.1719	0.000976562499999994
0.172	0.000847473144531252
0.1721	0.000590515136718739
0.1722	0.00081848144531248
0.1723	0.000950012207031226
0.1724	0.000839843749999996
0.1725	0.000655822753906243
0.1726	0.000667724609375003
0.1727	0.000736083984374985
0.1728	0.000870666503906247
0.1729	0.000729980468749991
0.173	0.000613708496093717
0.1731	0.000709533691406233
0.1732	0.000916137695312496
0.1733	0.000946350097656245
0.1734	0.00075408935546874
0.1735	0.00072784423828125
0.1736	0.00100494384765623
0.1737	0.000934448242187485
0.1738	0.000890808105468732
0.1739	0.000708618164062469
0.174	0.000871276855468738
0.1741	0.000982971191406245
0.1742	0.000832214355468736
0.1743	0.000709228515624982
0.1744	0.000932617187499978
0.1745	0.000935668945312484
0.1746	0.000986328124999996
0.1747	0.000665588378906251
0.1748	0.000745544433593731
0.1749	0.000959472656249998
0.175	0.000896606445312492
0.1751	0.000718994140624967
0.1752	0.000816345214843722
0.1753	0.000831604003906222
0.1754	0.000991516113281226
0.1755	0.000760192871093734
0.1756	0.000736694335937487
0.1757	0.000882263183593746
0.1758	0.000910339355468742
0.1759	0.000845947265625008
0.176	0.000675659179687476
0.1761	0.000541992187499973
0.1762	0.000874328613281233
0.1763	0.000836181640624999
0.1764	0.000755615234374995
0.1765	0.000675048828124969
0.1766	0.000823669433593737
0.1767	0.000983886718749993
0.1768	0.000903015136718743
0.1769	0.000982666015624994
0.177	0.00102508544921875
0.1771	0.00141510009765624
0.1772	0.00137542724609375
0.1773	0.00126831054687498
0.1774	0.00134002685546875
0.1775	0.00147979736328124
0.1776	0.00163299560546873
0.1777	0.00135406494140622
0.1778	0.00134826660156249
0.1779	0.00152984619140621
0.178	0.00151031494140623
0.1781	0.00141174316406248
0.1782	0.001328125
0.1783	0.00124359130859372
0.1784	0.00148223876953124
0.1785	0.00136871337890623
0.1786	0.00118225097656247
0.1787	0.00126190185546872
0.1788	0.00138824462890622
0.1789	0.0015020751953125
0.179	0.00133728027343751
0.1791	0.00126983642578125
0.1792	0.00162689208984374
0.1793	0.00166015625
0.1794	0.00176788330078125
0.1795	0.00160034179687499
0.1796	0.00171264648437496
0.1797	0.00197052001953124
0.1798	0.00199768066406248
0.1799	0.0018731689453125
0.18	0.00195648193359373
0.1801	0.00203491210937499
0.1802	0.002388916015625
0.1803	0.00223510742187498
0.1804	0.00225494384765624
0.1805	0.00242126464843748
0.1806	0.00258972167968747
0.1807	0.00260894775390624
0.1808	0.00248382568359374
0.1809	0.00277343749999999
0.181	0.00283874511718749
0.1811	0.00289001464843748
0.1812	0.00292572021484374
0.1813	0.00278778076171873
0.1814	0.00306365966796873
0.1815	0.00317749023437499
0.1816	0.003095703125
0.1817	0.00303497314453123
0.1818	0.00301879882812501
0.1819	0.00348510742187498
0.182	0.00338378906249997
0.1821	0.00305297851562498
0.1822	0.00333190917968748
0.1823	0.00347045898437497
0.1824	0.0037554931640625
0.1825	0.00360076904296874
0.1826	0.00361846923828124
0.1827	0.00393127441406249
0.1828	0.00406982421874998
0.1829	0.00427001953124998
0.183	0.00410003662109372
0.1831	0.00424682617187497
0.1832	0.00469268798828121
0.1833	0.004678955078125
0.1834	0.00483306884765622
0.1835	0.00498596191406249
0.1836	0.00517822265624997
0.1837	0.00546783447265624
0.1838	0.00556915283203125
0.1839	0.00542907714843749
0.184	0.00595367431640623
0.1841	0.00618621826171873
0.1842	0.00645111083984374
0.1843	0.00658905029296873
0.1844	0.00689910888671874
0.1845	0.00750305175781248
0.1846	0.00766265869140623
0.1847	0.00779418945312499
0.1848	0.00832061767578123
0.1849	0.00879882812499997
0.185	0.00941406249999999
0.1851	0.00960571289062498
0.1852	0.0100836181640625
0.1853	0.0107095336914063
0.1854	0.0114129638671875
0.1855	0.011729736328125
0.1856	0.0122274780273437
0.1857	0.0129769897460937
0.1858	0.013770751953125
0.1859	0.014525146484375
0.186	0.0150164794921875
0.1861	0.0157247924804687
0.1862	0.0168777465820312
0.1863	0.0175677490234375
0.1864	0.0184811401367187
0.1865	0.0191915893554687
0.1866	0.0201852416992187
0.1867	0.0214895629882812
0.1868	0.0223709106445312
0.1869	0.0233609008789062
0.187	0.02465087890625
0.1871	0.0258200073242187
0.1872	0.0273931884765625
0.1873	0.0285079956054687
0.1874	0.0299234008789062
0.1875	0.0317166137695312
0.1876	0.0333212280273437
0.1877	0.0349612426757812
0.1878	0.0366018676757812
0.1879	0.0385968017578125
0.188	0.04095703125
0.1881	0.0427633666992187
0.1882	0.0449954223632812
0.1883	0.0473834228515625
0.1884	0.0499639892578125
0.1885	0.0526571655273437
0.1886	0.0551116943359375
0.1887	0.057906494140625
0.1888	0.0611294555664062
0.1889	0.0643203735351562
0.189	0.0676889038085937
0.1891	0.0709146118164062
0.1892	0.0747601318359375
0.1893	0.0789254760742187
0.1894	0.0829055786132812
0.1895	0.0871188354492187
0.1896	0.091707763671875
0.1897	0.0967446899414062
0.1898	0.101766662597656
0.1899	0.107120971679687
0.19	0.112670288085937
0.1901	0.118843383789062
0.1902	0.125450439453125
0.1903	0.13202392578125
0.1904	0.139037475585937
0.1905	0.146699523925781
0.1906	0.154831848144531
0.1907	0.163148498535156
0.1908	0.171762084960937
0.1909	0.181297302246094
0.191	0.191181640625
0.1911	0.201448669433594
0.1912	0.212304992675781
0.1913	0.223362121582031
0.1914	0.235276489257812
0.1915	0.247509155273437
0.1916	0.260082397460937
0.1917	0.272894897460937
0.1918	0.286354675292969
0.1919	0.300005493164062
0.192	0.313799133300781
0.1921	0.327306213378906
0.1922	0.341341857910156
0.1923	0.355172119140625
0.1924	0.368507385253906
0.1925	0.381398010253906
0.1926	0.393632202148437
0.1927	0.405285339355469
0.1928	0.415995178222656
0.1929	0.425185546875
0.193	0.433229675292969
0.1931	0.440212097167969
0.1932	0.445940856933594
0.1933	0.44974365234375
0.1934	0.451720581054687
0.1935	0.451839599609375
0.1936	0.450445251464844
0.1937	0.446907958984375
0.1938	0.441247253417969
0.1939	0.433679504394531
0.194	0.424539794921875
0.1941	0.413836059570312
0.1942	0.401524963378906
0.1943	0.387405700683594
0.1944	0.372109985351562
0.1945	0.355448913574219
0.1946	0.337834777832031
0.1947	0.319052429199219
0.1948	0.299990539550781
0.1949	0.280781555175781
0.195	0.261330871582031
0.1951	0.241656799316406
0.1952	0.222578125
0.1953	0.203814392089844
0.1954	0.18596923828125
0.1955	0.168420104980469
0.1956	0.151773986816406
0.1957	0.136357116699219
0.1958	0.121868591308594
0.1959	0.108424987792969
0.196	0.0958328247070312
0.1961	0.0843197631835937
0.1962	0.074256591796875
0.1963	0.0650668334960937
0.1964	0.056702880859375
0.1965	0.0492086791992187
0.1966	0.0428408813476562
0.1967	0.0372625732421875
0.1968	0.0323037719726562
0.1969	0.0278814697265625
0.197	0.0241326904296875
0.1971	0.0212432861328125
0.1972	0.0186367797851563
0.1973	0.0161093139648437
0.1974	0.0141787719726562
0.1975	0.0125503540039062
0.1976	0.0113690185546875
0.1977	0.00994018554687499
0.1978	0.00875915527343748
0.1979	0.00807708740234376
0.198	0.00741790771484375
0.1981	0.0067950439453125
0.1982	0.00621185302734373
0.1983	0.00562072753906249
0.1984	0.00550750732421874
0.1985	0.00514160156249998
0.1986	0.00455017089843748
0.1987	0.00429992675781248
0.1988	0.00402984619140622
0.1989	0.00388885498046873
0.199	0.00361755371093748
0.1991	0.00308135986328125
0.1992	0.002957763671875
0.1993	0.00291900634765624
0.1994	0.00268310546874999
0.1995	0.00223968505859374
0.1996	0.00206146240234371
0.1997	0.00213806152343749
0.1998	0.00197326660156247
[truncated: 10,751 more rows]
