# Supplementary material for: Implementation of an Open-Source Multiplexing Ion Gate Control for High Kinetic Energy Ion Mobility Spectrometry (HiKE-IMS)
Source: J Am Soc Mass Spectrom. 2023 Jun 5;34(7):1283–94. doi: 10.1021/jasms.3c00013 (PMC10326917; doi:10.1021/jasms.3c00013)
Supplement: Supplementary file 1 — js3c00013_si_001.zip [file js3c00013_si_001.zip › js3c00013_si_001/Code/Cinnemaldehyde/HT Tutorial-Cinnemaldehyde.ipynb]

# %% [markdown]
# Hadamard Tutorial: Data Analysis

# %% [markdown]
### This tutorial walks through the data analysis for Hadamard transform, Inverse Hadamard transform, combining the two to minimize the effect of capacitive coupling, and peak fitting to obtain SNR, Rp, and resolution

### The data contained in this set is used in Figure 5, with 1.4 ppm$_v$ Cinnemaldehyde analyzed in HiKE-IMS with signal average (SA), 7,8, & 10 bit Hadamard oversampled 5 and 10 times. 
  

# %% [markdown]
## Standard Python Package Imports

# %% [code]
from scipy import interpolate
from scipy.interpolate import interp1d, UnivariateSpline
from scipy.signal import find_peaks, peak_widths
from scipy.optimize import curve_fit
from scipy import stats
import glob, os, math
from collections import defaultdict
from matplotlib import gridspec
import scipy.optimize as optimize
from scipy.optimize import leastsq
import collections
from lmfit.models import GaussianModel
import seaborn as sns

from scipy import ndimage #used for tophat filter

# %% [markdown]
### Standard Imports for Plotting

# %% [code]
import matplotlib
matplotlib.rc('xtick', labelsize=16)
matplotlib.rc('ytick', labelsize=16)
font = {'family' : 'sans-serif',
        'weight' : 'normal',
        'size'   : 12,
       }
# text= {'usetex':True}
matplotlib.rc('font', **font)
matplotlib.rc('figure',figsize=(12, 8))
matplotlib.rc('figure',dpi=300 )
# matplotlib.rc('text', **text)
from scipy import constants
import os,sys,glob
import matplotlib.pyplot as plt
import matplotlib.colors as colors
from matplotlib.collections import PatchCollection
from matplotlib.patches import Rectangle
from matplotlib.ticker import MultipleLocator
import numpy as np
import seaborn as sns
sns.set_style('whitegrid')
%matplotlib inline
from scipy import interpolate
from scipy.interpolate import interp1d, UnivariateSpline
from scipy.signal import find_peaks, peak_widths
from scipy.optimize import curve_fit
from scipy import stats
from scipy.interpolate import interp1d
from scipy.optimize import fmin
from scipy.optimize import curve_fit
from scipy.stats import linregress
from scipy import signal
from matplotlib import gridspec
import scipy.optimize as optimize
from scipy.optimize import leastsq
import collections
from lmfit.models import GaussianModel


# %% [markdown]
## Custom Imports for Sequence Generation/Deconvulution

# %% [code]
import PRS_Generator2 as PRSG

# %% [code]
from numpy.fft import fft, ifft

def periodic_corr(x, y):
    """Periodic correlation, implemented using the FFT.

    x and y must be real sequences with the same length.
    """
    return ifft(fft(x) * fft(y).conj()).real

# %% [code]
def loadDataDigilent(fileName, nanCorr = 0.001, invertBool = False):

    """Loads Data from csv files in the same folder as this notebook 
    and puts the two columns (time and intensity) into a dictionary.
    
    """
    
    f = open(fileName, 'r')
    lines = f.readlines()

    invertBool = False
    colNames = []
    numChan = 0

    for i,l in enumerate(lines):
        lineList = l.split(',')
        if lineList[0] == 'Time':
            colNames = lineList
            numChan = len(colNames)
            print(i)
            break

    f.close()

    dataArrays = np.loadtxt(fileName, delimiter = ',',skiprows=1)
    dataDict = {}

    for j,h in enumerate(lineList):
        if j == 0:
            dataDict[h] = dataArrays[:,j]
        else:
            curY = dataArrays[:,j]
            if invertBool:
                curY *=-1
            curY[np.isnan(curY)] = nanCorr #get rid of nans from Digilent
            dataDict[h] = curY

    return dataDict

# %% [code]
def circular_convolution(signal,ker):
    '''
        https://stackoverflow.com/questions/35474078/python-1d-array-circular-convolution
        signal: real 1D array
        ker: real 1D array
        signal and ker must have same shapey
    '''
    return np.real(np.fft.ifft( np.fft.fft(signal)*np.fft.fft(ker) ))

# %% [code]
def normVector(datArray, returnFactor = False):
    '''
    normalize an array to 1; neccessary step for deconvulution
    '''
    datArray = np.array(datArray)
    datCopy = datArray.copy()
    sf = datCopy.max()
    sff=datCopy.min()
    datCopy = (datCopy+abs(sff))/(sf+abs(sff))
    sfff=(sf+abs(sff))
    if returnFactor:
        return datCopy, sfff
    else:
        return datCopy

# %% [markdown]
### List the CSVs in the folder

# %% [code]
# path = os.path.join(os.getcwd(),'*.csv')
# fileNames = []
# vList = []
# for fname in glob.glob(path):
#     fileNames.append(fname)
#     print(fname)
resultsDict={}
analyte ='cin' #key of analyte can be changed to whatever it is; in this case cinnemaldehyde
RRKeyList=['B7O10','B8O5','B8O10','B10O5'] #keys defined by file names by bit and oversample
resultsDict[analyte]={}

# %% [code]
#gets all file names of the csvs in the folder this file is in

path = os.path.join(os.getcwd(),'*.csv')
fileNames = {}
for i in RRKeyList:
    fileNames[i]=[]
    resultsDict[analyte][i]={}
for fname in glob.glob(path):
       for j in RRKeyList:
            if j in fname:        
                fileNames[j].append(fname)
                print(fname)
            

# %% [code]
#test to see what files locations are under the key for 7-bit oversamled 10x
#use this to troubleshoot keys with list order in next cell
RRKey='B7O10'
fileNames[RRKey]

# %% [code]
#sort and load all data in dict.
for j in RRKeyList:
    resultsDict[analyte][j]["Data"] = loadDataDigilent(fileNames[j][0]) 
    resultsDict[analyte][j]["Noise"] = loadDataDigilent(fileNames[j][1]) 
    resultsDict[analyte][j]["SA"] = loadDataDigilent(fileNames[j][4]) 
    resultsDict[analyte][j]["InvData"] = loadDataDigilent(fileNames[j][2]) 
    resultsDict[analyte][j]["InvNoise"] = loadDataDigilent(fileNames[j][3]) 
    
# resultsDict['lim'][RRKey]["Data"] = loadDataDigilent(fileNames[RRKey][10]) 
# resultsDict['lim'][RRKey]["Noise"] = loadDataDigilent(fileNames[RRKey][9]) 
# resultsDict['lim'][RRKey]["SA"] = loadDataDigilent(fileNames[RRKey][11])

# %% [code]
(resultsDict[analyte][RRKey]["Data"]) #print what the data looks like

# %% [code]
#set keys if CSVs have different headers
curKey = 'Inten\n'
noiseKey = 'Inten\n'

# %% [markdown]
## Generate Oversampled Pseudo Random Sequences 

# %% [markdown]
## Calculate Matrix for Inversion- manually, for first example

# %% [code]
bits = 10
osFactor = 5
osprsTrunc = PRSG.Generate_Oversampled_PRS(bits, osFactor)
invorps= PRSG.Generate_Oversampled_PRS(bits, osFactor,invertBool=True)

# %% [code]
fig, ax = plt.subplots(figsize = (12,8))
plt.plot(osprsTrunc)
# plt.xlim(0,1000)
plt.title("OSPRS Truncated", fontsize = 16)

# %% [code]
mtxTrunc = np.zeros([len(osprsTrunc), len(osprsTrunc)])
# mtxTime=np.zeros(len(osprsTrunc))
# factor=len(resultsDict['lim']['RR50']["Data"][curKey])/len(osprsTrunc)
# mtxTime=np.arange(0, len(resultsDict['lim']['RR50']["Data"][curKey]),factor)
for i in range(len(osprsTrunc)):
    mtxTrunc[i,:] = np.roll(osprsTrunc,i)
print(mtxTrunc.shape)

# %% [code]
mtxinv = np.zeros([len(invorps), len(invorps)])
for i in range(len(invorps)):
    mtxinv[i,:] = np.roll(invorps,i)
print(mtxinv.shape)

# %% [markdown]
## Make Loop for assigning bits, sequence generation, and deconvulution matrix

# %% [code]


# %% [code]


# %% [code]
invprsTrunc = np.linalg.inv(mtxTrunc)[:,0] #this grabs just the first row of the inverted matrix
invprsInv = np.linalg.inv(mtxinv)[:,0]

# %% [code]
padFactor = 10 #10 for all except B10O5 which is 5
invprsPad = invprsTrunc.repeat(padFactor, axis=0)##Boost up to an oversampling of 80
invprsInvPad = invprsInv.repeat(padFactor, axis=0)

# %% [markdown]
## ---- ##

# %% [code]
resultsDict[analyte]['B8O5']["Data"]['invprs']=invprsPad
resultsDict[analyte]['B8O5']["Data"]['invinvprs']=invprsInvPad

# %% [code]
print(len(resultsDict[analyte]['B8O5']["Data"]['invprs']))
print(len(resultsDict[analyte]['B8O5']["Data"][curKey]))

# %% [code]
bits = 10
osFactor = 5
osprsTrunc = PRSG.Generate_Oversampled_PRS(bits, osFactor)
invorps= PRSG.Generate_Oversampled_PRS(bits, osFactor,invertBool=True)
mtxTrunc = np.zeros([len(osprsTrunc), len(osprsTrunc)])
for i in range(len(osprsTrunc)):
    mtxTrunc[i,:] = np.roll(osprsTrunc,i)
mtxinv = np.zeros([len(invorps), len(invorps)])
for i in range(len(invorps)):
    mtxinv[i,:] = np.roll(invorps,i)
    
invprsTrunc = np.linalg.inv(mtxTrunc)[:,0] #this grabs just the first row of the inverted matrix
invprsInv = np.linalg.inv(mtxinv)[:,0]

padFactor = 5 
invprsPad = invprsTrunc.repeat(padFactor, axis=0)##Boost up to an oversampling of 80
invprsInvPad = invprsInv.repeat(padFactor, axis=0)

# %% [code]
resultsDict[analyte]['B10O5']["Data"]['invprs']=invprsPad
resultsDict[analyte]['B10O5']["Data"]['invinvprs']=invprsInvPad

# %% [code]
bits = 8
osFactor = 10
osprsTrunc = PRSG.Generate_Oversampled_PRS(bits, osFactor)
invorps= PRSG.Generate_Oversampled_PRS(bits, osFactor,invertBool=True)
mtxTrunc = np.zeros([len(osprsTrunc), len(osprsTrunc)])
for i in range(len(osprsTrunc)):
    mtxTrunc[i,:] = np.roll(osprsTrunc,i)
mtxinv = np.zeros([len(invorps), len(invorps)])
for i in range(len(invorps)):
    mtxinv[i,:] = np.roll(invorps,i)
    
invprsTrunc = np.linalg.inv(mtxTrunc)[:,0] #this grabs just the first row of the inverted matrix
invprsInv = np.linalg.inv(mtxinv)[:,0]

padFactor = 10 #10 for all except B10O5; that is 5
invprsPad = invprsTrunc.repeat(padFactor, axis=0)##Boost up to an oversampling of 80
invprsInvPad = invprsInv.repeat(padFactor, axis=0)

# %% [code]
resultsDict[analyte]['B8O10']["Data"]['invprs']=invprsPad
resultsDict[analyte]['B8O10']["Data"]['invinvprs']=invprsInvPad

# %% [code]
bits = 7
osFactor = 10
osprsTrunc = PRSG.Generate_Oversampled_PRS(bits, osFactor)
invorps= PRSG.Generate_Oversampled_PRS(bits, osFactor,invertBool=True)
mtxTrunc = np.zeros([len(osprsTrunc), len(osprsTrunc)])
for i in range(len(osprsTrunc)):
    mtxTrunc[i,:] = np.roll(osprsTrunc,i)
mtxinv = np.zeros([len(invorps), len(invorps)])
for i in range(len(invorps)):
    mtxinv[i,:] = np.roll(invorps,i)
    
invprsTrunc = np.linalg.inv(mtxTrunc)[:,0] #this grabs just the first row of the inverted matrix
invprsInv = np.linalg.inv(mtxinv)[:,0]

padFactor = 10 #10 for all except B10O5; that is 5
invprsPad = invprsTrunc.repeat(padFactor, axis=0)##Boost up to an oversampling of 80
invprsInvPad = invprsInv.repeat(padFactor, axis=0)

# %% [code]
resultsDict[analyte]['B7O10']["Data"]['invprs']=invprsPad
resultsDict[analyte]['B7O10']["Data"]['invinvprs']=invprsInvPad

# %% [code]


# %% [code]
print(len(resultsDict[analyte]['B10O5']["Data"]['invprs']))

# %% [code]
## this only works if file names are classified with number of Bits and Oversample written as B#O#
for j in RRKeyList:
    temp=(j.split("B"))
    spl=(temp[1].split("O"))
    bits=int(spl[0])
    osFactor=int(spl[1])
    
    #sequence gen
    osprsTrunc = PRSG.Generate_Oversampled_PRS(bits, osFactor)
    invorps= PRSG.Generate_Oversampled_PRS(bits, osFactor,invertBool=True)
    mtxTrunc = np.zeros([len(osprsTrunc), len(osprsTrunc)])

    for i in range(len(osprsTrunc)):
        mtxTrunc[i,:] = np.roll(osprsTrunc,i)
    print(mtxTrunc.shape)
    mtxinv = np.zeros([len(invorps), len(invorps)])
    for i in range(len(invorps)):
        mtxinv[i,:] = np.roll(invorps,i)
    print(mtxinv.shape)
    invprsTrunc = np.linalg.inv(mtxTrunc)[:,0] #this grabs just the first row of the inverted matrix
    invprsInv = np.linalg.inv(mtxinv)[:,0]
    
    #PadFactor is the number of data points for each bin. It is less for the 10 bit-5 oversample because the ADQ crashes when more are used
    if j== "B10O5":
        padFactor=5
    else:
        padFactor=10
    invprsPad = invprsTrunc.repeat(padFactor, axis=0)##Boost up to an oversampling of 80
    invprsInvPad = invprsInv.repeat(padFactor, axis=0)
    
    
    resultsDict[analyte][j]["Data"]['invprs']=invprsPad
    resultsDict[analyte][j]["Data"]['invinvprs']=invprsInvPad
    
    print(len(resultsDict[analyte][j]["Data"]['invprs']))
    print(len(resultsDict[analyte][j]["Data"][curKey]))
    ##make sure that all the data points match when printed
    

# %% [markdown]
## set up data aquisition details for # of data points to time

# %% [code]
sampleRateDigilent = 1E-6
samplePeriod = 1/sampleRateDigilent
numPnts = 10*len(osprsTrunc) 
print(samplePeriod)

# %% [code]
startInd = 0
endInd = numPnts

# %% [code]
stepSizeTeensy = 1E-6 #value in microseconds

# %% [code]
print((endInd-startInd)*samplePeriod)#indicies from above
print((endInd-startInd))
print(len(osprsTrunc)*stepSizeTeensy)

# %% [markdown]
## HIKE experimental details: 
* E/N drift region= 80 Td
* E/N Reaction Region = 50 Td
* length= 101.5 mm
* pressure= 35.32 mbar
* temp= 32.75 C
* GPW= 1 usec (both SA and HT)

# %% [code]
#data deconvulution and setting up 
for j in RRKeyList:
# j='RR50'
    startInd = 0
    endInd = len(resultsDict[analyte][j]["Data"]['invprs'])
    subMedianFilt = signal.medfilt(resultsDict[analyte][j]["Data"][curKey]-resultsDict[analyte][j]["Noise"][noiseKey], 5)
    yRaw = subMedianFilt
    yRaw = yRaw[startInd:endInd]
    yRawResampled = signal.resample(yRaw, (len(resultsDict[analyte][j]["Data"]['invprs'])))
#     print(len(resultsDict[analyte][j]["Data"]['invprs']))
#     print(len(yRawResampled))
    timeR=resultsDict[analyte][j]["Data"]['Time'][startInd:endInd]
    timeRResampled = signal.resample(timeR, (len(resultsDict[analyte][j]["Data"]['invprs'])))
#     print(len(timeRResampled))
    yRawNorm,sF = normVector(yRawResampled, True)
    saRaw = resultsDict[analyte][j]["SA"]['Inten\n'][startInd:endInd]
    saResampled = signal.resample(saRaw, len(resultsDict[analyte][j]["Data"]['invprs']))
    saTime = resultsDict[analyte][j]["SA"]['Time'][startInd:endInd]
    saTResampled = signal.resample(saTime, len(resultsDict[analyte][j]["Data"]['invprs']))
    tempSA, scaleFactor = normVector(saResampled, True)
    ansPad = periodic_corr(yRawNorm, resultsDict[analyte][j]["Data"]['invprs'])

#     k0scale=10.15*1000/(timeR*80*268.612)
    resultsDict[analyte][j]['Time']=timeR
    resultsDict[analyte][j]['SANY']=saResampled/scaleFactor
#     resultsDict['cin'][j]['k0']=k0scale
    resultsDict[analyte][j]['SAY']=saResampled

    
    
    ## Do it all again for the inverse HT sequences

    
    subMedianFiltinv = signal.medfilt(resultsDict[analyte][j]["InvData"][curKey]-resultsDict[analyte][j]["InvNoise"][noiseKey],21)
    subRawinv = resultsDict[analyte][j]["InvData"][curKey]-resultsDict[analyte][j]["InvNoise"][noiseKey]
    yRawinv = subMedianFiltinv
    yRawinv = yRawinv[startInd:endInd]
    yRawResampledinv = signal.resample(yRawinv, (len(resultsDict[analyte][j]["Data"]['invinvprs'])))
#     print(len(invprsInvPad))
#     print(len(yRawResampledinv))
    timeRinv=resultsDict[analyte][j]["InvData"]['Time'][startInd:endInd]
    timeRResampledinv = signal.resample(timeRinv, (len(resultsDict[analyte][j]["Data"]['invinvprs'])))
#     print(len(timeRResampledinv))
    yRawNorminv,sFI = normVector(yRawResampledinv, True)
    ansPadinv = periodic_corr(yRawNorminv, resultsDict[analyte][j]["Data"]['invinvprs'])
#     k0scale=10.15*1000/(timeR*80*268.612)
   
    
    tempH=normVector(ansPad)*sF
#     print(np.average(tempH[7000:10000]))
    tempH=tempH-np.average(tempH[7000:10000])
    tempI=normVector(ansPadinv)*sFI
#     print(np.average(tempI[7000:10000]))
    tempI=tempI-np.average(tempI[7000:10000])
    
    resultsDict[analyte][j]['HTY']=tempH
    resultsDict[analyte][j]['IHTY']=tempI
    
    
    resultsDict[analyte][j]['HTsub']=((tempH+tempI)/2)
    


# %% [code]
# plot of the inverted matrix used for deconvulution if you like that kind of thing
# plt.plot(invprsPad)

# %% [markdown]
## Plotting the spectra

# %% [code]
# function to match the style of plots for our research group
#run cell below first to define 'ax' then this cell, then cell below again

def GEMGraphBranding(ax=ax):
    GEMBlue="#0e43a3"
    plt.rcParams['text.color'] = GEMBlue  
    ax.spines['bottom'].set_color(GEMBlue)
    ax.spines['top'].set_color(GEMBlue) 
    ax.spines['right'].set_color(GEMBlue)
    ax.spines['left'].set_color(GEMBlue)
    ax.tick_params(axis='x', colors=GEMBlue)
    ax.tick_params(axis='y', colors=GEMBlue)
    ax.title.set_color(GEMBlue)    
    ax.yaxis.label.set_color(GEMBlue)
    ax.xaxis.label.set_color(GEMBlue)
    return GEMBlue

# %% [code]
# Plot the spectra for each key (bit/OS combo) with hadamard, inverse Hadamard, and SA

for j in RRKeyList:
# j='RR80'
    if j =="B7O10":
        tempstr='7-Bit'
    elif j =="B8O10":
        tempstr='8-Bit'
    elif j =="B8O5":
        tempstr='8-Bit'
    elif j =="B10O5":
        tempstr='10-Bit'
    else:
        tempstr='?-Bit'            

    ampFactor=100
    fig, ax = plt.subplots(figsize = (8,8))
    
#     pc=Rectangle((0.47,-0.05*ampFactor),0.1,0.7*ampFactor,alpha=0.05,color='black')

#     ax.add_patch(pc)
    plt.plot(resultsDict[analyte][j]['Time'],resultsDict[analyte][j]['HTY']*ampFactor, label = tempstr+" Hadamard")
    plt.plot(resultsDict[analyte][j]['Time'],resultsDict[analyte][j]['IHTY']*ampFactor, label = tempstr+" Inverse Hadamard",alpha=0.7)
    plt.plot(resultsDict[analyte][j]['Time'],resultsDict[analyte][j]['SAY']*ampFactor, label = '50 Signals Averaged',alpha=0.6)
    plt.rcParams['legend.title_fontsize'] =22
    plt.ylim(-5, 70)
    plt.xlim(0,0.3)
#     plt.xlim(0,.7)
    plt.ylabel('Absolute Intensity (nA)',fontsize=20)
    plt.xlabel('Time (ms)',fontsize=20)
    plt.xticks(fontsize=20)
    plt.yticks(fontsize=20)
#     ax.annotate("Artifacts",
#         xy=(0.45, 0.02*ampFactor), xycoords='data',
#         xytext=(0.45, 0.02*ampFactor), textcoords='data',fontsize=26, color='black' 
# #             arrowprops=dict(facecolor='black',arrowstyle="<|-|>")
#        )
    GEMGraphBranding(ax=ax)
#     plt.xlabel('$K_0 (cm^2V^{-1}sec^)$',fontsize=16)
    #     plt.legend(title=r'$\alpha$ -pinene, $E_{RR}/N$ = 85Td',fontsize = 16)
    plt.legend(title='Cinnemaldehyde\n1.4 ppm$_v$, '+str(j),fontsize = 20)
#     plt.savefig("Cinnemaldehyde"+str(j)+".png")

# %% [markdown]
## Peak fitting functions for determining Rp, SNR

# %% [code]
#============================processing functions=============================
def gaussian(x, height, center, width, offset = 0):
    return height*np.exp(-(x - center)**2/(2*width**2)) + offset

#Building the hyothetical spectrum from our peak picking routine
def func(x, *params):
    ''' *params of the form [center, amplitude, width ...] '''
    y = np.zeros_like(x)
    for i in range(0, len(params), 3):
        # why 3? Count by 3s so we can grab amplitude, width, and centroid
        ctr = params[i]
        amp = params[i+1]
        wid = params[i+2]
        y = y + gaussian(x, amp, ctr, wid)
    return y


## Uses scipy curve_fit to optimise the gaussian fitting
def fit_gaussians(guess, func, x, y):
    popt, pcov = curve_fit(func, x, y, p0=guess)
#    print('popt:', popt)
    fit = func(x, *popt)
    return (popt, fit, pcov)

#=========================setting up guesses==================================

def reportPeakParams(a, w, c, peakNum = ''):
    #relationship between peak width and peak width at half height
    fwhm = w*2.35482
    #fwhm_ms = fwhm*1000
    rp = (1.0*c)/fwhm
    #c*=1000
    #w*=1000
    retStr = "Peak %s @ %.3f ms, Rp = %.2f, Width = %.3f ms"%(
        peakNum, c, rp, fwhm*1000)
    #print(retStr)
    return rp, fwhm, c, retStr


def plotPeaks(x, y, peakInd, ax = None, fs = (10,8)):
    if ax == None:
        fig, ax = plt.subplots(nrows = 1, figsize = fs)
    ax.plot(x, y, 'r-', label = 'Raw')
    ax.plot(x[peakInd], y[peakInd], 'o', ms = 10, mfc = 'w', mec = 'b', mew = 2)
    return ax


def findYPeaks(y, mph = 2, mpd = 70, verbose = False, plotBool = False):
    indexes = find_peaks(y, mph=mph, mpd=mpd)#, threshold = 0.01)
    if verbose:
        print('Peaks are: %s' % (indexes))
    return indexes


def makeGuess(x, y, peakInd, peakWidth = 0.0001):
    if len(peakInd)<1:
        return False
    numPeaks = len(peakInd)
    amplitudes = y[peakInd]
    widths = np.zeros(numPeaks) + peakWidth
    centers = x[peakInd]*1.0 #ensure it is a float
    
    guess = []

    for i in range(numPeaks):
        guess.append(centers[i])
        guess.append(amplitudes[i])
        guess.append(widths[i])
        
    guessSpec = np.zeros(len(y))#dummy spectrum
#     xArray = np.arange(len(y))#xarray of dummy spectrum
    # Create spectrum
    for a, c, w in zip(amplitudes, centers, widths):
        guessSpec += gaussian(x, a, c, w)
        
    return guess, guessSpec


def fitPeaks(x, y, guess):
    params, fit, pcov = fit_gaussians(guess, func, x, y) ###params is the array of gaussian guesses
    return params, fit, pcov


def plotFits(x, y, fit, params, xMin = 0.007, xMax = 0.015, fs = (12,6)):
    
#    fig, ax = plt.subplots(nrows = 1, figsize = fs)
#    plt.grid(True)
#    plt.plot(x, fit, 'b-', lw = 2, label='Peak Fit')
#    plt.plot(x, y, 'r--', alpha = 0.5, label='Raw Data')
#    title('Voltage: {:.0f} V , Pulse width: {:.3f} ms'.format(
#            vlt, pw))
#    legend()
    
    fwhm_list = []
    drift_list = []
    rpList = []
    ampList=[]
    for i,j in enumerate(range(0, len(params), 3)): 
            ctr = params[j] 
            amp = params[j+1]
            width = params[j+2]
            rp, fwhm, c, retStr = reportPeakParams(amp, width, ctr, peakNum = i+1)
            ampList.append(amp)
            fwhm_list.append(fwhm)
            drift_list.append(c)
            
    return fwhm_list, drift_list, ampList


# %% [code]

dt=[]
conc=[8]

heights=[]
heightsSA=[]
heightsS=[]
heightsI=[]
# factor=5000
factor=10000
# for j in RRKeyList:


# this can be iterated in a loop, but because theres a different number of data points in the spectra for each key,
# its better to calculate out peak positions based on drift times and # of data points in the spectra

# below is for Figure 5 specifically.

j="B8O5"

#peak fitting. Have to do 4 data sets: HT, IHT(4), SA(2), and combined HT-IHT (3)

# HT and IHT
peakInd, peakDict = find_peaks(resultsDict[analyte][j]['HTY'][int(.265*factor):int(.277*factor)], height=0.002, distance = 20, prominence=0.001)
peakInd+=int(.265*factor)
print(peakInd)

guess, guessSpec = makeGuess(resultsDict[analyte][j]['Time'], resultsDict[analyte][j]['HTY'], peakInd)
params, fit, pcov = fitPeaks(resultsDict[analyte][j]['Time'], resultsDict[analyte][j]['HTY'], guess)
fwhm_list, drift_list, ampList = plotFits(
            resultsDict[analyte][j]['Time'], resultsDict[analyte][j]['HTY'], fit, params, 
            xMin = 0.005, xMax=1, fs = (12,6))

guess4, guessSpec4 = makeGuess(resultsDict[analyte][j]['Time'], resultsDict[analyte][j]['IHTY'], peakInd)
params4, fit4, pcov4 = fitPeaks(resultsDict[analyte][j]['Time'], resultsDict[analyte][j]['IHTY'], guess4)
fwhm_list4, drift_list4, ampList4 = plotFits(
            resultsDict[analyte][j]['Time'], resultsDict[analyte][j]['IHTY'], fit4, params4, 
            xMin = 0.005, xMax=1, fs = (12,6))


#Signal average
peakInd2, peakDict2 = find_peaks(resultsDict[analyte][j]['SAY'][int(.2650*factor):int(.2770*factor)], height=0.002, distance = 20, prominence=0.0001)
peakInd2+=int(.265*factor)
print(peakInd2)
#     if len(peakInd2) > 0:
guess2, guessSpec2 = makeGuess(resultsDict[analyte][j]['Time'], resultsDict[analyte][j]['SAY'], peakInd2)
params2, fit2, pcov2 = fitPeaks(resultsDict[analyte][j]['Time'], resultsDict[analyte][j]['SAY'], guess2)
fwhm_list2, drift_list2, ampList2 = plotFits(
            resultsDict[analyte][j]['Time'], resultsDict[analyte][j]['SAY'], fit2, params2, 
            xMin = 0.005, xMax=1, fs = (12,6))

#HT and IHT combined spectra
peakInd3, peakDict3 = find_peaks(resultsDict[analyte][j]['HTsub'][int(.265*factor):int(.277*factor)], height=0.002, distance = 20, prominence=0.001)
peakInd3+=int(.265*factor)
print(peakInd3)
#     if len(peakInd) > 0:
guess3, guessSpec3 = makeGuess(resultsDict[analyte][j]['Time'], resultsDict[analyte][j]['HTsub'], peakInd)
params3, fit3, pcov3 = fitPeaks(resultsDict[analyte][j]['Time'], resultsDict[analyte][j]['HTsub'], guess)
fwhm_list3, drift_list3, ampList3 = plotFits(
            resultsDict[analyte][j]['Time'], resultsDict[analyte][j]['HTsub'], fit3, params3, 
             xMin = 0.005, xMax=1, fs = (12,6))


temp=ampList[0]
temp2=ampList2[0]
temp3=ampList3[0]
temp4=ampList4[0]
heights.append(temp)
heightsSA.append(temp2)
heightsS.append(temp3)
heightsI.append(temp4)
# fig, ax = plt.subplots(figsize = (12,8))
#     plt.plot(fit)
#     print(ampList2)
#     plt.plot(resultsDict['cin'][j]['HTsub'])
#     plt.xlim(0,3500)
#     plt.plot(peakInd,params[1],label=j)
#     plt.plot(peakInd2,params2[1],label="SA")
#     plt.legend()

print(heights[0]/heightsSA[0])
print("B8O5 HT=1.7112 Sub=1.7612")
# print("B8O10 HT=1.269 Sub=1.209")
# print("B10O5 HT= 2.07 Sub=2.1985")
print(heightsSA[0],heights[0],heightsS[0],heightsI[0])


print(np.average(resultsDict[analyte]['B8O5']['SAY'][5000:12000]),
    np.average(resultsDict[analyte]['B8O5']['HTY'][5000:12000]),
    np.average(resultsDict[analyte]['B8O5']['HTsub'][5000:12000]))

# SNRSA=np.abs(heightsSA[0]/np.average(resultsDict[analyte]['B8O5']['SAY'][5000:12000]))
SNRSA=np.abs(heightsSA[0]/np.std(resultsDict[analyte]['B8O5']['SAY'][5000:12000]))
SNRHT=np.abs(heights[0]/np.std(resultsDict[analyte]['B8O5']['HTY'][5000:12000]))
SNRHTS=np.abs(heightsS[0]/np.std(resultsDict[analyte]['B8O5']['HTsub'][5000:12000]))
SNRHTI=np.abs(heightsI[0]/np.std(resultsDict[analyte]['B8O5']['IHTY'][5000:12000]))
gain=SNRHTS/SNRSA


print("SNR: SA= %.4f\n HT= %.4f\n combHT= %.4f\nGain by %.4fx"%(SNRSA,SNRHT,SNRHTS,gain))

# %% [markdown]
## plot spectra. including listing SNR in plots

# %% [code]

# for j in RRKeyList:
j='B7O10'
# k='B10O5'
# j='RR80'

ampFactor=100
fig, ax = plt.subplots(figsize = (16,8))
pc=Rectangle((0.12,-0.05*ampFactor),0.02,0.7*ampFactor,alpha=0.1,color='black')
ax.add_patch(pc)

pc=Rectangle((0.33,-0.05*ampFactor),0.02,0.7*ampFactor,alpha=0.1,color='black')
ax.add_patch(pc)

pc=Rectangle((0.38,-0.05*ampFactor),0.01,0.7*ampFactor,alpha=0.1,color='black')
ax.add_patch(pc)


#     plt.plot(resultsDict['eth'][j]['Time'],resultsDict['eth'][j]['HTY'], label = "7-Bit Subtracted Hadamard")
# HTsub
plt.plot(resultsDict[analyte][j]['Time'],resultsDict[analyte][j]['HTY']*ampFactor, label = "Normal Hadamard")
plt.plot(resultsDict[analyte][j]['Time'],resultsDict[analyte][j]['IHTY']*ampFactor, label = "Inv. Hadamard",alpha=0.8)
plt.plot(resultsDict[analyte][j]['Time'],resultsDict[analyte][j]['SAY']*ampFactor, label = "Signal Avg.",alpha=0.8) #, SNR= %.1f"%(SNRSA)
plt.plot(resultsDict[analyte][j]['Time'],resultsDict[analyte][j]['HTsub']*ampFactor, '--',label = 'Subtracted Hadamard',alpha=0.7)#, SNR= %.1f'%(SNRHTS)
plt.rcParams['legend.title_fontsize'] =24
plt.xticks(fontsize=20)
plt.yticks(fontsize=20)
plt.ylim(-1, 6)
# plt.ylim(-5, 65)
# plt.ylim(-0.001, 0.01)
# plt.xlim(-0.01,0.7)
plt.xlim(0.1,.45)
# plt.vlines(0.265,0,0.7)

pc=Rectangle((0.267,-0.05*ampFactor),0.01,0.7*ampFactor,alpha=0.1,color='m')
ax.add_patch(pc)
ax.annotate("SNR\nPeak",
    xy=(0.2, -0.005*ampFactor), xycoords='data',
    xytext=(0.25, -0.008*ampFactor), textcoords='data',fontsize=26, color='m' 
#             arrowprops=dict(facecolor='black',arrowstyle="<|-|>")
   ) 

# ax.annotate("Artifacts",
#     xy=(0.45, 0.75), xycoords='data',
#     xytext=(0.45, 0.87), textcoords='data',fontsize=26, color='black' 
# #             arrowprops=dict(facecolor='black',arrowstyle="<|-|>")
#    )   
ax.annotate("Artifacts",
    xy=(0.33, 0.01*ampFactor), xycoords='data',
    xytext=(0.33, 0.01*ampFactor), textcoords='data',fontsize=26, color='black' 
#             arrowprops=dict(facecolor='black',arrowstyle="<|-|>")
   )       
#             print("SNR: SA= %.4f\n HT= %.4f\n IHT= %.4f\nGain by %.4fx"%(SNRSA,SNRHT,SNRHTS,gain))
GEMGraphBranding(ax=ax)
plt.ylabel('Absolute Intensity (nA)',fontsize=24)
plt.xlabel('Time (ms)',fontsize=24)
#     plt.xlabel('$K_0 (cm^2V^{-1}sec^)$',fontsize=16)
#     plt.legend(title=r'$\alpha$ -pinene, $E_{RR}/N$ = 85Td',fontsize = 16)
plt.legend(title='Cinnemaldehyde B7O10',fontsize = 20)
# plt.savefig("cinnemaldehydeB7OS10IHTHTSubZoom.png")

# %% [code]

# for j in RRKeyList:
j='B8O5'
# k='B10O5'
# j='RR80'
prop_cycle = plt.rcParams['axes.prop_cycle']
colors = prop_cycle.by_key()['color']


ampFactor=100
fig, ax = plt.subplots(ncols=2,figsize = (16,8))

ax1=ax[0]
ax2=ax[1]
plt.sca(ax1)

# pc=Rectangle((0.12,-0.05*ampFactor),0.02,0.7*ampFactor,alpha=0.1,color='black')
# ax1.add_patch(pc)

pc=Rectangle((0.48,-0.05*ampFactor),0.02,0.7*ampFactor,alpha=0.1,color='black')
ax1.add_patch(pc)

pc=Rectangle((0.56,-0.05*ampFactor),0.01,0.7*ampFactor,alpha=0.1,color='black')
ax1.add_patch(pc)


#     plt.plot(resultsDict['eth'][j]['Time'],resultsDict['eth'][j]['HTY'], label = "7-Bit Subtracted Hadamard")
# HTsub
plt.plot(resultsDict[analyte][j]['Time'],resultsDict[analyte][j]['HTY']*ampFactor, label = "Normal Hadamard,\nSNR= %.1f"%(SNRHT))
plt.plot(resultsDict[analyte][j]['Time'],resultsDict[analyte][j]['IHTY']*ampFactor, label = "Inv. Hadamard,\nSNR= %.1f"%(SNRHTI),alpha=0.8)
# plt.plot(resultsDict[analyte][j]['Time'],resultsDict[analyte][j]['SAY']*ampFactor, label = "Signal Avg., SNR= %.1f"%(SNRSA),alpha=0.8)
# plt.plot(resultsDict[analyte][j]['Time'],resultsDict[analyte][j]['HTsub']*ampFactor, '--',label = 'Subtracted Hadamard, SNR= %.1f'%(SNRHTS),alpha=0.7)
plt.rcParams['legend.title_fontsize'] =24
plt.xticks(fontsize=20)
plt.yticks(fontsize=20)
plt.ylim(-1, 6)
# plt.ylim(-5, 65)
# plt.ylim(-0.001, 0.01)
# plt.xlim(-0.01,0.7)
plt.xlim(0.1,.6)
# plt.vlines(0.265,0,0.7)

pc=Rectangle((0.267,-0.05*ampFactor),0.01,0.7*ampFactor,alpha=0.1,color='m')
ax1.add_patch(pc)
ax1.annotate("SNR\nPeak",
    xy=(0.2, -0.005*ampFactor), xycoords='data',
    xytext=(0.25, -0.008*ampFactor), textcoords='data',fontsize=26, color='m' 
#             arrowprops=dict(facecolor='black',arrowstyle="<|-|>")
   ) 

# ax.annotate("Artifacts",
#     xy=(0.45, 0.75), xycoords='data',
#     xytext=(0.45, 0.87), textcoords='data',fontsize=26, color='black' 
# #             arrowprops=dict(facecolor='black',arrowstyle="<|-|>")
#    )   
ax1.annotate("Artifacts",
    xy=(0.33, 0.01*ampFactor), xycoords='data',
    xytext=(0.46, 0.03*ampFactor), textcoords='data',fontsize=26, color='black' 
#             arrowprops=dict(facecolor='black',arrowstyle="<|-|>")
   )       
#             print("SNR: SA= %.4f\n HT= %.4f\n IHT= %.4f\nGain by %.4fx"%(SNRSA,SNRHT,SNRHTS,gain))
GEMGraphBranding(ax=ax1)
plt.ylabel('Absolute Intensity (nA)',fontsize=24)
plt.xlabel('Time (ms)',fontsize=24)
#     plt.xlabel('$K_0 (cm^2V^{-1}sec^)$',fontsize=16)
#     plt.legend(title=r'$\alpha$ -pinene, $E_{RR}/N$ = 85Td',fontsize = 16)
plt.legend(title='Cinnemaldehyde B8O5',fontsize = 20)


plt.sca(ax2)

pc=Rectangle((0.267,-0.05*ampFactor),0.01,0.7*ampFactor,alpha=0.1,color='m')
ax2.add_patch(pc)
ax2.annotate("SNR\nPeak",
    xy=(0.2, -0.005*ampFactor), xycoords='data',
    xytext=(0.25, -0.008*ampFactor), textcoords='data',fontsize=26, color='m' 
#             arrowprops=dict(facecolor='black',arrowstyle="<|-|>")
   ) 
pc=Rectangle((0.48,-0.05*ampFactor),0.02,0.7*ampFactor,alpha=0.1,color='black')
ax2.add_patch(pc)

pc=Rectangle((0.56,-0.05*ampFactor),0.01,0.7*ampFactor,alpha=0.1,color='black')
ax2.add_patch(pc)

ax2.annotate("Artifacts",
    xy=(0.33, 0.01*ampFactor), xycoords='data',
    xytext=(0.46, 0.03*ampFactor), textcoords='data',fontsize=26, color='black' 
#             arrowprops=dict(facecolor='black',arrowstyle="<|-|>")
            )

# plt.plot(resultsDict[analyte][j]['Time'],resultsDict[analyte][j]['HTY']*ampFactor, label = "Normal Hadamard, SNR= %.1f"%(SNRHT))
# plt.plot(resultsDict[analyte][j]['Time'],resultsDict[analyte][j]['IHTY']*ampFactor, label = "Inv. Hadamard",alpha=0.8)
plt.plot(resultsDict[analyte][j]['Time'],resultsDict[analyte][j]['SAY']*ampFactor, label = "50 Signals Avg.,\nSNR= %.1f"%(SNRSA),color=colors[2])
plt.plot(resultsDict[analyte][j]['Time'],resultsDict[analyte][j]['HTsub']*ampFactor, '--',label = 'Combined Hadamard,\nSNR= %.1f'%(SNRHTS),color=colors[4])
plt.rcParams['legend.title_fontsize'] =24
plt.xticks(fontsize=20)
plt.yticks(fontsize=20)
plt.ylim(-1, 6)
# plt.ylim(-5, 65)
# plt.ylim(-0.001, 0.01)
# plt.xlim(-0.01,0.7)
plt.xlim(0.1,.6)
# plt.vlines(0.265,0,0.7)
GEMGraphBranding(ax=ax2)
plt.ylabel('Absolute Intensity (nA)',fontsize=24)
plt.xlabel('Time (ms)',fontsize=24)
plt.legend(title='Cinnemaldehyde B8O5',fontsize = 20)


# plt.savefig("cinnemaldehydeB8OS5IHTHTSubZoom2.png")

# %% [code]
#Figure 5 B-D
# for j in RRKeyList:
j='B8O5'
# k='B10O5'
# j='RR80'
prop_cycle = plt.rcParams['axes.prop_cycle']
colors = prop_cycle.by_key()['color']


ampFactor=100
fig, ax = plt.subplots(ncols=3,figsize = (16,6))

ax1=ax[0]
ax2=ax[1]
ax3=ax[2]
plt.sca(ax1)

# pc=Rectangle((0.12,-0.05*ampFactor),0.02,0.7*ampFactor,alpha=0.1,color='black')
# ax1.add_patch(pc)

pc=Rectangle((0.48,-0.05*ampFactor),0.02,0.7*ampFactor,alpha=0.1,color='black')
ax1.add_patch(pc)

pc=Rectangle((0.56,-0.05*ampFactor),0.01,0.7*ampFactor,alpha=0.1,color='black')
ax1.add_patch(pc)


#     plt.plot(resultsDict['eth'][j]['Time'],resultsDict['eth'][j]['HTY'], label = "7-Bit Subtracted Hadamard")
# HTsub
plt.plot(resultsDict[analyte][j]['Time'],resultsDict[analyte][j]['HTY']*ampFactor, label = "Normal Hadamard,\nSNR= %.1f"%(SNRHT))
plt.plot(resultsDict[analyte][j]['Time'],resultsDict[analyte][j]['IHTY']*ampFactor, label = "Inv. Hadamard,\nSNR= %.1f"%(SNRHTI),alpha=0.8)
# plt.plot(resultsDict[analyte][j]['Time'],resultsDict[analyte][j]['SAY']*ampFactor, label = "Signal Avg., SNR= %.1f"%(SNRSA),alpha=0.8)
# plt.plot(resultsDict[analyte][j]['Time'],resultsDict[analyte][j]['HTsub']*ampFactor, '--',label = 'Subtracted Hadamard, SNR= %.1f'%(SNRHTS),alpha=0.7)
plt.rcParams['legend.title_fontsize'] =18
plt.xticks(fontsize=18)
plt.yticks(fontsize=18)
plt.ylim(-1, 6)
# plt.ylim(-5, 65)
# plt.ylim(-0.001, 0.01)
# plt.xlim(-0.01,0.7)
plt.xlim(0.1,.6)
# plt.vlines(0.265,0,0.7)

pc=Rectangle((0.267,-0.05*ampFactor),0.01,0.7*ampFactor,alpha=0.1,color='m')
ax1.add_patch(pc)
ax1.annotate("SNR\nPeak",
    xy=(0.2, -0.005*ampFactor), xycoords='data',
    xytext=(0.25, -0.008*ampFactor), textcoords='data',fontsize=20, color='m' 
#             arrowprops=dict(facecolor='black',arrowstyle="<|-|>")
   ) 

# ax.annotate("Artifacts",
#     xy=(0.45, 0.75), xycoords='data',
#     xytext=(0.45, 0.87), textcoords='data',fontsize=26, color='black' 
# #             arrowprops=dict(facecolor='black',arrowstyle="<|-|>")
#    )   
ax1.annotate("Artifacts",
    xy=(0.33, 0.01*ampFactor), xycoords='data',
    xytext=(0.46, 0.02*ampFactor), textcoords='data',fontsize=20, color='black' 
#             arrowprops=dict(facecolor='black',arrowstyle="<|-|>")
   )       
#             print("SNR: SA= %.4f\n HT= %.4f\n IHT= %.4f\nGain by %.4fx"%(SNRSA,SNRHT,SNRHTS,gain))
GEMGraphBranding(ax=ax1)
plt.ylabel('Absolute Intensity (nA)',fontsize=18)
plt.xlabel('Time (ms)',fontsize=18)
#     plt.xlabel('$K_0 (cm^2V^{-1}sec^)$',fontsize=16)
#     plt.legend(title=r'$\alpha$ -pinene, $E_{RR}/N$ = 85Td',fontsize = 16)
plt.legend(title='Cinnemaldehyde B8O5',fontsize = 14)


plt.sca(ax2)

pc=Rectangle((0.267,-0.05*ampFactor),0.01,0.7*ampFactor,alpha=0.1,color='m')
ax2.add_patch(pc)
ax2.annotate("SNR\nPeak",
    xy=(0.2, -0.005*ampFactor), xycoords='data',
    xytext=(0.25, -0.008*ampFactor), textcoords='data',fontsize=20, color='m' 
#             arrowprops=dict(facecolor='black',arrowstyle="<|-|>")
   ) 
pc=Rectangle((0.48,-0.05*ampFactor),0.02,0.7*ampFactor,alpha=0.1,color='black')
ax2.add_patch(pc)

pc=Rectangle((0.56,-0.05*ampFactor),0.01,0.7*ampFactor,alpha=0.1,color='black')
ax2.add_patch(pc)

ax2.annotate("Artifacts",
    xy=(0.33, 0.01*ampFactor), xycoords='data',
    xytext=(0.46, 0.02*ampFactor), textcoords='data',fontsize=20, color='black' 
#             arrowprops=dict(facecolor='black',arrowstyle="<|-|>")
            )

# plt.plot(resultsDict[analyte][j]['Time'],resultsDict[analyte][j]['HTY']*ampFactor, label = "Normal Hadamard, SNR= %.1f"%(SNRHT))
# plt.plot(resultsDict[analyte][j]['Time'],resultsDict[analyte][j]['IHTY']*ampFactor, label = "Inv. Hadamard",alpha=0.8)
plt.plot(resultsDict[analyte][j]['Time'],resultsDict[analyte][j]['SAY']*ampFactor, label = "50 Signals Avg.,\nSNR= %.1f"%(SNRSA),color=colors[2])
plt.plot(resultsDict[analyte][j]['Time'],resultsDict[analyte][j]['HTsub']*ampFactor, '--',label = 'Combined Hadamard,\nSNR= %.1f'%(SNRHTS),color=colors[4])
plt.rcParams['legend.title_fontsize'] =18
plt.xticks(fontsize=18)
plt.yticks(fontsize=18)
plt.ylim(-1, 6)
# plt.ylim(-5, 65)
# plt.ylim(-0.001, 0.01)
# plt.xlim(-0.01,0.7)
plt.xlim(0.1,.6)
# plt.vlines(0.265,0,0.7)
GEMGraphBranding(ax=ax2)
plt.ylabel('Absolute Intensity (nA)',fontsize=18)
plt.xlabel('Time (ms)',fontsize=18)
plt.legend(title='Cinnemaldehyde B8O5',fontsize = 14)


plt.sca(ax3)

pc=Rectangle((0.267,-0.05*ampFactor),0.01,0.7*ampFactor,alpha=0.1,color='m')
ax3.add_patch(pc)
ax3.annotate("SNR\nPeak",
    xy=(0.2, -0.005*ampFactor), xycoords='data',
    xytext=(0.25, 0.2*ampFactor), textcoords='data',fontsize=20, color='m' 
#             arrowprops=dict(facecolor='black',arrowstyle="<|-|>")
   ) 
pc=Rectangle((0.48,-0.05*ampFactor),0.02,0.7*ampFactor,alpha=0.1,color='black')
ax3.add_patch(pc)

pc=Rectangle((0.56,-0.05*ampFactor),0.01,0.7*ampFactor,alpha=0.1,color='black')
ax3.add_patch(pc)

ax3.annotate("Artifacts",
    xy=(0.33, 0.01*ampFactor), xycoords='data',
    xytext=(0.46, 0.03*ampFactor), textcoords='data',fontsize=20, color='black' 
#             arrowprops=dict(facecolor='black',arrowstyle="<|-|>")
            )

# plt.plot(resultsDict[analyte][j]['Time'],resultsDict[analyte][j]['HTY']*ampFactor, label = "Normal Hadamard, SNR= %.1f"%(SNRHT))
# plt.plot(resultsDict[analyte][j]['Time'],resultsDict[analyte][j]['IHTY']*ampFactor, label = "Inv. Hadamard",alpha=0.8)
plt.plot(resultsDict[analyte][j]['Time'],resultsDict[analyte][j]['SAY']*ampFactor, label = "50 Signals Avg.,\nSNR= %.1f"%(SNRSA),color=colors[2])
plt.plot(resultsDict[analyte][j]['Time'],resultsDict[analyte][j]['HTsub']*ampFactor, '--',label = 'Combined Hadamard,\nSNR= %.1f'%(SNRHTS),color=colors[4])
plt.rcParams['legend.title_fontsize'] =18
plt.xticks(fontsize=18)
plt.yticks(fontsize=18)
plt.ylim(-1, 70)
# plt.ylim(-5, 65)
# plt.ylim(-0.001, 0.01)
# plt.xlim(-0.01,0.7)
plt.xlim(0.1,.6)
# plt.vlines(0.265,0,0.7)
GEMGraphBranding(ax=ax3)
plt.ylabel('Absolute Intensity (nA)',fontsize=18)
plt.xlabel('Time (ms)',fontsize=18)
plt.legend(title='Cinnemaldehyde B8O5',fontsize = 14)


# plt.savefig("cinnemaldehydeB8OS5IHTHTSubZoom3.png")

# %% [code]
#determining noise range for SNR calcs
print(np.average(resultsDict[analyte]['B8O5']['SAY'][4000:12000]),
    np.average(resultsDict[analyte]['B8O5']['HTY'][4000:12000]),
    np.average(resultsDict[analyte]['B8O5']['HTsub'][4000:12000]))

# %% [code]
#comparing the oversampling and bits like for Figure 4
# for j in RRKeyList:
j='B7O10'
k='B10O5'
# j='RR80'

ampFactor=100
fig, ax = plt.subplots(figsize = (8,8))
pc=Rectangle((0.265,0*ampFactor),0.012,0.5*ampFactor,alpha=0.2,color='m')

# Add collection to axes
ax.add_patch(pc)
#     plt.plot(resultsDict['eth'][j]['Time'],resultsDict['eth'][j]['HTY'], label = "7-Bit Subtracted Hadamard")
plt.plot(resultsDict[analyte][k]['Time'],resultsDict[analyte][k]['HTsub']*ampFactor, label = "8-Bit Hadamard")
plt.plot(resultsDict[analyte][j]['Time'],resultsDict[analyte][j]['HTsub']*ampFactor, '--',label = "7-Bit Hadamard")

plt.plot(resultsDict[analyte][j]['Time'],resultsDict[analyte][j]['SAY']*ampFactor, label = '50 Signals Averaged',alpha=0.9)
plt.rcParams['legend.title_fontsize'] =24
plt.xticks(fontsize=20)
plt.yticks(fontsize=20)
# plt.ylim(-0.001, 0.01)
plt.xlim(0.1,0.4)


# ax.annotate("1.2x Signal Gain",
#             xy=(0.26, 0.2*ampFactor), xycoords='data',
#             xytext=(0.26, 0.2*ampFactor), textcoords='data',fontsize=26 
# #             arrowprops=dict(facecolor='black',arrowstyle="<|-|>")
#            )        
            
GEMGraphBranding(ax=ax)

# plt.xlim(0,.5)
plt.ylabel('Absolute Intensity (nA)',fontsize=24)
plt.xlabel('Time (ms)',fontsize=24)
#     plt.xlabel('$K_0 (cm^2V^{-1}sec^)$',fontsize=16)
#     plt.legend(title=r'$\alpha$ -pinene, $E_{RR}/N$ = 85Td',fontsize = 16)
plt.legend(title='Cinnemaldehyde\nOversampled x10',fontsize = 20)
# plt.savefig("cinnemaldehydeOS10.png")

# %% [code]


# %% [code]


# %% [code]


# %% [code]


# %% [code]


# %% [code]


# %% [code]


# %% [code]


# %% [code]


# %% [code]


# %% [code]


# %% [code]


# %% [code]


# %% [code]


# %% [code]
