# Supplementary material for: Implementation of an Open-Source Multiplexing Ion Gate Control for High Kinetic Energy Ion Mobility Spectrometry (HiKE-IMS)
Source: J Am Soc Mass Spectrom. 2023 Jun 5;34(7):1283–94. doi: 10.1021/jasms.3c00013 (PMC10326917; doi:10.1021/jasms.3c00013)
Supplement: Supplementary file 1 — js3c00013_si_001.zip [file js3c00013_si_001.zip › js3c00013_si_001/Code/Cinnemaldehyde/PRS_Generator2.py]

from numpy import *
import operator

'''Maximal Length Psuedo Random Sequence Generator
Brian H. Clowers, August 16, 2007
Description:  This script returns an array consisting of 0's and 1's in a
pseudo random sequence (prs) as defined by Harwitt and Sloane.
Each sequence is determined by using a primitive binary polynomial.
For additional detail see their book entitled: Hadamard Transform Optics,
Academic Press, NY, 1979.  The appendix contains an in depth discussion
of the topic.
'''

def Sequence_Generator(bit_shift):
    sequence_length=2**bit_shift - 1
    prs_1D=zeros(sequence_length, dtype=int)
    prs_1D[bit_shift-1]=1 ## initialize the correct element
    
    for i in range(bit_shift, sequence_length,1):

        prs_1D[i]= {
            
            3:  lambda: operator.xor(prs_1D[i-bit_shift],prs_1D[i - bit_shift + 1]),
            
            4:  lambda: operator.xor(prs_1D[i-bit_shift],prs_1D[i - bit_shift + 1]),
            
            5:  lambda: operator.xor(prs_1D[i-bit_shift],prs_1D[i - bit_shift + 2]),
            
            6:  lambda: operator.xor(prs_1D[i-bit_shift],prs_1D[i - bit_shift + 1]),
            
            7:  lambda: operator.xor(prs_1D[i-bit_shift],prs_1D[i - bit_shift + 1]),
            
            8:  lambda: operator.xor(prs_1D[i-bit_shift],operator.xor(prs_1D[i - bit_shift + 1],
                       operator.xor(prs_1D[i - bit_shift + 5],prs_1D[i - bit_shift + 6]))),
            
            9:  lambda: operator.xor(prs_1D[i-bit_shift],prs_1D[i - bit_shift + 4]),
            
            10: lambda: operator.xor(prs_1D[i-bit_shift],prs_1D[i - bit_shift + 3]),
            
            11: lambda: operator.xor(prs_1D[i-bit_shift],prs_1D[i - bit_shift + 2]),
            
            12: lambda: operator.xor(prs_1D[i-bit_shift],operator.xor(prs_1D[i - bit_shift + 3],
                        operator.xor(prs_1D[i - bit_shift + 4],prs_1D[i - bit_shift + 7]))),
            
            13: lambda: operator.xor(prs_1D[i - bit_shift], operator.xor(prs_1D[i - bit_shift + 1],
                        operator.xor(prs_1D[i - bit_shift + 3],prs_1D[i - bit_shift + 4]))),
            
            14: lambda: operator.xor(prs_1D[i - bit_shift], operator.xor(prs_1D[i - bit_shift +1],
                        operator.xor(prs_1D[i - bit_shift + 11], prs_1D[i - bit_shift + 12]))),
            
            15: lambda: operator.xor(prs_1D[i-bit_shift],prs_1D[i - bit_shift + 1]),
            
            16: lambda: operator.xor(prs_1D[i - bit_shift], operator.xor(prs_1D[i - bit_shift + 2],
                        operator.xor(prs_1D[i - bit_shift + 3], prs_1D[i - bit_shift + 5]))),
            
            17: lambda: operator.xor(prs_1D[i-bit_shift],prs_1D[i - bit_shift + 3]),
            
            18: lambda: operator.xor(prs_1D[i-bit_shift],prs_1D[i - bit_shift + 7]),
            
            19: lambda: operator.xor(prs_1D[i - bit_shift], operator.xor(prs_1D[i - bit_shift + 1],
                        operator.xor(prs_1D[i - bit_shift + 5], prs_1D[i - bit_shift + 6]))),
            
            20: lambda: operator.xor(prs_1D[i-bit_shift],prs_1D[i - bit_shift + 3]),

        } [bit_shift]()

    return prs_1D
        

'''Generates and oversampled data prs according to the method described by
Clowers and Belov.'''

def Generate_Oversampled_PRS(bit_shift, oversampling, invertBool = False):
    sl=2**bit_shift-1 ##sl=sequence length
    osl=sl*oversampling ##osl=oversampling length
    prs_os=zeros(osl, dtype=int)
    prs=Sequence_Generator(bit_shift)
    
    if invertBool:
        prsINV = zeros_like(prs)
        for i,v in enumerate(prs):
            if v == 0:
                prsINV[i]=1
            else:
                prsINV[i] = 0
        prs = prsINV
        
#         invertPRS(prs)#I don't think this is correct
        
    
    n=0
    for i in range(0,osl-1,1):
        if(i%(oversampling)==0):
            prs_os[i+(oversampling-1)]=prs[n]
            n+=1
    #print n
    return prs_os

def Generate_Oversampled_PRS_v2(bit_shift, oversampling, IFT = False, savePRS = False, invert = False, pulseLength = 1):
    '''
    Generates and oversampled data prs according to the method described by
    Clowers and Belov -- designed for the ion funnel trap.
    Not quite right for a single pulse sequence.  Fails when the minimum pulse sequence
    does not exceed the oversampling of the system.
    '''
    sl=2**bit_shift-1 ##sl=sequence length
    osl=sl*oversampling ##osl=oversampling length
    prs_os=zeros(osl, dtype=int)
    prs=Sequence_Generator(bit_shift)
    n=0
    notes = ''
    if IFT:
        notes += '_IFT'
        if pulseLength>=oversampling:
            print("Pulse Length is >= Oversampling which doesn't jive.")
            return False
        else:
            notes+='_PW%s'%pulseLength
            for i,j in enumerate(prs):
                if j == 1:
                    startInd = i*oversampling
                    prs_os[startInd:startInd+pulseLength] = 1


    else:        
        for i in range(0,osl-1,1):
            if(i%oversampling==0):
                prs_os[i:(i+oversampling)]=prs[n]
                n+=1

    if savePRS:
        if invert:
            prs_os = invertPRS(prs_os)
            notes+= "_%s"%(len(prs_os))
            notes += '_INV'
        else:
            notes+= "_%s"%(len(prs_os))
        savetxt("PRS_B%s_O%s%s.txt"%(bit_shift, oversampling, notes), prs_os, delimiter = ',', fmt = "%d,")

    return prs_os

def invertPRS(prs):
    '''
    IRS signal is generated by doubling the PRBS and toggling every other digit of the doubled sequence.
    Srinvivasan Ind. Eg. Chem. Res 1999, 38, 3420-3429
    '''
    newSeq = zeros(len(prs)*2)
    newSeq[0:len(prs)]=prs
    for i,j in enumerate(prs):
        if i%2 == 0:
            if j == 0:
                newSeq[i] = 1
            elif j == 1:
                newSeq[i] = 0
            else:
                print("%s not 0 or 1"%j)
    for m,n in enumerate(prs):
        val = newSeq[m]
        if val > 0:
            newSeq[m+len(prs)] = 0
        else:
            newSeq[m+len(prs)] = 1

    # return prs
    return newSeq
