# Supplementary material for: Implementation of an Open-Source Multiplexing Ion Gate Control for High Kinetic Energy Ion Mobility Spectrometry (HiKE-IMS)
Source: J Am Soc Mass Spectrom. 2023 Jun 5;34(7):1283–94. doi: 10.1021/jasms.3c00013 (PMC10326917; doi:10.1021/jasms.3c00013)
Supplement: Supplementary file 1 — js3c00013_si_001.zip [file js3c00013_si_001.zip › js3c00013_si_001/Code/HTCSVGen/Example Pulse-HiKEPulses.ipynb]

# %% [markdown]
## Hadamard Sequence Generation

# %% [code]
import PRS_Generator2 as PRSG

# %% [code]
import matplotlib
matplotlib.rc('xtick', labelsize=16)
matplotlib.rc('ytick', labelsize=16)
font = {'family' : 'sans-serif',
        'weight' : 'normal',
        'size'   : 12}

matplotlib.rc('font', **font)
matplotlib.rc('figure',figsize=(12, 8))
matplotlib.rc('figure',dpi=300 )

# %% [code]
import matplotlib.pyplot as plt
import matplotlib.colors as colors
from matplotlib.ticker import MultipleLocator
import numpy as np
import seaborn as sns
sns.set_style('whitegrid')
%matplotlib inline

# %% [code]
bits = 10
osFactor = 2
prs = PRSG.Sequence_Generator(bits)
osprs = PRSG.Generate_Oversampled_PRS(bits, osFactor,invertBool=False)
invoprs = PRSG.Generate_Oversampled_PRS(bits, osFactor,invertBool=True)

print(osprs)
print(invoprs)

print("Duty Cycle: %.3f %%"%(osprs.sum()/len(osprs)))

fig, ax = plt.subplots(nrows = 1, figsize = (12,8))

ax0 = ax
osprs = np.array(osprs, dtype = np.float)
osprs -= 0.5
osprs.shape = (len(osprs),1)

aspectLen = len(osprs)

ax0.imshow(osprs.T, interpolation='none', cmap = 'binary', aspect = 2.0)#, extent = extent)
ax0.set_xticks(np.arange(-.5, len(osprs), 1), minor=True);

# Gridlines based on minor ticks
ax0.grid(which='minor', color='grey', linestyle='-', linewidth=2)
ax0.grid(False, which='major')

# plt.savefig("B7.png")

print(len(prs))
print(len(osprs))

# %% [markdown]
## Make *SURE* this file is on your SD card
* Note the sequence lengths as this will be important for the system to run

# %% [code]
bits = 7
osFactor = 2
prs = PRSG.Sequence_Generator(bits)
osprs = PRSG.Generate_Oversampled_PRS(bits, osFactor)
invoprs = PRSG.Generate_Oversampled_PRS_v2(bits, osFactor)
SA=np.zeros(len(osprs))
SA[0]=1

pulseLength = 1
IFTBool = False
# osprs = PRSG.Generate_Oversampled_PRS_v2(bits, osFactor, IFT = IFTBool, savePRS = False, invert = False, pulseLength = pulseLength)

# fileName = "B%dO%dP%d.csv"%(bits,osFactor,pulseLength)

# print(osprs)
print("Duty Cycle: %.3f %%"%(osprs.sum()/len(osprs)))

saveBool = True

if saveBool:
    if IFTBool:
        fileName = "B%dO%dP%d.csv"%(bits,osFactor,pulseLength)
        invFileName = "B%dO%dP%dI.csv"%(bits,osFactor,pulseLength)
        fileNameSA = "B%dO%dSA.csv"%(bits,osFactor,pulseLength)
#         np.savetxt(fileName, osprs, fmt = "%.d")
#         np.savetxt(invFileName, invoprs, fmt = "%.d")
#         np.savetxt(FileNameSA, SA, fmt = "%.d")
        print(fileName)
        
    else:
        fileName = "B%dO%d.csv"%(bits,osFactor)
        invFileName= "B%dO%dI.csv"%(bits,osFactor)
        fileNameSA = "B%dO%dSA.csv"%(bits,osFactor)
#         np.savetxt(fileName, osprs, fmt = "%.d")
#         np.savetxt(invFileName, invoprs, fmt = "%.d")
#         np.savetxt(fileNameSA, SA, fmt = "%.d")
#         print(fileName)        

print(len(SA))
print(len(osprs))
print("*****")

# %% [markdown]
## With the follow variables your scope should look something like this:

# %% [code]
microPerStep = 1
lenResetPulse = 2

# %% [code]
def GEMGraphBranding(ax=ax):
    GEMBlue="#0e43a3"
    plt.rcParams['text.color'] = GEMBlue  
    ax.spines['bottom'].set_color(GEMBlue)
    ax.spines['top'].set_color(GEMBlue) 
    ax.spines['right'].set_color(GEMBlue)
    ax.spines['left'].set_color(GEMBlue)
    ax.tick_params(axis='x', colors=GEMBlue)
    ax.tick_params(axis='y', colors=GEMBlue)
    ax.title.set_color(GEMBlue)    
    ax.yaxis.label.set_color(GEMBlue)
    ax.xaxis.label.set_color(GEMBlue)
    return GEMBlue

# %% [code]
plt.figure(figsize = (18,8))
x = np.arange(len(osprs))*microPerStep

prop_cycle = plt.rcParams['axes.prop_cycle']
colors = prop_cycle.by_key()['color']


z= np.arange(len(prs))*microPerStep
pulseReset = np.zeros_like(x)
y=invoprs+osprs.max()*1.1
pulseReset[0:lenResetPulse] = 1
plt.step(x,osprs, label = "2x Oversampled",linewidth=4,color=colors[2])
plt.step(x,invoprs+osprs.max()*1.1, label = "2x Overstretched",linewidth=2,color=colors[4])
plt.step(z,prs+y.max()*1.1, label = 'Original PRBS',linestyle='--',linewidth=5,color=colors[3])
ax = plt.gca()

GEMBlue=GEMGraphBranding(ax)
plt.title('7-bit PRBS, Overstretched vs. Oversampling',fontsize=30)

# plt.arrow(6,2.5,4.55,-1,color='black',edgecolor='black',head_width=0.25,head_length=1,length_includes_head='True')
# plt.arrow(6,2.5,5.55,-2,color='black',edgecolor='black',head_width=0.25,head_length=1,length_includes_head='True')

# plt.arrow(13,2.5,9.55,-1,color='black',edgecolor='black',head_width=0.25,head_length=1,length_includes_head='True')
# plt.arrow(13,2.5,10.55,-2,color='black',edgecolor='black',head_width=0.25,head_length=1,length_includes_head='True')


ax.axes.yaxis.set_visible(False)
plt.xticks(np.arange(min(x), max(x)+1, 4.0),size=24)
plt.legend(fontsize = 26,loc=1)#bbox_to_anchor=(0.9, 0.9)
plt.xlabel(r'Time ($\mu$s)', fontsize = 30)
# ax.axes.set_xlim(0,254)
ax.axes.set_xlim(0,100)
plt.savefig('B7OverstrecthVSoversampled.jpg',bbox_inches='tight')

# %% [code]
plt.figure(figsize = (16,8))
x = np.arange(len(prs))*microPerStep
pulseReset = np.zeros_like(x)
y=invoprs+osprs.max()*1.1
pulseReset[0:lenResetPulse] = 1
plt.step(x,prs, label = "5-Bit PRBS",linewidth=4)
plt.step(x,pulseReset, label = "Signal Average",linewidth=4)
plt.step(x,pulseReset+osprs.max()*1.1, label = 'ADQ Trigger',linewidth=4)
ax = plt.gca()

GEMBlue=GEMGraphBranding(ax)

ax.axes.yaxis.set_visible(False)
plt.xticks(np.arange(min(x), max(x)+1, 2.0),size=24)
plt.legend(fontsize = 26)
plt.xlabel(r'Time ($\mu$s)', fontsize = 30)
# ax.axes.set_xlim(0,500)
plt.savefig('SAMFOTriggers.jpg')

# %% [code]
plt.figure(figsize = (20,6))
# x = np.arange(len(prs))*microPerStep
x = np.arange(len(prs))*microPerStep
pulseReset = np.zeros_like(x)
y=invoprs+osprs.max()*1.1
pulseReset[0:lenResetPulse] = 1

tempPRS=[]
temppulse=[]
tempPRS.append(0)
for i in prs:
    tempPRS.append(i)
temppulse.append(0)

for j in pulseReset:
    temppulse.append(j)
    
tempXx = np.arange(len(tempPRS))*microPerStep
plt.step(tempXx,tempPRS+prs.max()*1.1, label = "5-Bit PRBS",linewidth=4)
plt.step(tempXx,temppulse, label = "Signal Average",linewidth=4)
# plt.step(x,pulseReset+osprs.max()*1.1, label = 'ADQ Trigger',linewidth=4)
ax = plt.gca()

GEMBlue=GEMGraphBranding(ax)
ax.axes.set_xlim(-5,150)
ax.axes.yaxis.set_visible(False)
# plt.xticks(np.arange(min(x), max(x)+1, 2.0),size=24)
# plt.legend(fontsize = 26)
# plt.xlabel(r'Time ($\mu$s)', fontsize = 30)

ax.grid(False)
ax.set_xticklabels([])
ax.set_yticklabels([])
# ax.axes.set_xlim(0,500)
plt.savefig('TOCWaves.jpg')

# %% [code]
plt.figure(figsize = (16,8))
x = np.arange(len(osprs))*microPerStep
pulseReset = np.zeros_like(x)
y=invoprs+osprs.max()*1.1
pulseReset[0:lenResetPulse] = 1
plt.step(x,osprs, label = "8-bit OS5  HT Sequence",linewidth=4)
plt.step(x,invoprs+osprs.max()*1.1, label = "8-bit OS5 IHT Sequence",linewidth=4)
plt.step(x,pulseReset+y.max()*1.1, label = 'Signal Average',linewidth=4)
ax = plt.gca()

GEMBlue=GEMGraphBranding(ax)

ax.axes.yaxis.set_visible(False)
plt.xticks(np.arange(min(x), max(x)+1, 100.0),size=24)
plt.legend(fontsize = 26)
plt.xlabel(r'Time ($\mu$s)', fontsize = 30)
ax.axes.set_xlim(-5,500)
# plt.savefig('HtIHTSAPulsesB8O50to500b.jpg')

# %% [code]
fig, axList = plt.subplots(nrows = 2, figsize = (6,8))
x = np.arange(len(osprs))*microPerStep
pulseReset = np.zeros_like(x)
pulseReset[0:lenResetPulse] = 1
axList[0].step(x,pulseReset, color='r', alpha = 0.75,label = 'Signal Average')
axList[0].set_ylim(-0.05, 1.25)
axList[0].legend(fontsize = 14)

axList[1].step(x,prs, color='b', label = "Hadamard 5-bit")
axList[1].set_ylim(-0.05, 1.25)
axList[1].legend(fontsize = 14)
axList[1].set_xlabel('Time '+ r'$\mu$s', fontsize = 20)
plt.savefig('HTwaveform.png')

# %% [code]
fig, axList = plt.subplots(nrows = 2, figsize = (6,8))
firstInd = 6000
lastInd = 250
# axList[0].fill_between(t2[0:firstInd],SApulseSeq[0:firstInd], 0.01,color='r', alpha = 0.75, label = 'Signal Average Gating scheme')
axList[0].plot(t2[0:firstInd],SApulseSeq[0:firstInd],color='r', alpha = 0.75, label = 'Signal Average Gating scheme')
axList[0].set_ylim(-0.05, 1.25)
axList[0].legend(fontsize = 14)


# axList[1].fill_between(t[0:firstInd],pulseSeq[0:firstInd], 0.01,color='b', label = 'FT Gating Scheme')
axList[1].plot(t[0:firstInd],pulseSeq[0:firstInd], color='b', label = 'FT Gating Scheme')
axList[1].set_ylim(-1.25, 1.25)
axList[1].legend(fontsize = 14)
axList[1].set_xlabel("Time (sec)", fontsize = 14)

# plt.savefig('FTwaveform.png')
