# Supplementary material for: Implementation of an Open-Source Multiplexing Ion Gate Control for High Kinetic Energy Ion Mobility Spectrometry (HiKE-IMS)
Source: J Am Soc Mass Spectrom. 2023 Jun 5;34(7):1283–94. doi: 10.1021/jasms.3c00013 (PMC10326917; doi:10.1021/jasms.3c00013)
Supplement: Supplementary file 1 — js3c00013_si_001.zip [file js3c00013_si_001.zip › js3c00013_si_001/Code/T41_PRS_PULSER_vpub/T41_PRS_PULSER_vpub.ino]

/*******************************************************
   Teensy 4.1 Synchronized Pulse Out ADC
   BHC 02/17/2021

   NOTE:  This is a work in progress

          https://forum.pjrc.com/threads/60299-1-MSPS-on-a-T4-Is-this-possible/page2
          12-bit conversion, High Speed ADC clock, Medium Speed Sampling: 987,354 samples/second
          12-bit conversion, Very High Speed ADC clock, High Speed Sampling: 1,172,903 samples/second
          12-bit conversion, Very High Speed ADC clock, Very High Speed Sampling: 1,339,177 samples/second
          8-bit conversion, Very High Speed ADC clock, Very High Speed Sampling: 1,875,806 samples/second

          External Memory Usage:
          https://forum.pjrc.com/threads/63973-Using-PSRAM-Buffer-for-saving-arrays-before-serial-printing?highlight=PSRAM+Buffer

          Hooking up WIFI -- Not clear on the strategy -- tried an was unsuccessul with the listed hardware
          https://forum.pjrc.com/threads/27850-A-Guide-To-Using-ESP8266-With-TEENSY-3


          
            kicad board pin key:

            Pin 5: PRS pin 1; goes to 1 fiber optic marked HT
            Pin 3: PRS pin 2; goes to 2 fiber optics in middle marked FT
            Pin 9: In Clock to SMA closest to Fiber optics, P1
            Pin 7: SMA top right of the board, P2
            Pin 12: SMA to left of the board, P3
      
            
***************************************************************/
#include <ADC.h>
#include <SD.h>
#include <SPI.h>

File root;
File seqFile;

IntervalTimer PulserTimer;

//External Memory Stuff
extern "C" uint8_t external_psram_size;

//original pins below: 1,3,6

const int timerPin  = 1;//heartbeat 
const int pulsePin = 9;//digitizer triger 7, 9, or 12
const int prsPin = 5; //sequence output change to 3 for 2, 5 for one

// MARKHI and MARKLO are used to observe timing on oscilloscope
#define  MARKHI digitalWriteFast(timerPin, HIGH);
#define  MARKLO digitalWriteFast(timerPin, LOW);

#define  PULSEHI digitalWriteFast(pulsePin, HIGH);
#define  PULSELO digitalWriteFast(pulsePin, LOW);

#define  PRSHI digitalWriteFast(prsPin, HIGH);
#define  PRSLO digitalWriteFast(prsPin, LOW);

const int ledPin = 13;
#define  LEDHI digitalWriteFast(ledPin, HIGH);
#define  LEDLO digitalWriteFast(ledPin, LOW);


// 6240 at 4 us is 25 ms length of IMS spectrum
uint32_t DAQMAX = 300;//This is your target value for collection, user defined in usec. //5040 CNN 2/18/22
uint16_t samplePeriod = 1;//value in microseconds, 5 us or 1/0.000005 Hz or 200000 sps; Changed default to 1usec to match HiKE defaults CNN 02/18/22

//A larger array than needed to allocated. The timing is synchronized
//by the fastest process (i.e. ADC sampling). 
//With a 16 bit integer there is a range from 0-65535
//With an ADC resolution of 12 there is a range of 0-4096 for each reading
//This means you can have a maximum of 16 averages per spectral range and then
//you need to move to the next range in the buffer.
//Moved array to 32 bit which allows for up to >1E6 averages or sums

//Data Container
#define SPECMAX 1000000
//Maximum number of averages is arbitrary and limited based upon how long you expect each buffer fill to take
#define MAXREPEATS 10000

//EXTMEM uint32_t prsBuffer[SPECMAX];
EXTMEM int prsBuffer[SPECMAX];
volatile uint32_t prsIndex;
//parse data vals
volatile uint32_t prsLength = 0;
uint32_t arrPointer = 0;       //array pointer


volatile bool doneFlag = false;
volatile bool sentflag = false;

//Sequence Repeat and Indexing Variables
//volatile uint32_t curState = 0; 
volatile byte curState = 0; 
volatile uint32_t numRepeats = 1000;
volatile uint32_t curRepeat;

//Pulsing Variables
uint16_t pulseCount = 1; //12 at 4 us is 48 us; initially 100; 
uint16_t pulseMax = 10000; //arbitrary right now
volatile bool pulseEnable = false;

const int chipSelect = BUILTIN_SDCARD;

volatile uint16_t curFileNum = 0;
volatile uint16_t selFileNum = 0;
volatile uint16_t fileNum = 0;
volatile uint16_t maxFiles = 0;

String targetFileName;

String blank = String("");
String inStr = blank;    // A string to hold incoming commands

void setup() {
  // put your setup code here, to run once:
  while (!Serial) {}
  Serial.begin(9600);

  Serial.print("Initializing SD card...");
  if (!SD.begin(chipSelect)) {
    Serial.println("initialization failed!");
    return;
  }
  Serial.println("initialization done.");

  uint8_t size = external_psram_size;
  Serial.printf("EXTMEM Memory Available, %d Mbyte\n", size);

  //LED Control
  pinMode(ledPin, OUTPUT);
  
  //Pulse Setup
  pinMode(timerPin, OUTPUT);
  pinMode(prsPin, OUTPUT);
  pinMode(pulsePin, OUTPUT);  

  delay(2000);
  memset(prsBuffer, 0, sizeof(prsBuffer));

  prompt();

  

  
}
void loop() {
  while (Serial.available()){
    serialEvent();
  }
  
  // put your main code here, to run repeatedly:
//  char ch;
//  if (Serial.available()) {
//    ch = Serial.read();
//    if (ch == 'r')  ReadADC();
//    if (ch == 'p')  SendPlotADC();
//    if (ch == 's')  ShowADC();
//  }
//  if(adcidx == DAQMAX){
//    ReadADC();
//  }
}


//Functions for Serial Input
// Show help menu
void usage() {
  Serial.println("\n\nCommand Set:\n");
  
  Serial.println("  P<value>  Pulse Period (Multiples of sampling period)");//Done
  Serial.println("  S<value>  Sampling Period (Integer in microseconds)");//Done
  Serial.println("  A<value>  Number of Repeats ");//Done
  Serial.println("  M<value>  Maximum number of data points per buffer (Max: 25000). More are possible, contact Clowers");//DONE
  Serial.println("  F<value>  Load file into memory for pulsing, Integer value is the file designation as listed by sending `L`");
  
  Serial.println("  L         List files on SD");
  Serial.println("  C         Clear Buffers");//DONE
  Serial.println("  R         Run, start output PRS cycle");//Done
  Serial.println("  X         Show Settings");//Done
  Serial.println("  H or ?    This message");//Done
  Serial.println("  O         Give fiber optic output pin");//may want a different command to change this on the fly, but probably not. More for troublshooting
  Serial.println("");
}

// Display the internals
void showSettings() {
  Serial.println("");
  Serial.println("");
  Serial.print("Sampling Period (us): ");
  Serial.print("\t");
  Serial.println(samplePeriod);
  
  Serial.print("Pulse Width in sampling cycles: ");
  Serial.print("\t");
  Serial.println(pulseCount);
  //Serial.println("Multiply Sampling Period by Pulse Cycles for actual width in us");

uint16_t tempTotWidth= samplePeriod*pulseCount;
Serial.print("Actual Pulse width in us: ");
Serial.print("\t");
Serial.println(tempTotWidth);

  Serial.print("Number of Repeats: ");
  Serial.print("\t");
  Serial.println(numRepeats);

  Serial.print("Maximum Number of Data Points per Spectrum: ");
  Serial.print("\t");
  Serial.println(DAQMAX);
  
}

// Show prompt and flush input
void prompt() {
  Serial.println("\nTeensy 4.1 PRS Widget");
  Serial.println("Go Cougs!\n");
  inStr = blank;
}

// Process a byte of command input when it shows up
void serialEvent() {
  static unsigned int op = 0;
  static int inData = 0;
//  long tmp;

  // get the new byte:
  inData = Serial.read();
  //Uncomment if you want an echo
//  Serial.write(inData);
//  Serial.println("");

  // On a carriage return we want to process the full message
  // otherwise we just keep scanning/buffering.
  if (inData != 13) {    // Carriage return
    inStr += String(char(inData));
    return;
  }

  // No command given
  if (inStr.length() == 0) {
    inStr = blank;
    return;
  }

  inStr.toUpperCase();

  op = inStr.charAt(0);
  switch (op) {
  case 72:    // H
  case 63:    // ?
    usage();
    inStr = blank;
//    prompt();
    return;
  case 88:    // X
    showSettings();
    inStr = blank;
    return;
  case 82:    // R
    SendSeq();
    inStr = blank;
    return;
  
  case 67:    // C
    memset(prsBuffer, 0, sizeof(prsBuffer));
    inStr = blank;
    return;
    
    return;

    
case 79: //O for Optic. Will Tell which pin is selected to give output based on gating needs (one or 2) CNN 08/03/2022
if (prsPin==3){
Serial.println(" ");
Serial.println("  2 Fiber optic outputs closest to SMAs selected");
 Serial.println("  Ready to use for FT");
}

else if(prsPin==5){
Serial.println(" ");
Serial.println("  1 Fiber optic output closest to USB selected");
 Serial.println("  Ready to use for PRS");
}

else{
Serial.println(" ");
Serial.println("  Incorrect output pin selected for fiber optic");
 Serial.println("  Request Ignored...");
}

inStr = blank;
return;
  case 80:    // P
    // Pulse Width in multiples of the sampling period
    uint16_t tempPulseCount; //12 at 4 us is 48 us
    tempPulseCount = inStr.substring(1).toInt();
    if(tempPulseCount<1){//changed from <= to <1; CNN 2/18/22
      Serial.println(" ");
      Serial.println("  Invald Request: Pulse Width is < 1");
      Serial.println("  Request Ignored...");
    }
    else if(tempPulseCount>pulseMax){
      Serial.println(" ");
      Serial.println("  Invald Request: Pulse Width too large");
      Serial.println("  Request Ignored...");
    }
    else{
      pulseCount = tempPulseCount;
    }
    showSettings();
    inStr = blank;
    return;
  case 83:    // S
    // Sampling Period in microseconds 
    uint16_t tempSP;
    tempSP = inStr.substring(1).toInt();
    if(tempSP>=2000){  //Arbitrary at this stage
      Serial.println(" ");
      Serial.println("  Invald Request: Sampling Period is too large");
      Serial.println("  Request Ignored...");
    }
    else if(tempSP<1){//changed from <= to <1; CNN 2/18/22
      Serial.println(" ");
      Serial.println("  Invald Request: Pulse Period is less than 1");
      Serial.println("  Request Ignored...");
    }
    else{
      samplePeriod = tempSP;
    }
    showSettings();
    inStr = blank;
    return;
 
  case 65:    // A
    // SET Number of Averages or Repeats
    uint16_t tempNA;
    tempNA = inStr.substring(1).toInt();
    if(tempNA>=MAXREPEATS){  
      Serial.println(" ");
      Serial.println("  Invald Request: Number of Averages is too large");
      Serial.println("  Request Ignored...");
    }
    else if(tempNA<1){
      Serial.println(" ");
      Serial.println("  Invald Request: Number of Averages is less than 1");
      Serial.println("  Request Ignored...");
    }
    else{
      numRepeats = tempNA;
    }
    showSettings();
    inStr = blank;
    return;

  case 77:    // M
    // SET Number of Data Points to Collect
    uint32_t tempMP;
    tempMP = inStr.substring(1).toInt();
    if(tempMP>=SPECMAX){  //Fixed to maximum length of each buffer
      Serial.println(" ");
      Serial.println("  Invald Request: Number of points is too large");
      Serial.println("  Request Ignored...");
    }
    else if(tempMP<1){
      Serial.println(" ");
      Serial.println("  Invald Request: Number of points is less than 1");
      Serial.println("  Request Ignored...");
    }
    else{
      DAQMAX = tempMP;
    }
    showSettings();
    inStr = blank;
    return;
    
  case 76:    // L List Files
    root = SD.open("/");
    
    parseDirectory(root, 1);
    inStr = blank;
    return;

  case 70:    // F  //83 is S
    // Select file based upon a number
    uint16_t tempFileNum; 
    tempFileNum = inStr.substring(1).toInt();
    if(tempFileNum<1){
      Serial.println(" ");
      Serial.println("  Invald Request: File selected is < 1");
      Serial.println("  Request Ignored...");
    }
    else if(tempFileNum>=maxFiles+1){
      Serial.println(" ");
      Serial.println("  Invald Request: File number is too too large");
      Serial.println("  Request Ignored...");
    }
    else{
      selFileNum = tempFileNum;
//      Serial.print("Selected File: ");
//      Serial.println(selFileNum);
      getFile(root, selFileNum);
      readCSV(targetFileName);
      printBuffer();
      Serial.println("File Loaded: ");
      Serial.println(selFileNum);
      
    }
    
    inStr = blank;
    return;
     
  default:
    Serial.println("   Bad Command (" + inStr + ").  Type ? for help");
    inStr = blank;
    return;
    
  }
}


/*****************************************************
 * This is the intervaltimer interrupt handler
 ******************************************************/
void PRSChore(void){

  MARKHI;
  if(prsIndex < DAQMAX){  // sample until end of buffer    
    curState = prsBuffer[prsIndex];
    if(curState){
      PRSHI;
    }
    else{
      PRSLO;
    }
    
    prsIndex++;
  }
  MARKLO;
  // ADMARHI to ADMARKLO takes about 180nS at 600MHz

  //Pulsing Control
  if(pulseEnable){
    if(prsIndex==1){ //Setting to 1, because we counted up from 0. 
      PULSEHI;
    }
    
    if(prsIndex>pulseCount){
      PULSELO;
      pulseEnable = false;
    }
  }
  if(prsIndex%DAQMAX == 0){//case where the target number of acquisitions has completed
    
    prsIndex = 0;
    pulseEnable = true;
    curRepeat+=1;
//    if(curRepeat == numRepeats){
//      curRepeat = 0;//reset averages for a given segment
//    }
  }
}

/******************************************************
   Read MAXSAMPLES from ADC at user-defined intervals
   set in microseconds
   Store the results in adcbuffer
 *****************************************************/
void SendSeq(void) {
//  Need to reset memory here?
//  Serial.println("Reading ADC Samples");
  prsIndex = 0;
  curRepeat = 0;//reset counter so the system can repeat.
  pulseEnable = true;
  doneFlag = false;
  LEDHI;

  PulserTimer.begin(PRSChore,samplePeriod);  // start timer at 4 microsecond intervals
  
  while (curRepeat < numRepeats);

  PULSELO;
  PRSLO;
  PulserTimer.end();  // stop the timer
  doneFlag = true;
  Serial.println("Number of cycles");
  Serial.print(curRepeat);
  Serial.print(" @ ");
  Serial.print(DAQMAX);
  Serial.println(" samples each");
  Serial.println("!");
  LEDLO;
}


void parseDirectory(File dir, bool printOut) {
   curFileNum = 0;
   maxFiles = 0;
   while(true) {
     
     File entry =  dir.openNextFile();
     if (! entry) {
       // no more files
       //Serial.println("**nomorefiles**");
       break;
     }

     if(!entry.isDirectory()){
       curFileNum++; 
       if(printOut){
         Serial.print("File Num: ");
         Serial.print(curFileNum);
         Serial.print('\t');
         Serial.print(entry.name());
         Serial.println();
       }
       
  
     }
     entry.close();
   }
   maxFiles = curFileNum;
//   Serial.print("Max Files: ");
//   Serial.println(maxFiles);
}

void getFile(File dir, uint16_t targetFileNum) {
   
   root = SD.open("/");
   parseDirectory(root, 0);
   dir = SD.open("/");
   maxFiles+=1;
   
   curFileNum = 0;
   while(true){
     File entry =  dir.openNextFile();
     if (! entry) {
       break;
     }

     if(!entry.isDirectory()){
       curFileNum++; 
       if(targetFileNum == curFileNum){
         Serial.print(entry.name());
         Serial.println();
         targetFileName = entry.name();
       }
        
     }
     entry.close();
    }

  }


void printBuffer(){
  //cycle through data array
  for(uint32_t i = 0; i < prsLength; i++){ 
   // Serial.println(prsBuffer[i]);
//    Serial.print(", ");
  }

  Serial.println();
  Serial.println(prsLength);
  Serial.println();
  Serial.println("--------------------------");  
}

void readCSV(String fileName){
  //https://forum.arduino.cc/t/read-csv-or-txt-from-sd-card-into-string-or-array/225446/9
  //https://forum.arduino.cc/t/opening-a-variable-filename-from-sd-card/362083/2
  
  char fileNameChar[fileName.length()];                       //convert to char Array
  fileName.toCharArray(fileNameChar, (fileName.length()+1));  //convert to char Array
  
  //Read file
  seqFile = SD.open(fileNameChar);
  
// re-open the file for reading:
  if (!seqFile) {
    Serial.println("Error opening: ");
    Serial.println(fileName);
    return;
  }

  // read from the file until there's nothing else in it:
  String l_line;
  l_line.reserve(128); //Avoids heap memory fragmentation
                       //Reserve space for your longest expected data line
  arrPointer = 0;
  while (seqFile.available()) {
    l_line = seqFile.readStringUntil('\n');
    l_line.trim();
    if (l_line != "") {
      int l_start_posn = 0;
      while (l_start_posn != -1){
        prsBuffer[arrPointer] = ENDF2(l_line,l_start_posn,',').toInt();
      }
//        Serial.println(ENDF2(l_line,l_start_posn,',').toInt());;
      arrPointer++;
      
        
      //
    } //skip blank (NULL) lines
//    Serial.println(datatemp);
  }//Read the file line by line
  prsLength = arrPointer;
  seqFile.close(); 
}

String ENDF2(String &p_line, int &p_start, char p_delimiter) {
//EXTRACT NEXT DELIMITED FIELD VERSION 2
//Extract fields from a line one at a time based on a delimiter.
//Because the line remains intact we dont fragment heap memory
//p_start would normally start as 0
//p_start increments as we move along the line
//We return p_start = -1 with the last field

  //If we have already parsed the whole line then return null
  if (p_start == -1) {
    return "";
  }

  int l_start = p_start;
  int l_index = p_line.indexOf(p_delimiter,l_start);
  if (l_index == -1) { //last field of the data line
    p_start = l_index;
    return p_line.substring(l_start);
  }
  else { //take the next field off the data line
    p_start = l_index + 1;
    return p_line.substring(l_start,l_index); //Include, Exclude
  }
}
