# Supplementary material for: Implementation of an Open-Source Multiplexing Ion Gate Control for High Kinetic Energy Ion Mobility Spectrometry (HiKE-IMS)
Source: J Am Soc Mass Spectrom. 2023 Jun 5;34(7):1283–94. doi: 10.1021/jasms.3c00013 (PMC10326917; doi:10.1021/jasms.3c00013)
Supplement: Supplementary file 1 — js3c00013_si_001.zip [file js3c00013_si_001.zip › js3c00013_si_001/Teensykicad/altium2kicad-conversionlog.txt]

Archive:  db/13334.zip
  inflating: db/13334/Digital_Buffer.SchDoc  
  inflating: db/13334/MAM_Overview.SchDoc  
  inflating: db/13334/MAM_PCB.PcbDoc  
  inflating: db/13334/Power_supply.SchDoc  
  inflating: db/13334/Teensy.SchDoc  
  inflating: db/13334/Transceiver.SchDoc  
Loading Digital_Buffer.SchDoc

Loading MAM_Overview.SchDoc

Loading Power_supply.SchDoc

Loading Teensy.SchDoc

Loading Transceiver.SchDoc

Loading MAM_PCB.PcbDoc

Done.
Handling Digital_Buffer-SchDoc/Root Entry/FileHeader.dat
WARNING: Port orientation may be incorrect and thus unconnected - ports on the 'left' of wires may need moving and orientation flipping
WARNING: Port orientation may be incorrect and thus unconnected - ports on the 'left' of wires may need moving and orientation flipping
WARNING: Port orientation may be incorrect and thus unconnected - ports on the 'left' of wires may need moving and orientation flipping
WARNING: Port orientation may be incorrect and thus unconnected - ports on the 'left' of wires may need moving and orientation flipping
WARNING: Port orientation may be incorrect and thus unconnected - ports on the 'left' of wires may need moving and orientation flipping
Handling MAM_Overview-SchDoc/Root Entry/FileHeader.dat
Handling MAM_PCB-PcbDoc/Root Entry/FileHeader.dat
Handling Power_supply-SchDoc/Root Entry/FileHeader.dat
WARNING: Port orientation may be incorrect and thus unconnected - ports on the 'left' of wires may need moving and orientation flipping
Handling Teensy-SchDoc/Root Entry/FileHeader.dat
WARNING: Port orientation may be incorrect and thus unconnected - ports on the 'left' of wires may need moving and orientation flipping
WARNING: Port orientation may be incorrect and thus unconnected - ports on the 'left' of wires may need moving and orientation flipping
Handling Transceiver-SchDoc/Root Entry/FileHeader.dat
WARNING: Port orientation may be incorrect and thus unconnected - ports on the 'left' of wires may need moving and orientation flipping
WARNING: Port orientation may be incorrect and thus unconnected - ports on the 'left' of wires may need moving and orientation flipping
WARNING: Elliptical arcs are not supported in KiCad - creating circular arc using average radius instead
WARNING: Elliptical arcs are not supported in KiCad - creating circular arc using average radius instead
WARNING: Elliptical arcs are not supported in KiCad - creating circular arc using average radius instead
Handling Digital_Buffer.SchDoc
Handling MAM_Overview.SchDoc
Handling Power_supply.SchDoc
Handling Teensy.SchDoc
Handling Transceiver.SchDoc
Handling MAM_PCB-PcbDoc/Root Entry/Board6/Data.dat
ASCII-MAM_PCB-PcbDoc.PcbDoc exists?
Writing to MAM_PCB-PcbDoc/Root Entry/Board6/Data.dat.txt
Writing to MAM_PCB-PcbDoc/Root Entry/Models/Data.dat.txt
Writing to MAM_PCB-PcbDoc/Root Entry/UniqueIDPrimitiveInformation/Data.dat.txt
Writing to MAM_PCB-PcbDoc/Root Entry/Rules6/Data.dat.txt
Writing to MAM_PCB-PcbDoc/Root Entry/Classes6/Data.dat.txt
Writing PCB to MAM_PCB-PcbDoc.kicad_pcb
Writing to MAM_PCB-PcbDoc/Root Entry/Nets6/Data.dat.txt
Writing to MAM_PCB-PcbDoc/Root Entry/Components6/Data.dat.txt
Pads6...
Writing to MAM_PCB-PcbDoc/Root Entry/ComponentBodies6/Data.dat.txt
NOT FOUND: c-1-1478979-0-b-3d.wrl
Writing to MAM_PCB-PcbDoc/Root Entry/ShapeBasedComponentBodies6/Data.dat.txt
Writing to MAM_PCB-PcbDoc/Root Entry/Components6/Data.dat.txt
Writing to MAM_PCB-PcbDoc/Root Entry/Arcs6/Data.dat.txt
Writing to MAM_PCB-PcbDoc/Root Entry/Vias6/Data.dat.txt
Writing to MAM_PCB-PcbDoc/Root Entry/Polygons6/Data.dat.txt
Writing to MAM_PCB-PcbDoc/Root Entry/Tracks6/Data.dat.txt
Writing to MAM_PCB-PcbDoc/Root Entry/FileVersionInfo/Data.dat.txt
Writing to MAM_PCB-PcbDoc/Root Entry/Fills6/Data.dat.txt
Writing to MAM_PCB-PcbDoc/Root Entry/Regions6/Data.dat.txt
Texts6...
