# Supplementary material for: Implementation of an Open-Source Multiplexing Ion Gate Control for High Kinetic Energy Ion Mobility Spectrometry (HiKE-IMS)
Source: J Am Soc Mass Spectrom. 2023 Jun 5;34(7):1283–94. doi: 10.1021/jasms.3c00013 (PMC10326917; doi:10.1021/jasms.3c00013)
Supplement: Supplementary file 1 — js3c00013_si_001.zip [file js3c00013_si_001.zip › js3c00013_si_001/Teensykicad/Digital_Buffer-SchDoc.log]

RECORD=-42|LINENO=   0|OWNERPARTID= -42|OWNERINDEX= -42|HEADER=Protel for Windows - Schematic Capture Binary File Version 5.0|MINORVERSION=4|UNIQUEID=MKVAIERL|WEIGHT=162|
RECORD=31|LINENO=   1|OWNERPARTID= -42|OWNERINDEX= -42|AREACOLOR=16317695|BORDERON=T|CUSTOMMARGINWIDTH=20|CUSTOMX=1500|CUSTOMXZONES=6|CUSTOMY=950|CUSTOMYZONES=4|DISPLAY_UNIT=0|FONTIDCOUNT=2|FONTNAME1=Times New Roman|FONTNAME2=Times New Roman|HOTSPOTGRIDON=T|HOTSPOTGRIDSIZE=4|ISBOC=T|SHEETNUMBERSPACESIZE=12|SIZE1=10|SIZE2=8|SNAPGRIDON=T|SNAPGRIDSIZE=10|SYSTEMFONT=1|TITLEBLOCKON=T|USEMBCS=T|VISIBLEGRIDON=T|VISIBLEGRIDSIZE=10|
RECORD=41|LINENO=   2|OWNERPARTID=   0|OWNERINDEX= -42|FONTID=1|ISHIDDEN=T|NAME=CurrentTime|TEXT=*|UNIQUEID=JNOGPYOP|
RECORD=41|LINENO=   3|OWNERPARTID=   0|OWNERINDEX= -42|FONTID=1|ISHIDDEN=T|NAME=CurrentDate|TEXT=*|UNIQUEID=XHIKQBPA|
RECORD=41|LINENO=   4|OWNERPARTID=   0|OWNERINDEX= -42|FONTID=1|ISHIDDEN=T|NAME=Time|TEXT=*|UNIQUEID=SVKOLAOA|
RECORD=41|LINENO=   5|OWNERPARTID=   0|OWNERINDEX= -42|FONTID=1|ISHIDDEN=T|NAME=Date|TEXT=*|UNIQUEID=FUQLACQV|
RECORD=41|LINENO=   6|OWNERPARTID=   0|OWNERINDEX= -42|FONTID=1|ISHIDDEN=T|NAME=DocumentFullPathAndName|TEXT=*|UNIQUEID=FTVMAUIL|
RECORD=41|LINENO=   7|OWNERPARTID=   0|OWNERINDEX= -42|FONTID=1|ISHIDDEN=T|NAME=DocumentName|TEXT=*|UNIQUEID=OKNVFKYL|
RECORD=41|LINENO=   8|OWNERPARTID=   0|OWNERINDEX= -42|FONTID=1|ISHIDDEN=T|NAME=ModifiedDate|TEXT=*|UNIQUEID=UUINUDZJ|
RECORD=41|LINENO=   9|OWNERPARTID=   0|OWNERINDEX= -42|FONTID=1|ISHIDDEN=T|NAME=ApprovedBy|TEXT=*|UNIQUEID=ZNAUHDOU|
RECORD=41|LINENO=  10|OWNERPARTID=   0|OWNERINDEX= -42|FONTID=1|ISHIDDEN=T|NAME=CheckedBy|TEXT=*|UNIQUEID=QMFWFDAX|
RECORD=41|LINENO=  11|OWNERPARTID=   0|OWNERINDEX= -42|FONTID=1|ISHIDDEN=T|NAME=Author|TEXT=*|UNIQUEID=MYZBMTVV|
RECORD=41|LINENO=  12|OWNERPARTID=   0|OWNERINDEX= -42|FONTID=1|ISHIDDEN=T|NAME=CompanyName|TEXT=*|UNIQUEID=WEQGUCBC|
RECORD=41|LINENO=  13|OWNERPARTID=   0|OWNERINDEX= -42|FONTID=1|ISHIDDEN=T|NAME=DrawnBy|TEXT=*|UNIQUEID=UMNMTNDL|
RECORD=41|LINENO=  14|OWNERPARTID=   0|OWNERINDEX= -42|FONTID=1|ISHIDDEN=T|NAME=Engineer|TEXT=*|UNIQUEID=VSFTFBGR|
RECORD=41|LINENO=  15|OWNERPARTID=   0|OWNERINDEX= -42|FONTID=1|ISHIDDEN=T|NAME=Organization|TEXT=*|UNIQUEID=UKBVDYWF|
RECORD=41|LINENO=  16|OWNERPARTID=   0|OWNERINDEX= -42|FONTID=1|ISHIDDEN=T|NAME=Address1|TEXT=*|UNIQUEID=SFYDMIAN|
RECORD=41|LINENO=  17|OWNERPARTID=   0|OWNERINDEX= -42|FONTID=1|ISHIDDEN=T|NAME=Address2|TEXT=*|UNIQUEID=KCCTQNEY|
RECORD=41|LINENO=  18|OWNERPARTID=   0|OWNERINDEX= -42|FONTID=1|ISHIDDEN=T|NAME=Address3|TEXT=*|UNIQUEID=VOGUOBPU|
RECORD=41|LINENO=  19|OWNERPARTID=   0|OWNERINDEX= -42|FONTID=1|ISHIDDEN=T|NAME=Address4|TEXT=*|UNIQUEID=YZLKBGYW|
RECORD=41|LINENO=  20|OWNERPARTID=   0|OWNERINDEX= -42|FONTID=1|ISHIDDEN=T|NAME=Title|TEXT=*|UNIQUEID=PHUOPZYN|
RECORD=41|LINENO=  21|OWNERPARTID=   0|OWNERINDEX= -42|FONTID=1|ISHIDDEN=T|NAME=DocumentNumber|TEXT=*|UNIQUEID=SRICZNAH|
RECORD=41|LINENO=  22|OWNERPARTID=   0|OWNERINDEX= -42|FONTID=1|ISHIDDEN=T|NAME=Revision|TEXT=*|UNIQUEID=GCZORBRQ|
RECORD=41|LINENO=  23|OWNERPARTID=   0|OWNERINDEX= -42|FONTID=1|ISHIDDEN=T|NAME=SheetNumber|TEXT=5|UNIQUEID=PEFNXQLE|
RECORD=41|LINENO=  24|OWNERPARTID=   0|OWNERINDEX= -42|FONTID=1|ISHIDDEN=T|NAME=SheetTotal|TEXT=5|UNIQUEID=DGDISQJV|
RECORD=41|LINENO=  25|OWNERPARTID=   0|OWNERINDEX= -42|FONTID=1|ISHIDDEN=T|NAME=Rule|TEXT=*|UNIQUEID=QSBWTNUL|
RECORD=41|LINENO=  26|OWNERPARTID=   0|OWNERINDEX= -42|FONTID=1|ISHIDDEN=T|NAME=ImagePath|TEXT=*|UNIQUEID=YDDYGKEO|
RECORD=41|LINENO=  27|OWNERPARTID=   0|OWNERINDEX= -42|FONTID=1|ISHIDDEN=T|NAME=ProjectName|TEXT=*|UNIQUEID=PEYKULQC|
RECORD=41|LINENO=  28|OWNERPARTID=   0|OWNERINDEX= -42|FONTID=1|ISHIDDEN=T|NAME=Application_BuildNumber|TEXT=*|UNIQUEID=FEYTJSPQ|
RECORD= 1|LINENO=  29|OWNERPARTID=   0|OWNERINDEX= -42|ALLPINCOUNT=6|AREACOLOR=11599871|COMPONENTDESCRIPTION=Dual Schmitt Trigger Buffer|CURRENTPARTID=1|DESIGNITEMID=SN74LVC2G17DBVR|DISPLAYMODECOUNT=1|LIBRARYPATH=*|LIBREFERENCE=SN74LVC2G17DBVR|LOCATION.X=740|LOCATION.Y=530|PARTCOUNT=2|PARTIDLOCKED=T|SOURCELIBRARYNAME=Logic_lib.SchLib|TARGETFILENAME=*|UNIQUEID=TEYZZUXC|
RECORD=14|LINENO=  30|OWNERPARTID=   2|OWNERINDEX=  29|AREACOLOR=11599871|CORNER.X=770|CORNER.Y=560|ISSOLID=T|LOCATION.X=710|LOCATION.Y=500|UNIQUEID=QZDMCTRE|
RECORD= 2|LINENO=  31|OWNERPARTID=   2|OWNERINDEX=  29|DESCRIPTION=Output Enable|DESIGNATOR=1|FORMALTYPE=1|LOCATION.X=710|LOCATION.Y=550|NAME=1A|PINCONGLOMERATE=58|PINLENGTH=30|PINPROPAGATIONDELAY=0.000000E+000|UNIQUEID=JUOTMNYT|
RECORD=41|LINENO=  32|OWNERPARTID=   0|OWNERINDEX=  31|FONTID=1|ISHIDDEN=T|LOCATION.X=710|LOCATION.Y=550|NAME=PinUniqueId|TEXT=JUOTMNYT|UNIQUEID=VGNHQBLS|
RECORD= 2|LINENO=  33|OWNERPARTID=   2|OWNERINDEX=  29|DESCRIPTION=Buffer Input|DESIGNATOR=3|FORMALTYPE=1|LOCATION.X=710|LOCATION.Y=510|NAME=2A|PINCONGLOMERATE=58|PINLENGTH=30|PINPROPAGATIONDELAY=0.000000E+000|UNIQUEID=BPSOSYAE|
RECORD=41|LINENO=  34|OWNERPARTID=   0|OWNERINDEX=  33|FONTID=1|ISHIDDEN=T|LOCATION.X=710|LOCATION.Y=510|NAME=PinUniqueId|TEXT=BPSOSYAE|UNIQUEID=CPZVSXBU|
RECORD= 2|LINENO=  35|OWNERPARTID=   2|OWNERINDEX=  29|%UTF8%SWAPIDPART=Â¦&Â¦1|DESCRIPTION=GND|DESIGNATOR=2|ELECTRICAL=4|FORMALTYPE=1|LOCATION.X=710|LOCATION.Y=530|NAME=GND|PINCONGLOMERATE=58|PINLENGTH=30|PINPROPAGATIONDELAY=0.000000E+000|SWAPIDPART=Ž&Ž1|UNIQUEID=CZQOOBBG|
RECORD=41|LINENO=  36|OWNERPARTID=   0|OWNERINDEX=  35|FONTID=1|ISHIDDEN=T|LOCATION.X=710|LOCATION.Y=530|NAME=PinUniqueId|TEXT=CZQOOBBG|UNIQUEID=NJQGNGOV|
RECORD= 2|LINENO=  37|OWNERPARTID=   2|OWNERINDEX=  29|%UTF8%SWAPIDPART=Â¦&Â¦1|DESCRIPTION=Buffer Output|DESIGNATOR=4|ELECTRICAL=2|FORMALTYPE=1|LOCATION.X=770|LOCATION.Y=510|NAME=2Y|PINCONGLOMERATE=56|PINLENGTH=30|PINPROPAGATIONDELAY=0.000000E+000|SWAPIDPART=Ž&Ž1|UNIQUEID=ONECLFOV|
RECORD=41|LINENO=  38|OWNERPARTID=   0|OWNERINDEX=  37|FONTID=1|ISHIDDEN=T|LOCATION.X=770|LOCATION.Y=510|NAME=PinUniqueId|TEXT=ONECLFOV|UNIQUEID=XCZZKNNC|
RECORD= 2|LINENO=  39|OWNERPARTID=   2|OWNERINDEX=  29|%UTF8%SWAPIDPART=Â¦&Â¦1|DESCRIPTION=Vcc|DESIGNATOR=5|ELECTRICAL=7|FORMALTYPE=1|LOCATION.X=770|LOCATION.Y=530|NAME=Vcc|PINCONGLOMERATE=56|PINLENGTH=30|PINPROPAGATIONDELAY=0.000000E+000|SWAPIDPART=Ž&Ž1|UNIQUEID=GVAAWWQS|
RECORD=41|LINENO=  40|OWNERPARTID=   0|OWNERINDEX=  39|FONTID=1|ISHIDDEN=T|LOCATION.X=770|LOCATION.Y=530|NAME=PinUniqueId|TEXT=GVAAWWQS|UNIQUEID=TGKJVGTL|
RECORD= 2|LINENO=  41|OWNERPARTID=   2|OWNERINDEX=  29|%UTF8%SWAPIDPART=Â¦&Â¦1|DESCRIPTION=Vcc|DESIGNATOR=6|ELECTRICAL=2|FORMALTYPE=1|LOCATION.X=770|LOCATION.Y=550|NAME=1Y|PINCONGLOMERATE=56|PINLENGTH=30|PINPROPAGATIONDELAY=0.000000E+000|SWAPIDPART=Ž&Ž1|UNIQUEID=GFRUZBYU|
RECORD=41|LINENO=  42|OWNERPARTID=   0|OWNERINDEX=  41|FONTID=1|ISHIDDEN=T|LOCATION.X=770|LOCATION.Y=550|NAME=PinUniqueId|TEXT=GFRUZBYU|UNIQUEID=OIAQQFGO|
RECORD=34|LINENO=  43|OWNERPARTID=   0|OWNERINDEX=  29|FONTID=1|LOCATION.X=710|LOCATION.Y=560|NAME=Designator|TEXT=U1|UNIQUEID=BXHWXAHG|
RECORD=41|LINENO=  44|OWNERPARTID=   0|OWNERINDEX=  29|FONTID=1|LOCATION.X=710|LOCATION.Y=490|NAME=Comment|TEXT=SN74LVC2G17DBVR|UNIQUEID=JYIJJHHN|
RECORD=44|LINENO=  45|OWNERPARTID= -42|OWNERINDEX=  29|
RECORD=45|LINENO=  46|OWNERPARTID= -42|OWNERINDEX=  45|DATAFILECOUNT=1|DESCRIPTION=SOT23, 6-Leads, Body 2.9x1.6mm, Pitch 0.95mm, Lead Span 2.8mm, IPC High Density|MODELDATAFILE0=SOT23-6.PcbLib|MODELDATAFILEENTITY0=SOT23-6_L|MODELDATAFILEKIND0=PCBLib|MODELNAME=SOT23-6_L|MODELTYPE=PCBLIB|UNIQUEID=DUWAEIOI|
RECORD=46|LINENO=  47|OWNERPARTID= -42|OWNERINDEX=  46|
RECORD=48|LINENO=  48|OWNERPARTID= -42|OWNERINDEX=  46|
RECORD=45|LINENO=  49|OWNERPARTID= -42|OWNERINDEX=  45|DATAFILECOUNT=1|DESCRIPTION=SOT23, 6-Leads, Body 2.9x1.6mm, Pitch 0.95mm, Lead Span 2.8mm, IPC High Density|ISCURRENT=T|MODELDATAFILEENTITY0=SOT23-6_L|MODELDATAFILEKIND0=PCBLib|MODELNAME=SOT23-6_L|MODELTYPE=PCBLIB|UNIQUEID=SHFYIWIW|
RECORD=46|LINENO=  50|OWNERPARTID= -42|OWNERINDEX=  49|
RECORD=48|LINENO=  51|OWNERPARTID= -42|OWNERINDEX=  49|
RECORD=17|LINENO=  52|OWNERPARTID=   0|OWNERINDEX= -42|FONTID=1|LOCATION.X=620|LOCATION.Y=470|ORIENTATION=3|SHOWNETNAME=T|STYLE=4|TEXT=GND|UNIQUEID=WUSBTBXD|
RECORD=18|LINENO=  53|OWNERPARTID=   0|OWNERINDEX= -42|ALIGNMENT=1|AREACOLOR=8454143|FONTID=1|HEIGHT=10|IOTYPE=2|LOCATION.X=530|LOCATION.Y=550|NAME=A_in|TEXTCOLOR=128|UNIQUEID=MPQFZFZL|WIDTH=50|
RECORD=18|LINENO=  54|OWNERPARTID=   0|OWNERINDEX= -42|ALIGNMENT=1|AREACOLOR=8454143|FONTID=1|HEIGHT=10|IOTYPE=2|LOCATION.X=530|LOCATION.Y=510|NAME=B_in|TEXTCOLOR=128|UNIQUEID=ZSIYXRON|WIDTH=50|
RECORD=18|LINENO=  55|OWNERPARTID=   0|OWNERINDEX= -42|ALIGNMENT=1|AREACOLOR=8454143|FONTID=1|HEIGHT=10|IOTYPE=1|LOCATION.X=800|LOCATION.Y=550|NAME=A_out|TEXTCOLOR=128|UNIQUEID=GIPFSSPR|WIDTH=50|
RECORD=18|LINENO=  56|OWNERPARTID=   0|OWNERINDEX= -42|ALIGNMENT=1|AREACOLOR=8454143|FONTID=1|HEIGHT=10|IOTYPE=1|LOCATION.X=800|LOCATION.Y=510|NAME=B_out|TEXTCOLOR=128|UNIQUEID=PYMOOGTO|WIDTH=50|
RECORD= 1|LINENO=  57|OWNERPARTID=   0|OWNERINDEX= -42|%UTF8%SOURCELIBRARYNAME=WiderstÃ¤nde.SchLib|ALLPINCOUNT=2|AREACOLOR=11599871|COMPONENTDESCRIPTION=Standard SMD-Widerstand der E24 Reihe|CURRENTPARTID=1|DESIGNITEMID=2012, E24|DISPLAYMODECOUNT=1|LIBRARYPATH=*|LIBREFERENCE=2012, E24|LOCATION.X=600|LOCATION.Y=510|PARTCOUNT=2|PARTIDLOCKED=F|SOURCELIBRARYNAME=Widerstände.SchLib|TARGETFILENAME=*|UNIQUEID=MVESWLYB|
RECORD=41|LINENO=  58|OWNERPARTID=   0|OWNERINDEX=  57|FONTID=1|ISHIDDEN=T|LOCATION.X=595|LOCATION.Y=485|NAME=Manufacturer|TEXT=*|UNIQUEID=SWPYIKME|
RECORD=41|LINENO=  59|OWNERPARTID=   0|OWNERINDEX=  57|FONTID=1|ISHIDDEN=T|LOCATION.X=595|LOCATION.Y=485|NAME=Designed|TEXT=AB 2014|UNIQUEID=GFUKLRKT|
RECORD=41|LINENO=  60|OWNERPARTID=   0|OWNERINDEX=  57|FONTID=1|ISHIDDEN=T|LOCATION.X=595|LOCATION.Y=475|NAME=HelpURL|TEXT=*|UNIQUEID=AZQATLWT|
RECORD=41|LINENO=  61|OWNERPARTID=   0|OWNERINDEX=  57|FONTID=1|ISHIDDEN=T|LOCATION.X=578|LOCATION.Y=484|NAME=Distributor|TEXT=*|UNIQUEID=ZULBNVQV|
RECORD=41|LINENO=  62|OWNERPARTID=   0|OWNERINDEX=  57|FONTID=1|ISHIDDEN=T|LOCATION.X=578|LOCATION.Y=484|NAME=PickAndPlace|TEXT=1|UNIQUEID=KOMWDRIE|
RECORD=41|LINENO=  63|OWNERPARTID=   0|OWNERINDEX=  57|FONTID=1|LOCATION.X=590|LOCATION.Y=496|NAME=Value|TEXT=0R|UNIQUEID=MHHJLICV|
RECORD= 2|LINENO=  64|OWNERPARTID=   2|OWNERINDEX=  57|DESCRIPTION=nc|DESIGNATOR=1|ELECTRICAL=4|FORMALTYPE=1|LOCATION.X=590|LOCATION.Y=510|NAME=1|PINCONGLOMERATE=34|PINLENGTH=10|PINPROPAGATIONDELAY=0.000000E+000|UNIQUEID=LKSXVXIH|
RECORD=41|LINENO=  65|OWNERPARTID=   0|OWNERINDEX=  64|FONTID=1|ISHIDDEN=T|LOCATION.X=590|LOCATION.Y=510|NAME=PinUniqueId|TEXT=LKSXVXIH|UNIQUEID=EBANFMMO|
RECORD= 2|LINENO=  66|OWNERPARTID=   2|OWNERINDEX=  57|DESCRIPTION=nc|DESIGNATOR=2|ELECTRICAL=4|FORMALTYPE=1|LOCATION.X=610|LOCATION.Y=510|NAME=2|PINCONGLOMERATE=32|PINLENGTH=10|PINPROPAGATIONDELAY=0.000000E+000|UNIQUEID=ZVYOYKRL|
RECORD=41|LINENO=  67|OWNERPARTID=   0|OWNERINDEX=  66|FONTID=1|ISHIDDEN=T|LOCATION.X=610|LOCATION.Y=510|NAME=PinUniqueId|TEXT=ZVYOYKRL|UNIQUEID=SSKNBLIP|
RECORD=14|LINENO=  68|OWNERPARTID=   2|OWNERINDEX=  57|AREACOLOR=16777215|CORNER.X=610|CORNER.Y=514|ISSOLID=T|LINEWIDTH=1|LOCATION.X=590|LOCATION.Y=506|UNIQUEID=LFBLWSFE|
RECORD=34|LINENO=  69|OWNERPARTID=   0|OWNERINDEX=  57|FONTID=1|LOCATION.X=590|LOCATION.Y=514|NAME=Designator|TEXT=R4|UNIQUEID=GFWHSUFB|
RECORD=41|LINENO=  70|OWNERPARTID=   0|OWNERINDEX=  57|FONTID=1|ISHIDDEN=T|LOCATION.X=595|LOCATION.Y=495|NAME=Comment|TEXT==Value|UNIQUEID=PWULIFQW|
RECORD=44|LINENO=  71|OWNERPARTID= -42|OWNERINDEX=  57|
RECORD=45|LINENO=  72|OWNERPARTID= -42|OWNERINDEX=  71|%UTF8%MODELDATAFILE0=SMD_WiderstÃ¤nde_KapazitÃ¤ten.PcbLib|DATAFILECOUNT=1|DESCRIPTION=Standard 2012 SMD-Footprint|ISCURRENT=T|MODELDATAFILE0=SMD_Widerstände_Kapazitäten.PcbLib|MODELDATAFILEENTITY0=RESC2012|MODELDATAFILEKIND0=PCBLib|MODELNAME=RESC2012|MODELTYPE=PCBLIB|UNIQUEID=OZAXEOQI|
RECORD=46|LINENO=  73|OWNERPARTID= -42|OWNERINDEX=  72|
RECORD=48|LINENO=  74|OWNERPARTID= -42|OWNERINDEX=  72|
RECORD=45|LINENO=  75|OWNERPARTID= -42|OWNERINDEX=  71|%UTF8%MODELDATAFILE0=SMD_WiderstÃ¤nde_KapazitÃ¤ten.PcbLib|DATAFILECOUNT=1|DESCRIPTION=Standard 2012 SMD-Footprint mit markiertem 3D Model|MODELDATAFILE0=SMD_Widerstände_Kapazitäten.PcbLib|MODELDATAFILEENTITY0=RESC2012 - Marked|MODELDATAFILEKIND0=PCBLib|MODELNAME=RESC2012 - Marked|MODELTYPE=PCBLIB|UNIQUEID=QLOLDNIQ|
RECORD=46|LINENO=  76|OWNERPARTID= -42|OWNERINDEX=  75|
RECORD=48|LINENO=  77|OWNERPARTID= -42|OWNERINDEX=  75|
RECORD=45|LINENO=  78|OWNERPARTID= -42|OWNERINDEX=  71|DATAFILECOUNT=1|DESCRIPTION=Standard 2012 SMD-Footprint|MODELDATAFILEENTITY0=RESC2012 - Isolated|MODELDATAFILEKIND0=PCBLib|MODELNAME=RESC2012 - Isolated|MODELTYPE=PCBLIB|UNIQUEID=RQQCCSZM|
RECORD=46|LINENO=  79|OWNERPARTID= -42|OWNERINDEX=  78|
RECORD=48|LINENO=  80|OWNERPARTID= -42|OWNERINDEX=  78|
RECORD= 1|LINENO=  81|OWNERPARTID=   0|OWNERINDEX= -42|%UTF8%SOURCELIBRARYNAME=WiderstÃ¤nde.SchLib|ALLPINCOUNT=2|AREACOLOR=11599871|COMPONENTDESCRIPTION=Standard SMD-Widerstand der E24 Reihe|CURRENTPARTID=1|DESIGNITEMID=2012, E24|DISPLAYMODECOUNT=1|LIBRARYPATH=*|LIBREFERENCE=2012, E24|LOCATION.X=600|LOCATION.Y=550|PARTCOUNT=2|PARTIDLOCKED=F|SOURCELIBRARYNAME=Widerstände.SchLib|TARGETFILENAME=*|UNIQUEID=MIWHUPIV|
RECORD=41|LINENO=  82|OWNERPARTID=   0|OWNERINDEX=  81|FONTID=1|ISHIDDEN=T|LOCATION.X=595|LOCATION.Y=525|NAME=Manufacturer|TEXT=*|UNIQUEID=ZORZSJPW|
RECORD=41|LINENO=  83|OWNERPARTID=   0|OWNERINDEX=  81|FONTID=1|ISHIDDEN=T|LOCATION.X=595|LOCATION.Y=525|NAME=Designed|TEXT=AB 2014|UNIQUEID=FMVHSXIM|
RECORD=41|LINENO=  84|OWNERPARTID=   0|OWNERINDEX=  81|FONTID=1|ISHIDDEN=T|LOCATION.X=595|LOCATION.Y=515|NAME=HelpURL|TEXT=*|UNIQUEID=ATISLQCJ|
RECORD=41|LINENO=  85|OWNERPARTID=   0|OWNERINDEX=  81|FONTID=1|ISHIDDEN=T|LOCATION.X=578|LOCATION.Y=524|NAME=Distributor|TEXT=*|UNIQUEID=BKUKXXHZ|
RECORD=41|LINENO=  86|OWNERPARTID=   0|OWNERINDEX=  81|FONTID=1|ISHIDDEN=T|LOCATION.X=578|LOCATION.Y=524|NAME=PickAndPlace|TEXT=1|UNIQUEID=NZLTOQEK|
RECORD=41|LINENO=  87|OWNERPARTID=   0|OWNERINDEX=  81|FONTID=1|LOCATION.X=590|LOCATION.Y=536|NAME=Value|TEXT=0R|UNIQUEID=ULDWBWTP|
RECORD= 2|LINENO=  88|OWNERPARTID=   2|OWNERINDEX=  81|DESCRIPTION=nc|DESIGNATOR=1|ELECTRICAL=4|FORMALTYPE=1|LOCATION.X=590|LOCATION.Y=550|NAME=1|PINCONGLOMERATE=34|PINLENGTH=10|PINPROPAGATIONDELAY=0.000000E+000|UNIQUEID=ZKHAHQKJ|
RECORD=41|LINENO=  89|OWNERPARTID=   0|OWNERINDEX=  88|FONTID=1|ISHIDDEN=T|LOCATION.X=590|LOCATION.Y=550|NAME=PinUniqueId|TEXT=ZKHAHQKJ|UNIQUEID=BXCLMRYG|
RECORD= 2|LINENO=  90|OWNERPARTID=   2|OWNERINDEX=  81|DESCRIPTION=nc|DESIGNATOR=2|ELECTRICAL=4|FORMALTYPE=1|LOCATION.X=610|LOCATION.Y=550|NAME=2|PINCONGLOMERATE=32|PINLENGTH=10|PINPROPAGATIONDELAY=0.000000E+000|UNIQUEID=LIYHOFYI|
RECORD=41|LINENO=  91|OWNERPARTID=   0|OWNERINDEX=  90|FONTID=1|ISHIDDEN=T|LOCATION.X=610|LOCATION.Y=550|NAME=PinUniqueId|TEXT=LIYHOFYI|UNIQUEID=QFREFYFR|
RECORD=14|LINENO=  92|OWNERPARTID=   2|OWNERINDEX=  81|AREACOLOR=16777215|CORNER.X=610|CORNER.Y=554|ISSOLID=T|LINEWIDTH=1|LOCATION.X=590|LOCATION.Y=546|UNIQUEID=HJMIWQKC|
RECORD=34|LINENO=  93|OWNERPARTID=   0|OWNERINDEX=  81|FONTID=1|LOCATION.X=590|LOCATION.Y=554|NAME=Designator|TEXT=R3|UNIQUEID=OCIGSWWO|
RECORD=41|LINENO=  94|OWNERPARTID=   0|OWNERINDEX=  81|FONTID=1|ISHIDDEN=T|LOCATION.X=595|LOCATION.Y=535|NAME=Comment|TEXT==Value|UNIQUEID=MVRFCAEL|
RECORD=44|LINENO=  95|OWNERPARTID= -42|OWNERINDEX=  81|
RECORD=45|LINENO=  96|OWNERPARTID= -42|OWNERINDEX=  95|%UTF8%MODELDATAFILE0=SMD_WiderstÃ¤nde_KapazitÃ¤ten.PcbLib|DATAFILECOUNT=1|DESCRIPTION=Standard 2012 SMD-Footprint|ISCURRENT=T|MODELDATAFILE0=SMD_Widerstände_Kapazitäten.PcbLib|MODELDATAFILEENTITY0=RESC2012|MODELDATAFILEKIND0=PCBLib|MODELNAME=RESC2012|MODELTYPE=PCBLIB|UNIQUEID=FVUTLOXJ|
RECORD=46|LINENO=  97|OWNERPARTID= -42|OWNERINDEX=  96|
RECORD=48|LINENO=  98|OWNERPARTID= -42|OWNERINDEX=  96|
RECORD=45|LINENO=  99|OWNERPARTID= -42|OWNERINDEX=  95|%UTF8%MODELDATAFILE0=SMD_WiderstÃ¤nde_KapazitÃ¤ten.PcbLib|DATAFILECOUNT=1|DESCRIPTION=Standard 2012 SMD-Footprint mit markiertem 3D Model|MODELDATAFILE0=SMD_Widerstände_Kapazitäten.PcbLib|MODELDATAFILEENTITY0=RESC2012 - Marked|MODELDATAFILEKIND0=PCBLib|MODELNAME=RESC2012 - Marked|MODELTYPE=PCBLIB|UNIQUEID=PXXZMGIE|
RECORD=46|LINENO= 100|OWNERPARTID= -42|OWNERINDEX=  99|
RECORD=48|LINENO= 101|OWNERPARTID= -42|OWNERINDEX=  99|
RECORD=45|LINENO= 102|OWNERPARTID= -42|OWNERINDEX=  95|DATAFILECOUNT=1|DESCRIPTION=Standard 2012 SMD-Footprint|MODELDATAFILEENTITY0=RESC2012 - Isolated|MODELDATAFILEKIND0=PCBLib|MODELNAME=RESC2012 - Isolated|MODELTYPE=PCBLIB|UNIQUEID=QEKMQHSW|
RECORD=46|LINENO= 103|OWNERPARTID= -42|OWNERINDEX= 102|
RECORD=48|LINENO= 104|OWNERPARTID= -42|OWNERINDEX= 102|
RECORD= 1|LINENO= 105|OWNERPARTID=   0|OWNERINDEX= -42|%UTF8%COMPONENTDESCRIPTION=2012 SMD-KapazitÃ¤t mit NP0 Dielektrikum|%UTF8%SOURCELIBRARYNAME=KapazitÃ¤ten.SchLib|ALLPINCOUNT=2|AREACOLOR=11599871|COMPONENTDESCRIPTION=2012 SMD-Kapazität mit NP0 Dielektrikum|CURRENTPARTID=1|DESIGNITEMID=2012, NP0|DISPLAYMODECOUNT=1|LIBRARYPATH=*|LIBREFERENCE=2012, NP0|LOCATION.X=620|LOCATION.Y=490|PARTCOUNT=2|PARTIDLOCKED=F|SOURCELIBRARYNAME=Kapazitäten.SchLib|TARGETFILENAME=*|UNIQUEID=ZTRJVMRY|
RECORD=41|LINENO= 106|OWNERPARTID=   0|OWNERINDEX= 105|FONTID=1|ISHIDDEN=T|LOCATION.X=615|LOCATION.Y=455|NAME=Designed|TEXT=AB 2014|UNIQUEID=DXEIGRRS|
RECORD=41|LINENO= 107|OWNERPARTID=   0|OWNERINDEX= 105|FONTID=1|ISHIDDEN=T|LOCATION.X=615|LOCATION.Y=455|NAME=HelpURL|TEXT=*|UNIQUEID=AIMRODCP|
RECORD=41|LINENO= 108|OWNERPARTID=   0|OWNERINDEX= 105|FONTID=1|ISHIDDEN=T|LOCATION.X=615|LOCATION.Y=455|NAME=Manufacturer|TEXT=*|UNIQUEID=AZZSWHDD|
RECORD=41|LINENO= 109|OWNERPARTID=   0|OWNERINDEX= 105|FONTID=1|ISHIDDEN=T|LOCATION.X=603|LOCATION.Y=459|NAME=Classification|TEXT=*|UNIQUEID=FCGYFNTA|
RECORD=41|LINENO= 110|OWNERPARTID=   0|OWNERINDEX= 105|FONTID=1|ISHIDDEN=T|LOCATION.X=598|LOCATION.Y=459|NAME=Distributor|TEXT=*|UNIQUEID=DSBEWVEV|
RECORD=41|LINENO= 111|OWNERPARTID=   0|OWNERINDEX= 105|FONTID=1|ISHIDDEN=T|LOCATION.X=609|LOCATION.Y=458|NAME=PickAndPlace|TEXT=1|UNIQUEID=GSKKYFQW|
RECORD= 2|LINENO= 112|OWNERPARTID=   2|OWNERINDEX= 105|DESCRIPTION=nc|DESIGNATOR=1|ELECTRICAL=4|FORMALTYPE=1|LOCATION.X=620|LOCATION.Y=500|NAME=1|PINCONGLOMERATE=33|PINLENGTH=10|PINPROPAGATIONDELAY=0.000000E+000|UNIQUEID=RBJVNZCV|
RECORD=41|LINENO= 113|OWNERPARTID=   0|OWNERINDEX= 112|FONTID=1|ISHIDDEN=T|LOCATION.X=620|LOCATION.Y=500|NAME=PinUniqueId|TEXT=RBJVNZCV|UNIQUEID=VLVIMZWG|
RECORD= 2|LINENO= 114|OWNERPARTID=   2|OWNERINDEX= 105|DESCRIPTION=nc|DESIGNATOR=2|ELECTRICAL=4|FORMALTYPE=1|LOCATION.X=620|LOCATION.Y=480|NAME=2|PINCONGLOMERATE=35|PINLENGTH=10|PINPROPAGATIONDELAY=0.000000E+000|UNIQUEID=UADELSMN|
RECORD=41|LINENO= 115|OWNERPARTID=   0|OWNERINDEX= 114|FONTID=1|ISHIDDEN=T|LOCATION.X=620|LOCATION.Y=480|NAME=PinUniqueId|TEXT=UADELSMN|UNIQUEID=TWRDWFJD|
RECORD= 4|LINENO= 116|OWNERPARTID=   2|OWNERINDEX= 105|FONTID=2|LOCATION.X=613|LOCATION.Y=486|TEXT=NP0|UNIQUEID=YBEIUPEY|
RECORD=41|LINENO= 117|OWNERPARTID=   0|OWNERINDEX= 105|FONTID=1|LOCATION.X=631|LOCATION.Y=483|NAME=Value|TEXT=DNP|UNIQUEID=OMNVBXTE|
RECORD= 6|LINENO= 118|OWNERPARTID=   2|OWNERINDEX= 105|LINEWIDTH=1|LOCATIONCOUNT=2|UNIQUEID=UYHNCWYC|X1=620|X2=620|Y1=477|Y2=486|
RECORD= 6|LINENO= 119|OWNERPARTID=   2|OWNERINDEX= 105|LINEWIDTH=1|LOCATIONCOUNT=2|UNIQUEID=XNXBYDPV|X1=620|X2=620|Y1=502|Y2=494|
RECORD= 6|LINENO= 120|OWNERPARTID=   2|OWNERINDEX= 105|LINEWIDTH=1|LOCATIONCOUNT=2|UNIQUEID=UYBVKBDU|X1=630|X2=610|Y1=494|Y2=494|
RECORD= 6|LINENO= 121|OWNERPARTID=   2|OWNERINDEX= 105|LINEWIDTH=1|LOCATIONCOUNT=2|UNIQUEID=YMXEZWLR|X1=630|X2=610|Y1=486|Y2=486|
RECORD=34|LINENO= 122|OWNERPARTID=   0|OWNERINDEX= 105|FONTID=1|LOCATION.X=631|LOCATION.Y=493|NAME=Designator|TEXT=C6|UNIQUEID=LJGEDYND|
RECORD=41|LINENO= 123|OWNERPARTID=   0|OWNERINDEX= 105|FONTID=1|ISHIDDEN=T|LOCATION.X=615|LOCATION.Y=475|NAME=Comment|TEXT==Value|UNIQUEID=QFJVSZJO|
RECORD=44|LINENO= 124|OWNERPARTID= -42|OWNERINDEX= 105|
RECORD=45|LINENO= 125|OWNERPARTID= -42|OWNERINDEX= 124|%UTF8%DESCRIPTION=Standard 2012 SMD-Footprint fÃ¼r KapazitÃ¤ten|%UTF8%MODELDATAFILE0=SMD_WiderstÃ¤nde_KapazitÃ¤ten.PcbLib|DATAFILECOUNT=1|DESCRIPTION=Standard 2012 SMD-Footprint für Kapazitäten|ISCURRENT=T|MODELDATAFILE0=SMD_Widerstände_Kapazitäten.PcbLib|MODELDATAFILEENTITY0=CAPC2012|MODELDATAFILEKIND0=PCBLib|MODELNAME=CAPC2012|MODELTYPE=PCBLIB|UNIQUEID=VDLDXTFA|
RECORD=46|LINENO= 126|OWNERPARTID= -42|OWNERINDEX= 125|
RECORD=48|LINENO= 127|OWNERPARTID= -42|OWNERINDEX= 125|
RECORD= 1|LINENO= 128|OWNERPARTID=   0|OWNERINDEX= -42|%UTF8%COMPONENTDESCRIPTION=2012 SMD-KapazitÃ¤t mit NP0 Dielektrikum|%UTF8%SOURCELIBRARYNAME=KapazitÃ¤ten.SchLib|ALLPINCOUNT=2|AREACOLOR=11599871|COMPONENTDESCRIPTION=2012 SMD-Kapazität mit NP0 Dielektrikum|CURRENTPARTID=1|DESIGNITEMID=2012, NP0|DISPLAYMODECOUNT=1|LIBRARYPATH=*|LIBREFERENCE=2012, NP0|LOCATION.X=620|LOCATION.Y=570|PARTCOUNT=2|PARTIDLOCKED=F|SOURCELIBRARYNAME=Kapazitäten.SchLib|TARGETFILENAME=*|UNIQUEID=NMWYXDPR|
RECORD=41|LINENO= 129|OWNERPARTID=   0|OWNERINDEX= 128|FONTID=1|ISHIDDEN=T|LOCATION.X=615|LOCATION.Y=535|NAME=Designed|TEXT=AB 2014|UNIQUEID=HIAQHHCX|
RECORD=41|LINENO= 130|OWNERPARTID=   0|OWNERINDEX= 128|FONTID=1|ISHIDDEN=T|LOCATION.X=615|LOCATION.Y=535|NAME=HelpURL|TEXT=*|UNIQUEID=NELHPZFJ|
RECORD=41|LINENO= 131|OWNERPARTID=   0|OWNERINDEX= 128|FONTID=1|ISHIDDEN=T|LOCATION.X=615|LOCATION.Y=535|NAME=Manufacturer|TEXT=*|UNIQUEID=TFPRBWCA|
RECORD=41|LINENO= 132|OWNERPARTID=   0|OWNERINDEX= 128|FONTID=1|ISHIDDEN=T|LOCATION.X=603|LOCATION.Y=539|NAME=Classification|TEXT=*|UNIQUEID=UBOZMKTV|
RECORD=41|LINENO= 133|OWNERPARTID=   0|OWNERINDEX= 128|FONTID=1|ISHIDDEN=T|LOCATION.X=598|LOCATION.Y=539|NAME=Distributor|TEXT=*|UNIQUEID=UNNFXVNM|
RECORD=41|LINENO= 134|OWNERPARTID=   0|OWNERINDEX= 128|FONTID=1|ISHIDDEN=T|LOCATION.X=609|LOCATION.Y=538|NAME=PickAndPlace|TEXT=1|UNIQUEID=UZNTIABN|
RECORD= 2|LINENO= 135|OWNERPARTID=   2|OWNERINDEX= 128|DESCRIPTION=nc|DESIGNATOR=1|ELECTRICAL=4|FORMALTYPE=1|LOCATION.X=620|LOCATION.Y=580|NAME=1|PINCONGLOMERATE=33|PINLENGTH=10|PINPROPAGATIONDELAY=0.000000E+000|UNIQUEID=GMFSOYQL|
RECORD=41|LINENO= 136|OWNERPARTID=   0|OWNERINDEX= 135|FONTID=1|ISHIDDEN=T|LOCATION.X=620|LOCATION.Y=580|NAME=PinUniqueId|TEXT=GMFSOYQL|UNIQUEID=ALOTDVCN|
RECORD= 2|LINENO= 137|OWNERPARTID=   2|OWNERINDEX= 128|DESCRIPTION=nc|DESIGNATOR=2|ELECTRICAL=4|FORMALTYPE=1|LOCATION.X=620|LOCATION.Y=560|NAME=2|PINCONGLOMERATE=35|PINLENGTH=10|PINPROPAGATIONDELAY=0.000000E+000|UNIQUEID=FAWFTCKD|
RECORD=41|LINENO= 138|OWNERPARTID=   0|OWNERINDEX= 137|FONTID=1|ISHIDDEN=T|LOCATION.X=620|LOCATION.Y=560|NAME=PinUniqueId|TEXT=FAWFTCKD|UNIQUEID=CTXZUIIT|
RECORD= 4|LINENO= 139|OWNERPARTID=   2|OWNERINDEX= 128|FONTID=2|LOCATION.X=613|LOCATION.Y=566|TEXT=NP0|UNIQUEID=CEGNMPGV|
RECORD=41|LINENO= 140|OWNERPARTID=   0|OWNERINDEX= 128|FONTID=1|LOCATION.X=631|LOCATION.Y=563|NAME=Value|TEXT=DNP|UNIQUEID=LPNCLAMY|
RECORD= 6|LINENO= 141|OWNERPARTID=   2|OWNERINDEX= 128|LINEWIDTH=1|LOCATIONCOUNT=2|UNIQUEID=LJNVOJNS|X1=620|X2=620|Y1=557|Y2=566|
RECORD= 6|LINENO= 142|OWNERPARTID=   2|OWNERINDEX= 128|LINEWIDTH=1|LOCATIONCOUNT=2|UNIQUEID=VMOPZUDA|X1=620|X2=620|Y1=582|Y2=574|
RECORD= 6|LINENO= 143|OWNERPARTID=   2|OWNERINDEX= 128|LINEWIDTH=1|LOCATIONCOUNT=2|UNIQUEID=CFWKPRMX|X1=630|X2=610|Y1=574|Y2=574|
RECORD= 6|LINENO= 144|OWNERPARTID=   2|OWNERINDEX= 128|LINEWIDTH=1|LOCATIONCOUNT=2|UNIQUEID=YNSGVQIJ|X1=630|X2=610|Y1=566|Y2=566|
RECORD=34|LINENO= 145|OWNERPARTID=   0|OWNERINDEX= 128|FONTID=1|LOCATION.X=631|LOCATION.Y=573|NAME=Designator|TEXT=C5|UNIQUEID=AASAFAHW|
RECORD=41|LINENO= 146|OWNERPARTID=   0|OWNERINDEX= 128|FONTID=1|ISHIDDEN=T|LOCATION.X=615|LOCATION.Y=555|NAME=Comment|TEXT==Value|UNIQUEID=XCZWYHTR|
RECORD=44|LINENO= 147|OWNERPARTID= -42|OWNERINDEX= 128|
RECORD=45|LINENO= 148|OWNERPARTID= -42|OWNERINDEX= 147|%UTF8%DESCRIPTION=Standard 2012 SMD-Footprint fÃ¼r KapazitÃ¤ten|%UTF8%MODELDATAFILE0=SMD_WiderstÃ¤nde_KapazitÃ¤ten.PcbLib|DATAFILECOUNT=1|DESCRIPTION=Standard 2012 SMD-Footprint für Kapazitäten|ISCURRENT=T|MODELDATAFILE0=SMD_Widerstände_Kapazitäten.PcbLib|MODELDATAFILEENTITY0=CAPC2012|MODELDATAFILEKIND0=PCBLib|MODELNAME=CAPC2012|MODELTYPE=PCBLIB|UNIQUEID=RDWBJJST|
RECORD=46|LINENO= 149|OWNERPARTID= -42|OWNERINDEX= 148|
RECORD=48|LINENO= 150|OWNERPARTID= -42|OWNERINDEX= 148|
RECORD=17|LINENO= 151|OWNERPARTID=   0|OWNERINDEX= -42|FONTID=1|LOCATION.X=680|LOCATION.Y=530|ORIENTATION=2|SHOWNETNAME=T|STYLE=4|TEXT=GND|UNIQUEID=YMAYAWUJ|
RECORD=17|LINENO= 152|OWNERPARTID=   0|OWNERINDEX= -42|FONTID=1|LOCATION.X=620|LOCATION.Y=590|ORIENTATION=1|SHOWNETNAME=T|STYLE=4|TEXT=GND|UNIQUEID=ACOVCAHE|
RECORD=18|LINENO= 153|OWNERPARTID=   0|OWNERINDEX= -42|ALIGNMENT=2|AREACOLOR=8454143|FONTID=1|HARNESSTYPE=POWER|HEIGHT=10|LOCATION.X=180|LOCATION.Y=630|NAME=POWER|TEXTCOLOR=128|UNIQUEID=HRSJUWHX|WIDTH=50|
RECORD=17|LINENO= 154|OWNERPARTID=   0|OWNERINDEX= -42|FONTID=1|LOCATION.X=320|LOCATION.Y=620|ORIENTATION=3|SHOWNETNAME=T|STYLE=4|TEXT=GND|UNIQUEID=GFYXGJUN|
RECORD=17|LINENO= 155|OWNERPARTID=   0|OWNERINDEX= -42|FONTID=1|LOCATION.X=310|LOCATION.Y=630|SHOWNETNAME=T|STYLE=2|TEXT=+5V|UNIQUEID=NXZYKFHC|
RECORD=27|LINENO= 156|OWNERPARTID=   0|OWNERINDEX= -42|LINEWIDTH=1|LOCATIONCOUNT=2|UNIQUEID=OXPRKJUB|X1=620|X2=680|Y1=550|Y2=550|
RECORD=27|LINENO= 157|OWNERPARTID=   0|OWNERINDEX= -42|LINEWIDTH=1|LOCATIONCOUNT=2|UNIQUEID=JPZDWPFM|X1=680|X2=620|Y1=510|Y2=510|
RECORD=27|LINENO= 158|OWNERPARTID=   0|OWNERINDEX= -42|LINEWIDTH=1|LOCATIONCOUNT=2|UNIQUEID=MLARSCHM|X1=320|X2=310|Y1=620|Y2=620|
RECORD=17|LINENO= 159|OWNERPARTID=   0|OWNERINDEX= -42|FONTID=1|LOCATION.X=800|LOCATION.Y=530|SHOWNETNAME=T|STYLE=2|TEXT=+5V|UNIQUEID=KIEWKDNN|
RECORD=209|LINENO= 160|OWNERPARTID=   0|OWNERINDEX= -42|ALIGNMENT=1|AREACOLOR=9895935|AUTHOR=Author|CLIPTORECT=T|CORNER.X=760|CORNER.Y=480|FONTID=1|ISSOLID=T|LOCATION.X=650|LOCATION.Y=400|SHOWBORDER=T|TEXT=Lowpass to trim delay~1not in use at the moment|TEXTMARGIN=5|UNIQUEID=AVCXIKOI|WORDWRAP=T|
RECORD=29|LINENO= 161|OWNERPARTID=   0|OWNERINDEX= -42|LOCATION.X=620|LOCATION.Y=510|
RECORD=29|LINENO= 162|OWNERPARTID=   0|OWNERINDEX= -42|LOCATION.X=620|LOCATION.Y=550|
