# Supplementary material for: Implementation of an Open-Source Multiplexing Ion Gate Control for High Kinetic Energy Ion Mobility Spectrometry (HiKE-IMS)
Source: J Am Soc Mass Spectrom. 2023 Jun 5;34(7):1283–94. doi: 10.1021/jasms.3c00013 (PMC10326917; doi:10.1021/jasms.3c00013)
Supplement: Supplementary file 1 — js3c00013_si_001.zip [file js3c00013_si_001.zip › js3c00013_si_001/Teensykicad/Digital_Buffer-SchDoc.sch]

EESchema Schematic File Version 4
EELAYER 30 0
EELAYER END
$Descr B 17000 11000
encoding utf-8
Sheet 1 1
Title "Digital_Buffer-SchDoc"
Date "27 10 2022"
Rev ""
Comp ""
Comment1 ""
Comment2 ""
Comment3 ""
Comment4 ""
$EndDescr
$Comp
L power:GND #PWR?635A420F
U 1 1 635A420F
P 6200 6300
F 0 "GND" H 6200 6440 20  0000 C CNN
F 1 "GND" H 6200 6410 30  0000 C CNN
F 2 "" H 6200 6300 70  0000 C CNN
F 3 "" H 6200 6300 70  0000 C CNN
	1    6200 6300
	1    0    0    -1  
$EndComp
Text GLabel 5300 5500 2 60 Input ~
A_in
Text GLabel 5300 5900 2 60 Input ~
B_in
Text GLabel 8000 5500 2 60 Output ~
A_out
Text GLabel 8000 5900 2 60 Output ~
B_out
$Comp
L power:GND #PWR?635A420E
U 1 1 635A420E
P 6800 5700
F 0 "GND_2" H 6800 5840 20  0000 C CNN
F 1 "GND" H 6800 5810 30  0000 C CNN
F 2 "" H 6800 5700 70  0000 C CNN
F 3 "" H 6800 5700 70  0000 C CNN
	1    6800 5700
	1    0    0    -1  
$EndComp
$Comp
L power:GND #PWR?635A420D
U 1 1 635A420D
P 6200 5100
F 0 "GND_3" H 6200 5240 20  0000 C CNN
F 1 "GND" H 6200 5210 30  0000 C CNN
F 2 "" H 6200 5100 70  0000 C CNN
F 3 "" H 6200 5100 70  0000 C CNN
	1    6200 5100
	1    0    0    -1  
$EndComp
Text HLabel 1800 4700 2 60 BiDi ~
POWER_HARN
$Comp
L power:GND #PWR?635A420C
U 1 1 635A420C
P 3200 4800
F 0 "GND_4" H 3200 4940 20  0000 C CNN
F 1 "GND" H 3200 4910 30  0000 C CNN
F 2 "" H 3200 4800 70  0000 C CNN
F 3 "" H 3200 4800 70  0000 C CNN
	1    3200 4800
	1    0    0    -1  
$EndComp
$Comp
L power:++5V #PWR?635A420B
U 1 1 635A420B
P 3100 4700
F 0 "+5V" H 3100 4700 20  0000 C CNN
F 1 "+5V" H 3100 4630 30  0000 C CNN
F 2 "" H 3100 4700 70  0000 C CNN
F 3 "" H 3100 4700 70  0000 C CNN
	1    3100 4700
	1    0    0    -1  
$EndComp
Wire Wire Line
	6800 5500 6200 5500
Wire Wire Line
	6200 5900 6800 5900
Wire Wire Line
	3100 4800 3200 4800
$Comp
L power:++5V #PWR?635A420A
U 1 1 635A420A
P 8000 5700
F 0 "+5V_2" H 8000 5700 20  0000 C CNN
F 1 "+5V" H 8000 5630 30  0000 C CNN
F 2 "" H 8000 5700 70  0000 C CNN
F 3 "" H 8000 5700 70  0000 C CNN
	1    8000 5700
	1    0    0    -1  
$EndComp
Text Label 6500 6200 0 60 ~
Lowpass to trim delay  not in use at the moment
Connection ~ 6200 5900
Connection ~ 6200 5500
$Comp
L SN74LVC2G17DBVR U1
U 1 1 635A4209
P 7400 5700
F 0 "U1" H 7100 6000 60  0000 L BNN
F 1 "SN74LVC2G17DBVR" H 7100 5300 60  0000 L BNN
F 2 "" H 7100 5300 60  0000 C CNN
F 3 "" H 7100 5300 60  0000 C CNN
	1    7400 5700
	1    0    0    -1
$EndComp
$Comp
L 2012,_E24 R4
U 1 1 635A4208
P 6000 5900
F 0 "R4" H 5900 5940 60  0000 L BNN
F 1 "0R" H 5900 5760 60  0000 L BNN
F 2 "" H 5900 5760 60  0000 C CNN
F 3 "" H 5900 5760 60  0000 C CNN
	1    6000 5900
	1    0    0    -1
$EndComp
$Comp
L 2012,_E24 R3
U 1 1 635A4207
P 6000 5500
F 0 "R3" H 5900 5540 60  0000 L BNN
F 1 "0R" H 5900 5360 60  0000 L BNN
F 2 "" H 5900 5360 60  0000 C CNN
F 3 "" H 5900 5360 60  0000 C CNN
	1    6000 5500
	1    0    0    -1
$EndComp
$Comp
L 2012,_NP0 C6
U 1 1 635A4206
P 6200 6100
F 0 "C6" H 6310 6130 60  0000 L BNN
F 1 "DNP" H 6310 6030 60  0000 L BNN
F 2 "" H 6310 6030 60  0000 C CNN
F 3 "" H 6310 6030 60  0000 C CNN
	1    6200 6100
	1    0    0    -1
$EndComp
$Comp
L 2012,_NP0 C5
U 1 1 635A4205
P 6200 5300
F 0 "C5" H 6310 5330 60  0000 L BNN
F 1 "DNP" H 6310 5230 60  0000 L BNN
F 2 "" H 6310 5230 60  0000 C CNN
F 3 "" H 6310 5230 60  0000 C CNN
	1    6200 5300
	1    0    0    -1
$EndComp
$EndSCHEMATC
