# Supplementary material for: Implementation of an Open-Source Multiplexing Ion Gate Control for High Kinetic Energy Ion Mobility Spectrometry (HiKE-IMS)
Source: J Am Soc Mass Spectrom. 2023 Jun 5;34(7):1283–94. doi: 10.1021/jasms.3c00013 (PMC10326917; doi:10.1021/jasms.3c00013)
Supplement: Supplementary file 1 — js3c00013_si_001.zip [file js3c00013_si_001.zip › js3c00013_si_001/Teensykicad/Digital_Buffer-SchDoc/Root Entry/FileHeader.dat.txt]

|HEADER=Protel for Windows - Schematic Capture Binary File Version 5.0|Weight=162|MinorVersion=4|UniqueID=MKVAIERL
|RECORD=31|FontIdCount=2|Size1=10|FontName1=Times New Roman|Size2=8|FontName2=Times New Roman|UseMBCS=T|IsBOC=T|HotSpotGridOn=T|HotSpotGridSize=4|SystemFont=1|BorderOn=T|TitleBlockOn=T|SheetNumberSpaceSize=12|AreaColor=16317695|SnapGridOn=T|SnapGridSize=10|VisibleGridOn=T|VisibleGridSize=10|CustomX=1500|CustomY=950|CustomXZones=6|CustomYZones=4|CustomMarginWidth=20|Display_Unit=0
|RECORD=41|OwnerPartId=-1|Color=8388608|FontID=1|IsHidden=T|Text=*|Name=CurrentTime|ReadOnlyState=1|UniqueID=JNOGPYOP
|RECORD=41|IndexInSheet=1|OwnerPartId=-1|Color=8388608|FontID=1|IsHidden=T|Text=*|Name=CurrentDate|ReadOnlyState=1|UniqueID=XHIKQBPA
|RECORD=41|IndexInSheet=2|OwnerPartId=-1|Color=8388608|FontID=1|IsHidden=T|Text=*|Name=Time|ReadOnlyState=1|UniqueID=SVKOLAOA
|RECORD=41|IndexInSheet=3|OwnerPartId=-1|Color=8388608|FontID=1|IsHidden=T|Text=*|Name=Date|ReadOnlyState=1|UniqueID=FUQLACQV
|RECORD=41|IndexInSheet=4|OwnerPartId=-1|Color=8388608|FontID=1|IsHidden=T|Text=*|Name=DocumentFullPathAndName|ReadOnlyState=1|UniqueID=FTVMAUIL
|RECORD=41|IndexInSheet=5|OwnerPartId=-1|Color=8388608|FontID=1|IsHidden=T|Text=*|Name=DocumentName|ReadOnlyState=1|UniqueID=OKNVFKYL
|RECORD=41|IndexInSheet=6|OwnerPartId=-1|Color=8388608|FontID=1|IsHidden=T|Text=*|Name=ModifiedDate|ReadOnlyState=1|UniqueID=UUINUDZJ
|RECORD=41|IndexInSheet=7|OwnerPartId=-1|Color=8388608|FontID=1|IsHidden=T|Text=*|Name=ApprovedBy|ReadOnlyState=1|UniqueID=ZNAUHDOU
|RECORD=41|IndexInSheet=8|OwnerPartId=-1|Color=8388608|FontID=1|IsHidden=T|Text=*|Name=CheckedBy|ReadOnlyState=1|UniqueID=QMFWFDAX
|RECORD=41|IndexInSheet=9|OwnerPartId=-1|Color=8388608|FontID=1|IsHidden=T|Text=*|Name=Author|ReadOnlyState=1|UniqueID=MYZBMTVV
|RECORD=41|IndexInSheet=10|OwnerPartId=-1|Color=8388608|FontID=1|IsHidden=T|Text=*|Name=CompanyName|ReadOnlyState=1|UniqueID=WEQGUCBC
|RECORD=41|IndexInSheet=11|OwnerPartId=-1|Color=8388608|FontID=1|IsHidden=T|Text=*|Name=DrawnBy|ReadOnlyState=1|UniqueID=UMNMTNDL
|RECORD=41|IndexInSheet=12|OwnerPartId=-1|Color=8388608|FontID=1|IsHidden=T|Text=*|Name=Engineer|ReadOnlyState=1|UniqueID=VSFTFBGR
|RECORD=41|IndexInSheet=13|OwnerPartId=-1|Color=8388608|FontID=1|IsHidden=T|Text=*|Name=Organization|ReadOnlyState=1|UniqueID=UKBVDYWF
|RECORD=41|IndexInSheet=14|OwnerPartId=-1|Color=8388608|FontID=1|IsHidden=T|Text=*|Name=Address1|ReadOnlyState=1|UniqueID=SFYDMIAN
|RECORD=41|IndexInSheet=15|OwnerPartId=-1|Color=8388608|FontID=1|IsHidden=T|Text=*|Name=Address2|ReadOnlyState=1|UniqueID=KCCTQNEY
|RECORD=41|IndexInSheet=16|OwnerPartId=-1|Color=8388608|FontID=1|IsHidden=T|Text=*|Name=Address3|ReadOnlyState=1|UniqueID=VOGUOBPU
|RECORD=41|IndexInSheet=17|OwnerPartId=-1|Color=8388608|FontID=1|IsHidden=T|Text=*|Name=Address4|ReadOnlyState=1|UniqueID=YZLKBGYW
|RECORD=41|IndexInSheet=18|OwnerPartId=-1|Color=8388608|FontID=1|IsHidden=T|Text=*|Name=Title|ReadOnlyState=1|UniqueID=PHUOPZYN
|RECORD=41|IndexInSheet=19|OwnerPartId=-1|Color=8388608|FontID=1|IsHidden=T|Text=*|Name=DocumentNumber|ReadOnlyState=1|UniqueID=SRICZNAH
|RECORD=41|IndexInSheet=20|OwnerPartId=-1|Color=8388608|FontID=1|IsHidden=T|Text=*|Name=Revision|ReadOnlyState=1|UniqueID=GCZORBRQ
|RECORD=41|IndexInSheet=21|OwnerPartId=-1|Color=8388608|FontID=1|IsHidden=T|Text=5|Name=SheetNumber|ReadOnlyState=1|UniqueID=PEFNXQLE
|RECORD=41|IndexInSheet=22|OwnerPartId=-1|Color=8388608|FontID=1|IsHidden=T|Text=5|Name=SheetTotal|ReadOnlyState=1|UniqueID=DGDISQJV
|RECORD=41|IndexInSheet=23|OwnerPartId=-1|Color=8388608|FontID=1|IsHidden=T|Text=*|Name=Rule|ReadOnlyState=1|UniqueID=QSBWTNUL
|RECORD=41|IndexInSheet=24|OwnerPartId=-1|Color=8388608|FontID=1|IsHidden=T|Text=*|Name=ImagePath|ReadOnlyState=1|UniqueID=YDDYGKEO
|RECORD=41|IndexInSheet=25|OwnerPartId=-1|Color=8388608|FontID=1|IsHidden=T|Text=*|Name=ProjectName|ReadOnlyState=1|UniqueID=PEYKULQC
|RECORD=41|IndexInSheet=26|OwnerPartId=-1|Color=8388608|FontID=1|IsHidden=T|Text=*|Name=Application_BuildNumber|ReadOnlyState=1|UniqueID=FEYTJSPQ
|RECORD=1|LibReference=SN74LVC2G17DBVR|ComponentDescription=Dual Schmitt Trigger Buffer|PartCount=2|DisplayModeCount=1|IndexInSheet=27|OwnerPartId=-1|Location.X=740|Location.Y=530|CurrentPartId=1|LibraryPath=*|SourceLibraryName=Logic_lib.SchLib|TargetFileName=*|UniqueID=TEYZZUXC|AreaColor=11599871|Color=128|PartIDLocked=T|DesignItemId=SN74LVC2G17DBVR|AllPinCount=6
|RECORD=14|OwnerIndex=28|IsNotAccesible=T|OwnerPartId=1|Location.X=710|Location.Y=500|Corner.X=770|Corner.Y=560|Color=128|AreaColor=11599871|IsSolid=T|UniqueID=QZDMCTRE
|RECORD=2|OwnerIndex=28|OwnerPartId=1|Description=Output Enable|FormalType=1|PinConglomerate=58|PinLength=30|Location.X=710|Location.Y=550|Name=1A|Designator=1|PinPropagationDelay=0.000000E+000|UniqueID=JUOTMNYT
|RECORD=41|OwnerIndex=30|OwnerPartId=-1|Location.X=710|Location.Y=550|Color=8388608|FontID=1|IsHidden=T|Text=JUOTMNYT|Name=PinUniqueId|UniqueID=VGNHQBLS
|RECORD=2|OwnerIndex=28|OwnerPartId=1|Description=Buffer Input|FormalType=1|PinConglomerate=58|PinLength=30|Location.X=710|Location.Y=510|Name=2A|Designator=3|PinPropagationDelay=0.000000E+000|UniqueID=BPSOSYAE
|RECORD=41|OwnerIndex=32|OwnerPartId=-1|Location.X=710|Location.Y=510|Color=8388608|FontID=1|IsHidden=T|Text=BPSOSYAE|Name=PinUniqueId|UniqueID=CPZVSXBU
|RECORD=2|OwnerIndex=28|OwnerPartId=1|Description=GND|FormalType=1|Electrical=4|PinConglomerate=58|PinLength=30|Location.X=710|Location.Y=530|Name=GND|Designator=2|%UTF8%SwapIDPart=Â¦&Â¦1|||SwapIDPart=Ž&Ž1|PinPropagationDelay=0.000000E+000|UniqueID=CZQOOBBG
|RECORD=41|OwnerIndex=34|OwnerPartId=-1|Location.X=710|Location.Y=530|Color=8388608|FontID=1|IsHidden=T|Text=CZQOOBBG|Name=PinUniqueId|UniqueID=NJQGNGOV
|RECORD=2|OwnerIndex=28|OwnerPartId=1|Description=Buffer Output|FormalType=1|Electrical=2|PinConglomerate=56|PinLength=30|Location.X=770|Location.Y=510|Name=2Y|Designator=4|%UTF8%SwapIDPart=Â¦&Â¦1|||SwapIDPart=Ž&Ž1|PinPropagationDelay=0.000000E+000|UniqueID=ONECLFOV
|RECORD=41|OwnerIndex=36|OwnerPartId=-1|Location.X=770|Location.Y=510|Color=8388608|FontID=1|IsHidden=T|Text=ONECLFOV|Name=PinUniqueId|UniqueID=XCZZKNNC
|RECORD=2|OwnerIndex=28|OwnerPartId=1|Description=Vcc|FormalType=1|Electrical=7|PinConglomerate=56|PinLength=30|Location.X=770|Location.Y=530|Name=Vcc|Designator=5|%UTF8%SwapIDPart=Â¦&Â¦1|||SwapIDPart=Ž&Ž1|PinPropagationDelay=0.000000E+000|UniqueID=GVAAWWQS
|RECORD=41|OwnerIndex=38|OwnerPartId=-1|Location.X=770|Location.Y=530|Color=8388608|FontID=1|IsHidden=T|Text=GVAAWWQS|Name=PinUniqueId|UniqueID=TGKJVGTL
|RECORD=2|OwnerIndex=28|OwnerPartId=1|Description=Vcc|FormalType=1|Electrical=2|PinConglomerate=56|PinLength=30|Location.X=770|Location.Y=550|Name=1Y|Designator=6|%UTF8%SwapIDPart=Â¦&Â¦1|||SwapIDPart=Ž&Ž1|PinPropagationDelay=0.000000E+000|UniqueID=GFRUZBYU
|RECORD=41|OwnerIndex=40|OwnerPartId=-1|Location.X=770|Location.Y=550|Color=8388608|FontID=1|IsHidden=T|Text=GFRUZBYU|Name=PinUniqueId|UniqueID=OIAQQFGO
|RECORD=34|OwnerIndex=28|IndexInSheet=-1|OwnerPartId=-1|Location.X=710|Location.Y=560|Color=8388608|FontID=1|Text=U1|Name=Designator|ReadOnlyState=1|UniqueID=BXHWXAHG
|RECORD=41|OwnerIndex=28|IndexInSheet=-1|OwnerPartId=-1|Location.X=710|Location.Y=490|Color=8388608|FontID=1|Text=SN74LVC2G17DBVR|Name=Comment|UniqueID=JYIJJHHN
|RECORD=44|OwnerIndex=28
|RECORD=45|OwnerIndex=44|IndexInSheet=-1|Description=SOT23, 6-Leads, Body 2.9x1.6mm, Pitch 0.95mm, Lead Span 2.8mm, IPC High Density|ModelName=SOT23-6_L|ModelType=PCBLIB|DatafileCount=1|ModelDatafile0=SOT23-6.PcbLib|ModelDatafileEntity0=SOT23-6_L|ModelDatafileKind0=PCBLib|UniqueID=DUWAEIOI
|RECORD=46|OwnerIndex=45
|RECORD=48|OwnerIndex=45
|RECORD=45|OwnerIndex=44|IndexInSheet=-1|Description=SOT23, 6-Leads, Body 2.9x1.6mm, Pitch 0.95mm, Lead Span 2.8mm, IPC High Density|ModelName=SOT23-6_L|ModelType=PCBLIB|DatafileCount=1|ModelDatafileEntity0=SOT23-6_L|ModelDatafileKind0=PCBLib|IsCurrent=T|UniqueID=SHFYIWIW
|RECORD=46|OwnerIndex=48
|RECORD=48|OwnerIndex=48
|RECORD=17|IndexInSheet=28|OwnerPartId=-1|Style=4|ShowNetName=T|Location.X=620|Location.Y=470|Orientation=3|Color=128|FontID=1|Text=GND|UniqueID=WUSBTBXD
|RECORD=18|IndexInSheet=29|OwnerPartId=-1|IOType=2|Alignment=1|Width=50|Location.X=530|Location.Y=550|Color=128|FontID=1|AreaColor=8454143|TextColor=128|Name=A_in|UniqueID=MPQFZFZL|Height=10
|RECORD=18|IndexInSheet=30|OwnerPartId=-1|IOType=2|Alignment=1|Width=50|Location.X=530|Location.Y=510|Color=128|FontID=1|AreaColor=8454143|TextColor=128|Name=B_in|UniqueID=ZSIYXRON|Height=10
|RECORD=18|IndexInSheet=31|OwnerPartId=-1|IOType=1|Alignment=1|Width=50|Location.X=800|Location.Y=550|Color=128|FontID=1|AreaColor=8454143|TextColor=128|Name=A_out|UniqueID=GIPFSSPR|Height=10
|RECORD=18|IndexInSheet=32|OwnerPartId=-1|IOType=1|Alignment=1|Width=50|Location.X=800|Location.Y=510|Color=128|FontID=1|AreaColor=8454143|TextColor=128|Name=B_out|UniqueID=PYMOOGTO|Height=10
|RECORD=1|LibReference=2012, E24|ComponentDescription=Standard SMD-Widerstand der E24 Reihe|PartCount=2|DisplayModeCount=1|IndexInSheet=33|OwnerPartId=-1|Location.X=600|Location.Y=510|CurrentPartId=1|LibraryPath=*|%UTF8%SourceLibraryName=WiderstÃ¤nde.SchLib|||SourceLibraryName=Widerstände.SchLib|TargetFileName=*|UniqueID=MVESWLYB|AreaColor=11599871|Color=128|PartIDLocked=F|DesignItemId=2012, E24|AllPinCount=2
|RECORD=41|OwnerIndex=56|OwnerPartId=-1|Location.X=595|Location.Y=485|Color=8388608|FontID=1|IsHidden=T|Text=*|Name=Manufacturer|UniqueID=SWPYIKME
|RECORD=41|OwnerIndex=56|IndexInSheet=1|OwnerPartId=-1|Location.X=595|Location.Y=485|Color=8388608|FontID=1|IsHidden=T|Text=AB 2014|Name=Designed|UniqueID=GFUKLRKT
|RECORD=41|OwnerIndex=56|IndexInSheet=2|OwnerPartId=-1|Location.X=595|Location.Y=475|Color=8388608|FontID=1|IsHidden=T|Text=*|Name=HelpURL|UniqueID=AZQATLWT
|RECORD=41|OwnerIndex=56|IndexInSheet=3|OwnerPartId=-1|Location.X=578|Location.Y=484|Color=8388608|FontID=1|IsHidden=T|Text=*|Name=Distributor|UniqueID=ZULBNVQV
|RECORD=41|OwnerIndex=56|IndexInSheet=4|OwnerPartId=-1|Location.X=578|Location.Y=484|Color=8388608|FontID=1|IsHidden=T|Text=1|Name=PickAndPlace|UniqueID=KOMWDRIE
|RECORD=41|OwnerIndex=56|IndexInSheet=5|OwnerPartId=-1|Location.X=590|Location.Y=496|Color=8388608|FontID=1|Text=0R|Name=Value|UniqueID=MHHJLICV
|RECORD=2|OwnerIndex=56|OwnerPartId=1|Description=nc|FormalType=1|Electrical=4|PinConglomerate=34|PinLength=10|Location.X=590|Location.Y=510|Name=1|Designator=1|PinPropagationDelay=0.000000E+000|UniqueID=LKSXVXIH
|RECORD=41|OwnerIndex=63|OwnerPartId=-1|Location.X=590|Location.Y=510|Color=8388608|FontID=1|IsHidden=T|Text=LKSXVXIH|Name=PinUniqueId|UniqueID=EBANFMMO
|RECORD=2|OwnerIndex=56|OwnerPartId=1|Description=nc|FormalType=1|Electrical=4|PinConglomerate=32|PinLength=10|Location.X=610|Location.Y=510|Name=2|Designator=2|PinPropagationDelay=0.000000E+000|UniqueID=ZVYOYKRL
|RECORD=41|OwnerIndex=65|OwnerPartId=-1|Location.X=610|Location.Y=510|Color=8388608|FontID=1|IsHidden=T|Text=ZVYOYKRL|Name=PinUniqueId|UniqueID=SSKNBLIP
|RECORD=14|OwnerIndex=56|IsNotAccesible=T|IndexInSheet=8|OwnerPartId=1|Location.X=590|Location.Y=506|Corner.X=610|Corner.Y=514|LineWidth=1|AreaColor=16777215|IsSolid=T|UniqueID=LFBLWSFE
|RECORD=34|OwnerIndex=56|IndexInSheet=-1|OwnerPartId=-1|Location.X=590|Location.Y=514|Color=8388608|FontID=1|Text=R4|Name=Designator|ReadOnlyState=1|UniqueID=GFWHSUFB
|RECORD=41|OwnerIndex=56|IndexInSheet=-1|OwnerPartId=-1|Location.X=595|Location.Y=495|Color=8388608|FontID=1|IsHidden=T|Text==Value|Name=Comment|UniqueID=PWULIFQW
|RECORD=44|OwnerIndex=56
|RECORD=45|OwnerIndex=70|IndexInSheet=-1|Description=Standard 2012 SMD-Footprint|ModelName=RESC2012|ModelType=PCBLIB|DatafileCount=1|%UTF8%ModelDatafile0=SMD_WiderstÃ¤nde_KapazitÃ¤ten.PcbLib|||ModelDatafile0=SMD_Widerstände_Kapazitäten.PcbLib|ModelDatafileEntity0=RESC2012|ModelDatafileKind0=PCBLib|IsCurrent=T|UniqueID=OZAXEOQI
|RECORD=46|OwnerIndex=71
|RECORD=48|OwnerIndex=71
|RECORD=45|OwnerIndex=70|IndexInSheet=-1|Description=Standard 2012 SMD-Footprint mit markiertem 3D Model|ModelName=RESC2012 - Marked|ModelType=PCBLIB|DatafileCount=1|%UTF8%ModelDatafile0=SMD_WiderstÃ¤nde_KapazitÃ¤ten.PcbLib|||ModelDatafile0=SMD_Widerstände_Kapazitäten.PcbLib|ModelDatafileEntity0=RESC2012 - Marked|ModelDatafileKind0=PCBLib|UniqueID=QLOLDNIQ
|RECORD=46|OwnerIndex=74
|RECORD=48|OwnerIndex=74
|RECORD=45|OwnerIndex=70|IndexInSheet=-1|Description=Standard 2012 SMD-Footprint|ModelName=RESC2012 - Isolated|ModelType=PCBLIB|DatafileCount=1|ModelDatafileEntity0=RESC2012 - Isolated|ModelDatafileKind0=PCBLib|UniqueID=RQQCCSZM
|RECORD=46|OwnerIndex=77
|RECORD=48|OwnerIndex=77
|RECORD=1|LibReference=2012, E24|ComponentDescription=Standard SMD-Widerstand der E24 Reihe|PartCount=2|DisplayModeCount=1|IndexInSheet=34|OwnerPartId=-1|Location.X=600|Location.Y=550|CurrentPartId=1|LibraryPath=*|%UTF8%SourceLibraryName=WiderstÃ¤nde.SchLib|||SourceLibraryName=Widerstände.SchLib|TargetFileName=*|UniqueID=MIWHUPIV|AreaColor=11599871|Color=128|PartIDLocked=F|DesignItemId=2012, E24|AllPinCount=2
|RECORD=41|OwnerIndex=80|OwnerPartId=-1|Location.X=595|Location.Y=525|Color=8388608|FontID=1|IsHidden=T|Text=*|Name=Manufacturer|UniqueID=ZORZSJPW
|RECORD=41|OwnerIndex=80|IndexInSheet=1|OwnerPartId=-1|Location.X=595|Location.Y=525|Color=8388608|FontID=1|IsHidden=T|Text=AB 2014|Name=Designed|UniqueID=FMVHSXIM
|RECORD=41|OwnerIndex=80|IndexInSheet=2|OwnerPartId=-1|Location.X=595|Location.Y=515|Color=8388608|FontID=1|IsHidden=T|Text=*|Name=HelpURL|UniqueID=ATISLQCJ
|RECORD=41|OwnerIndex=80|IndexInSheet=3|OwnerPartId=-1|Location.X=578|Location.Y=524|Color=8388608|FontID=1|IsHidden=T|Text=*|Name=Distributor|UniqueID=BKUKXXHZ
|RECORD=41|OwnerIndex=80|IndexInSheet=4|OwnerPartId=-1|Location.X=578|Location.Y=524|Color=8388608|FontID=1|IsHidden=T|Text=1|Name=PickAndPlace|UniqueID=NZLTOQEK
|RECORD=41|OwnerIndex=80|IndexInSheet=5|OwnerPartId=-1|Location.X=590|Location.Y=536|Color=8388608|FontID=1|Text=0R|Name=Value|UniqueID=ULDWBWTP
|RECORD=2|OwnerIndex=80|OwnerPartId=1|Description=nc|FormalType=1|Electrical=4|PinConglomerate=34|PinLength=10|Location.X=590|Location.Y=550|Name=1|Designator=1|PinPropagationDelay=0.000000E+000|UniqueID=ZKHAHQKJ
|RECORD=41|OwnerIndex=87|OwnerPartId=-1|Location.X=590|Location.Y=550|Color=8388608|FontID=1|IsHidden=T|Text=ZKHAHQKJ|Name=PinUniqueId|UniqueID=BXCLMRYG
|RECORD=2|OwnerIndex=80|OwnerPartId=1|Description=nc|FormalType=1|Electrical=4|PinConglomerate=32|PinLength=10|Location.X=610|Location.Y=550|Name=2|Designator=2|PinPropagationDelay=0.000000E+000|UniqueID=LIYHOFYI
|RECORD=41|OwnerIndex=89|OwnerPartId=-1|Location.X=610|Location.Y=550|Color=8388608|FontID=1|IsHidden=T|Text=LIYHOFYI|Name=PinUniqueId|UniqueID=QFREFYFR
|RECORD=14|OwnerIndex=80|IsNotAccesible=T|IndexInSheet=8|OwnerPartId=1|Location.X=590|Location.Y=546|Corner.X=610|Corner.Y=554|LineWidth=1|AreaColor=16777215|IsSolid=T|UniqueID=HJMIWQKC
|RECORD=34|OwnerIndex=80|IndexInSheet=-1|OwnerPartId=-1|Location.X=590|Location.Y=554|Color=8388608|FontID=1|Text=R3|Name=Designator|ReadOnlyState=1|UniqueID=OCIGSWWO
|RECORD=41|OwnerIndex=80|IndexInSheet=-1|OwnerPartId=-1|Location.X=595|Location.Y=535|Color=8388608|FontID=1|IsHidden=T|Text==Value|Name=Comment|UniqueID=MVRFCAEL
|RECORD=44|OwnerIndex=80
|RECORD=45|OwnerIndex=94|IndexInSheet=-1|Description=Standard 2012 SMD-Footprint|ModelName=RESC2012|ModelType=PCBLIB|DatafileCount=1|%UTF8%ModelDatafile0=SMD_WiderstÃ¤nde_KapazitÃ¤ten.PcbLib|||ModelDatafile0=SMD_Widerstände_Kapazitäten.PcbLib|ModelDatafileEntity0=RESC2012|ModelDatafileKind0=PCBLib|IsCurrent=T|UniqueID=FVUTLOXJ
|RECORD=46|OwnerIndex=95
|RECORD=48|OwnerIndex=95
|RECORD=45|OwnerIndex=94|IndexInSheet=-1|Description=Standard 2012 SMD-Footprint mit markiertem 3D Model|ModelName=RESC2012 - Marked|ModelType=PCBLIB|DatafileCount=1|%UTF8%ModelDatafile0=SMD_WiderstÃ¤nde_KapazitÃ¤ten.PcbLib|||ModelDatafile0=SMD_Widerstände_Kapazitäten.PcbLib|ModelDatafileEntity0=RESC2012 - Marked|ModelDatafileKind0=PCBLib|UniqueID=PXXZMGIE
|RECORD=46|OwnerIndex=98
|RECORD=48|OwnerIndex=98
|RECORD=45|OwnerIndex=94|IndexInSheet=-1|Description=Standard 2012 SMD-Footprint|ModelName=RESC2012 - Isolated|ModelType=PCBLIB|DatafileCount=1|ModelDatafileEntity0=RESC2012 - Isolated|ModelDatafileKind0=PCBLib|UniqueID=QEKMQHSW
|RECORD=46|OwnerIndex=101
|RECORD=48|OwnerIndex=101
|RECORD=1|LibReference=2012, NP0|%UTF8%ComponentDescription=2012 SMD-KapazitÃ¤t mit NP0 Dielektrikum|||ComponentDescription=2012 SMD-Kapazität mit NP0 Dielektrikum|PartCount=2|DisplayModeCount=1|IndexInSheet=35|OwnerPartId=-1|Location.X=620|Location.Y=490|CurrentPartId=1|LibraryPath=*|%UTF8%SourceLibraryName=KapazitÃ¤ten.SchLib|||SourceLibraryName=Kapazitäten.SchLib|TargetFileName=*|UniqueID=ZTRJVMRY|AreaColor=11599871|Color=128|PartIDLocked=F|DesignItemId=2012, NP0|AllPinCount=2
|RECORD=41|OwnerIndex=104|OwnerPartId=-1|Location.X=615|Location.Y=455|Color=8388608|FontID=1|IsHidden=T|Text=AB 2014|Name=Designed|UniqueID=DXEIGRRS
|RECORD=41|OwnerIndex=104|IndexInSheet=1|OwnerPartId=-1|Location.X=615|Location.Y=455|Color=8388608|FontID=1|IsHidden=T|Text=*|Name=HelpURL|UniqueID=AIMRODCP
|RECORD=41|OwnerIndex=104|IndexInSheet=2|OwnerPartId=-1|Location.X=615|Location.Y=455|Color=8388608|FontID=1|IsHidden=T|Text=*|Name=Manufacturer|UniqueID=AZZSWHDD
|RECORD=41|OwnerIndex=104|IndexInSheet=3|OwnerPartId=-1|Location.X=603|Location.Y=459|Color=8388608|FontID=1|IsHidden=T|Text=*|Name=Classification|UniqueID=FCGYFNTA
|RECORD=41|OwnerIndex=104|IndexInSheet=4|OwnerPartId=-1|Location.X=598|Location.Y=459|Color=8388608|FontID=1|IsHidden=T|Text=*|Name=Distributor|UniqueID=DSBEWVEV
|RECORD=41|OwnerIndex=104|IndexInSheet=5|OwnerPartId=-1|Location.X=609|Location.Y=458|Color=8388608|FontID=1|IsHidden=T|Text=1|Name=PickAndPlace|UniqueID=GSKKYFQW
|RECORD=2|OwnerIndex=104|OwnerPartId=1|Description=nc|FormalType=1|Electrical=4|PinConglomerate=33|PinLength=10|Location.X=620|Location.Y=500|Name=1|Designator=1|PinPropagationDelay=0.000000E+000|UniqueID=RBJVNZCV
|RECORD=41|OwnerIndex=111|OwnerPartId=-1|Location.X=620|Location.Y=500|Color=8388608|FontID=1|IsHidden=T|Text=RBJVNZCV|Name=PinUniqueId|UniqueID=VLVIMZWG
|RECORD=2|OwnerIndex=104|OwnerPartId=1|Description=nc|FormalType=1|Electrical=4|PinConglomerate=35|PinLength=10|Location.X=620|Location.Y=480|Name=2|Designator=2|PinPropagationDelay=0.000000E+000|UniqueID=UADELSMN
|RECORD=41|OwnerIndex=113|OwnerPartId=-1|Location.X=620|Location.Y=480|Color=8388608|FontID=1|IsHidden=T|Text=UADELSMN|Name=PinUniqueId|UniqueID=TWRDWFJD
|RECORD=4|OwnerIndex=104|IsNotAccesible=T|IndexInSheet=8|OwnerPartId=1|Location.X=613|Location.Y=486|Color=8388608|FontID=2|Text=NP0|UniqueID=YBEIUPEY
|RECORD=41|OwnerIndex=104|IndexInSheet=9|OwnerPartId=-1|Location.X=631|Location.Y=483|Color=8388608|FontID=1|Text=DNP|Name=Value|UniqueID=OMNVBXTE
|RECORD=6|OwnerIndex=104|IsNotAccesible=T|IndexInSheet=10|OwnerPartId=1|LineWidth=1|LocationCount=2|X1=620|Y1=477|X2=620|Y2=486|UniqueID=UYHNCWYC
|RECORD=6|OwnerIndex=104|IsNotAccesible=T|IndexInSheet=11|OwnerPartId=1|LineWidth=1|LocationCount=2|X1=620|Y1=502|X2=620|Y2=494|UniqueID=XNXBYDPV
|RECORD=6|OwnerIndex=104|IsNotAccesible=T|IndexInSheet=12|OwnerPartId=1|LineWidth=1|Color=33789|LocationCount=2|X1=630|Y1=494|X2=610|Y2=494|UniqueID=UYBVKBDU
|RECORD=6|OwnerIndex=104|IsNotAccesible=T|IndexInSheet=13|OwnerPartId=1|LineWidth=1|Color=33789|LocationCount=2|X1=630|Y1=486|X2=610|Y2=486|UniqueID=YMXEZWLR
|RECORD=34|OwnerIndex=104|IndexInSheet=-1|OwnerPartId=-1|Location.X=631|Location.Y=493|Color=8388608|FontID=1|Text=C6|Name=Designator|ReadOnlyState=1|UniqueID=LJGEDYND
|RECORD=41|OwnerIndex=104|IndexInSheet=-1|OwnerPartId=-1|Location.X=615|Location.Y=475|Color=8388608|FontID=1|IsHidden=T|Text==Value|Name=Comment|UniqueID=QFJVSZJO
|RECORD=44|OwnerIndex=104
|RECORD=45|OwnerIndex=123|IndexInSheet=-1|%UTF8%Description=Standard 2012 SMD-Footprint fÃ¼r KapazitÃ¤ten|||Description=Standard 2012 SMD-Footprint für Kapazitäten|ModelName=CAPC2012|ModelType=PCBLIB|DatafileCount=1|%UTF8%ModelDatafile0=SMD_WiderstÃ¤nde_KapazitÃ¤ten.PcbLib|||ModelDatafile0=SMD_Widerstände_Kapazitäten.PcbLib|ModelDatafileEntity0=CAPC2012|ModelDatafileKind0=PCBLib|IsCurrent=T|UniqueID=VDLDXTFA
|RECORD=46|OwnerIndex=124
|RECORD=48|OwnerIndex=124
|RECORD=1|LibReference=2012, NP0|%UTF8%ComponentDescription=2012 SMD-KapazitÃ¤t mit NP0 Dielektrikum|||ComponentDescription=2012 SMD-Kapazität mit NP0 Dielektrikum|PartCount=2|DisplayModeCount=1|IndexInSheet=36|OwnerPartId=-1|Location.X=620|Location.Y=570|CurrentPartId=1|LibraryPath=*|%UTF8%SourceLibraryName=KapazitÃ¤ten.SchLib|||SourceLibraryName=Kapazitäten.SchLib|TargetFileName=*|UniqueID=NMWYXDPR|AreaColor=11599871|Color=128|PartIDLocked=F|DesignItemId=2012, NP0|AllPinCount=2
|RECORD=41|OwnerIndex=127|OwnerPartId=-1|Location.X=615|Location.Y=535|Color=8388608|FontID=1|IsHidden=T|Text=AB 2014|Name=Designed|UniqueID=HIAQHHCX
|RECORD=41|OwnerIndex=127|IndexInSheet=1|OwnerPartId=-1|Location.X=615|Location.Y=535|Color=8388608|FontID=1|IsHidden=T|Text=*|Name=HelpURL|UniqueID=NELHPZFJ
|RECORD=41|OwnerIndex=127|IndexInSheet=2|OwnerPartId=-1|Location.X=615|Location.Y=535|Color=8388608|FontID=1|IsHidden=T|Text=*|Name=Manufacturer|UniqueID=TFPRBWCA
|RECORD=41|OwnerIndex=127|IndexInSheet=3|OwnerPartId=-1|Location.X=603|Location.Y=539|Color=8388608|FontID=1|IsHidden=T|Text=*|Name=Classification|UniqueID=UBOZMKTV
|RECORD=41|OwnerIndex=127|IndexInSheet=4|OwnerPartId=-1|Location.X=598|Location.Y=539|Color=8388608|FontID=1|IsHidden=T|Text=*|Name=Distributor|UniqueID=UNNFXVNM
|RECORD=41|OwnerIndex=127|IndexInSheet=5|OwnerPartId=-1|Location.X=609|Location.Y=538|Color=8388608|FontID=1|IsHidden=T|Text=1|Name=PickAndPlace|UniqueID=UZNTIABN
|RECORD=2|OwnerIndex=127|OwnerPartId=1|Description=nc|FormalType=1|Electrical=4|PinConglomerate=33|PinLength=10|Location.X=620|Location.Y=580|Name=1|Designator=1|PinPropagationDelay=0.000000E+000|UniqueID=GMFSOYQL
|RECORD=41|OwnerIndex=134|OwnerPartId=-1|Location.X=620|Location.Y=580|Color=8388608|FontID=1|IsHidden=T|Text=GMFSOYQL|Name=PinUniqueId|UniqueID=ALOTDVCN
|RECORD=2|OwnerIndex=127|OwnerPartId=1|Description=nc|FormalType=1|Electrical=4|PinConglomerate=35|PinLength=10|Location.X=620|Location.Y=560|Name=2|Designator=2|PinPropagationDelay=0.000000E+000|UniqueID=FAWFTCKD
|RECORD=41|OwnerIndex=136|OwnerPartId=-1|Location.X=620|Location.Y=560|Color=8388608|FontID=1|IsHidden=T|Text=FAWFTCKD|Name=PinUniqueId|UniqueID=CTXZUIIT
|RECORD=4|OwnerIndex=127|IsNotAccesible=T|IndexInSheet=8|OwnerPartId=1|Location.X=613|Location.Y=566|Color=8388608|FontID=2|Text=NP0|UniqueID=CEGNMPGV
|RECORD=41|OwnerIndex=127|IndexInSheet=9|OwnerPartId=-1|Location.X=631|Location.Y=563|Color=8388608|FontID=1|Text=DNP|Name=Value|UniqueID=LPNCLAMY
|RECORD=6|OwnerIndex=127|IsNotAccesible=T|IndexInSheet=10|OwnerPartId=1|LineWidth=1|LocationCount=2|X1=620|Y1=557|X2=620|Y2=566|UniqueID=LJNVOJNS
|RECORD=6|OwnerIndex=127|IsNotAccesible=T|IndexInSheet=11|OwnerPartId=1|LineWidth=1|LocationCount=2|X1=620|Y1=582|X2=620|Y2=574|UniqueID=VMOPZUDA
|RECORD=6|OwnerIndex=127|IsNotAccesible=T|IndexInSheet=12|OwnerPartId=1|LineWidth=1|Color=33789|LocationCount=2|X1=630|Y1=574|X2=610|Y2=574|UniqueID=CFWKPRMX
|RECORD=6|OwnerIndex=127|IsNotAccesible=T|IndexInSheet=13|OwnerPartId=1|LineWidth=1|Color=33789|LocationCount=2|X1=630|Y1=566|X2=610|Y2=566|UniqueID=YNSGVQIJ
|RECORD=34|OwnerIndex=127|IndexInSheet=-1|OwnerPartId=-1|Location.X=631|Location.Y=573|Color=8388608|FontID=1|Text=C5|Name=Designator|ReadOnlyState=1|UniqueID=AASAFAHW
|RECORD=41|OwnerIndex=127|IndexInSheet=-1|OwnerPartId=-1|Location.X=615|Location.Y=555|Color=8388608|FontID=1|IsHidden=T|Text==Value|Name=Comment|UniqueID=XCZWYHTR
|RECORD=44|OwnerIndex=127
|RECORD=45|OwnerIndex=146|IndexInSheet=-1|%UTF8%Description=Standard 2012 SMD-Footprint fÃ¼r KapazitÃ¤ten|||Description=Standard 2012 SMD-Footprint für Kapazitäten|ModelName=CAPC2012|ModelType=PCBLIB|DatafileCount=1|%UTF8%ModelDatafile0=SMD_WiderstÃ¤nde_KapazitÃ¤ten.PcbLib|||ModelDatafile0=SMD_Widerstände_Kapazitäten.PcbLib|ModelDatafileEntity0=CAPC2012|ModelDatafileKind0=PCBLib|IsCurrent=T|UniqueID=RDWBJJST
|RECORD=46|OwnerIndex=147
|RECORD=48|OwnerIndex=147
|RECORD=17|IndexInSheet=37|OwnerPartId=-1|Style=4|ShowNetName=T|Location.X=680|Location.Y=530|Orientation=2|Color=128|FontID=1|Text=GND|UniqueID=YMAYAWUJ
|RECORD=17|IndexInSheet=38|OwnerPartId=-1|Style=4|ShowNetName=T|Location.X=620|Location.Y=590|Orientation=1|Color=128|FontID=1|Text=GND|UniqueID=ACOVCAHE
|RECORD=18|IndexInSheet=40|OwnerPartId=-1|Alignment=2|Width=50|Location.X=180|Location.Y=630|Color=128|FontID=1|AreaColor=8454143|TextColor=128|Name=POWER|HarnessType=POWER|UniqueID=HRSJUWHX|Height=10
|RECORD=17|IndexInSheet=41|OwnerPartId=-1|Style=4|ShowNetName=T|Location.X=320|Location.Y=620|Orientation=3|Color=128|FontID=1|Text=GND|UniqueID=GFYXGJUN
|RECORD=17|IndexInSheet=42|OwnerPartId=-1|Style=2|ShowNetName=T|Location.X=310|Location.Y=630|Color=128|FontID=1|Text=+5V|UniqueID=NXZYKFHC
|RECORD=27|IndexInSheet=43|OwnerPartId=-1|LineWidth=1|Color=8388608|UniqueID=OXPRKJUB|LocationCount=2|X1=620|Y1=550|X2=680|Y2=550
|RECORD=27|IndexInSheet=44|OwnerPartId=-1|LineWidth=1|Color=8388608|UniqueID=JPZDWPFM|LocationCount=2|X1=680|Y1=510|X2=620|Y2=510
|RECORD=27|IndexInSheet=45|OwnerPartId=-1|LineWidth=1|Color=8388608|UniqueID=MLARSCHM|LocationCount=2|X1=320|Y1=620|X2=310|Y2=620
|RECORD=17|IndexInSheet=47|OwnerPartId=-1|Style=2|ShowNetName=T|Location.X=800|Location.Y=530|Color=128|FontID=1|Text=+5V|UniqueID=KIEWKDNN
|RECORD=209|IndexInSheet=48|OwnerPartId=-1|Location.X=650|Location.Y=400|Corner.X=760|Corner.Y=480|AreaColor=9895935|FontID=1|IsSolid=T|ShowBorder=T|Alignment=1|WordWrap=T|ClipToRect=T|Text=Lowpass to trim delay~1not in use at the moment|TextMargin=5|Author=Author|UniqueID=AVCXIKOI
|RECORD=29|IndexInSheet=-1|OwnerPartId=-1|Location.X=620|Location.Y=510|Color=128
|RECORD=29|IndexInSheet=-1|OwnerPartId=-1|Location.X=620|Location.Y=550|Color=128
