# Supplementary material for: Implementation of an Open-Source Multiplexing Ion Gate Control for High Kinetic Energy Ion Mobility Spectrometry (HiKE-IMS)
Source: J Am Soc Mass Spectrom. 2023 Jun 5;34(7):1283–94. doi: 10.1021/jasms.3c00013 (PMC10326917; doi:10.1021/jasms.3c00013)
Supplement: Supplementary file 1 — js3c00013_si_001.zip [file js3c00013_si_001.zip › js3c00013_si_001/Teensykicad/MAM_Overview-SchDoc.log]

RECORD=-42|LINENO=   0|OWNERPARTID= -42|OWNERINDEX= -42|HEADER=Protel for Windows - Schematic Capture Binary File Version 5.0|MINORVERSION=4|UNIQUEID=QJXVXDET|WEIGHT=41|
RECORD=31|LINENO=   1|OWNERPARTID= -42|OWNERINDEX= -42|AREACOLOR=16317695|BORDERON=T|CUSTOMMARGINWIDTH=20|CUSTOMX=1500|CUSTOMXZONES=6|CUSTOMY=950|CUSTOMYZONES=4|DISPLAY_UNIT=0|FONTIDCOUNT=1|FONTNAME1=Times New Roman|HOTSPOTGRIDON=T|HOTSPOTGRIDSIZE=4|ISBOC=T|SHEETNUMBERSPACESIZE=12|SIZE1=10|SNAPGRIDON=T|SNAPGRIDSIZE=10|SYSTEMFONT=1|TITLEBLOCKON=T|USEMBCS=T|VISIBLEGRIDON=T|VISIBLEGRIDSIZE=10|
RECORD=41|LINENO=   2|OWNERPARTID=   0|OWNERINDEX= -42|FONTID=1|ISHIDDEN=T|NAME=CurrentTime|TEXT=*|UNIQUEID=VDQUBPZR|
RECORD=41|LINENO=   3|OWNERPARTID=   0|OWNERINDEX= -42|FONTID=1|ISHIDDEN=T|NAME=CurrentDate|TEXT=*|UNIQUEID=LYSJHJKK|
RECORD=41|LINENO=   4|OWNERPARTID=   0|OWNERINDEX= -42|FONTID=1|ISHIDDEN=T|NAME=Time|TEXT=*|UNIQUEID=ENWRUYZF|
RECORD=41|LINENO=   5|OWNERPARTID=   0|OWNERINDEX= -42|FONTID=1|ISHIDDEN=T|NAME=Date|TEXT=*|UNIQUEID=UXPXTSAL|
RECORD=41|LINENO=   6|OWNERPARTID=   0|OWNERINDEX= -42|FONTID=1|ISHIDDEN=T|NAME=DocumentFullPathAndName|TEXT=*|UNIQUEID=GCKVLHHQ|
RECORD=41|LINENO=   7|OWNERPARTID=   0|OWNERINDEX= -42|FONTID=1|ISHIDDEN=T|NAME=DocumentName|TEXT=*|UNIQUEID=XLGRYUKH|
RECORD=41|LINENO=   8|OWNERPARTID=   0|OWNERINDEX= -42|FONTID=1|ISHIDDEN=T|NAME=ModifiedDate|TEXT=*|UNIQUEID=ZNQKGMYW|
RECORD=41|LINENO=   9|OWNERPARTID=   0|OWNERINDEX= -42|FONTID=1|ISHIDDEN=T|NAME=ApprovedBy|TEXT=*|UNIQUEID=ELADZCYS|
RECORD=41|LINENO=  10|OWNERPARTID=   0|OWNERINDEX= -42|FONTID=1|ISHIDDEN=T|NAME=CheckedBy|TEXT=*|UNIQUEID=YHDFZOZX|
RECORD=41|LINENO=  11|OWNERPARTID=   0|OWNERINDEX= -42|FONTID=1|ISHIDDEN=T|NAME=Author|TEXT=*|UNIQUEID=FFTJSHHA|
RECORD=41|LINENO=  12|OWNERPARTID=   0|OWNERINDEX= -42|FONTID=1|ISHIDDEN=T|NAME=CompanyName|TEXT=*|UNIQUEID=NIYFBQET|
RECORD=41|LINENO=  13|OWNERPARTID=   0|OWNERINDEX= -42|FONTID=1|ISHIDDEN=T|NAME=DrawnBy|TEXT=*|UNIQUEID=DNRAHDRV|
RECORD=41|LINENO=  14|OWNERPARTID=   0|OWNERINDEX= -42|FONTID=1|ISHIDDEN=T|NAME=Engineer|TEXT=*|UNIQUEID=NOSRQEHK|
RECORD=41|LINENO=  15|OWNERPARTID=   0|OWNERINDEX= -42|FONTID=1|ISHIDDEN=T|NAME=Organization|TEXT=*|UNIQUEID=OTEBSPEW|
RECORD=41|LINENO=  16|OWNERPARTID=   0|OWNERINDEX= -42|FONTID=1|ISHIDDEN=T|NAME=Address1|TEXT=*|UNIQUEID=DZQQDSQI|
RECORD=41|LINENO=  17|OWNERPARTID=   0|OWNERINDEX= -42|FONTID=1|ISHIDDEN=T|NAME=Address2|TEXT=*|UNIQUEID=CJBLXYQB|
RECORD=41|LINENO=  18|OWNERPARTID=   0|OWNERINDEX= -42|FONTID=1|ISHIDDEN=T|NAME=Address3|TEXT=*|UNIQUEID=NXVEOQJI|
RECORD=41|LINENO=  19|OWNERPARTID=   0|OWNERINDEX= -42|FONTID=1|ISHIDDEN=T|NAME=Address4|TEXT=*|UNIQUEID=ANRILDAN|
RECORD=41|LINENO=  20|OWNERPARTID=   0|OWNERINDEX= -42|FONTID=1|ISHIDDEN=T|NAME=Title|TEXT=*|UNIQUEID=JUWHNBRU|
RECORD=41|LINENO=  21|OWNERPARTID=   0|OWNERINDEX= -42|FONTID=1|ISHIDDEN=T|NAME=DocumentNumber|TEXT=*|UNIQUEID=XKOHDWMP|
RECORD=41|LINENO=  22|OWNERPARTID=   0|OWNERINDEX= -42|FONTID=1|ISHIDDEN=T|NAME=Revision|TEXT=*|UNIQUEID=DCNVUAIN|
RECORD=41|LINENO=  23|OWNERPARTID=   0|OWNERINDEX= -42|FONTID=1|ISHIDDEN=T|NAME=SheetNumber|TEXT=1|UNIQUEID=PHPQBIWZ|
RECORD=41|LINENO=  24|OWNERPARTID=   0|OWNERINDEX= -42|FONTID=1|ISHIDDEN=T|NAME=SheetTotal|TEXT=5|UNIQUEID=IOCDCIOM|
RECORD=41|LINENO=  25|OWNERPARTID=   0|OWNERINDEX= -42|FONTID=1|ISHIDDEN=T|NAME=Rule|TEXT=*|UNIQUEID=GBGEBCFE|
RECORD=41|LINENO=  26|OWNERPARTID=   0|OWNERINDEX= -42|FONTID=1|ISHIDDEN=T|NAME=ImagePath|TEXT=*|UNIQUEID=ABEIPFTJ|
RECORD=41|LINENO=  27|OWNERPARTID=   0|OWNERINDEX= -42|FONTID=1|ISHIDDEN=T|NAME=ProjectName|TEXT=*|UNIQUEID=LISFLBTP|
RECORD=41|LINENO=  28|OWNERPARTID=   0|OWNERINDEX= -42|FONTID=1|ISHIDDEN=T|NAME=Application_BuildNumber|TEXT=*|UNIQUEID=NPZOTJNV|
RECORD=15|LINENO=  29|OWNERPARTID=   0|OWNERINDEX= -42|AREACOLOR=8454016|ISSOLID=T|LOCATION.X=400|LOCATION.Y=500|SYMBOLTYPE=Normal|UNIQUEID=PZPIZLTY|XSIZE=100|YSIZE=100|
RECORD=16|LINENO=  30|OWNERPARTID=   0|OWNERINDEX=  29|AREACOLOR=8454143|ARROWKIND=Block & Triangle|DISTANCEFROMTOP=7|HARNESSTYPE=POWER|NAME=POWER|SIDE=1|TEXTCOLOR=128|TEXTFONTID=1|TEXTSTYLE=Full|UNIQUEID=UDJDORJD|
RECORD=32|LINENO=  31|OWNERPARTID=   0|OWNERINDEX=  29|FONTID=1|LOCATION.X=400|LOCATION.Y=510|TEXT=Power_supply|UNIQUEID=JZODVKPN|
RECORD=33|LINENO=  32|OWNERPARTID=   0|OWNERINDEX=  29|FONTID=1|LOCATION.X=400|LOCATION.Y=500|TEXT=Power_supply.SchDoc|UNIQUEID=SXYAJEFR|
RECORD=15|LINENO=  33|OWNERPARTID=   0|OWNERINDEX= -42|AREACOLOR=8454016|ISSOLID=T|LOCATION.X=600|LOCATION.Y=500|SYMBOLTYPE=Normal|UNIQUEID=VHAWNFDC|XSIZE=100|YSIZE=100|
RECORD=16|LINENO=  34|OWNERPARTID=   0|OWNERINDEX=  33|AREACOLOR=8454143|ARROWKIND=Block & Triangle|DISTANCEFROMTOP=7|HARNESSTYPE=POWER|NAME=POWER|TEXTCOLOR=128|TEXTFONTID=1|TEXTSTYLE=Full|UNIQUEID=GXZGWYKB|
RECORD=16|LINENO=  35|OWNERPARTID=   0|OWNERINDEX=  33|AREACOLOR=8454143|ARROWKIND=Block & Triangle|DISTANCEFROMTOP=5|NAME=MULT_PULS|SIDE=1|TEXTCOLOR=128|TEXTFONTID=1|TEXTSTYLE=Full|UNIQUEID=FKYDUAIP|
RECORD=32|LINENO=  36|OWNERPARTID=   0|OWNERINDEX=  33|FONTID=1|LOCATION.X=600|LOCATION.Y=510|TEXT=Teensy 4.1|UNIQUEID=ZSTPCMIB|
RECORD=33|LINENO=  37|OWNERPARTID=   0|OWNERINDEX=  33|FONTID=1|LOCATION.X=600|LOCATION.Y=500|TEXT=Teensy.SchDoc|UNIQUEID=WCKOTLAN|
RECORD=15|LINENO=  38|OWNERPARTID=   0|OWNERINDEX= -42|AREACOLOR=8454016|ISSOLID=T|LOCATION.X=800|LOCATION.Y=500|SYMBOLTYPE=Normal|UNIQUEID=BFSJNKRQ|XSIZE=100|YSIZE=100|
RECORD=16|LINENO=  39|OWNERPARTID=   0|OWNERINDEX=  38|AREACOLOR=8454143|ARROWKIND=Block & Triangle|DISTANCEFROMTOP=5|NAME=MULT_PULS|TEXTCOLOR=128|TEXTFONTID=1|TEXTSTYLE=Full|UNIQUEID=TOJTNNIV|
RECORD=32|LINENO=  40|OWNERPARTID=   0|OWNERINDEX=  38|FONTID=1|LOCATION.X=800|LOCATION.Y=510|TEXT=Transceiver|UNIQUEID=CSKVPIKF|
RECORD=33|LINENO=  41|OWNERPARTID=   0|OWNERINDEX=  38|FONTID=1|LOCATION.X=800|LOCATION.Y=500|TEXT=Transceiver.SchDoc|UNIQUEID=TLEZRTIZ|
