# Supplementary material for: Implementation of an Open-Source Multiplexing Ion Gate Control for High Kinetic Energy Ion Mobility Spectrometry (HiKE-IMS)
Source: J Am Soc Mass Spectrom. 2023 Jun 5;34(7):1283–94. doi: 10.1021/jasms.3c00013 (PMC10326917; doi:10.1021/jasms.3c00013)
Supplement: Supplementary file 1 — js3c00013_si_001.zip [file js3c00013_si_001.zip › js3c00013_si_001/Teensykicad/MAM_Overview-SchDoc.sch]

EESchema Schematic File Version 4
EELAYER 30 0
EELAYER END
$Descr B 17000 11000
encoding utf-8
Sheet 1 1
Title "MAM_Overview-SchDoc"
Date "27 10 2022"
Rev ""
Comp ""
Comment1 ""
Comment2 ""
Comment3 ""
Comment4 ""
$EndDescr
Text HLabel 5000 6700 0 60 BiDi ~
POWER_HARN
$Sheet
S 4000 6000 1000 1000
F0 "Power_supply" 60
F1 "Power_supply-SchDoc.sch" 60
$EndSheet
Text HLabel 6000 6700 2 60 BiDi ~
POWER_HARN
Text HLabel 7000 6500 0 60 BiDi ~
MULT_PULS
$Sheet
S 6000 6000 1000 1000
F0 "Teensy 4.1" 60
F1 "Teensy-SchDoc.sch" 60
$EndSheet
Text HLabel 8000 6500 2 60 BiDi ~
MULT_PULS
$Sheet
S 8000 6000 1000 1000
F0 "Transceiver" 60
F1 "Transceiver-SchDoc.sch" 60
$EndSheet
$EndSCHEMATC
