# Supplementary material for: Implementation of an Open-Source Multiplexing Ion Gate Control for High Kinetic Energy Ion Mobility Spectrometry (HiKE-IMS)
Source: J Am Soc Mass Spectrom. 2023 Jun 5;34(7):1283–94. doi: 10.1021/jasms.3c00013 (PMC10326917; doi:10.1021/jasms.3c00013)
Supplement: Supplementary file 1 — js3c00013_si_001.zip [file js3c00013_si_001.zip › js3c00013_si_001/Teensykicad/MAM_Overview-SchDoc/Root Entry/FileHeader.dat.txt]

|HEADER=Protel for Windows - Schematic Capture Binary File Version 5.0|Weight=41|MinorVersion=4|UniqueID=QJXVXDET
|RECORD=31|FontIdCount=1|Size1=10|FontName1=Times New Roman|UseMBCS=T|IsBOC=T|HotSpotGridOn=T|HotSpotGridSize=4|SystemFont=1|BorderOn=T|TitleBlockOn=T|SheetNumberSpaceSize=12|AreaColor=16317695|SnapGridOn=T|SnapGridSize=10|VisibleGridOn=T|VisibleGridSize=10|CustomX=1500|CustomY=950|CustomXZones=6|CustomYZones=4|CustomMarginWidth=20|Display_Unit=0
|RECORD=41|OwnerPartId=-1|Color=8388608|FontID=1|IsHidden=T|Text=*|Name=CurrentTime|ReadOnlyState=1|UniqueID=VDQUBPZR
|RECORD=41|IndexInSheet=1|OwnerPartId=-1|Color=8388608|FontID=1|IsHidden=T|Text=*|Name=CurrentDate|ReadOnlyState=1|UniqueID=LYSJHJKK
|RECORD=41|IndexInSheet=2|OwnerPartId=-1|Color=8388608|FontID=1|IsHidden=T|Text=*|Name=Time|ReadOnlyState=1|UniqueID=ENWRUYZF
|RECORD=41|IndexInSheet=3|OwnerPartId=-1|Color=8388608|FontID=1|IsHidden=T|Text=*|Name=Date|ReadOnlyState=1|UniqueID=UXPXTSAL
|RECORD=41|IndexInSheet=4|OwnerPartId=-1|Color=8388608|FontID=1|IsHidden=T|Text=*|Name=DocumentFullPathAndName|ReadOnlyState=1|UniqueID=GCKVLHHQ
|RECORD=41|IndexInSheet=5|OwnerPartId=-1|Color=8388608|FontID=1|IsHidden=T|Text=*|Name=DocumentName|ReadOnlyState=1|UniqueID=XLGRYUKH
|RECORD=41|IndexInSheet=6|OwnerPartId=-1|Color=8388608|FontID=1|IsHidden=T|Text=*|Name=ModifiedDate|ReadOnlyState=1|UniqueID=ZNQKGMYW
|RECORD=41|IndexInSheet=7|OwnerPartId=-1|Color=8388608|FontID=1|IsHidden=T|Text=*|Name=ApprovedBy|ReadOnlyState=1|UniqueID=ELADZCYS
|RECORD=41|IndexInSheet=8|OwnerPartId=-1|Color=8388608|FontID=1|IsHidden=T|Text=*|Name=CheckedBy|ReadOnlyState=1|UniqueID=YHDFZOZX
|RECORD=41|IndexInSheet=9|OwnerPartId=-1|Color=8388608|FontID=1|IsHidden=T|Text=*|Name=Author|ReadOnlyState=1|UniqueID=FFTJSHHA
|RECORD=41|IndexInSheet=10|OwnerPartId=-1|Color=8388608|FontID=1|IsHidden=T|Text=*|Name=CompanyName|ReadOnlyState=1|UniqueID=NIYFBQET
|RECORD=41|IndexInSheet=11|OwnerPartId=-1|Color=8388608|FontID=1|IsHidden=T|Text=*|Name=DrawnBy|ReadOnlyState=1|UniqueID=DNRAHDRV
|RECORD=41|IndexInSheet=12|OwnerPartId=-1|Color=8388608|FontID=1|IsHidden=T|Text=*|Name=Engineer|ReadOnlyState=1|UniqueID=NOSRQEHK
|RECORD=41|IndexInSheet=13|OwnerPartId=-1|Color=8388608|FontID=1|IsHidden=T|Text=*|Name=Organization|ReadOnlyState=1|UniqueID=OTEBSPEW
|RECORD=41|IndexInSheet=14|OwnerPartId=-1|Color=8388608|FontID=1|IsHidden=T|Text=*|Name=Address1|ReadOnlyState=1|UniqueID=DZQQDSQI
|RECORD=41|IndexInSheet=15|OwnerPartId=-1|Color=8388608|FontID=1|IsHidden=T|Text=*|Name=Address2|ReadOnlyState=1|UniqueID=CJBLXYQB
|RECORD=41|IndexInSheet=16|OwnerPartId=-1|Color=8388608|FontID=1|IsHidden=T|Text=*|Name=Address3|ReadOnlyState=1|UniqueID=NXVEOQJI
|RECORD=41|IndexInSheet=17|OwnerPartId=-1|Color=8388608|FontID=1|IsHidden=T|Text=*|Name=Address4|ReadOnlyState=1|UniqueID=ANRILDAN
|RECORD=41|IndexInSheet=18|OwnerPartId=-1|Color=8388608|FontID=1|IsHidden=T|Text=*|Name=Title|ReadOnlyState=1|UniqueID=JUWHNBRU
|RECORD=41|IndexInSheet=19|OwnerPartId=-1|Color=8388608|FontID=1|IsHidden=T|Text=*|Name=DocumentNumber|ReadOnlyState=1|UniqueID=XKOHDWMP
|RECORD=41|IndexInSheet=20|OwnerPartId=-1|Color=8388608|FontID=1|IsHidden=T|Text=*|Name=Revision|ReadOnlyState=1|UniqueID=DCNVUAIN
|RECORD=41|IndexInSheet=21|OwnerPartId=-1|Color=8388608|FontID=1|IsHidden=T|Text=1|Name=SheetNumber|ReadOnlyState=1|UniqueID=PHPQBIWZ
|RECORD=41|IndexInSheet=22|OwnerPartId=-1|Color=8388608|FontID=1|IsHidden=T|Text=5|Name=SheetTotal|ReadOnlyState=1|UniqueID=IOCDCIOM
|RECORD=41|IndexInSheet=23|OwnerPartId=-1|Color=8388608|FontID=1|IsHidden=T|Text=*|Name=Rule|ReadOnlyState=1|UniqueID=GBGEBCFE
|RECORD=41|IndexInSheet=24|OwnerPartId=-1|Color=8388608|FontID=1|IsHidden=T|Text=*|Name=ImagePath|ReadOnlyState=1|UniqueID=ABEIPFTJ
|RECORD=41|IndexInSheet=25|OwnerPartId=-1|Color=8388608|FontID=1|IsHidden=T|Text=*|Name=ProjectName|ReadOnlyState=1|UniqueID=LISFLBTP
|RECORD=41|IndexInSheet=26|OwnerPartId=-1|Color=8388608|FontID=1|IsHidden=T|Text=*|Name=Application_BuildNumber|ReadOnlyState=1|UniqueID=NPZOTJNV
|RECORD=15|IndexInSheet=27|OwnerPartId=-1|Location.X=400|Location.Y=500|XSize=100|YSize=100|Color=128|AreaColor=8454016|IsSolid=T|UniqueID=PZPIZLTY|SymbolType=Normal
|RECORD=16|OwnerIndex=28|OwnerPartId=-1|Side=1|DistanceFromTop=7|Color=128|AreaColor=8454143|TextColor=128|TextFontID=1|TextStyle=Full|Name=POWER|HarnessType=POWER|UniqueID=UDJDORJD|ArrowKind=Block & Triangle
|RECORD=32|OwnerIndex=28|IndexInSheet=-1|OwnerPartId=-1|Location.X=400|Location.Y=510|Color=8388608|FontID=1|Text=Power_supply|UniqueID=JZODVKPN
|RECORD=33|OwnerIndex=28|IndexInSheet=-1|OwnerPartId=-1|Location.X=400|Location.Y=500|Color=8388608|FontID=1|Text=Power_supply.SchDoc|UniqueID=SXYAJEFR
|RECORD=15|IndexInSheet=28|OwnerPartId=-1|Location.X=600|Location.Y=500|XSize=100|YSize=100|Color=128|AreaColor=8454016|IsSolid=T|UniqueID=VHAWNFDC|SymbolType=Normal
|RECORD=16|OwnerIndex=32|OwnerPartId=-1|DistanceFromTop=7|Color=128|AreaColor=8454143|TextColor=128|TextFontID=1|TextStyle=Full|Name=POWER|HarnessType=POWER|UniqueID=GXZGWYKB|ArrowKind=Block & Triangle
|RECORD=16|OwnerIndex=32|IndexInSheet=1|OwnerPartId=-1|Side=1|DistanceFromTop=5|Color=128|AreaColor=8454143|TextColor=128|TextFontID=1|TextStyle=Full|Name=MULT_PULS|UniqueID=FKYDUAIP|ArrowKind=Block & Triangle
|RECORD=32|OwnerIndex=32|IndexInSheet=-1|OwnerPartId=-1|Location.X=600|Location.Y=510|Color=8388608|FontID=1|Text=Teensy 4.1|UniqueID=ZSTPCMIB
|RECORD=33|OwnerIndex=32|IndexInSheet=-1|OwnerPartId=-1|Location.X=600|Location.Y=500|Color=8388608|FontID=1|Text=Teensy.SchDoc|UniqueID=WCKOTLAN
|RECORD=15|IndexInSheet=29|OwnerPartId=-1|Location.X=800|Location.Y=500|XSize=100|YSize=100|Color=128|AreaColor=8454016|IsSolid=T|UniqueID=BFSJNKRQ|SymbolType=Normal
|RECORD=16|OwnerIndex=37|OwnerPartId=-1|DistanceFromTop=5|Color=128|AreaColor=8454143|TextColor=128|TextFontID=1|TextStyle=Full|Name=MULT_PULS|UniqueID=TOJTNNIV|ArrowKind=Block & Triangle
|RECORD=32|OwnerIndex=37|IndexInSheet=-1|OwnerPartId=-1|Location.X=800|Location.Y=510|Color=8388608|FontID=1|Text=Transceiver|UniqueID=CSKVPIKF
|RECORD=33|OwnerIndex=37|IndexInSheet=-1|OwnerPartId=-1|Location.X=800|Location.Y=500|Color=8388608|FontID=1|Text=Transceiver.SchDoc|UniqueID=TLEZRTIZ
