# Supplementary material for: Implementation of an Open-Source Multiplexing Ion Gate Control for High Kinetic Energy Ion Mobility Spectrometry (HiKE-IMS)
Source: J Am Soc Mass Spectrom. 2023 Jun 5;34(7):1283–94. doi: 10.1021/jasms.3c00013 (PMC10326917; doi:10.1021/jasms.3c00013)
Supplement: Supplementary file 1 — js3c00013_si_001.zip [file js3c00013_si_001.zip › js3c00013_si_001/Teensykicad/MAM_PCB-PcbDoc.kicad_pcb]

(kicad_pcb (version 20211014) (generator pcbnew)

  (general
    (thickness 1.6)
  )

  (paper "A4")
  (layers
    (0 "F.Cu" signal)
    (31 "B.Cu" signal)
    (32 "B.Adhes" user "B.Adhesive")
    (33 "F.Adhes" user "F.Adhesive")
    (34 "B.Paste" user)
    (35 "F.Paste" user)
    (36 "B.SilkS" user "B.Silkscreen")
    (37 "F.SilkS" user "F.Silkscreen")
    (38 "B.Mask" user)
    (39 "F.Mask" user)
    (40 "Dwgs.User" user "User.Drawings")
    (41 "Cmts.User" user "User.Comments")
    (42 "Eco1.User" user "User.Eco1")
    (43 "Eco2.User" user "User.Eco2")
    (44 "Edge.Cuts" user)
    (45 "Margin" user)
    (46 "B.CrtYd" user "B.Courtyard")
    (47 "F.CrtYd" user "F.Courtyard")
    (48 "B.Fab" user)
    (49 "F.Fab" user)
  )

  (setup
    (pad_to_mask_clearance 0)
    (pcbplotparams
      (layerselection 0x0000030_ffffffff)
      (disableapertmacros false)
      (usegerberextensions false)
      (usegerberattributes true)
      (usegerberadvancedattributes true)
      (creategerberjobfile true)
      (svguseinch false)
      (svgprecision 6)
      (excludeedgelayer true)
      (plotframeref false)
      (viasonmask false)
      (mode 1)
      (useauxorigin false)
      (hpglpennumber 1)
      (hpglpenspeed 20)
      (hpglpendiameter 15.000000)
      (dxfpolygonmode true)
      (dxfimperialunits true)
      (dxfusepcbnewfont true)
      (psnegative false)
      (psa4output false)
      (plotreference true)
      (plotvalue true)
      (plotinvisibletext false)
      (sketchpadsonfab false)
      (subtractmaskfromsilk false)
      (outputformat 1)
      (mirror false)
      (drillshape 0)
      (scaleselection 1)
      (outputdirectory "GerberOutput/")
    )
  )

  (net 0 "")
  (net 1 "Nete2_2")
  (net 2 "OUT_schmitt")
  (net 3 "Delay")
  (net 4 "Delay_schmitt")
  (net 5 "TX8")
  (net 6 "TX7/PWM")
  (net 7 "TX2/IN1/PWM")
  (net 8 "TX1/MISO1/CTX2/PWM")
  (net 9 "RX8")
  (net 10 "RX7/PWM")
  (net 11 "inclock")
  (net 12 "RX1/CS1/CRX2/PWM")
  (net 13 "OUT2/PWM")
  (net 14 "OUT1D/PWM")
  (net 15 "Adv.")
  (net 16 "OUT1B")
  (net 17 "NetD_Power_2")
  (net 18 "NetD1_2")
  (net 19 "NetC6_1")
  (net 20 "NetC5_2")
  (net 21 "NetC2_1")
  (net 22 "MOSI/CTX1/PWM")
  (net 23 "clockin.")
  (net 24 "MCLK2/PWM")
  (net 25 "LRCLK2/PWM")
  (net 26 "GND")
  (net 27 "CTX3")
  (net 28 "CS/PWM")
  (net 29 "CS/MQSR/PWM")
  (net 30 "CRX3")
  (net 31 "BCLK2/PWM")
  (net 32 "A17")
  (net 33 "A16")
  (net 34 "A15/MISO1/OUT1A")
  (net 35 "A14/CS1/IN1")
  (net 36 "A13/SCK1")
  (net 37 "A12/MOSI1")
  (net 38 "A11/RX6/SDA2/PWM")
  (net 39 "A10/TX6/SCL2/PWM")
  (net 40 "A9/CRX1/MCLK1/PWM")
  (net 41 "A8/CTX1/PWM")
  (net 42 "A7/RX5/BCLK1")
  (net 43 "A6/TX5/LRCLK1")
  (net 44 "A5/SCL/PWM")
  (net 45 "A4/SDA/PWM")
  (net 46 "A3/TX4/SDA1")
  (net 47 "A2/RX4/SCL1")
  (net 48 "A1/RX3/S_PDIFIN/PWM")
  (net 49 "A0/TX3/S_PDIFOUT/PWM")
  (net 50 "+5V")
  (net 51 "+3V3Teency")
  (net 52 "(LED)/SCK/PWM")

  (footprint "DO-41" (layer "F.Cu")
    (tedit 4289BEAB) (tstamp 00000000-0000-0000-0000-0000539eedbf)
    (at 112.64001 110.3089)
    (path "/00000000-0000-0000-0000-0000539eec0f")
    (attr smd)
    (fp_text reference "D2" (at 0 0) (layer "F.SilkS") hide
      (effects (font (size 1.524 1.524) (thickness 0.05)))
      (tstamp 97f19434-4d3f-4a6b-a346-66a741bef553)
    )
    (fp_text value "1 Amp General Purpose Rectifier" (at 0 0) (layer "F.SilkS") hide
      (effects (font (size 1.524 1.524) (thickness 0.05)))
      (tstamp 66454d17-08e5-42d6-aff8-36cc3f005991)
    )
    (pad "1" thru_hole circle locked (at 0 5.23 90) (size 2 2) (drill 1.2) (layers *.Cu)
      (net 26 "GND") (tstamp 699db796-a87b-4f03-a43c-6b78a95dcb6e))
    (pad "2" thru_hole rect locked (at 0 -5.23 90) (size 2 2) (drill 1.2) (layers *.Cu)
      (net 21 "NetC2_1") (tstamp c7ec372c-fda8-4b40-9def-2a471cf57170))
  )

  (footprint "RESC2012" (layer "F.Cu")
    (tedit 4289BEAB) (tstamp 1ebb5eac-ac1d-4d23-8e0d-17ce801e8a40)
    (at 142.86501 92.9839)
    (path "/00000000-0000-0000-0000-0000539eec0f")
    (attr smd)
    (fp_text reference "DNP" (at 0 0) (layer "F.SilkS") hide
      (effects (font (size 1.524 1.524) (thickness 0.05)))
      (tstamp 263ad1c7-261a-4050-88be-dfa968d8f971)
    )
    (fp_text value "Standard SMD-Widerstand der E24 Reihe" (at 0 0) (layer "F.SilkS") hide
      (effects (font (size 1.524 1.524) (thickness 0.05)))
      (tstamp 27e3291e-439c-411e-825c-58b621a53c6a)
    )
    (pad "1" smd rect locked (at 0 0.9 180) (size 1.4 1.2) (layers "F.Cu")
      (net 11 "inclock") (tstamp 4dddc324-f7c4-4f7b-b05e-3071cc5223c2))
    (pad "2" smd rect locked (at 0 -0.9 180) (size 1.4 1.2) (layers "F.Cu")
      (net 23 "clockin.") (tstamp d95a2feb-5776-4301-b828-4e83e1c2fb5f))
    (model "./wrlshp/CF8953AA-CB4C.wrl"
      (offset (xyz 0 0 0))
      (scale (xyz 1 1 1))
      (rotate (xyz 0 0 180))
    )
  )

  (footprint "SMA-Printbuchse" (layer "F.Cu")
    (tedit 4289BEAB) (tstamp 212ebbaa-ba93-4d93-903d-5252526e9644)
    (at 117.04001 56.6839)
    (path "/00000000-0000-0000-0000-0000539eec0f")
    (attr smd)
    (fp_text reference "P3" (at 0 0) (layer "F.SilkS") hide
      (effects (font (size 1.524 1.524) (thickness 0.05)))
      (tstamp 929d3b2c-ac69-4c18-a8fc-bf5a6c914316)
    )
    (fp_text value "SMA-Printbuchse" (at 0 0) (layer "F.SilkS") hide
      (effects (font (size 1.524 1.524) (thickness 0.05)))
      (tstamp 4d855978-32f7-497c-8a1f-188292a26b3f)
    )
    (pad "0" thru_hole rect locked (at -2.55 -2.55 270) (size 2 2) (drill 1.5) (layers *.Cu)
      (net 26 "GND") (tstamp 61252a42-060d-484e-b2fb-5eb084eac390))
    (pad "0" thru_hole rect locked (at 2.55 2.55 270) (size 2 2) (drill 1.5) (layers *.Cu)
      (net 26 "GND") (tstamp d6b55626-2d30-4dda-8e1f-b55374cb438e))
    (pad "0" thru_hole rect locked (at 2.55 -2.55 270) (size 2 2) (drill 1.5) (layers *.Cu)
      (net 26 "GND") (tstamp ecde6045-8b42-47cf-8e9f-6eb4230f7a75))
    (pad "0" thru_hole rect locked (at -2.55 2.55 270) (size 2 2) (drill 1.5) (layers *.Cu)
      (net 26 "GND") (tstamp f7d92f3b-b7e7-4925-a9e8-c16a18996461))
    (pad "1" thru_hole circle locked (at 0 0 270) (size 2.5 2.5) (drill 1.5) (layers *.Cu)
      (net 11 "inclock") (tstamp 6e452718-f321-403e-8f99-6e698210632b))
    (model "./wrlshp/D5E4B1B1-112E.wrl"
      (offset (xyz 0 0 0))
      (scale (xyz 1 1 1))
      (rotate (xyz 0 0 180))
    )
  )

  (footprint "CAPC2012" (layer "F.Cu")
    (tedit 4289BEAB) (tstamp 3fd49f37-164b-44b9-be31-1d81aea5d7b6)
    (at 114.96501 94.8089)
    (path "/00000000-0000-0000-0000-0000539eec0f")
    (attr smd)
    (fp_text reference "C2" (at 0 0) (layer "F.SilkS") hide
      (effects (font (size 1.524 1.524) (thickness 0.05)))
      (tstamp fc59fcef-19f6-4fbf-812d-1fc7206de1d1)
    )
    (fp_text value "" (at 0 0) (layer "F.SilkS") hide
      (effects (font (size 1.524 1.524) (thickness 0.05)))
      (tstamp c534fd61-4169-425e-86be-68290f2d0465)
    )
    (pad "1" smd rect locked (at 0.9 0 270) (size 1.4 1.2) (layers "F.Cu")
      (net 21 "NetC2_1") (tstamp 136e2931-5879-495b-baae-91952ed7fffa))
    (pad "2" smd rect locked (at -0.9 0 270) (size 1.4 1.2) (layers "F.Cu")
      (net 26 "GND") (tstamp fcc0e2a0-55df-4c07-bc09-79a772d0e723))
    (model "./wrlshp/5938D84C-7EAB.wrl"
      (offset (xyz 0 0 0))
      (scale (xyz 1 1 1))
      (rotate (xyz 0 0 0))
    )
  )

  (footprint "Jumper2" (layer "F.Cu")
    (tedit 4289BEAB) (tstamp 512210a0-9464-4bc5-98cb-686c07ab3d65)
    (at 115.83001 98.6339)
    (path "/00000000-0000-0000-0000-0000539eec0f")
    (attr smd)
    (fp_text reference "P4" (at 0 0) (layer "F.SilkS") hide
      (effects (font (size 1.524 1.524) (thickness 0.05)))
      (tstamp d9065ad0-c0c1-46ec-8d10-2bf599553c94)
    )
    (fp_text value "2-Pin Jumper" (at 0 0) (layer "F.SilkS") hide
      (effects (font (size 1.524 1.524) (thickness 0.05)))
      (tstamp 477f4c32-975c-46b6-8f65-3de4bca28e5a)
    )
    (pad "1" thru_hole rect locked (at 0 0 180) (size 1.6 1.6) (drill 1) (layers *.Cu)
      (net 21 "NetC2_1") (tstamp ebdb0c51-6d4c-44e2-9f61-d9e8e6b41f9a))
    (pad "2" thru_hole circle locked (at -2.54 0 180) (size 1.6 1.6) (drill 1) (layers *.Cu)
      (net 26 "GND") (tstamp 355911fc-3839-44c0-a43a-e3ea64eacd1c))
    (model "./wrlshp/FD811051-70BA.wrl"
      (offset (xyz 0 0 0))
      (scale (xyz 1 1 1))
      (rotate (xyz 0 0 180))
    )
    (model "./wrlshp/FD811051-70BA.wrl"
      (offset (xyz 0 0 0))
      (scale (xyz 1 1 1))
      (rotate (xyz 0 0 180))
    )
    (model "./wrlshp/ED0C081A-7ED5.wrl"
      (offset (xyz 0 0 0))
      (scale (xyz 1 1 1))
      (rotate (xyz 0 0 0))
    )
  )

  (footprint "SOCKET HEADER 24X1" (layer "F.Cu")
    (tedit 4289BEAB) (tstamp 5e0f7745-de39-40b8-93e8-23ed37e3ad01)
    (at 130.86501 119.9239)
    (path "/00000000-0000-0000-0000-0000539eec0f")
    (attr smd)
    (fp_text reference "m2" (at 0 0) (layer "F.SilkS") hide
      (effects (font (size 1.524 1.524) (thickness 0.05)))
      (tstamp 5a006515-edc4-447a-942a-e9f32a75ce92)
    )
    (fp_text value "" (at 0 0) (layer "F.SilkS") hide
      (effects (font (size 1.524 1.524) (thickness 0.05)))
      (tstamp 00639894-9f6a-4947-899b-83f5fcdaf6f8)
    )
    (pad "0" thru_hole circle locked (at 0 0 180) (size 1.778 1.778) (drill 1) (layers *.Cu)
      (net 18 "NetD1_2") (tstamp 02bec006-d22c-4eb6-8774-5615322dc827))
    (pad "1" thru_hole circle locked (at 0 -2.54 180) (size 1.778 1.778) (drill 1) (layers *.Cu)
      (net 26 "GND") (tstamp ef5b91ae-3ba4-40ee-8f25-9d3937fb0298))
    (pad "2" thru_hole circle locked (at 0 -5.08 180) (size 1.778 1.778) (drill 1) (layers *.Cu)
      (net 1 "Nete2_2") (tstamp 5323af9b-13e8-4c76-b091-9878ac785a01))
    (pad "3" thru_hole circle locked (at 0 -7.62 180) (size 1.778 1.778) (drill 1) (layers *.Cu)
      (net 40 "A9/CRX1/MCLK1/PWM") (tstamp 21ab1105-abb5-48ca-95ec-9c9f0af6d555))
    (pad "4" thru_hole circle locked (at 0 -10.16 180) (size 1.778 1.778) (drill 1) (layers *.Cu)
      (net 41 "A8/CTX1/PWM") (tstamp 779804fb-5c04-41b7-8433-1ed6934278ca))
    (pad "5" thru_hole circle locked (at 0 -12.7 180) (size 1.778 1.778) (drill 1) (layers *.Cu)
      (net 42 "A7/RX5/BCLK1") (tstamp 6302d143-83fd-4bfb-bab1-666c575f4886))
    (pad "6" thru_hole circle locked (at 0 -15.24 180) (size 1.778 1.778) (drill 1) (layers *.Cu)
      (net 43 "A6/TX5/LRCLK1") (tstamp ab809b3a-f03e-4117-af84-a72d39ffd615))
    (pad "7" thru_hole circle locked (at 0 -17.78 180) (size 1.778 1.778) (drill 1) (layers *.Cu)
      (net 44 "A5/SCL/PWM") (tstamp b2389bea-3761-4128-aa9e-20fd81c31cd8))
    (pad "8" thru_hole circle locked (at 0 -20.32 180) (size 1.778 1.778) (drill 1) (layers *.Cu)
      (net 45 "A4/SDA/PWM") (tstamp 8e4dec67-85e9-4c85-9f96-d2aed77b6d71))
    (pad "9" thru_hole circle locked (at 0 -22.86 180) (size 1.778 1.778) (drill 1) (layers *.Cu)
      (net 46 "A3/TX4/SDA1") (tstamp 5d8e280a-03e1-454f-9274-d9789ccb592c))
    (pad "10" thru_hole circle locked (at 0 -25.4 180) (size 1.778 1.778) (drill 1) (layers *.Cu)
      (net 47 "A2/RX4/SCL1") (tstamp 8468fbbc-4af9-42e0-b12d-33ac78f6a154))
    (pad "11" thru_hole circle locked (at 0 -27.94 180) (size 1.778 1.778) (drill 1) (layers *.Cu)
      (net 48 "A1/RX3/S_PDIFIN/PWM") (tstamp a8da61cd-d5fd-470a-ae4c-2df1f551f4ef))
    (pad "12" thru_hole circle locked (at 0 -30.48 180) (size 1.778 1.778) (drill 1) (layers *.Cu)
      (net 49 "A0/TX3/S_PDIFOUT/PWM") (tstamp d11a42de-e1e7-43f1-ab75-ba6939eae730))
    (pad "13" thru_hole circle locked (at 0 -33.02 180) (size 1.778 1.778) (drill 1) (layers *.Cu)
      (net 52 "(LED)/SCK/PWM") (tstamp ee7cd2c2-83d0-4ad9-9a73-085f9a010e2e))
    (pad "14" thru_hole circle locked (at 0 -35.56 180) (size 1.778 1.778) (drill 1) (layers *.Cu)
      (net 26 "GND") (tstamp 1f0ec385-8163-4231-aa1a-d0637584336a))
    (pad "15" thru_hole circle locked (at 0 -38.1 180) (size 1.778 1.778) (drill 1) (layers *.Cu)
      (net 32 "A17") (tstamp 0c70c067-7bde-4878-bca3-99c3f8ecc9bb))
    (pad "16" thru_hole circle locked (at 0 -40.64 180) (size 1.778 1.778) (drill 1) (layers *.Cu)
      (net 33 "A16") (tstamp fef48e4c-da06-4641-9b9a-6d23bb63d208))
    (pad "17" thru_hole circle locked (at 0 -43.18 180) (size 1.778 1.778) (drill 1) (layers *.Cu)
      (net 34 "A15/MISO1/OUT1A") (tstamp 4675f6c1-c6bc-4297-a07e-46466adfbc34))
    (pad "18" thru_hole circle locked (at 0 -45.72 180) (size 1.778 1.778) (drill 1) (layers *.Cu)
      (net 35 "A14/CS1/IN1") (tstamp 3bf0aa9a-913c-4e06-bfa5-8627f3bbd78b))
    (pad "19" thru_hole circle locked (at 0 -48.26 180) (size 1.778 1.778) (drill 1) (layers *.Cu)
      (net 28 "CS/PWM") (tstamp 7c8c42af-d28c-469f-854b-30dae82888de))
    (pad "20" thru_hole circle locked (at 0 -50.8 180) (size 1.778 1.778) (drill 1) (layers *.Cu)
      (net 28 "CS/PWM") (tstamp 18c990ac-08fa-4615-839b-2cbcf6ccaea8))
    (pad "21" thru_hole circle locked (at 0 -53.34 180) (size 1.778 1.778) (drill 1) (layers *.Cu)
      (net 5 "TX8") (tstamp bc3ee3ba-35a3-49fd-ae70-d24a3c204baa))
    (pad "22" thru_hole circle locked (at 0 -55.88 180) (size 1.778 1.778) (drill 1) (layers *.Cu)
      (net 9 "RX8") (tstamp 802cad3c-71e1-4460-8056-bb31937003b6))
    (pad "23" thru_hole circle locked (at 0 -58.42 180) (size 1.778 1.778) (drill 1) (layers *.Cu)
      (net 24 "MCLK2/PWM") (tstamp 0eb79753-7725-41dd-bcd0-1a6df0eb8c39))
  )

  (footprint "SMA-Printbuchse" (layer "F.Cu")
    (tedit 4289BEAB) (tstamp 6bcc432b-2903-4789-8cb7-d1f337adad7d)
    (at 159.36501 56.6589)
    (path "/00000000-0000-0000-0000-0000539eec0f")
    (attr smd)
    (fp_text reference "P2" (at 0 0) (layer "F.SilkS") hide
      (effects (font (size 1.524 1.524) (thickness 0.05)))
      (tstamp 2642bd50-11a9-46b8-9859-1b73237d628a)
    )
    (fp_text value "SMA-Printbuchse" (at 0 0) (layer "F.SilkS") hide
      (effects (font (size 1.524 1.524) (thickness 0.05)))
      (tstamp b0305061-dc10-4371-ae88-fa0c8d6263d8)
    )
    (pad "0" thru_hole rect locked (at -2.55 2.55 270) (size 2 2) (drill 1.5) (layers *.Cu)
      (net 26 "GND") (tstamp 0f59a300-f137-4ee2-9dc8-852e18c55dac))
    (pad "0" thru_hole rect locked (at -2.55 -2.55 270) (size 2 2) (drill 1.5) (layers *.Cu)
      (net 26 "GND") (tstamp 873f2a6c-c831-4401-a44c-5d6ba0fd78e7))
    (pad "0" thru_hole rect locked (at 2.55 -2.55 270) (size 2 2) (drill 1.5) (layers *.Cu)
      (net 26 "GND") (tstamp 9a625f0d-94bc-4ff9-8a81-a58da95ee6b6))
    (pad "0" thru_hole rect locked (at 2.55 2.55 270) (size 2 2) (drill 1.5) (layers *.Cu)
      (net 26 "GND") (tstamp e73cf0f3-14da-437d-a860-fb9401b225d3))
    (pad "1" thru_hole circle locked (at 0 0 270) (size 2.5 2.5) (drill 1.5) (layers *.Cu)
      (net 23 "clockin.") (tstamp 40bfd599-af5b-4619-90e3-0244c5a518c0))
    (model "./wrlshp/D5E4B1B1-112E.wrl"
      (offset (xyz 0 0 0))
      (scale (xyz 1 1 1))
      (rotate (xyz 0 0 180))
    )
  )

  (footprint "AFBR-16xxZ" (layer "F.Cu")
    (tedit 4289BEAB) (tstamp 7a15d2d7-6091-48ae-9b3c-7a96c81a4b28)
    (at 172.33501 88.28389)
    (path "/00000000-0000-0000-0000-0000539eec0f")
    (attr smd)
    (fp_text reference "LWL1" (at 0 0) (layer "F.SilkS") hide
      (effects (font (size 1.524 1.524) (thickness 0.05)))
      (tstamp e5273af9-13ca-4072-826f-d4ef27283d9a)
    )
    (fp_text value "LWL Transmitter TTL 3.3V-5V 50Mbit" (at 0 0) (layer "F.SilkS") hide
      (effects (font (size 1.524 1.524) (thickness 0.05)))
      (tstamp 4691e792-e96e-4ec9-8ca1-ed41e7535e27)
    )
    (pad "1" thru_hole circle locked (at -9.47 -3.81 90) (size 1.6 1.6) (drill 1.01) (layers *.Cu)
      (net 50 "+5V") (tstamp 6a6f3e83-7f56-4432-bc22-0190374015e0))
    (pad "2" thru_hole circle locked (at -9.47 -1.27 90) (size 1.6 1.6) (drill 1.01) (layers *.Cu) (tstamp 983bd15a-d84f-4b9b-a751-e8621b766485))
    (pad "3" thru_hole circle locked (at -9.47 1.27 90) (size 1.6 1.6) (drill 1.01) (layers *.Cu)
      (net 26 "GND") (tstamp bef31a20-876e-46e0-9f17-4d08bd59a4c5))
    (pad "4" thru_hole circle locked (at -9.47 3.81 90) (size 1.6 1.6) (drill 1.01) (layers *.Cu)
      (net 2 "OUT_schmitt") (tstamp ef1542dd-b2ff-4db0-ac6f-f11405d19207))
    (pad "SHIELD" thru_hole circle locked (at -1.85 3.81 90) (size 1.6 1.6) (drill 1.01) (layers *.Cu)
      (net 26 "GND") (tstamp 3cd7c0ad-fef8-442e-b893-7951c5eecde2))
    (pad "SHIELD" thru_hole circle locked (at -1.85 -3.81 90) (size 1.6 1.6) (drill 1.01) (layers *.Cu)
      (net 26 "GND") (tstamp c5ee607c-4248-4163-b5c4-064b7eb23d00))
    (model "./wrlshp/9C6B520A-4440.wrl"
      (offset (xyz 0 0 0))
      (scale (xyz 1 1 1))
      (rotate (xyz 0 0 90))
    )
    (model "./wrlshp/DF1BA6EC-364A.wrl"
      (offset (xyz 0 0 0))
      (scale (xyz 1 1 1))
      (rotate (xyz 0 0 90))
    )
    (model "./wrlshp/7A34962D-C807.wrl"
      (offset (xyz 0 0 0))
      (scale (xyz 1 1 1))
      (rotate (xyz 0 0 180))
    )
  )

  (footprint "SOCKET HEADER 24X1" (layer "F.Cu")
    (tedit 4289BEAB) (tstamp 7a24bad6-8eb9-46b3-a57c-6994cd64a5c4)
    (at 146.10501 119.9239)
    (path "/00000000-0000-0000-0000-0000539eec0f")
    (attr smd)
    (fp_text reference "m1" (at 0 0) (layer "F.SilkS") hide
      (effects (font (size 1.524 1.524) (thickness 0.05)))
      (tstamp 602c33e5-d599-4eed-ab29-0ebbbacbb16a)
    )
    (fp_text value "" (at 0 0) (layer "F.SilkS") hide
      (effects (font (size 1.524 1.524) (thickness 0.05)))
      (tstamp 1c34dec0-961d-4ab7-850b-d65ac154645f)
    )
    (pad "0" thru_hole circle locked (at 0 0 180) (size 1.778 1.778) (drill 1) (layers *.Cu)
      (net 26 "GND") (tstamp 5d664f76-cb3f-4452-8b41-b4c0e33c718b))
    (pad "1" thru_hole circle locked (at 0 -2.54 180) (size 1.778 1.778) (drill 1) (layers *.Cu)
      (net 12 "RX1/CS1/CRX2/PWM") (tstamp 3c4e4005-f432-4b68-9651-4655b7ce7a41))
    (pad "2" thru_hole circle locked (at 0 -5.08 180) (size 1.778 1.778) (drill 1) (layers *.Cu)
      (net 8 "TX1/MISO1/CTX2/PWM") (tstamp cac65d73-6113-454f-9a36-9a6887be5516))
    (pad "3" thru_hole circle locked (at 0 -7.62 180) (size 1.778 1.778) (drill 1) (layers *.Cu)
      (net 13 "OUT2/PWM") (tstamp 7ca63ab3-ce3e-4b84-8c69-137b23472660))
    (pad "4" thru_hole circle locked (at 0 -10.16 180) (size 1.778 1.778) (drill 1) (layers *.Cu)
      (net 25 "LRCLK2/PWM") (tstamp b0e49d50-889e-46bc-b33c-62571ad706a4))
    (pad "5" thru_hole circle locked (at 0 -12.7 180) (size 1.778 1.778) (drill 1) (layers *.Cu)
      (net 31 "BCLK2/PWM") (tstamp c2b6aa1f-16f3-406b-b40e-f0c35cffffad))
    (pad "6" thru_hole circle locked (at 0 -15.24 180) (size 1.778 1.778) (drill 1) (layers *.Cu)
      (net 3 "Delay") (tstamp dac08542-b448-4165-820b-fd9a77a0180c))
    (pad "7" thru_hole circle locked (at 0 -17.78 180) (size 1.778 1.778) (drill 1) (layers *.Cu)
      (net 14 "OUT1D/PWM") (tstamp 876fb3d1-e189-4a57-99bd-1d1848b28dd8))
    (pad "8" thru_hole circle locked (at 0 -20.32 180) (size 1.778 1.778) (drill 1) (layers *.Cu)
      (net 11 "inclock") (tstamp 96ed612e-de9b-4513-9aaf-f730048eb693))
    (pad "9" thru_hole circle locked (at 0 -22.86 180) (size 1.778 1.778) (drill 1) (layers *.Cu)
      (net 7 "TX2/IN1/PWM") (tstamp 0200aa43-db22-4442-a82c-d6073746c72b))
    (pad "10" thru_hole circle locked (at 0 -25.4 180) (size 1.778 1.778) (drill 1) (layers *.Cu)
      (net 15 "Adv.") (tstamp 40d15e4d-ddd1-4d2a-936d-434d7d6675b0))
    (pad "11" thru_hole circle locked (at 0 -27.94 180) (size 1.778 1.778) (drill 1) (layers *.Cu)
      (net 29 "CS/MQSR/PWM") (tstamp 658abdb2-0eac-4bba-841b-509328a7a817))
    (pad "12" thru_hole circle locked (at 0 -30.48 180) (size 1.778 1.778) (drill 1) (layers *.Cu)
      (net 22 "MOSI/CTX1/PWM") (tstamp c13645af-4b5c-481f-9897-98a0591e01ab))
    (pad "13" thru_hole circle locked (at 0 -33.02 180) (size 1.778 1.778) (drill 1) (layers *.Cu)
      (net 23 "clockin.") (tstamp 02760a84-cd83-468a-a1d5-8ecdd801ada4))
    (pad "14" thru_hole circle locked (at 0 -35.56 180) (size 1.778 1.778) (drill 1) (layers *.Cu)
      (net 51 "+3V3Teency") (tstamp 6703472e-f866-4345-af35-7181a997bebd))
    (pad "15" thru_hole circle locked (at 0 -38.1 180) (size 1.778 1.778) (drill 1) (layers *.Cu)
      (net 39 "A10/TX6/SCL2/PWM") (tstamp 0f1c0cef-5f0e-402e-afa1-e9623ce3271d))
    (pad "16" thru_hole circle locked (at 0 -40.64 180) (size 1.778 1.778) (drill 1) (layers *.Cu)
      (net 38 "A11/RX6/SDA2/PWM") (tstamp 5d9892ab-521f-4ba4-91ea-3325e3fcca1d))
    (pad "17" thru_hole circle locked (at 0 -43.18 180) (size 1.778 1.778) (drill 1) (layers *.Cu)
      (net 37 "A12/MOSI1") (tstamp cbd134f4-7985-4660-bfc2-93dd98a61332))
    (pad "18" thru_hole circle locked (at 0 -45.72 180) (size 1.778 1.778) (drill 1) (layers *.Cu)
      (net 36 "A13/SCK1") (tstamp a7498e0b-fbe3-43cd-b164-17a4b539ab6d))
    (pad "19" thru_hole circle locked (at 0 -48.26 180) (size 1.778 1.778) (drill 1) (layers *.Cu)
      (net 10 "RX7/PWM") (tstamp 4168fac0-fca8-4439-99d4-e07cb0394f30))
    (pad "20" thru_hole circle locked (at 0 -50.8 180) (size 1.778 1.778) (drill 1) (layers *.Cu)
      (net 6 "TX7/PWM") (tstamp c1bfbc3b-54ab-4999-8908-8338dc8f5737))
    (pad "21" thru_hole circle locked (at 0 -53.34 180) (size 1.778 1.778) (drill 1) (layers *.Cu)
      (net 30 "CRX3") (tstamp a4a9a6d2-01e9-403d-a07d-6aad89579e32))
    (pad "22" thru_hole circle locked (at 0 -55.88 180) (size 1.778 1.778) (drill 1) (layers *.Cu)
      (net 27 "CTX3") (tstamp e1ad3382-c623-4fb8-ae03-4357c8884776))
    (pad "23" thru_hole circle locked (at 0 -58.42 180) (size 1.778 1.778) (drill 1) (layers *.Cu)
      (net 16 "OUT1B") (tstamp ea09c295-bf12-41a1-9ce3-eee182e6064f))
  )

  (footprint "SMA-Printbuchse" (layer "F.Cu")
    (tedit 4289BEAB) (tstamp 942a0821-d0a0-4de3-b7bd-0e5b0d033eac)
    (at 167.27499 72.1089)
    (path "/00000000-0000-0000-0000-0000539eec0f")
    (attr smd)
    (fp_text reference "P1" (at 0 0) (layer "F.SilkS") hide
      (effects (font (size 1.524 1.524) (thickness 0.05)))
      (tstamp ba84d99b-be7d-4677-b585-0beab12443a2)
    )
    (fp_text value "SMA-Printbuchse" (at 0 0) (layer "F.SilkS") hide
      (effects (font (size 1.524 1.524) (thickness 0.05)))
      (tstamp 38974659-9d8f-4591-924b-0935dbb693db)
    )
    (pad "0" thru_hole rect locked (at -2.55 2.55) (size 2 2) (drill 1.5) (layers *.Cu)
      (net 26 "GND") (tstamp 2f860c41-6596-48d5-acc2-257999946b9c))
    (pad "0" thru_hole rect locked (at 2.55 2.55) (size 2 2) (drill 1.5) (layers *.Cu)
      (net 26 "GND") (tstamp 534cc747-3bbb-4e92-849f-9535222110dd))
    (pad "0" thru_hole rect locked (at -2.55 -2.55) (size 2 2) (drill 1.5) (layers *.Cu)
      (net 26 "GND") (tstamp cb8322fc-2357-4253-b809-1f398d819274))
    (pad "0" thru_hole rect locked (at 2.55 -2.55) (size 2 2) (drill 1.5) (layers *.Cu)
      (net 26 "GND") (tstamp f2770ce4-807e-4f97-8693-9725a33e916a))
    (pad "1" thru_hole circle locked (at 0 0) (size 2.5 2.5) (drill 1.5) (layers *.Cu)
      (net 15 "Adv.") (tstamp 80e0429c-fa29-4431-b552-254d7460f4e6))
    (model "./wrlshp/D5E4B1B1-112E.wrl"
      (offset (xyz 0 0 0))
      (scale (xyz 1 1 1))
      (rotate (xyz 0 0 0))
    )
  )

  (footprint "AFBR-16xxZ" (layer "F.Cu")
    (tedit 4289BEAB) (tstamp a5ee76a7-5d8c-4a58-b11f-91d2cf176533)
    (at 172.33501 108.5939)
    (path "/00000000-0000-0000-0000-0000539eec0f")
    (attr smd)
    (fp_text reference "LWL3" (at 0 0) (layer "F.SilkS") hide
      (effects (font (size 1.524 1.524) (thickness 0.05)))
      (tstamp e3279586-8318-4e3c-8369-fb56d384f124)
    )
    (fp_text value "LWL Transmitter TTL 3.3V-5V 50Mbit" (at 0 0) (layer "F.SilkS") hide
      (effects (font (size 1.524 1.524) (thickness 0.05)))
      (tstamp a924a054-5a90-4c7f-91c6-78a9b00b0943)
    )
    (pad "1" thru_hole circle locked (at -9.47 -3.81 90) (size 1.6 1.6) (drill 1.01) (layers *.Cu)
      (net 50 "+5V") (tstamp ea428888-853c-4ef1-b69a-6907a9fff30c))
    (pad "2" thru_hole circle locked (at -9.47 -1.27 90) (size 1.6 1.6) (drill 1.01) (layers *.Cu) (tstamp 0af57e60-2722-43ed-b87b-1566f42e65ae))
    (pad "3" thru_hole circle locked (at -9.47 1.27 90) (size 1.6 1.6) (drill 1.01) (layers *.Cu)
      (net 26 "GND") (tstamp a49415f6-de40-4aab-ae6c-8ab6af25aff7))
    (pad "4" thru_hole circle locked (at -9.47 3.81 90) (size 1.6 1.6) (drill 1.01) (layers *.Cu)
      (net 4 "Delay_schmitt") (tstamp 3c3b5a5f-4842-483c-a631-b511607597d0))
    (pad "SHIELD" thru_hole circle locked (at -1.85 -3.81 90) (size 1.6 1.6) (drill 1.01) (layers *.Cu)
      (net 26 "GND") (tstamp 5e9e2a49-61d4-4e38-a316-203218955084))
    (pad "SHIELD" thru_hole circle locked (at -1.85 3.81 90) (size 1.6 1.6) (drill 1.01) (layers *.Cu)
      (net 26 "GND") (tstamp fda7da33-09c9-43fa-87fe-bfacd4ad24dd))
    (model "./wrlshp/7A34962D-C807.wrl"
      (offset (xyz 0 0 0))
      (scale (xyz 1 1 1))
      (rotate (xyz 0 0 90))
    )
    (model "./wrlshp/DF1BA6EC-364A.wrl"
      (offset (xyz 0 0 0))
      (scale (xyz 1 1 1))
      (rotate (xyz 0 0 90))
    )
    (model "./wrlshp/9C6B520A-4440.wrl"
      (offset (xyz 0 0 0))
      (scale (xyz 1 1 1))
      (rotate (xyz 0 0 180))
    )
  )

  (footprint "CAP-HA0 Panasonic" (layer "F.Cu")
    (tedit 4289BEAB) (tstamp af2abc96-efcc-4212-950b-17eca041ead7)
    (at 113.34001 77.9089)
    (path "/00000000-0000-0000-0000-0000539eec0f")
    (attr smd)
    (fp_text reference "C4" (at 0 0) (layer "F.SilkS") hide
      (effects (font (size 1.524 1.524) (thickness 0.05)))
      (tstamp 6c4da26a-e2a5-401d-8831-79c0ec10de89)
    )
    (fp_text value "SMD Panasonic Elektrolyt-Kondensator HA0" (at 0 0) (layer "F.SilkS") hide
      (effects (font (size 1.524 1.524) (thickness 0.05)))
      (tstamp b08a2448-e0c2-4fc0-a51a-45e0eebb5bd7)
    )
    (pad "1" smd oval locked (at 3.1 0 180) (size 4 1.2) (layers "F.Cu")
      (net 50 "+5V") (tstamp 1dfc35ec-b358-4bb3-bc6a-16fe40c22a9c))
    (pad "2" smd rect locked (at -3.1 0 180) (size 4 1.2) (layers "F.Cu")
      (net 26 "GND") (tstamp fc82cfde-45af-4952-9ad2-7c2f4d2fbb4f))
    (model "./wrlshp/D5554D5D-F4E8.wrl"
      (offset (xyz 0 0 0))
      (scale (xyz 1 1 1))
      (rotate (xyz 0 0 0))
    )
  )

  (footprint "SOD-123" (layer "F.Cu")
    (tedit 4289BEAB) (tstamp b2dd699b-d98a-4a6d-a8fe-55290cb15e11)
    (at 117.96501 119.9589)
    (path "/00000000-0000-0000-0000-0000539eec0f")
    (attr smd)
    (fp_text reference "D1" (at 0 0) (layer "F.SilkS") hide
      (effects (font (size 1.524 1.524) (thickness 0.05)))
      (tstamp 369663e5-5b1e-4602-8cf9-f754ac81d583)
    )
    (fp_text value "" (at 0 0) (layer "F.SilkS") hide
      (effects (font (size 1.524 1.524) (thickness 0.05)))
      (tstamp 8246691e-8f49-4b3f-ad49-052ce528cc2b)
    )
    (pad "1" smd rect locked (at -1.85 0) (size 1.2 0.7) (layers "F.Cu")
      (net 50 "+5V") (tstamp 55026d15-7f7d-4d91-9087-42a2b4b4a9f0))
    (pad "2" smd rect locked (at 1.85 0) (size 1.2 0.7) (layers "F.Cu")
      (net 18 "NetD1_2") (tstamp 194e59da-a847-4e4c-8c95-ec926ffb138f))
    (model "./wrlshp/9E48DF94-EC54.wrl"
      (offset (xyz 0 0 0))
      (scale (xyz 1 1 1))
      (rotate (xyz 0 0 0))
    )
    (model "./wrlshp/88DF398E-1704.wrl"
      (offset (xyz 0 0 0))
      (scale (xyz 1 1 1))
      (rotate (xyz 0 0 0))
    )
    (model "./wrlshp/E5666728-3D47.wrl"
      (offset (xyz 0 0 0))
      (scale (xyz 1 1 1))
      (rotate (xyz 0 0 0))
    )
    (model "./wrlshp/962C1ABD-F9E4.wrl"
      (offset (xyz 0 0 0))
      (scale (xyz 1 1 1))
      (rotate (xyz 0 0 0))
    )
  )

  (footprint "INDC2012" (layer "F.Cu")
    (tedit 4289BEAB) (tstamp ba3009be-6156-4901-9aa0-02d963579c2c)
    (at 118.56501 93.7089)
    (path "/00000000-0000-0000-0000-0000539eec0f")
    (attr smd)
    (fp_text reference "L1" (at 0 0) (layer "F.SilkS") hide
      (effects (font (size 1.524 1.524) (thickness 0.05)))
      (tstamp 5d258449-7c99-43df-9a31-bb02dca02b75)
    )
    (fp_text value "" (at 0 0) (layer "F.SilkS") hide
      (effects (font (size 1.524 1.524) (thickness 0.05)))
      (tstamp 3c4eaa9a-1455-43db-b4f4-57770e22110f)
    )
    (pad "1" smd rect locked (at 0 0.9 180) (size 1.4 1.2) (layers "F.Cu")
      (net 21 "NetC2_1") (tstamp 1c778cc7-2c01-4b04-a42a-6d127b022910))
    (pad "2" smd rect locked (at 0 -0.9 180) (size 1.4 1.2) (layers "F.Cu")
      (net 50 "+5V") (tstamp d20c4eed-15e9-4e31-ae46-6d31544afb76))
    (model "./wrlshp/CF8953AA-CB4C.wrl"
      (offset (xyz 0 0 0))
      (scale (xyz 1 1 1))
      (rotate (xyz 0 0 180))
    )
  )

  (footprint "CAPC2012" (layer "F.Cu")
    (tedit 4289BEAB) (tstamp c59081b8-6dbe-4041-b85f-3be9aebba864)
    (at 115.86501 71.9339)
    (path "/00000000-0000-0000-0000-0000539eec0f")
    (attr smd)
    (fp_text reference "C3" (at 0 0) (layer "F.SilkS") hide
      (effects (font (size 1.524 1.524) (thickness 0.05)))
      (tstamp 5a7b54c1-279b-48f6-a062-eb792b7299b5)
    )
    (fp_text value "" (at 0 0) (layer "F.SilkS") hide
      (effects (font (size 1.524 1.524) (thickness 0.05)))
      (tstamp 5f452cbe-2c6a-4879-bf43-83bab4aa8f66)
    )
    (pad "1" smd rect locked (at 0.9 0 270) (size 1.4 1.2) (layers "F.Cu")
      (net 50 "+5V") (tstamp 3ce3ba2e-aa25-41b6-bd74-6c0e2b0b611b))
    (pad "2" smd rect locked (at -0.9 0 270) (size 1.4 1.2) (layers "F.Cu")
      (net 26 "GND") (tstamp a2ab681c-ec95-46b4-8609-712c3ec44cb0))
    (model "./wrlshp/5938D84C-7EAB.wrl"
      (offset (xyz 0 0 0))
      (scale (xyz 1 1 1))
      (rotate (xyz 0 0 0))
    )
  )

  (footprint "RESC2012" (layer "F.Cu")
    (tedit 4289BEAB) (tstamp cd653ca2-b074-4f18-873a-627fa5aba936)
    (at 115.69001 89.7089)
    (path "/00000000-0000-0000-0000-0000539eec0f")
    (attr smd)
    (fp_text reference "R2" (at 0 0) (layer "F.SilkS") hide
      (effects (font (size 1.524 1.524) (thickness 0.05)))
      (tstamp 3595f90a-3593-4dca-b8a8-15599b4176c5)
    )
    (fp_text value "Standard SMD-Widerstand der E24 Reihe" (at 0 0) (layer "F.SilkS") hide
      (effects (font (size 1.524 1.524) (thickness 0.05)))
      (tstamp d82e2fb3-29bc-4c30-a4de-bca5bae511ec)
    )
    (pad "1" smd rect locked (at 0.9 0 270) (size 1.4 1.2) (layers "F.Cu")
      (net 50 "+5V") (tstamp 627b5d2b-6b15-4ccb-8b90-320032d39d74))
    (pad "2" smd rect locked (at -0.9 0 270) (size 1.4 1.2) (layers "F.Cu")
      (net 17 "NetD_Power_2") (tstamp 6185e2c6-6604-46d0-be1d-84cfca17d677))
    (model "./wrlshp/5938D84C-7EAB.wrl"
      (offset (xyz 0 0 0))
      (scale (xyz 1 1 1))
      (rotate (xyz 0 0 0))
    )
  )

  (footprint "SOCKET HEADER 24X1" (layer "F.Cu")
    (tedit 4289BEAB) (tstamp cf757e2a-c654-45d5-b768-79c9cfdad41f)
    (at 125.78501 119.9239)
    (path "/00000000-0000-0000-0000-0000539eec0f")
    (attr smd)
    (fp_text reference "e2" (at 0 0) (layer "F.SilkS") hide
      (effects (font (size 1.524 1.524) (thickness 0.05)))
      (tstamp bd1fd125-baba-4fa3-bffb-8fbf44ecfeb7)
    )
    (fp_text value "" (at 0 0) (layer "F.SilkS") hide
      (effects (font (size 1.524 1.524) (thickness 0.05)))
      (tstamp cae73146-3d14-4b95-88d1-4d59f6b26367)
    )
    (pad "0" thru_hole circle locked (at 0 0 180) (size 1.778 1.778) (drill 1) (layers *.Cu)
      (net 18 "NetD1_2") (tstamp 2138e870-141e-4cc3-9657-0065b5fe3e84))
    (pad "1" thru_hole circle locked (at 0 -2.54 180) (size 1.778 1.778) (drill 1) (layers *.Cu)
      (net 26 "GND") (tstamp 3b5a7604-4831-4721-a3f5-e837240e6915))
    (pad "2" thru_hole circle locked (at 0 -5.08 180) (size 1.778 1.778) (drill 1) (layers *.Cu)
      (net 1 "Nete2_2") (tstamp 157002a6-6be4-4235-a16b-310532af8ea0))
    (pad "3" thru_hole circle locked (at 0 -7.62 180) (size 1.778 1.778) (drill 1) (layers *.Cu)
      (net 40 "A9/CRX1/MCLK1/PWM") (tstamp 72a01f9f-09db-4c8e-bbf2-0396d20fba74))
    (pad "4" thru_hole circle locked (at 0 -10.16 180) (size 1.778 1.778) (drill 1) (layers *.Cu)
      (net 41 "A8/CTX1/PWM") (tstamp 43595fd5-abef-45ae-8695-21dbbcafcdd8))
    (pad "5" thru_hole circle locked (at 0 -12.7 180) (size 1.778 1.778) (drill 1) (layers *.Cu)
      (net 42 "A7/RX5/BCLK1") (tstamp e9a4b778-dda8-41b3-88f5-9cbeffe93713))
    (pad "6" thru_hole circle locked (at 0 -15.24 180) (size 1.778 1.778) (drill 1) (layers *.Cu)
      (net 43 "A6/TX5/LRCLK1") (tstamp 545adf82-d37a-4c72-8aed-f803c5def2b8))
    (pad "7" thru_hole circle locked (at 0 -17.78 180) (size 1.778 1.778) (drill 1) (layers *.Cu)
      (net 44 "A5/SCL/PWM") (tstamp 0e536157-765f-4231-b6bf-4bbd23dd01b9))
    (pad "8" thru_hole circle locked (at 0 -20.32 180) (size 1.778 1.778) (drill 1) (layers *.Cu)
      (net 45 "A4/SDA/PWM") (tstamp 996b4c28-670f-4921-aa31-adcf1a31688f))
    (pad "9" thru_hole circle locked (at 0 -22.86 180) (size 1.778 1.778) (drill 1) (layers *.Cu)
      (net 46 "A3/TX4/SDA1") (tstamp bd807831-fc0f-4532-b1c4-5f64366f985c))
    (pad "10" thru_hole circle locked (at 0 -25.4 180) (size 1.778 1.778) (drill 1) (layers *.Cu)
      (net 47 "A2/RX4/SCL1") (tstamp f0cd0e90-6a04-4edc-8a52-138c2739b003))
    (pad "11" thru_hole circle locked (at 0 -27.94 180) (size 1.778 1.778) (drill 1) (layers *.Cu)
      (net 48 "A1/RX3/S_PDIFIN/PWM") (tstamp 58766ffb-9213-4d4e-a859-905efbfa5f39))
    (pad "12" thru_hole circle locked (at 0 -30.48 180) (size 1.778 1.778) (drill 1) (layers *.Cu)
      (net 49 "A0/TX3/S_PDIFOUT/PWM") (tstamp 386fd85b-83fe-4686-b888-be9d777e4418))
    (pad "13" thru_hole circle locked (at 0 -33.02 180) (size 1.778 1.778) (drill 1) (layers *.Cu)
      (net 52 "(LED)/SCK/PWM") (tstamp 5faa7af9-f678-4978-ad93-066963fbae09))
    (pad "14" thru_hole circle locked (at 0 -35.56 180) (size 1.778 1.778) (drill 1) (layers *.Cu)
      (net 26 "GND") (tstamp 8de40760-0f41-4701-b04c-8643d32c76e6))
    (pad "15" thru_hole circle locked (at 0 -38.1 180) (size 1.778 1.778) (drill 1) (layers *.Cu)
      (net 32 "A17") (tstamp f2e7a9be-ed7a-4fe0-9625-b78f302c1202))
    (pad "16" thru_hole circle locked (at 0 -40.64 180) (size 1.778 1.778) (drill 1) (layers *.Cu)
      (net 33 "A16") (tstamp 13aa7e3c-5ba3-48b7-bf7e-b4b11580e125))
    (pad "17" thru_hole circle locked (at 0 -43.18 180) (size 1.778 1.778) (drill 1) (layers *.Cu)
      (net 34 "A15/MISO1/OUT1A") (tstamp 3ba369f8-af7b-4741-8f30-bcc133a56c1f))
    (pad "18" thru_hole circle locked (at 0 -45.72 180) (size 1.778 1.778) (drill 1) (layers *.Cu)
      (net 35 "A14/CS1/IN1") (tstamp 8f71e561-6b43-44c9-bf68-ea10e45fc3e3))
    (pad "19" thru_hole circle locked (at 0 -48.26 180) (size 1.778 1.778) (drill 1) (layers *.Cu)
      (net 28 "CS/PWM") (tstamp 16785dac-f82d-46b5-8203-de33b959e684))
    (pad "20" thru_hole circle locked (at 0 -50.8 180) (size 1.778 1.778) (drill 1) (layers *.Cu)
      (net 28 "CS/PWM") (tstamp a0eef0a2-3db5-4134-9769-79d8bb41204f))
    (pad "21" thru_hole circle locked (at 0 -53.34 180) (size 1.778 1.778) (drill 1) (layers *.Cu)
      (net 5 "TX8") (tstamp 33198853-80fd-40e3-b997-b88034b962e8))
    (pad "22" thru_hole circle locked (at 0 -55.88 180) (size 1.778 1.778) (drill 1) (layers *.Cu)
      (net 9 "RX8") (tstamp ce61fcb5-54d1-4886-84e1-368fa3cfc5cf))
    (pad "23" thru_hole circle locked (at 0 -58.42 180) (size 1.778 1.778) (drill 1) (layers *.Cu)
      (net 24 "MCLK2/PWM") (tstamp cba0501f-482b-4d87-935f-86b9668f2e88))
  )

  (footprint "SOCKET HEADER 24X1" (layer "F.Cu")
    (tedit 4289BEAB) (tstamp efaa0840-fa9d-4052-b6c3-92eaf7916588)
    (at 151.18501 119.9239)
    (path "/00000000-0000-0000-0000-0000539eec0f")
    (attr smd)
    (fp_text reference "e1" (at 0 0) (layer "F.SilkS") hide
      (effects (font (size 1.524 1.524) (thickness 0.05)))
      (tstamp b1d3d9e8-4482-4c31-b1b5-51797c4cd071)
    )
    (fp_text value "" (at 0 0) (layer "F.SilkS") hide
      (effects (font (size 1.524 1.524) (thickness 0.05)))
      (tstamp f0c31fbb-3715-458a-94fc-1801b7a311b2)
    )
    (pad "0" thru_hole circle locked (at 0 0 180) (size 1.778 1.778) (drill 1) (layers *.Cu)
      (net 26 "GND") (tstamp 8de48ab3-ae01-4086-89dd-ef8504d245b4))
    (pad "1" thru_hole circle locked (at 0 -2.54 180) (size 1.778 1.778) (drill 1) (layers *.Cu)
      (net 12 "RX1/CS1/CRX2/PWM") (tstamp 90ebd6f8-5ef5-45ca-8918-81caf1317ce9))
    (pad "2" thru_hole circle locked (at 0 -5.08 180) (size 1.778 1.778) (drill 1) (layers *.Cu)
      (net 8 "TX1/MISO1/CTX2/PWM") (tstamp 624ce1fc-8ca1-4cb9-a189-7e525a5059ee))
    (pad "3" thru_hole circle locked (at 0 -7.62 180) (size 1.778 1.778) (drill 1) (layers *.Cu)
      (net 13 "OUT2/PWM") (tstamp 6c0a68c3-d330-4d53-9448-12acab940fc0))
    (pad "4" thru_hole circle locked (at 0 -10.16 180) (size 1.778 1.778) (drill 1) (layers *.Cu)
      (net 25 "LRCLK2/PWM") (tstamp baf126fb-c67f-4572-b8ef-b1817e73508f))
    (pad "5" thru_hole circle locked (at 0 -12.7 180) (size 1.778 1.778) (drill 1) (layers *.Cu)
      (net 31 "BCLK2/PWM") (tstamp b37ffe1f-4e45-400d-ad4e-df21747a5612))
    (pad "6" thru_hole circle locked (at 0 -15.24 180) (size 1.778 1.778) (drill 1) (layers *.Cu)
      (net 3 "Delay") (tstamp 4ecfe7bf-62a5-4faa-8b25-c6044d1bc6eb))
    (pad "7" thru_hole circle locked (at 0 -17.78 180) (size 1.778 1.778) (drill 1) (layers *.Cu)
      (net 14 "OUT1D/PWM") (tstamp cb673727-7a3c-427d-a765-ecfdf84199b7))
    (pad "8" thru_hole circle locked (at 0 -20.32 180) (size 1.778 1.778) (drill 1) (layers *.Cu)
      (net 11 "inclock") (tstamp 71a406a0-6c22-4b3a-a52f-fde59a1f93c1))
    (pad "9" thru_hole circle locked (at 0 -22.86 180) (size 1.778 1.778) (drill 1) (layers *.Cu)
      (net 7 "TX2/IN1/PWM") (tstamp 7a6eafa2-7f59-443d-85a1-78a2518fa48b))
    (pad "10" thru_hole circle locked (at 0 -25.4 180) (size 1.778 1.778) (drill 1) (layers *.Cu)
      (net 15 "Adv.") (tstamp 14924b52-9052-40d6-aa2a-948b458dbbfb))
    (pad "11" thru_hole circle locked (at 0 -27.94 180) (size 1.778 1.778) (drill 1) (layers *.Cu)
      (net 29 "CS/MQSR/PWM") (tstamp 0841a36f-bcad-4799-836a-e7308482dc89))
    (pad "12" thru_hole circle locked (at 0 -30.48 180) (size 1.778 1.778) (drill 1) (layers *.Cu)
      (net 22 "MOSI/CTX1/PWM") (tstamp fde1547b-28e6-4a14-b42d-22140d34e0f0))
    (pad "13" thru_hole circle locked (at 0 -33.02 180) (size 1.778 1.778) (drill 1) (layers *.Cu)
      (net 23 "clockin.") (tstamp b2bcd567-42a2-45b3-a96b-fe8ea869c1e4))
    (pad "14" thru_hole circle locked (at 0 -35.56 180) (size 1.778 1.778) (drill 1) (layers *.Cu)
      (net 51 "+3V3Teency") (tstamp 830e100a-b7ad-4f04-826e-265e2c5264da))
    (pad "15" thru_hole circle locked (at 0 -38.1 180) (size 1.778 1.778) (drill 1) (layers *.Cu)
      (net 39 "A10/TX6/SCL2/PWM") (tstamp 37340a2f-721f-4c22-8ee8-9cfe0633a639))
    (pad "16" thru_hole circle locked (at 0 -40.64 180) (size 1.778 1.778) (drill 1) (layers *.Cu)
      (net 38 "A11/RX6/SDA2/PWM") (tstamp d8066a72-4bd8-43b6-b6f5-eb99031e69c1))
    (pad "17" thru_hole circle locked (at 0 -43.18 180) (size 1.778 1.778) (drill 1) (layers *.Cu)
      (net 37 "A12/MOSI1") (tstamp 09b2e05d-b66b-4f71-9a78-97393373ade1))
    (pad "18" thru_hole circle locked (at 0 -45.72 180) (size 1.778 1.778) (drill 1) (layers *.Cu)
      (net 36 "A13/SCK1") (tstamp fa31f9e4-cadc-489d-ba54-f780c65ea28e))
    (pad "19" thru_hole circle locked (at 0 -48.26 180) (size 1.778 1.778) (drill 1) (layers *.Cu)
      (net 10 "RX7/PWM") (tstamp 5f60b05b-3f26-45b0-94ed-682191def35e))
    (pad "20" thru_hole circle locked (at 0 -50.8 180) (size 1.778 1.778) (drill 1) (layers *.Cu)
      (net 6 "TX7/PWM") (tstamp 3b920762-7e1c-4c20-a696-0331c37dbd0b))
    (pad "21" thru_hole circle locked (at 0 -53.34 180) (size 1.778 1.778) (drill 1) (layers *.Cu)
      (net 30 "CRX3") (tstamp 3317b018-aa3a-4118-bd49-0f720f0103dc))
    (pad "22" thru_hole circle locked (at 0 -55.88 180) (size 1.778 1.778) (drill 1) (layers *.Cu)
      (net 27 "CTX3") (tstamp 1c5223f9-81a2-41e9-a173-8f98c769c2a3))
    (pad "23" thru_hole circle locked (at 0 -58.42 180) (size 1.778 1.778) (drill 1) (layers *.Cu)
      (net 16 "OUT1B") (tstamp feee6c28-c9ea-4ef2-9424-c917f0c4b704))
  )

  (footprint "RESC2012 - GREEN" (layer "F.Cu")
    (tedit 4289BEAB) (tstamp f473228d-52f2-4017-8c45-2ff76358fc8c)
    (at 111.21501 89.6839)
    (path "/00000000-0000-0000-0000-0000539eec0f")
    (attr smd)
    (fp_text reference "D_Power" (at 0 0) (layer "F.SilkS") hide
      (effects (font (size 1.524 1.524) (thickness 0.05)))
      (tstamp 2a2d79b9-f537-425f-90f5-cef291348ae6)
    )
    (fp_text value "" (at 0 0) (layer "F.SilkS") hide
      (effects (font (size 1.524 1.524) (thickness 0.05)))
      (tstamp b9af0ab4-21e3-42e3-8681-588005d83ac4)
    )
    (pad "1" smd rect locked (at -0.9 0 90) (size 1.4 1.2) (layers "F.Cu")
      (net 26 "GND") (tstamp 832e2ee2-4902-4ce0-b3e8-1a2b32e5a3a2))
    (pad "2" smd rect locked (at 0.9 0 90) (size 1.4 1.2) (layers "F.Cu")
      (net 17 "NetD_Power_2") (tstamp b4f15758-929b-4382-bfd0-f92f3001b133))
    (model "./wrlshp/8CFB791D-AF7F.wrl"
      (offset (xyz 0 0 0))
      (scale (xyz 1 1 1))
      (rotate (xyz 0 0 0))
    )
  )

  (footprint "AFBR-16xxZ" (layer "F.Cu")
    (tedit 4289BEAB) (tstamp f69434f8-9f96-44c7-b5fa-ccad03161796)
    (at 172.33501 98.4389)
    (path "/00000000-0000-0000-0000-0000539eec0f")
    (attr smd)
    (fp_text reference "LWL2" (at 0 0) (layer "F.SilkS") hide
      (effects (font (size 1.524 1.524) (thickness 0.05)))
      (tstamp b586cd00-f416-4dd6-9aca-be41d7e3db4d)
    )
    (fp_text value "LWL Transmitter TTL 3.3V-5V 50Mbit" (at 0 0) (layer "F.SilkS") hide
      (effects (font (size 1.524 1.524) (thickness 0.05)))
      (tstamp e0629b03-ed10-4123-82ff-d76e905770a2)
    )
    (pad "1" thru_hole circle locked (at -9.47 -3.81 90) (size 1.6 1.6) (drill 1.01) (layers *.Cu)
      (net 50 "+5V") (tstamp 71478fb1-8b7d-4bb7-b40c-0daa3cc3a13e))
    (pad "2" thru_hole circle locked (at -9.47 -1.27 90) (size 1.6 1.6) (drill 1.01) (layers *.Cu) (tstamp 4aeb0730-a8d1-4f34-8402-1ade6fb516dc))
    (pad "3" thru_hole circle locked (at -9.47 1.27 90) (size 1.6 1.6) (drill 1.01) (layers *.Cu)
      (net 26 "GND") (tstamp ebdc34dc-ae83-4bcb-9bd6-7ee3c7de9a12))
    (pad "4" thru_hole circle locked (at -9.47 3.81 90) (size 1.6 1.6) (drill 1.01) (layers *.Cu)
      (net 2 "OUT_schmitt") (tstamp c116119a-4323-440f-bd2e-83a5908d4452))
    (pad "SHIELD" thru_hole circle locked (at -1.85 -3.81 90) (size 1.6 1.6) (drill 1.01) (layers *.Cu)
      (net 26 "GND") (tstamp 068f94fd-d229-45b9-8f05-badbebf3329b))
    (pad "SHIELD" thru_hole circle locked (at -1.85 3.81 90) (size 1.6 1.6) (drill 1.01) (layers *.Cu)
      (net 26 "GND") (tstamp 6845a4b1-5257-40d5-8608-1452919d2276))
    (model "./wrlshp/7A34962D-C807.wrl"
      (offset (xyz 0 0 0))
      (scale (xyz 1 1 1))
      (rotate (xyz 0 0 90))
    )
    (model "./wrlshp/DF1BA6EC-364A.wrl"
      (offset (xyz 0 0 0))
      (scale (xyz 1 1 1))
      (rotate (xyz 0 0 90))
    )
    (model "./wrlshp/9C6B520A-4440.wrl"
      (offset (xyz 0 0 0))
      (scale (xyz 1 1 1))
      (rotate (xyz 0 0 180))
    )
  )

  (footprint "CAPC2012" (layer "B.Cu")
    (tedit 4289BEAB) (tstamp 371b162c-f931-4ce6-a82b-24c4b56cdf1f)
    (at 165.86501 93.5089)
    (path "/00000000-0000-0000-0000-0000539eec0f")
    (attr smd)
    (fp_text reference "C5" (at 0 0) (layer "F.SilkS") hide
      (effects (font (size 1.524 1.524) (thickness 0.05)))
      (tstamp 434bb659-8b8a-484a-a158-ff8325212e6a)
    )
    (fp_text value "" (at 0 0) (layer "F.SilkS") hide
      (effects (font (size 1.524 1.524) (thickness 0.05)))
      (tstamp af80763d-fec7-42ca-afe7-ca6076549169)
    )
    (pad "1" smd rect locked (at 0 -0.9 180) (size 1.4 1.2) (layers "B.Cu")
      (net 26 "GND") (tstamp df39bc65-ec89-4875-8b7b-5481c456be30))
    (pad "2" smd rect locked (at 0 0.9 180) (size 1.4 1.2) (layers "B.Cu")
      (net 20 "NetC5_2") (tstamp 23271903-977c-4a47-adb1-86666756f12e))
    (model "./wrlshp/CF8953AA-CB4C.wrl"
      (offset (xyz 0 0 0))
      (scale (xyz 1 1 1))
      (rotate (xyz 0 0 180))
    )
  )

  (footprint "RESC2012" (layer "B.Cu")
    (tedit 4289BEAB) (tstamp 4b8de0cf-9923-44a4-b218-1bb3988974a7)
    (at 167.86501 93.5089)
    (path "/00000000-0000-0000-0000-0000539eec0f")
    (attr smd)
    (fp_text reference "R3" (at 0 0) (layer "F.SilkS") hide
      (effects (font (size 1.524 1.524) (thickness 0.05)))
      (tstamp 374ec774-c421-4d56-b22d-490c84ee5c90)
    )
    (fp_text value "Standard SMD-Widerstand der E24 Reihe" (at 0 0) (layer "F.SilkS") hide
      (effects (font (size 1.524 1.524) (thickness 0.05)))
      (tstamp fc3eac16-5e50-4cf4-b479-4e8f9e72604b)
    )
    (pad "1" smd rect locked (at 0 -0.9 180) (size 1.4 1.2) (layers "B.Cu")
      (net 25 "LRCLK2/PWM") (tstamp 1570ca93-1133-49bc-9854-58b5437b2f1d))
    (pad "2" smd rect locked (at 0 0.9 180) (size 1.4 1.2) (layers "B.Cu")
      (net 20 "NetC5_2") (tstamp 515f0138-6d75-4986-88da-8737950485ba))
    (model "./wrlshp/CF8953AA-CB4C.wrl"
      (offset (xyz 0 0 0))
      (scale (xyz 1 1 1))
      (rotate (xyz 0 0 180))
    )
  )

  (footprint "CAPC2012" (layer "B.Cu")
    (tedit 4289BEAB) (tstamp a63dfc3c-823b-4672-980c-8f2d5faf70e2)
    (at 167.90626 102.99882)
    (path "/00000000-0000-0000-0000-0000539eec0f")
    (attr smd)
    (fp_text reference "C6" (at 0 0) (layer "F.SilkS") hide
      (effects (font (size 1.524 1.524) (thickness 0.05)))
      (tstamp 742c9693-6da8-4503-a612-cde692618821)
    )
    (fp_text value "" (at 0 0) (layer "F.SilkS") hide
      (effects (font (size 1.524 1.524) (thickness 0.05)))
      (tstamp 31a4bc8a-a01d-450d-8f38-04c6e08d186e)
    )
    (pad "1" smd rect locked (at 0 -0.9 180) (size 1.4 1.2) (layers "B.Cu")
      (net 19 "NetC6_1") (tstamp 961d6cf0-b535-4a1f-b553-4f28acb7f99a))
    (pad "2" smd rect locked (at 0 0.9 180) (size 1.4 1.2) (layers "B.Cu")
      (net 26 "GND") (tstamp 4283588f-a737-4ffb-a6f8-141993baa239))
    (model "./wrlshp/CF8953AA-CB4C.wrl"
      (offset (xyz 0 0 0))
      (scale (xyz 1 1 1))
      (rotate (xyz 0 0 180))
    )
  )

  (footprint "RESC2012" (layer "B.Cu")
    (tedit 4289BEAB) (tstamp d59729aa-7410-4500-8eb2-12b7ceab635a)
    (at 165.90627 102.99882)
    (path "/00000000-0000-0000-0000-0000539eec0f")
    (attr smd)
    (fp_text reference "R4" (at 0 0) (layer "F.SilkS") hide
      (effects (font (size 1.524 1.524) (thickness 0.05)))
      (tstamp 01856258-4a11-455c-913e-37be72e18d77)
    )
    (fp_text value "Standard SMD-Widerstand der E24 Reihe" (at 0 0) (layer "F.SilkS") hide
      (effects (font (size 1.524 1.524) (thickness 0.05)))
      (tstamp a5b1d69a-79f6-4ca0-b739-36cd7709c55d)
    )
    (pad "1" smd rect locked (at 0 0.89999) (size 1.4 1.2) (layers "B.Cu")
      (net 3 "Delay") (tstamp c0788774-d3f8-4682-ad33-6798668dac1f))
    (pad "2" smd rect locked (at 0 -0.90001) (size 1.4 1.2) (layers "B.Cu")
      (net 19 "NetC6_1") (tstamp ebb719e5-6701-496e-8595-d47835acc57f))
    (model "./wrlshp/CF8953AA-CB4C.wrl"
      (offset (xyz 0 0 0))
      (scale (xyz 1 1 1))
      (rotate (xyz 0 0 180))
    )
  )

  (footprint "SOT23-6_L" (layer "B.Cu")
    (tedit 4289BEAB) (tstamp f7afc260-7565-4190-8a59-e5ec352d3eaa)
    (at 166.96501 98.3089)
    (path "/00000000-0000-0000-0000-0000539eec0f")
    (attr smd)
    (fp_text reference "U1" (at 0 0) (layer "F.SilkS") hide
      (effects (font (size 1.524 1.524) (thickness 0.05)))
      (tstamp ef782a27-52e6-412c-a80a-144a1eff63e3)
    )
    (fp_text value "Dual Schmitt Trigger Buffer" (at 0 0) (layer "F.SilkS") hide
      (effects (font (size 1.524 1.524) (thickness 0.05)))
      (tstamp 53e8ff63-2f17-41fe-ac6a-388e8eb71e42)
    )
    (pad "1" smd rect locked (at 1.2 -0.95 90) (size 0.65 0.9) (layers "B.Cu")
      (net 20 "NetC5_2") (tstamp f588adc4-8fdf-4d9b-b041-d3a414d6d646))
    (pad "2" smd rect locked (at 1.2 0 90) (size 0.65 0.9) (layers "B.Cu")
      (net 26 "GND") (tstamp aa269f3b-4c53-49e0-9a05-12b2e9fc361d))
    (pad "3" smd rect locked (at 1.2 0.95 90) (size 0.65 0.9) (layers "B.Cu")
      (net 19 "NetC6_1") (tstamp d39044b8-6617-49df-aafe-dde0acf26c2c))
    (pad "4" smd rect locked (at -1.2 0.95 90) (size 0.65 0.9) (layers "B.Cu")
      (net 4 "Delay_schmitt") (tstamp 9236683e-43c0-4c03-840f-2604006b082f))
    (pad "5" smd rect locked (at -1.2 0 90) (size 0.65 0.9) (layers "B.Cu")
      (net 50 "+5V") (tstamp 90d6fecd-b93e-4534-91ec-18434a6f3fad))
    (pad "6" smd rect locked (at -1.2 -0.95 90) (size 0.65 0.9) (layers "B.Cu")
      (net 2 "OUT_schmitt") (tstamp 14fab883-34de-4a6f-bd13-49f6d01510f3))
    (model "./wrlshp/49338E79-A9E3.wrl"
      (offset (xyz 0 0 0))
      (scale (xyz 1 1 1))
      (rotate (xyz 0 0 0))
    )
  )

  (gr_line (start 166.61501 99.8589) (end 166.61501 96.7589) (layer "B.SilkS") (width 0.2) (tstamp 02f643f7-fddc-4d45-9d8c-7c0a62da2924))
  (gr_line (start 166.61501 96.7589) (end 167.31501 96.7589) (layer "B.SilkS") (width 0.2) (tstamp 1166298c-324f-431c-8d44-37a121f142a3))
  (gr_line (start 166.66827 103.25282) (end 166.66827 102.74482) (layer "B.SilkS") (width 0.2) (tstamp 1383cef1-40c8-4c64-a992-8f8c841d9dbe))
  (gr_line (start 168.66826 103.25282) (end 168.66826 102.74482) (layer "B.SilkS") (width 0.2) (tstamp 2600e4c3-8383-4a3a-8cfb-4cf721e70615))
  (gr_line (start 167.14426 103.25282) (end 167.14426 102.74482) (layer "B.SilkS") (width 0.2) (tstamp 2cb9ecca-1e3c-4e5a-a160-ad9f0fee8283))
  (gr_line (start 166.61501 99.8589) (end 167.31501 99.8589) (layer "B.SilkS") (width 0.2) (tstamp 56991962-22f7-4ebc-b671-65f20a901366))
  (gr_line (start 165.14427 103.25282) (end 165.14427 102.74482) (layer "B.SilkS") (width 0.2) (tstamp 607e9ff3-7b7b-460c-9ebb-3f31d7f7acd0))
  (gr_line (start 167.31501 99.8589) (end 167.31501 96.7589) (layer "B.SilkS") (width 0.2) (tstamp 6f33e35a-7a20-4ca9-94c9-b7e3ac4c54bd))
  (gr_line (start 165.10301 93.7629) (end 165.10301 93.2549) (layer "B.SilkS") (width 0.2) (tstamp 79514d49-2bc5-4313-b6e5-c5f6611fa4f0))
  (gr_line (start 166.62701 93.7629) (end 166.62701 93.2549) (layer "B.SilkS") (width 0.2) (tstamp 8111c55e-3218-4282-a6e0-8a516e8a795a))
  (gr_line (start 168.62701 93.7629) (end 168.62701 93.2549) (layer "B.SilkS") (width 0.2) (tstamp bb862d02-8fd5-4e7f-b689-a681bf522eea))
  (gr_line (start 167.10301 93.7629) (end 167.10301 93.2549) (layer "B.SilkS") (width 0.2) (tstamp d0457391-90f8-4401-adfd-3f243b2e47c6))
  (gr_line (start 115.43601 88.9469) (end 115.94401 88.9469) (layer "F.SilkS") (width 0.2) (tstamp 02254ec4-4ca8-43a2-8307-ce12d85275fb))
  (gr_line (start 129.26501 59.8089) (end 129.26501 121.4589) (layer "F.SilkS") (width 0.5) (tstamp 03e9b9d9-462a-4a4b-92dd-3e3f60b52286))
  (gr_line (start 166.67501 91.33189) (end 168.45301 91.33189) (layer "F.SilkS") (width 0.2) (tstamp 059a409e-fc26-4ca1-8435-46be8cd5aded))
  (gr_line (start 172.33501 93.36389) (end 178.86701 91.58589) (layer "F.SilkS") (width 0.2) (tstamp 06230557-c6ed-40ff-b11a-c32769a556eb))
  (gr_line (start 142.10301 93.2379) (end 142.10301 92.7299) (layer "F.SilkS") (width 0.2) (tstamp 0d5c4b6a-55b7-49a3-b125-207a5528e4f9))
  (gr_line (start 155.61501 60.4089) (end 163.11501 60.4089) (layer "F.SilkS") (width 0.1) (tstamp 0e33f016-f72e-481b-a83a-f2234a1f5aba))
  (gr_line (start 172.33501 113.6739) (end 178.86701 111.8959) (layer "F.SilkS") (width 0.2) (tstamp 0fae13e5-b479-42e2-ba49-a909811f8411))
  (gr_line (start 155.61501 60.4089) (end 155.61501 52.9089) (layer "F.SilkS") (width 0.1) (tstamp 119861cc-65a1-4f1c-ac2c-334d412714b6))
  (gr_line (start 167.69101 103.5139) (end 167.69101 102.7519) (layer "F.SilkS") (width 0.2) (tstamp 12501ca9-e0f6-49b1-b2d7-9eeceac0371d))
  (gr_line (start 172.33501 84.72789) (end 178.86701 86.50589) (layer "F.SilkS") (width 0.2) (tstamp 12ef579c-9cfa-4ad5-8ae9-e58a78ec623e))
  (gr_line (start 117.45701 120.5939) (end 117.45701 119.3239) (layer "F.SilkS") (width 0.15) (tstamp 13ffbf7c-d11b-40d6-bddb-29f3bb2e3a6f))
  (gr_line (start 167.69101 112.9119) (end 168.45301 112.9119) (layer "F.SilkS") (width 0.2) (tstamp 14d35bb6-06b0-4c66-b7b6-13340c4912a2))
  (gr_line (start 167.69101 93.3589) (end 167.69101 92.5969) (layer "F.SilkS") (width 0.2) (tstamp 16d37bb4-73a9-48a0-9846-e20ec38f1edc))
  (gr_line (start 167.69101 113.6739) (end 172.33501 113.6739) (layer "F.SilkS") (width 0.2) (tstamp 19a788d4-1690-461b-ac9d-94f406c3144c))
  (gr_line (start 117.45701 120.5939) (end 118.47301 119.9589) (layer "F.SilkS") (width 0.15) (tstamp 1a90271b-b8ce-4f5f-8b15-38594f3966ae))
  (gr_line (start 171.02499 75.8589) (end 171.02499 68.3589) (layer "F.SilkS") (width 0.1) (tstamp 1b05e917-8339-46fe-8812-33c13568d010))
  (gr_line (start 168.45301 82.44189) (end 168.45301 81.17189) (layer "F.SilkS") (width 0.2) (tstamp 20cb49f3-872f-4147-9702-d1cf6b618a7d))
  (gr_line (start 109.19001 82.0339) (end 116.84001 82.0339) (layer "F.SilkS") (width 0.127) (tstamp 21eb0337-e29f-408f-9825-5cfa773f389a))
  (gr_line (start 110.96101 90.4459) (end 111.46901 90.4459) (layer "F.SilkS") (width 0.2) (tstamp 254b6a9d-0e5b-49ef-b263-2150b9b51266))
  (gr_line (start 113.29001 52.9339) (end 120.79001 52.9339) (layer "F.SilkS") (width 0.5) (tstamp 2719eddb-4ff3-4444-b416-3dd055dd3c85))
  (gr_line (start 120.21501 59.8589) (end 120.21501 53.5089) (layer "F.SilkS") (width 0.5) (tstamp 27c8333b-7ec4-4b16-a16f-e06225a33f07))
  (gr_line (start 132.76501 59.8089) (end 132.79001 59.8089) (layer "F.SilkS") (width 0.5) (tstamp 29a2c646-c0d3-4bef-a6ee-0b684ec4e57e))
  (gr_line (start 119.31501 119.4089) (end 119.31501 119.1089) (layer "F.SilkS") (width 0.15) (tstamp 2af7869e-50cc-43ef-adfa-4791b7ed77d2))
  (gr_line (start 160.07101 83.20389) (end 166.67501 83.20389) (layer "F.SilkS") (width 0.2) (tstamp 2d1d606c-f977-4349-b2be-f3b1ef69b6f6))
  (gr_line (start 115.61101 71.1719) (end 116.11901 71.1719) (layer "F.SilkS") (width 0.2) (tstamp 2d797e5d-2d81-4dd5-a757-5a0ff0a1022e))
  (gr_line (start 160.07101 103.5189) (end 166.67501 103.5189) (layer "F.SilkS") (width 0.2) (tstamp 2fa72522-8f9a-40be-8492-07a6c65b8383))
  (gr_line (start 170.44999 75.2839) (end 170.44999 68.9339) (layer "F.SilkS") (width 0.1) (tstamp 2fe2c88b-5235-4ec0-98f0-5c71d97a9e73))
  (gr_line (start 178.86701 106.8159) (end 178.86701 105.2919) (layer "F.SilkS") (width 0.2) (tstamp 31b2b046-9156-4df2-a07b-6abcfa261275))
  (gr_line (start 172.33501 83.20389) (end 178.86701 84.98189) (layer "F.SilkS") (width 0.2) (tstamp 322aa5c2-b6df-409a-be33-cbb24f56dc59))
  (gr_line (start 178.86701 91.58589) (end 178.86701 90.06189) (layer "F.SilkS") (width 0.2) (tstamp 329de77c-65c5-42e3-b0b1-d3cf68c4738d))
  (gr_line (start 116.61501 119.1089) (end 119.31501 119.1089) (layer "F.SilkS") (width 0.15) (tstamp 3830a606-1699-44da-946d-f84ad98c7458))
  (gr_line (start 116.84001 82.0339) (end 117.49001 81.3839) (layer "F.SilkS") (width 0.127) (tstamp 38c4fa27-b867-4595-97e6-6cf9b3694604))
  (gr_line (start 113.86501 53.5089) (end 120.21501 53.5089) (layer "F.SilkS") (width 0.5) (tstamp 390686f1-797e-497d-bede-a9af007819c9))
  (gr_line (start 164.09999 75.2839) (end 164.09999 68.9339) (layer "F.SilkS") (width 0.1) (tstamp 3c0389e0-7b1b-4719-a6d8-3c687e037eb1))
  (gr_line (start 167.69101 93.3589) (end 172.33501 93.3589) (layer "F.SilkS") (width 0.2) (tstamp 3d9e5a25-c695-4480-86cf-f70de6ca7cc3))
  (gr_line (start 160.07101 113.6739) (end 160.07101 103.5139) (layer "F.SilkS") (width 0.2) (tstamp 3dbba5f1-004b-4ecf-8dce-0132777ce1e8))
  (gr_line (start 168.45301 102.7519) (end 168.45301 101.4819) (layer "F.SilkS") (width 0.2) (tstamp 3e6343e8-b640-4101-b7c5-bb4c781923aa))
  (gr_line (start 163.52499 68.3589) (end 171.02499 68.3589) (layer "F.SilkS") (width 0.1) (tstamp 41254f26-abc7-4e7d-9324-b1ac2dc6d84c))
  (gr_line (start 167.69101 83.20389) (end 172.33501 83.20389) (layer "F.SilkS") (width 0.2) (tstamp 41448d56-8b2a-459b-8a87-276538e1d98a))
  (gr_line (start 118.47301 120.5939) (end 118.47301 119.3239) (layer "F.SilkS") (width 0.15) (tstamp 4442e4df-a18f-4147-abc0-e98db357cb66))
  (gr_line (start 178.86701 86.50589) (end 178.86701 84.98189) (layer "F.SilkS") (width 0.2) (tstamp 460faeeb-dd29-4768-b950-ba342095d671))
  (gr_line (start 160.07101 93.36389) (end 160.07101 83.20389) (layer "F.SilkS") (width 0.2) (tstamp 489587f5-1a9f-4d6a-995e-13622568c963))
  (gr_line (start 166.67501 101.4869) (end 168.45301 101.4869) (layer "F.SilkS") (width 0.2) (tstamp 4a786f71-d4d3-4083-bd46-79fc2954b990))
  (gr_line (start 172.33501 93.36389) (end 172.33501 83.20389) (layer "F.SilkS") (width 0.2) (tstamp 4ab4d7d2-2ef7-4001-825b-f9b17e9342bb))
  (gr_line (start 164.09999 75.2839) (end 170.44999 75.2839) (layer "F.SilkS") (width 0.1) (tstamp 4b2b49c2-f397-4ef5-aec2-ba943aa124d0))
  (gr_line (start 116.61501 119.4089) (end 116.61501 119.1089) (layer "F.SilkS") (width 0.15) (tstamp 4d1104fb-5665-4a22-8467-274e45fd46a7))
  (gr_line (start 168.45301 112.9119) (end 168.45301 111.6419) (layer "F.SilkS") (width 0.2) (tstamp 4de1d936-c826-4e89-9943-c824efe0f4a3))
  (gr_line (start 117.80301 93.9629) (end 117.80301 93.4549) (layer "F.SilkS") (width 0.2) (tstamp 526f5593-033d-4a36-928e-6b9577238f4c))
  (gr_line (start 156.19001 59.8339) (end 156.19001 53.4839) (layer "F.SilkS") (width 0.1) (tstamp 535568cb-5665-443e-b68b-ab1071c8eb7c))
  (gr_line (start 116.61501 120.8089) (end 116.61501 120.5089) (layer "F.SilkS") (width 0.15) (tstamp 54eaa276-97b6-4641-aad6-089adee942aa))
  (gr_line (start 116.84001 73.7589) (end 117.49001 74.4089) (layer "F.SilkS") (width 0.127) (tstamp 55063c04-35e5-47f6-a8a0-6ecb88deaa4d))
  (gr_line (start 172.33501 103.5139) (end 178.86701 105.2919) (layer "F.SilkS") (width 0.2) (tstamp 55adb0ca-3f7f-4297-b6b6-a42c21d7ac39))
  (gr_line (start 132.79001 70.7339) (end 132.79001 59.8089) (layer "F.SilkS") (width 0.5) (tstamp 55c647a7-a340-4df4-8f48-4e3f99604230))
  (gr_line (start 167.69101 82.44189) (end 168.45301 82.44189) (layer "F.SilkS") (width 0.2) (tstamp 5a4ef7f8-019c-42ac-bbcb-ecc85546e84e))
  (gr_line (start 147.61501 121.4589) (end 147.61501 59.7589) (layer "F.SilkS") (width 0.5) (tstamp 5c9298e6-bb28-43c7-9edf-04b6b9c28aec))
  (gr_line (start 132.76501 59.8089) (end 132.76501 59.36761) (layer "F.SilkS") (width 0.5) (tstamp 60b3345e-e1f7-42af-a89a-fd18a5af551b))
  (gr_line (start 172.33501 103.5189) (end 172.33501 93.3589) (layer "F.SilkS") (width 0.2) (tstamp 60de61a2-fbfb-463d-863e-cdc4536a0d5c))
  (gr_line (start 167.69101 103.5139) (end 172.33501 103.5139) (layer "F.SilkS") (width 0.2) (tstamp 621869cf-5581-45bc-b28e-c496f26ac2e2))
  (gr_line (start 160.07101 103.5139) (end 166.67501 103.5139) (layer "F.SilkS") (width 0.2) (tstamp 630459ed-c8fa-40a8-a7e8-11998b0fb342))
  (gr_line (start 111.24001 112.9589) (end 111.24001 107.6589) (layer "F.SilkS") (width 0.2) (tstamp 63bf13ef-9c9a-47c0-82ae-326b79a5561c))
  (gr_line (start 172.33501 94.8829) (end 178.86701 96.6609) (layer "F.SilkS") (width 0.2) (tstamp 644fcb12-32f9-45b7-9c95-50c3e84accd0))
  (gr_line (start 156.19001 53.4839) (end 162.54001 53.4839) (layer "F.SilkS") (width 0.1) (tstamp 65da09be-33eb-4a29-bb08-06ab1d36ecba))
  (gr_line (start 167.69101 83.20389) (end 167.69101 82.44189) (layer "F.SilkS") (width 0.2) (tstamp 66973e88-e37f-4c91-9d0b-3a868b9c92ae))
  (gr_line (start 163.52499 75.8589) (end 163.52499 68.3589) (layer "F.SilkS") (width 0.1) (tstamp 6dddda7d-b3d8-4396-afd9-88232c7b242d))
  (gr_line (start 113.29001 60.4339) (end 120.79001 60.4339) (layer "F.SilkS") (width 0.5) (tstamp 71ae2506-21f1-418f-a87a-7662b548beba))
  (gr_line (start 172.33501 101.9949) (end 178.86701 100.2169) (layer "F.SilkS") (width 0.2) (tstamp 72ff00b2-05db-41fb-b8dc-db4a1a7b9e3b))
  (gr_line (start 163.52499 75.8589) (end 171.02499 75.8589) (layer "F.SilkS") (width 0.1) (tstamp 74b0dafe-422e-4329-b8d5-b6a0b5d44a05))
  (gr_line (start 155.61501 52.9089) (end 163.11501 52.9089) (layer "F.SilkS") (width 0.1) (tstamp 7609d8a2-e9f0-47a3-960a-e7fb5d282cf6))
  (gr_line (start 115.61101 72.6959) (end 116.11901 72.6959) (layer "F.SilkS") (width 0.2) (tstamp 76214fa9-eee2-41bc-a087-b28451ab50ec))
  (gr_line (start 119.31501 120.8089) (end 119.31501 120.5089) (layer "F.SilkS") (width 0.15) (tstamp 77145cf5-bba8-4d21-9f40-f3bb482bae54))
  (gr_line (start 167.69101 92.60189) (end 168.45301 92.60189) (layer "F.SilkS") (width 0.2) (tstamp 7a4608c0-2013-4903-b62a-9d18b2c18b61))
  (gr_line (start 166.67501 91.3269) (end 168.45301 91.3269) (layer "F.SilkS") (width 0.2) (tstamp 7e43996e-5f64-4ad0-a240-a7532e9ca49b))
  (gr_line (start 109.19001 82.0339) (end 109.19001 78.7089) (layer "F.SilkS") (width 0.127) (tstamp 7fa9039a-3d07-490e-960a-3f0fad3d6d0b))
  (gr_line (start 132.79001 70.7339) (end 144.09001 70.7339) (layer "F.SilkS") (width 0.5) (tstamp 84c50863-bdaa-4894-8ee9-8f10ce25889f))
  (gr_line (start 160.07101 93.3589) (end 166.67501 93.3589) (layer "F.SilkS") (width 0.2) (tstamp 864f2915-7e30-4521-beea-d73c3a3d2e91))
  (gr_line (start 166.67501 101.4819) (end 168.45301 101.4819) (layer "F.SilkS") (width 0.2) (tstamp 89d7b60e-15a0-44b1-a349-236fa97c72ae))
  (gr_line (start 117.15081 100.7339) (end 117.15081 96.5339) (layer "F.SilkS") (width 0.254) (tstamp 8e3f0d91-f414-4dc0-b7dc-3f4c288dc264))
  (gr_line (start 167.69101 93.36389) (end 167.69101 92.60189) (layer "F.SilkS") (width 0.2) (tstamp 8f0f05b1-276c-4ca8-b86a-4302154e810c))
  (gr_line (start 160.07101 103.5189) (end 160.07101 93.3589) (layer "F.SilkS") (width 0.2) (tstamp 8f735aea-65af-46a5-9177-c7b7c9f0bbb5))
  (gr_line (start 166.67501 81.17189) (end 168.45301 81.17189) (layer "F.SilkS") (width 0.2) (tstamp 901f9928-4931-4296-929e-1285e2c3ca75))
  (gr_line (start 166.67501 113.6739) (end 166.67501 111.6419) (layer "F.SilkS") (width 0.2) (tstamp 930cb7cf-0c96-417f-8e64-f01fcd1d182f))
  (gr_line (start 166.67501 103.5139) (end 166.67501 101.4819) (layer "F.SilkS") (width 0.2) (tstamp 943a79b2-3352-4427-8cec-9c1b268a1cad))
  (gr_line (start 141.26501 59.36761) (end 144.09001 59.36761) (layer "F.SilkS") (width 0.5) (tstamp 94ccfe27-fb6e-4d0d-9eee-deef44c2435b))
  (gr_line (start 166.67501 93.36389) (end 166.67501 91.33189) (layer "F.SilkS") (width 0.2) (tstamp 9595c27f-39c4-4dad-a748-979b940f61a3))
  (gr_line (start 120.79001 60.4339) (end 120.79001 52.9339) (layer "F.SilkS") (width 0.5) (tstamp 962d6acf-2171-4c34-a60d-8d97d8f5c844))
  (gr_line (start 113.86501 59.8589) (end 113.86501 53.5089) (layer "F.SilkS") (width 0.5) (tstamp 96548eba-08ab-438c-962d-2c318ffe6f2b))
  (gr_line (start 135.61501 59.36761) (end 141.26501 59.36761) (layer "F.SilkS") (width 0.5) (tstamp 98f5b680-d6ae-4e63-8db0-0cf1b55f31bb))
  (gr_line (start 178.86701 96.6609) (end 178.86701 95.1369) (layer "F.SilkS") (width 0.2) (tstamp 9907d943-2af3-4dd0-a465-a01af1c4a6c9))
  (gr_line (start 166.67501 103.5189) (end 166.67501 101.4869) (layer "F.SilkS") (width 0.2) (tstamp 99c9bff9-4612-42ef-ad54-8669b4081faf))
  (gr_line (start 156.19001 59.8339) (end 162.54001 59.8339) (layer "F.SilkS") (width 0.1) (tstamp 99f6e836-0d83-4827-a20e-0d5392f74b58))
  (gr_line (start 160.07101 93.36389) (end 166.67501 93.36389) (layer "F.SilkS") (width 0.2) (tstamp 9e9d2f3d-2848-4fda-93de-5953f5731be4))
  (gr_line (start 143.62701 93.2379) (end 143.62701 92.7299) (layer "F.SilkS") (width 0.2) (tstamp a6ed917c-9cd3-450e-9f6e-eda55cf85f74))
  (gr_line (start 164.09999 68.9339) (end 170.44999 68.9339) (layer "F.SilkS") (width 0.1) (tstamp aa3c153a-ef2f-4864-8419-730eb391dc07))
  (gr_line (start 116.61501 120.8089) (end 119.31501 120.8089) (layer "F.SilkS") (width 0.15) (tstamp acb1702a-85e1-4692-84a2-c8f4c26ee14e))
  (gr_line (start 110.96101 88.9219) (end 111.46901 88.9219) (layer "F.SilkS") (width 0.2) (tstamp ae616167-6a04-45fd-97e7-58df8457baf4))
  (gr_line (start 144.09001 70.7339) (end 144.09001 59.36761) (layer "F.SilkS") (width 0.5) (tstamp ae95ee1a-95ab-43db-8d0d-acdb2679777d))
  (gr_line (start 114.04001 112.9589) (end 114.04001 107.6589) (layer "F.SilkS") (width 0.2) (tstamp aede2a4c-3a8c-426f-b7d7-20649ea542e6))
  (gr_line (start 113.29001 60.4339) (end 113.29001 52.9339) (layer "F.SilkS") (width 0.5) (tstamp af513415-05ac-43dd-92e5-9af06ef0ed62))
  (gr_line (start 129.26501 59.8089) (end 132.79001 59.8089) (layer "F.SilkS") (width 0.5) (tstamp af760b61-dcd1-4c83-9742-4254b706fb2f))
  (gr_line (start 163.11501 60.4089) (end 163.11501 52.9089) (layer "F.SilkS") (width 0.1) (tstamp b0523801-ee5d-4d7c-942a-a9342b87ba2e))
  (gr_line (start 166.67501 83.20389) (end 166.67501 81.17189) (layer "F.SilkS") (width 0.2) (tstamp b1a9692c-9437-446b-95d0-3d5c6faddf15))
  (gr_line (start 172.33501 103.5189) (end 178.86701 101.7409) (layer "F.SilkS") (width 0.2) (tstamp b4ef6b8c-48e7-4cef-96a4-f6edb9895956))
  (gr_line (start 144.19001 59.7589) (end 147.61501 59.7589) (layer "F.SilkS") (width 0.5) (tstamp b670b8e3-1b5b-4320-898b-5eada29d3caa))
  (gr_line (start 166.67501 93.3589) (end 166.67501 91.3269) (layer "F.SilkS") (width 0.2) (tstamp b714e706-c326-40a5-8287-7711328142ef))
  (gr_line (start 111.94381 100.7339) (end 111.94381 96.5339) (layer "F.SilkS") (width 0.254) (tstamp b90958a9-0abb-480d-9a29-1c434a085f20))
  (gr_line (start 129.26501 121.4589) (end 147.61501 121.4589) (layer "F.SilkS") (width 0.5) (tstamp b9612666-b1f7-490b-b2c9-845ca57eeabe))
  (gr_line (start 168.45301 102.7569) (end 168.45301 101.4869) (layer "F.SilkS") (width 0.2) (tstamp b9a500c8-5404-45ab-8395-c3f1884ad548))
  (gr_line (start 109.19001 73.7589) (end 116.84001 73.7589) (layer "F.SilkS") (width 0.127) (tstamp b9daccf9-c24e-4703-b7bc-4421729d32c6))
  (gr_line (start 168.45301 92.5969) (end 168.45301 91.3269) (layer "F.SilkS") (width 0.2) (tstamp be8ee636-4803-40ec-85bd-5853b780dd9d))
  (gr_line (start 167.69101 102.7519) (end 168.45301 102.7519) (layer "F.SilkS") (width 0.2) (tstamp bec0b038-f9a6-4575-ac56-9d1a8be60b1f))
  (gr_line (start 111.94381 100.7339) (end 117.15081 100.7339) (layer "F.SilkS") (width 0.254) (tstamp bff21579-efd6-4e99-9378-83766549247c))
  (gr_line (start 172.33501 105.0379) (end 178.86701 106.8159) (layer "F.SilkS") (width 0.2) (tstamp c19a63f2-4854-4cb7-a2ac-53eac2ea3f71))
  (gr_line (start 113.86501 59.8589) (end 120.21501 59.8589) (layer "F.SilkS") (width 0.5) (tstamp c71270b9-29a6-4016-bb6c-9f0a84fcd356))
  (gr_line (start 117.45701 119.3239) (end 118.47301 119.9589) (layer "F.SilkS") (width 0.15) (tstamp c7d001a5-9986-4443-9167-479a6c223012))
  (gr_line (start 117.49001 77.1089) (end 117.49001 74.4089) (layer "F.SilkS") (width 0.127) (tstamp c88d4324-28fb-4cd0-8d32-dd10097f7cfd))
  (gr_line (start 114.71101 94.0469) (end 115.21901 94.0469) (layer "F.SilkS") (width 0.2) (tstamp c93c1b25-5a36-43cb-8473-2df2099c58c9))
  (gr_line (start 111.94381 96.5339) (end 117.15081 96.5339) (layer "F.SilkS") (width 0.254) (tstamp cb5ab213-ecd5-4172-9e56-a24d9eb2e655))
  (gr_line (start 111.24001 112.9589) (end 114.04001 112.9589) (layer "F.SilkS") (width 0.2) (tstamp cced4e68-8bc9-438b-ab64-b7b63c99781a))
  (gr_line (start 178.86701 111.8959) (end 178.86701 110.3719) (layer "F.SilkS") (width 0.2) (tstamp d403212e-bb23-4e75-929a-96b12f5cf92d))
  (gr_line (start 117.49001 81.3839) (end 117.49001 78.7089) (layer "F.SilkS") (width 0.127) (tstamp d91a011a-0f6f-4532-8a21-ac148e0b3365))
  (gr_line (start 167.69101 103.5189) (end 167.69101 102.7569) (layer "F.SilkS") (width 0.2) (tstamp d92ea528-f66f-417b-98f2-a7159777ba55))
  (gr_line (start 167.69101 103.5189) (end 172.33501 103.5189) (layer "F.SilkS") (width 0.2) (tstamp d931f8ed-1b25-4517-bac1-779f812b38a7))
  (gr_line (start 160.07101 113.6739) (end 166.67501 113.6739) (layer "F.SilkS") (width 0.2) (tstamp dd2cb6c6-79b9-4727-a353-ba3f3bfe1fa6))
  (gr_line (start 167.69101 92.5969) (end 168.45301 92.5969) (layer "F.SilkS") (width 0.2) (tstamp dd421d80-61c2-4fd9-b750-44413a2f844f))
  (gr_line (start 119.32701 93.9629) (end 119.32701 93.4549) (layer "F.SilkS") (width 0.2) (tstamp de64d554-ee49-4300-b894-3045f78b78e4))
  (gr_line (start 172.33501 93.3589) (end 178.86701 95.1369) (layer "F.SilkS") (width 0.2) (tstamp df1bab65-5050-4a2c-bc00-d7250754c2d6))
  (gr_line (start 109.19001 77.1089) (end 109.19001 73.7589) (layer "F.SilkS") (width 0.127) (tstamp df9980ed-45dd-465f-90fa-5ae9b3f4debb))
  (gr_line (start 168.45301 92.60189) (end 168.45301 91.33189) (layer "F.SilkS") (width 0.2) (tstamp e48fd34e-b644-4b62-bd05-67683f6e1f4c))
  (gr_line (start 172.33501 112.1499) (end 178.86701 110.3719) (layer "F.SilkS") (width 0.2) (tstamp e731570c-b1fd-4e51-b964-d590e5a96622))
  (gr_line (start 178.86701 101.7409) (end 178.86701 100.2169) (layer "F.SilkS") (width 0.2) (tstamp ea024432-c62f-442f-841d-4d9557cce9be))
  (gr_line (start 166.67501 111.6419) (end 168.45301 111.6419) (layer "F.SilkS") (width 0.2) (tstamp ec142555-1768-4669-8cb6-5b96bc41cbd3))
  (gr_line (start 172.33501 91.83989) (end 178.86701 90.06189) (layer "F.SilkS") (width 0.2) (tstamp ec165c77-68f0-499a-b7b3-8e954be2b9cb))
  (gr_line (start 114.71101 95.5709) (end 115.21901 95.5709) (layer "F.SilkS") (width 0.2) (tstamp ee0cd810-0906-44ac-9bf4-2968bbd183d9))
  (gr_line (start 162.54001 59.8339) (end 162.54001 53.4839) (layer "F.SilkS") (width 0.1) (tstamp f2248e37-c109-41b9-85ac-5d68c45b3f8d))
  (gr_line (start 132.76501 59.36761) (end 135.61501 59.36761) (layer "F.SilkS") (width 0.5) (tstamp f224fd9e-f8c9-47e6-aae6-d9259d7be6e2))
  (gr_line (start 167.69101 102.7569) (end 168.45301 102.7569) (layer "F.SilkS") (width 0.2) (tstamp f3f65d87-9f23-4157-b94d-9c33f845fd4f))
  (gr_line (start 167.69101 113.6739) (end 167.69101 112.9119) (layer "F.SilkS") (width 0.2) (tstamp f86122c5-51a7-4597-8cf4-1bf626ee6dd1))
  (gr_line (start 167.69101 93.36389) (end 172.33501 93.36389) (layer "F.SilkS") (width 0.2) (tstamp fbf309d7-ae6c-4c36-bf8b-55e99fe487fd))
  (gr_line (start 172.33501 113.6739) (end 172.33501 103.5139) (layer "F.SilkS") (width 0.2) (tstamp fd60bc22-183a-4d8b-956d-8ce746418a3c))
  (gr_line (start 115.43601 90.4709) (end 115.94401 90.4709) (layer "F.SilkS") (width 0.2) (tstamp ffa36231-1a13-4927-af8d-f5d8ab0474ea))
  (gr_line (start 102.36501 117.1089) (end 102.36501 57.1089) (layer "Edge.Cuts") (width 0.1) (tstamp 6704867f-b81b-4fad-9a3d-584d0e2c5731))
  (gr_line (start 107.36501 52.1089) (end 167.36501 52.1089) (layer "Edge.Cuts") (width 0.1) (tstamp 7b76d5cd-de72-4a6f-818d-96063aa97a86))
  (gr_line (start 107.36501 122.1089) (end 167.36501 122.1089) (layer "Edge.Cuts") (width 0.1) (tstamp 91478476-c8a3-4a60-83ec-81f40210e017))
  (gr_line (start 172.36501 117.1089) (end 172.36501 57.1089) (layer "Edge.Cuts") (width 0.1) (tstamp 9171e8fc-aad7-4cc5-a284-d8441e74903b))
  (gr_line (start 115.21501 121.1089) (end 115.21501 118.8089) (layer "F.CrtYd") (width 0.15) (tstamp 007bfa57-d309-4783-98b3-3f06f6aad722))
  (gr_line (start 168.4525 82.44139) (end 168.4525 81.1724) (layer "F.CrtYd") (width 0.2) (tstamp 0170d307-060e-4f3a-b419-9dbb88b2bca4))
  (gr_line (start 111.93111 100.77339) (end 111.93111 96.5339) (layer "F.CrtYd") (width 0.2) (tstamp 044575d7-e177-4656-a5bf-db4c8545f02d))
  (gr_line (start 116.71501 95.7589) (end 116.71501 93.8589) (layer "F.CrtYd") (width 0.1) (tstamp 0479e88d-7c44-47a1-a7fb-7df0adc04303))
  (gr_line (start 164.91501 95.2589) (end 166.81501 95.2589) (layer "F.CrtYd") (width 0.1) (tstamp 04ae7397-b412-4a2c-bbab-fb428850601b))
  (gr_line (start 117.16249 100.77339) (end 111.93111 100.77339) (layer "F.CrtYd") (width 0.2) (tstamp 05d15cad-75eb-410b-abfa-746319a062cd))
  (gr_line (start 167.20626 101.92382) (end 168.60627 101.92382) (layer "F.CrtYd") (width 0.2) (tstamp 07afcaad-33aa-48f9-a799-d6647a9d34d4))
  (gr_line (start 114.79001 71.2339) (end 114.79001 72.6339) (layer "F.CrtYd") (width 0.2) (tstamp 08b97374-2eeb-4be4-a0b4-ee9e9af4302a))
  (gr_line (start 165.20626 101.92382) (end 166.60627 101.92382) (layer "F.CrtYd") (width 0.2) (tstamp 08d7844f-1d53-4802-b63e-a9117d1aa91d))
  (gr_line (start 110.71501 89.6839) (end 111.71501 89.6839) (layer "F.CrtYd") (width 0.1) (tstamp 0912e83b-2aeb-4cc1-8b50-5a424ac3a5f9))
  (gr_line (start 162.54001 53.4839) (end 156.19001 53.4839) (layer "F.CrtYd") (width 0.2) (tstamp 099c9563-214a-409c-8384-0c9d1577972e))
  (gr_line (start 166.67552 81.1724) (end 166.67552 83.2044) (layer "F.CrtYd") (width 0.2) (tstamp 09a4e786-1e86-4cab-aaf7-1e3c42ed3b4b))
  (gr_line (start 113.21501 95.7589) (end 113.21501 93.8589) (layer "F.CrtYd") (width 0.1) (tstamp 0ca7fa84-b0c7-4c87-aac5-f2e494a518a5))
  (gr_line (start 167.40626 102.99882) (end 168.40626 102.99882) (layer "F.CrtYd") (width 0.1) (tstamp 0e95a85b-aeea-4b45-b693-f079fdf71e21))
  (gr_line (start 166.6745 113.67339) (end 166.6745 111.64139) (layer "F.CrtYd") (width 0.2) (tstamp 0eaf6c21-7b23-409e-b669-14dabc4b7540))
  (gr_line (start 143.81501 94.7339) (end 143.81501 91.2339) (layer "F.CrtYd") (width 0.1) (tstamp 0f0cb116-527b-4e73-ac28-f89bf50c2fa5))
  (gr_line (start 172.33552 93.35956) (end 172.33552 94.88251) (layer "F.CrtYd") (width 0.2) (tstamp 0f70e232-b14b-4280-90c4-a833fd377135))
  (gr_line (start 167.69152 113.67339) (end 172.3345 113.67339) (layer "F.CrtYd") (width 0.2) (tstamp 109018a3-8ad3-4b03-a63f-c31f5ac359e5))
  (gr_line (start 165.21501 99.9589) (end 165.21501 96.6589) (layer "F.CrtYd") (width 0.1) (tstamp 111fd7c1-8466-4424-81a7-133b76b8875b))
  (gr_line (start 109.46501 88.7339) (end 112.96501 88.7339) (layer "F.CrtYd") (width 0.1) (tstamp 11859398-7d16-450f-ab0f-2acfc6362fc9))
  (gr_line (start 178.8665 106.81523) (end 178.8665 105.29229) (layer "F.CrtYd") (width 0.2) (tstamp 12d1c5f2-8b71-46c0-88bd-a0418476ad96))
  (gr_line (start 167.6905 92.59639) (end 168.4525 92.59639) (layer "F.CrtYd") (width 0.2) (tstamp 14f8038c-3ab2-44f6-b8fb-c111e4656724))
  (gr_line (start 166.6745 111.64139) (end 168.45352 111.64139) (layer "F.CrtYd") (width 0.2) (tstamp 169eb5f9-7628-4aa7-a30f-7822527a14a5))
  (gr_line (start 141.91501 94.7339) (end 143.81501 94.7339) (layer "F.CrtYd") (width 0.1) (tstamp 169ff37c-7b58-4bdd-9715-b5c2c992b7a6))
  (gr_line (start 116.56501 120.8589) (end 116.56501 119.0589) (layer "F.CrtYd") (width 0.2) (tstamp 1a8a7b45-0cfd-46e4-80b5-e1f1b74b1cc4))
  (gr_line (start 142.86501 93.4839) (end 142.86501 92.4839) (layer "F.CrtYd") (width 0.1) (tstamp 1d1fd921-d507-4a7f-a90b-9449432ff95a))
  (gr_line (start 172.33552 103.51456) (end 172.33552 105.03751) (layer "F.CrtYd") (width 0.2) (tstamp 1d593cc7-7500-4e66-b65a-1fa95b9ca79c))
  (gr_line (start 112.29001 88.9839) (end 110.14001 88.9839) (layer "F.CrtYd") (width 0.2) (tstamp 1de52754-6153-487d-89dd-96c3281a610a))
  (gr_line (start 167.6905 83.2044) (end 167.6905 82.44139) (layer "F.CrtYd") (width 0.2) (tstamp 2081e286-ebf5-403d-afa8-97a202fd03ea))
  (gr_line (start 166.91501 91.7589) (end 168.815 91.7589) (layer "F.CrtYd") (width 0.1) (tstamp 22234117-9c6e-4e91-bc23-d48520bae4c2))
  (gr_line (start 164.95627 104.74881) (end 166.85627 104.74881) (layer "F.CrtYd") (width 0.1) (tstamp 22ece474-636a-41b7-85de-ddc62111071b))
  (gr_line (start 166.95626 104.74882) (end 166.95626 101.24882) (layer "F.CrtYd") (width 0.1) (tstamp 22fca503-f0e7-4fe2-b50b-e9e35129f0ac))
  (gr_line (start 166.46501 98.3089) (end 167.46501 98.3089) (layer "F.CrtYd") (width 0.1) (tstamp 243b199e-56ca-48da-974e-f2a1fb8ce15c))
  (gr_line (start 166.67552 103.51441) (end 160.07152 103.51441) (layer "F.CrtYd") (width 0.2) (tstamp 24bdef84-5b94-491b-942b-8dcecca54acc))
  (gr_line (start 178.8665 91.58551) (end 172.33552 93.36323) (layer "F.CrtYd") (width 0.2) (tstamp 25d1089a-8b19-44e8-9c29-042f4b3cf824))
  (gr_line (start 113.04052 98.88339) (end 113.04052 98.38441) (layer "F.CrtYd") (width 0.2) (tstamp 26ba6e41-ae4f-472e-80b7-0f879ecf3702))
  (gr_line (start 166.91501 95.2589) (end 166.91501 91.7589) (layer "F.CrtYd") (width 0.1) (tstamp 27e78b88-6c11-490c-bffd-d49c324229cd))
  (gr_line (start 116.76501 90.4089) (end 116.76501 89.0089) (layer "F.CrtYd") (width 0.2) (tstamp 2820234b-4232-4e53-8696-c3357b78bebd))
  (gr_line (start 167.6905 93.3594) (end 167.6905 92.59639) (layer "F.CrtYd") (width 0.2) (tstamp 292643f0-b469-451a-ae03-502ff08d0916))
  (gr_line (start 170.44999 68.9339) (end 164.09999 68.9339) (layer "F.CrtYd") (width 0.2) (tstamp 2c7b36ed-d58f-443e-a3e3-fb4fce0aa091))
  (gr_line (start 165.20626 104.07381) (end 165.20626 101.92382) (layer "F.CrtYd") (width 0.2) (tstamp 2d53f670-3950-4d30-87a0-94dbb572fcd2))
  (gr_line (start 164.95627 104.74881) (end 164.95627 101.24881) (layer "F.CrtYd") (width 0.1) (tstamp 2e6fbb14-bf2c-4f5b-8e68-c259346c67a6))
  (gr_line (start 115.69001 90.2089) (end 115.69001 89.2089) (layer "F.CrtYd") (width 0.1) (tstamp 2f7a2822-5f4d-4591-b1b0-3930eb2fdf2e))
  (gr_line (start 110.14001 90.3839) (end 112.29001 90.3839) (layer "F.CrtYd") (width 0.2) (tstamp 30568f3d-7308-4b9b-a40a-3a422d409853))
  (gr_line (start 114.11501 72.8839) (end 114.11501 70.9839) (layer "F.CrtYd") (width 0.1) (tstamp 3062c52c-5098-468f-94dc-c30c1232a706))
  (gr_line (start 118.71501 119.0589) (end 118.96501 119.0589) (layer "F.CrtYd") (width 0.2) (tstamp 313c00d5-71f2-4a3c-975b-414cda66e1ce))
  (gr_line (start 117.44001 90.6589) (end 117.44001 88.7589) (layer "F.CrtYd") (width 0.1) (tstamp 3145a22e-89bf-4118-a150-fa31d6cfb511))
  (gr_line (start 118.71501 119.0589) (end 118.96501 119.0589) (layer "F.CrtYd") (width 0.2) (tstamp 31a0c06a-1615-4b2f-acf0-609eeb213d2e))
  (gr_line (start 167.6905 82.44139) (end 168.4525 82.44139) (layer "F.CrtYd") (width 0.2) (tstamp 32f2a951-7c6e-464d-827c-45037c6fa907))
  (gr_line (start 113.21501 95.7589) (end 116.71501 95.7589) (layer "F.CrtYd") (width 0.1) (tstamp 3305fc16-f640-4969-b76a-71f73cf95e0f))
  (gr_line (start 165.90627 103.49881) (end 165.90627 102.49881) (layer "F.CrtYd") (width 0.1) (tstamp 35942a6a-c2bc-43c3-8fe2-4f7e7cbb68f4))
  (gr_line (start 117.61493 82.18397) (end 117.61493 73.68397) (layer "F.CrtYd") (width 0.2) (tstamp 35edbf8a-074c-48e0-bcbb-08bdca084973))
  (gr_line (start 166.85627 104.74881) (end 166.85627 101.24881) (layer "F.CrtYd") (width 0.1) (tstamp 366896dc-a4a9-47c0-89c9-895daeef04a7))
  (gr_line (start 117.86501 94.7839) (end 119.26501 94.7839) (layer "F.CrtYd") (width 0.2) (tstamp 367e3bcd-3626-4b26-ae5c-183a76921818))
  (gr_line (start 114.61501 89.0089) (end 114.61501 90.4089) (layer "F.CrtYd") (width 0.2) (tstamp 3702cc75-b9fd-4387-b52d-5208651361c5))
  (gr_line (start 117.61493 73.68397) (end 109.11494 73.68397) (layer "F.CrtYd") (width 0.2) (tstamp 3705558c-ec8e-47b6-bba2-26db2c1d7543))
  (gr_line (start 164.09999 68.9339) (end 164.09999 75.2839) (layer "F.CrtYd") (width 0.2) (tstamp 39a93b31-c1e5-48b9-946b-28b5a89c7f80))
  (gr_line (start 168.4525 91.3274) (end 166.67552 91.3274) (layer "F.CrtYd") (width 0.2) (tstamp 39e8c2a1-64e7-47a0-ac8d-56aa16b82855))
  (gr_line (start 172.33552 103.51823) (end 172.33552 101.99528) (layer "F.CrtYd") (width 0.2) (tstamp 3c67e68e-2a76-4a96-a1ab-2bfbfaf4fcc3))
  (gr_line (start 117.61501 91.9589) (end 119.515 91.9589) (layer "F.CrtYd") (width 0.1) (tstamp 3d0961bc-9c35-4dfd-817d-22ab08ca2a29))
  (gr_line (start 172.33552 101.99528) (end 178.8665 100.21756) (layer "F.CrtYd") (width 0.2) (tstamp 3d619d85-db82-42a0-857f-8988241fdfc3))
  (gr_line (start 113.89001 94.1089) (end 113.89001 95.5089) (layer "F.CrtYd") (width 0.2) (tstamp 3db5a0dc-4ee2-4ccd-a79b-883c1b5b743a))
  (gr_line (start 172.33552 83.20456) (end 172.33552 84.72751) (layer "F.CrtYd") (width 0.2) (tstamp 3e2032b8-656e-4efd-9292-37fa4a8224fd))
  (gr_line (start 167.86501 96.7589) (end 167.86501 99.8589) (layer "F.CrtYd") (width 0.2) (tstamp 3e5bfa4d-e90d-4a28-a456-8dec33c3ee32))
  (gr_line (start 142.36501 92.9839) (end 143.36501 92.9839) (layer "F.CrtYd") (width 0.1) (tstamp 3f008d00-af99-4c9a-956c-58991f9130e9))
  (gr_line (start 160.07152 113.67339) (end 166.6745 113.67339) (layer "F.CrtYd") (width 0.2) (tstamp 3f280754-4150-47e2-8313-3c9344fe6907))
  (gr_line (start 168.45352 111.64139) (end 168.45352 112.91241) (layer "F.CrtYd") (width 0.2) (tstamp 3f5989d5-75ee-45c6-b82e-989a2571a246))
  (gr_line (start 113.5395 98.38441) (end 113.5395 98.88339) (layer "F.CrtYd") (width 0.2) (tstamp 407feaa2-82a0-47e2-a423-0b575ff71c86))
  (gr_line (start 119.36501 120.8589) (end 118.96501 120.8589) (layer "F.CrtYd") (width 0.2) (tstamp 41375c51-ed77-4c1c-a6dc-203b495d8b8e))
  (gr_line (start 166.60627 104.07381) (end 165.20626 104.07381) (layer "F.CrtYd") (width 0.2) (tstamp 41472775-d4f8-4839-838e-1bc7c4e93a1b))
  (gr_line (start 117.16249 96.5339) (end 117.16249 100.77339) (layer "F.CrtYd") (width 0.2) (tstamp 416335a8-852f-434b-a8d1-9acfa059a838))
  (gr_line (start 166.96501 98.8089) (end 166.96501 97.8089) (layer "F.CrtYd") (width 0.1) (tstamp 418423b3-02cb-469f-9130-7977244465d9))
  (gr_line (start 172.33552 94.88251) (end 178.8665 96.66023) (layer "F.CrtYd") (width 0.2) (tstamp 4310703a-56d0-40a2-9592-1b9e3827382c))
  (gr_line (start 165.16501 92.4339) (end 166.56501 92.4339) (layer "F.CrtYd") (width 0.2) (tstamp 43aecebf-f8c4-4906-a850-705f78ba5fa3))
  (gr_line (start 166.6745 91.33139) (end 168.45352 91.33139) (layer "F.CrtYd") (width 0.2) (tstamp 443c9d07-dbbe-459a-a98e-4ca18f9ef8b7))
  (gr_line (start 178.8665 110.37256) (end 178.8665 111.89551) (layer "F.CrtYd") (width 0.2) (tstamp 47f67f9a-8461-47e0-8d8a-42f7ac1a7d07))
  (gr_line (start 114.46501 94.8089) (end 115.46501 94.8089) (layer "F.CrtYd") (width 0.1) (tstamp 49dc365d-2841-42ac-9e3a-6fd1efe49ede))
  (gr_line (start 119.515 95.4589) (end 119.515 91.9589) (layer "F.CrtYd") (width 0.1) (tstamp 4a293203-7a01-4afc-af1e-3410dc3b3bd4))
  (gr_line (start 114.11501 70.9839) (end 117.61501 70.9839) (layer "F.CrtYd") (width 0.1) (tstamp 4a741a9b-4e15-4143-a5f9-35f9619c6da8))
  (gr_line (start 165.40627 102.99881) (end 166.40627 102.99881) (layer "F.CrtYd") (width 0.1) (tstamp 4a7d5d75-83df-4774-bc41-c71d0940e34b))
  (gr_line (start 168.56501 94.5839) (end 167.16501 94.5839) (layer "F.CrtYd") (width 0.2) (tstamp 4bcdeedb-55ac-4ada-b19d-4980c9a83caf))
  (gr_line (start 143.56501 91.9089) (end 142.16501 91.9089) (layer "F.CrtYd") (width 0.2) (tstamp 4c3d5ce2-10e3-47ff-8fb2-377420ec67d5))
  (gr_line (start 156.19001 59.8339) (end 162.54001 59.8339) (layer "F.CrtYd") (width 0.2) (tstamp 4d38f826-4fcf-440f-8317-1bf2097b0370))
  (gr_line (start 168.45352 102.7574) (end 167.69152 102.7574) (layer "F.CrtYd") (width 0.2) (tstamp 4ecbf900-18bf-4c9e-b427-f454ed7fdd03))
  (gr_line (start 113.86501 53.5089) (end 113.86501 59.8589) (layer "F.CrtYd") (width 0.2) (tstamp 4fecb4b7-6cb5-44bb-b7e4-3825d115b11e))
  (gr_line (start 115.19001 89.7089) (end 116.19001 89.7089) (layer "F.CrtYd") (width 0.1) (tstamp 5029ef60-048d-4493-b5e3-e882386b1eb1))
  (gr_line (start 167.69152 102.7574) (end 167.69152 103.51839) (layer "F.CrtYd") (width 0.2) (tstamp 50f60864-8d78-4cba-b43a-4942c433d78b))
  (gr_line (start 111.93111 96.5339) (end 113.28899 96.5339) (layer "F.CrtYd") (width 0.2) (tstamp 51a364cb-fbde-4d77-9143-8c0870f709ae))
  (gr_line (start 167.36501 93.5089) (end 168.36501 93.5089) (layer "F.CrtYd") (width 0.1) (tstamp 521705f1-7f2b-4b12-b577-c6aa980bedd6))
  (gr_line (start 160.07152 83.2044) (end 160.07152 93.36339) (layer "F.CrtYd") (width 0.2) (tstamp 558f7064-0263-4b6d-a2ae-e18ab123fb9c))
  (gr_line (start 112.96501 90.63389) (end 112.96501 88.7339) (layer "F.CrtYd") (width 0.1) (tstamp 5663a6f5-86cd-4b8d-be94-7e86597d961f))
  (gr_line (start 165.21501 96.6589) (end 168.71501 96.6589) (layer "F.CrtYd") (width 0.1) (tstamp 583475ae-8efa-43aa-b739-208dfcfea6aa))
  (gr_line (start 167.20626 104.07381) (end 167.20626 101.92382) (layer "F.CrtYd") (width 0.2) (tstamp 59454ea2-94b5-4f5f-aa32-dab17c849a3f))
  (gr_line (start 116.76501 89.0089) (end 114.61501 89.0089) (layer "F.CrtYd") (width 0.2) (tstamp 5afe7d83-74b8-4c3b-a804-5a2036e0be47))
  (gr_line (start 119.26501 92.6339) (end 117.86501 92.6339) (layer "F.CrtYd") (width 0.2) (tstamp 5bf2e409-53e6-487e-94ea-087cd7a95061))
  (gr_line (start 172.3345 103.51441) (end 167.6905 103.51441) (layer "F.CrtYd") (width 0.2) (tstamp 5d7ede82-7458-4f88-9b6a-d28f92cb0b76))
  (gr_line (start 168.60627 104.07381) (end 167.20626 104.07381) (layer "F.CrtYd") (width 0.2) (tstamp 5df32bee-0bfd-4423-890f-7c3587609abb))
  (gr_line (start 178.8665 96.66023) (end 178.8665 95.13728) (layer "F.CrtYd") (width 0.2) (tstamp 5e509338-02a6-493b-97a2-d0478d1b69c5))
  (gr_line (start 115.21501 121.1089) (end 120.71501 121.1089) (layer "F.CrtYd") (width 0.15) (tstamp 5f0c8cef-98be-46e3-9c5e-ae997d650df2))
  (gr_line (start 172.3345 113.67339) (end 172.3345 103.51441) (layer "F.CrtYd") (width 0.2) (tstamp 5f99ec55-80b9-4cd9-a00f-3dceddbd3a36))
  (gr_line (start 166.91501 95.2589) (end 168.815 95.2589) (layer "F.CrtYd") (width 0.1) (tstamp 5fdc0d37-834e-420f-becc-d2659a55dd87))
  (gr_line (start 160.07152 93.36339) (end 166.6745 93.36339) (layer "F.CrtYd") (width 0.2) (tstamp 608b9b67-1373-4570-98ff-19cfcf486b1e))
  (gr_line (start 168.4525 81.1724) (end 166.67552 81.1724) (layer "F.CrtYd") (width 0.2) (tstamp 61aef66c-a191-4f9d-aff4-ebe8c4b014f1))
  (gr_line (start 108.19001 83.0589) (end 118.49001 83.0589) (layer "F.CrtYd") (width 0.127) (tstamp 63736042-9070-4a6b-8ac6-bf82960918be))
  (gr_line (start 110.14001 88.9839) (end 110.14001 90.3839) (layer "F.CrtYd") (width 0.2) (tstamp 63b14afe-ecd9-4d64-993e-2cb159130aaa))
  (gr_line (start 116.94001 72.6339) (end 116.94001 71.2339) (layer "F.CrtYd") (width 0.2) (tstamp 63fb5fdf-0e9e-4ace-9cc4-be41dbce0ab6))
  (gr_line (start 166.67552 93.3594) (end 160.07152 93.3594) (layer "F.CrtYd") (width 0.2) (tstamp 643fb9ad-703a-4c83-9857-077e43918cb9))
  (gr_line (start 166.60627 101.92382) (end 166.60627 104.07381) (layer "F.CrtYd") (width 0.2) (tstamp 64c57555-8546-4794-a8ba-3d0511ef7e4b))
  (gr_line (start 113.94001 90.6589) (end 113.94001 88.7589) (layer "F.CrtYd") (width 0.1) (tstamp 64c892ac-eaf1-49ca-bf58-7b3ba0564548))
  (gr_line (start 168.71501 99.9589) (end 168.71501 96.6589) (layer "F.CrtYd") (width 0.1) (tstamp 6692dc42-50c3-47db-b8ce-45a052374dc5))
  (gr_line (start 170.44999 75.2839) (end 170.44999 68.9339) (layer "F.CrtYd") (width 0.2) (tstamp 66ac622a-b51d-49d2-95a5-57ccbff84fbe))
  (gr_line (start 178.8665 105.29229) (end 172.33552 103.51456) (layer "F.CrtYd") (width 0.2) (tstamp 698e4d23-e448-4c4d-8d26-ae2b3ba9624e))
  (gr_line (start 120.21501 59.8589) (end 120.21501 53.5089) (layer "F.CrtYd") (width 0.2) (tstamp 6a86fe43-37f1-43ba-a97b-73481b9f27eb))
  (gr_line (start 116.94001 71.2339) (end 114.79001 71.2339) (layer "F.CrtYd") (width 0.2) (tstamp 6bcc37f3-f78a-4ef2-8a95-1c419e37ebd3))
  (gr_line (start 168.85626 104.74882) (end 168.85626 101.24882) (layer "F.CrtYd") (width 0.1) (tstamp 6bde08d4-beb7-4d83-b59e-66ee9c76231a))
  (gr_line (start 167.86501 99.8589) (end 166.06501 99.8589) (layer "F.CrtYd") (width 0.2) (tstamp 6c39ada1-3c97-490f-a237-a6d5203e933b))
  (gr_line (start 114.11501 72.8839) (end 117.61501 72.8839) (layer "F.CrtYd") (width 0.1) (tstamp 6cb62f38-0b88-466d-9afb-1018f4e86433))
  (gr_line (start 172.33552 93.36323) (end 172.33552 91.84028) (layer "F.CrtYd") (width 0.2) (tstamp 6d27273e-27fe-4fc7-9197-8f87c0b823c4))
  (gr_line (start 114.96501 95.3089) (end 114.96501 94.3089) (layer "F.CrtYd") (width 0.1) (tstamp 70a9d92b-66eb-4277-820b-2b2e2e3e17ae))
  (gr_line (start 167.16501 94.5839) (end 167.16501 92.4339) (layer "F.CrtYd") (width 0.2) (tstamp 716e664a-5194-4fef-824f-dbe9969528b1))
  (gr_line (start 166.6745 93.36339) (end 166.6745 91.33139) (layer "F.CrtYd") (width 0.2) (tstamp 71c20fab-5bc4-4f9b-905e-3908523fe265))
  (gr_line (start 117.61501 95.4589) (end 117.61501 91.9589) (layer "F.CrtYd") (width 0.1) (tstamp 7ae499f8-627a-4393-9754-748b1ed80a83))
  (gr_line (start 165.86501 94.0089) (end 165.86501 93.0089) (layer "F.CrtYd") (width 0.1) (tstamp 7fe13901-0b0c-43da-932e-8844202b459f))
  (gr_line (start 120.71501 121.1089) (end 120.71501 118.8089) (layer "F.CrtYd") (width 0.15) (tstamp 80b56800-7b83-4d3a-94a9-b420e121c9d3))
  (gr_line (start 113.28899 96.5339) (end 115.83001 96.5339) (layer "F.CrtYd") (width 0.2) (tstamp 82ea3f7f-a3b4-4995-a123-6e0d5f4829f4))
  (gr_line (start 166.67552 91.3274) (end 166.67552 93.3594) (layer "F.CrtYd") (width 0.2) (tstamp 83073706-be22-485d-b419-4fe339b74f0d))
  (gr_line (start 113.5395 98.88339) (end 113.04052 98.88339) (layer "F.CrtYd") (width 0.2) (tstamp 847e3449-9b27-4bf8-973b-a65d68177f30))
  (gr_line (start 172.33552 84.72751) (end 178.8665 86.50523) (layer "F.CrtYd") (width 0.2) (tstamp 86cc54e2-5049-4d56-90b6-1b3030ce4d6d))
  (gr_line (start 119.26501 94.7839) (end 119.26501 92.6339) (layer "F.CrtYd") (width 0.2) (tstamp 890a29f1-e522-4832-adc4-7e2ea487685b))
  (gr_line (start 168.4525 102.75139) (end 168.4525 101.48241) (layer "F.CrtYd") (width 0.2) (tstamp 89114af4-85dd-4a55-87ee-033a712d1921))
  (gr_line (start 162.54001 59.8339) (end 162.54001 53.4839) (layer "F.CrtYd") (width 0.2) (tstamp 8afe5e55-c47a-4ce6-bacf-99d3362c5b6f))
  (gr_line (start 116.0795 98.38441) (end 116.0795 98.88339) (layer "F.CrtYd") (width 0.2) (tstamp 8d424c30-f2b9-4744-bb1a-dd66913b68ef))
  (gr_line (start 166.56501 92.4339) (end 166.56501 94.5839) (layer "F.CrtYd") (width 0.2) (tstamp 8dc4f4ae-73e4-41fb-938b-1de65d26f432))
  (gr_line (start 118.96501 119.0589) (end 118.96501 120.8589) (layer "F.CrtYd") (width 0.2) (tstamp 8dd06d27-746f-486e-a3f9-04f79224fd66))
  (gr_line (start 166.67552 83.2044) (end 160.07152 83.2044) (layer "F.CrtYd") (width 0.2) (tstamp 8f2e17ce-4011-4ef9-a77e-6a6445ef1d49))
  (gr_line (start 168.4525 92.59639) (end 168.4525 91.3274) (layer "F.CrtYd") (width 0.2) (tstamp 90751742-9e21-4219-becb-37623fa47ae8))
  (gr_line (start 118.49001 83.0589) (end 118.49001 72.7589) (layer "F.CrtYd") (width 0.127) (tstamp 91c1c379-b3c0-468c-8e44-12f8050cea70))
  (gr_line (start 166.95626 101.24882) (end 168.85626 101.24882) (layer "F.CrtYd") (width 0.1) (tstamp 94637d3a-e44e-46ff-a57e-872db9a45a2d))
  (gr_line (start 178.8665 84.98228) (end 172.33552 83.20456) (layer "F.CrtYd") (width 0.2) (tstamp 95c38c20-c231-4a7c-82be-ebd081c2feb5))
  (gr_line (start 172.3345 103.51839) (end 172.3345 93.3594) (layer "F.CrtYd") (width 0.2) (tstamp 972bf866-599c-497f-acfb-a5be36130c96))
  (gr_line (start 115.58052 98.38441) (end 116.0795 98.38441) (layer "F.CrtYd") (width 0.2) (tstamp 98535cab-b453-4ead-9390-9b5d5e5210b6))
  (gr_line (start 167.69152 112.91241) (end 167.69152 113.67339) (layer "F.CrtYd") (width 0.2) (tstamp 98d70e47-6dd9-4de2-8f5e-1840a6e9da02))
  (gr_line (start 113.21501 93.8589) (end 116.71501 93.8589) (layer "F.CrtYd") (width 0.1) (tstamp 99d091a3-f6e1-4afd-ad6b-686bbff375c7))
  (gr_line (start 113.34001 78.2089) (end 113.34001 77.6089) (layer "F.CrtYd") (width 0.127) (tstamp 9b401795-b49f-4916-8af7-174970702604))
  (gr_line (start 118.065 93.7089) (end 119.06501 93.7089) (layer "F.CrtYd") (width 0.1) (tstamp 9cf21657-18d9-4554-84ad-dee9abb63355))
  (gr_line (start 118.71501 119.0589) (end 118.71501 120.8589) (layer "F.CrtYd") (width 0.2) (tstamp 9d107e16-dc9a-4908-b6cc-32fb7e88e862))
  (gr_line (start 164.91501 95.2589) (end 164.91501 91.7589) (layer "F.CrtYd") (width 0.1) (tstamp 9d5b6b53-4270-4b40-9c02-de05c572daaa))
  (gr_line (start 178.8665 90.06256) (end 178.8665 91.58551) (layer "F.CrtYd") (width 0.2) (tstamp 9d8a82e5-2158-4d8b-a5e1-7ee5dbf06444))
  (gr_line (start 156.19001 53.4839) (end 156.19001 59.8339) (layer "F.CrtYd") (width 0.2) (tstamp 9debe29d-e9a5-41f1-8191-6bb020e3648b))
  (gr_line (start 115.36501 71.9339) (end 116.36501 71.9339) (layer "F.CrtYd") (width 0.1) (tstamp 9dee99ec-a958-4b40-94f1-c94db5a426be))
  (gr_line (start 172.33552 113.67323) (end 172.33552 112.15029) (layer "F.CrtYd") (width 0.2) (tstamp 9e05f09e-7978-40dc-bb88-558cf7a1df9b))
  (gr_line (start 115.83001 96.5339) (end 117.16249 96.5339) (layer "F.CrtYd") (width 0.2) (tstamp a0f22b1d-d17e-4765-a874-376be5c4d9e1))
  (gr_line (start 168.60627 101.92382) (end 168.60627 104.07381) (layer "F.CrtYd") (width 0.2) (tstamp a1194ec2-df33-4b92-aaf8-856cd512d58c))
  (gr_line (start 167.69152 103.51839) (end 172.3345 103.51839) (layer "F.CrtYd") (width 0.2) (tstamp a1bb37c1-9819-489c-8746-20b3f7f70cc7))
  (gr_line (start 113.04001 77.9089) (end 113.64001 77.9089) (layer "F.CrtYd") (width 0.127) (tstamp a21b02b6-c0f4-499b-a03e-f57426607e54))
  (gr_line (start 114.79001 72.6339) (end 116.94001 72.6339) (layer "F.CrtYd") (width 0.2) (tstamp a23b7c69-e961-4643-a96b-f1b9c72d8dfa))
  (gr_line (start 118.96501 120.8589) (end 118.71501 120.8589) (layer "F.CrtYd") (width 0.2) (tstamp a3844990-d386-4a73-aa51-71634511fd52))
  (gr_line (start 109.46501 90.63389) (end 112.96501 90.63389) (layer "F.CrtYd") (width 0.1) (tstamp a3c4d6a7-e820-4f9d-b443-883d90954098))
  (gr_line (start 168.56501 92.4339) (end 168.56501 94.5839) (layer "F.CrtYd") (width 0.2) (tstamp a4d50cff-a9db-41c0-bdcd-24b65c46d3f6))
  (gr_line (start 160.07152 93.3594) (end 160.07152 103.51839) (layer "F.CrtYd") (width 0.2) (tstamp a54a139c-0ef3-4fd4-9cf9-46f749b76b1f))
  (gr_line (start 118.56501 94.2089) (end 118.56501 93.2089) (layer "F.CrtYd") (width 0.1) (tstamp a54a5937-041c-4d1c-9262-d43cb28f13bd))
  (gr_line (start 117.61501 72.8839) (end 117.61501 70.9839) (layer "F.CrtYd") (width 0.1) (tstamp a6b95664-deb3-410a-bd8d-18d08dbb9cb9))
  (gr_line (start 167.86501 94.0089) (end 167.86501 93.0089) (layer "F.CrtYd") (width 0.1) (tstamp a731df8f-07e5-403c-81ce-5d920dcbe54d))
  (gr_line (start 168.45352 92.6024) (end 167.69152 92.6024) (layer "F.CrtYd") (width 0.2) (tstamp a85a8215-2997-43d8-bf30-0b16a562cdde))
  (gr_line (start 168.45352 101.48639) (end 168.45352 102.7574) (layer "F.CrtYd") (width 0.2) (tstamp a88b482c-54fe-430a-bdc4-39ed5cfdf760))
  (gr_line (start 168.815 95.2589) (end 168.815 91.7589) (layer "F.CrtYd") (width 0.1) (tstamp a8fc1018-5cc7-4055-9469-43db596dd984))
  (gr_line (start 118.71501 120.8589) (end 118.71501 119.0589) (layer "F.CrtYd") (width 0.2) (tstamp aa1a2703-8670-4a2e-b955-9811ad81c62a))
  (gr_line (start 108.19001 83.0589) (end 108.19001 72.7589) (layer "F.CrtYd") (width 0.127) (tstamp aa56b3a8-1235-42d8-9682-0aaf937143ad))
  (gr_line (start 165.21501 99.9589) (end 168.71501 99.9589) (layer "F.CrtYd") (width 0.1) (tstamp ab7c86f3-7bb8-45d7-9bb3-1e9cdb00abcb))
  (gr_line (start 168.45352 112.91241) (end 167.69152 112.91241) (layer "F.CrtYd") (width 0.2) (tstamp abf764f2-4e87-4c12-a216-478a35cf7323))
  (gr_line (start 142.16501 91.9089) (end 142.16501 94.0589) (layer "F.CrtYd") (width 0.2) (tstamp ac0b3e9d-b42f-438f-9f4a-2baf3f5ac71b))
  (gr_line (start 120.21501 53.5089) (end 113.86501 53.5089) (layer "F.CrtYd") (width 0.2) (tstamp afe141b4-4d43-4976-8802-48068e01afc0))
  (gr_line (start 141.91501 94.7339) (end 141.91501 91.2339) (layer "F.CrtYd") (width 0.1) (tstamp b0dc0058-f0b0-40de-adf0-4394c89edbfa))
  (gr_line (start 109.46501 90.63389) (end 109.46501 88.7339) (layer "F.CrtYd") (width 0.1) (tstamp b332ad95-a1ea-4564-a673-568c7f691fb2))
  (gr_line (start 178.8665 101.74051) (end 172.33552 103.51823) (layer "F.CrtYd") (width 0.2) (tstamp b6158dad-55c6-4c46-afc9-8f2088340896))
  (gr_line (start 117.86501 92.6339) (end 117.86501 94.7839) (layer "F.CrtYd") (width 0.2) (tstamp b70f9c2a-b9a5-42bf-8a9c-8d85ae43ba72))
  (gr_line (start 165.16501 94.5839) (end 165.16501 92.4339) (layer "F.CrtYd") (width 0.2) (tstamp b815b247-9b23-4a3f-a5bb-261eb163befd))
  (gr_line (start 178.8665 100.21756) (end 178.8665 101.74051) (layer "F.CrtYd") (width 0.2) (tstamp b8a5d69a-745c-4dc7-8f42-544da9416b47))
  (gr_line (start 166.56501 94.5839) (end 165.16501 94.5839) (layer "F.CrtYd") (width 0.2) (tstamp bb883645-7ec1-428c-a53b-d7b0810efaa0))
  (gr_line (start 117.61501 95.4589) (end 119.515 95.4589) (layer "F.CrtYd") (width 0.1) (tstamp bd119b33-2598-4856-9d9e-a34e779f82c6))
  (gr_line (start 111.21501 90.1839) (end 111.21501 89.1839) (layer "F.CrtYd") (width 0.1) (tstamp bdc83787-dc9c-4df8-9281-070c9ec3a955))
  (gr_line (start 166.06501 96.7589) (end 167.86501 96.7589) (layer "F.CrtYd") (width 0.2) (tstamp bee80e31-784c-47d5-871c-7c4503a67629))
  (gr_line (start 113.89001 95.5089) (end 116.04001 95.5089) (layer "F.CrtYd") (width 0.2) (tstamp bf02021e-056d-4c59-a2f8-d493c6ffd09c))
  (gr_line (start 115.86501 72.4339) (end 115.86501 71.4339) (layer "F.CrtYd") (width 0.1) (tstamp c20ef9f0-a6cf-44ca-a1db-92d1f291c440))
  (gr_line (start 116.56501 119.0589) (end 118.71501 119.0589) (layer "F.CrtYd") (width 0.2) (tstamp c21b1318-e090-40af-8e41-faf3fffedb8c))
  (gr_line (start 167.6905 103.51441) (end 167.6905 102.75139) (layer "F.CrtYd") (width 0.2) (tstamp c2d137a2-9c8a-47eb-a8e9-6679fc7ac194))
  (gr_line (start 143.56501 94.0589) (end 143.56501 91.9089) (layer "F.CrtYd") (width 0.2) (tstamp c47660dd-92ca-4c06-8502-42f5a4295a0e))
  (gr_line (start 118.96501 120.8589) (end 118.71501 120.8589) (layer "F.CrtYd") (width 0.2) (tstamp c513b4c7-66c7-4fad-a56f-26345a3dae3f))
  (gr_line (start 164.91501 91.7589) (end 166.81501 91.7589) (layer "F.CrtYd") (width 0.1) (tstamp c51f4623-4ffd-422d-b9d8-354486fb3ea7))
  (gr_line (start 172.33552 91.84028) (end 178.8665 90.06256) (layer "F.CrtYd") (width 0.2) (tstamp c63dfd67-eb03-44fc-b2e6-5650bcf3d06a))
  (gr_line (start 167.69152 93.36339) (end 172.3345 93.36339) (layer "F.CrtYd") (width 0.2) (tstamp c688f754-4640-4d2e-842d-d10bb787ebf6))
  (gr_line (start 172.33552 105.03751) (end 178.8665 106.81523) (layer "F.CrtYd") (width 0.2) (tstamp cb595a9b-0c7b-4615-807b-6741e5c50e6a))
  (gr_line (start 112.29001 90.3839) (end 112.29001 88.9839) (layer "F.CrtYd") (width 0.2) (tstamp cdb8f437-09e5-44ce-96b7-0af41645618e))
  (gr_line (start 109.11494 73.68397) (end 109.11494 82.18397) (layer "F.CrtYd") (width 0.2) (tstamp cdf8773d-b84a-4e5c-a28c-95791d71822b))
  (gr_line (start 166.6745 101.48639) (end 168.45352 101.48639) (layer "F.CrtYd") (width 0.2) (tstamp cecdc58a-5746-45e6-94eb-080baff1f26a))
  (gr_line (start 168.4525 101.48241) (end 166.67552 101.48241) (layer "F.CrtYd") (width 0.2) (tstamp cf5f9258-223f-4c5e-a69a-25b16f3d13c2))
  (gr_line (start 113.94001 90.6589) (end 117.44001 90.6589) (layer "F.CrtYd") (width 0.1) (tstamp d1f719e9-40b5-4343-afd3-0229a0a6d41c))
  (gr_line (start 167.6905 102.75139) (end 168.4525 102.75139) (layer "F.CrtYd") (width 0.2) (tstamp d428fdcd-9a14-4694-b315-16228be1b986))
  (gr_line (start 168.45352 91.33139) (end 168.45352 92.6024) (layer "F.CrtYd") (width 0.2) (tstamp d4fa79a3-95e7-43eb-b552-c5d692681bf9))
  (gr_line (start 164.09999 75.2839) (end 170.44999 75.2839) (layer "F.CrtYd") (width 0.2) (tstamp d5f5e64b-9426-43cb-9585-603aa04ec8d8))
  (gr_line (start 115.58052 98.88339) (end 115.58052 98.38441) (layer "F.CrtYd") (width 0.2) (tstamp d752beb6-d9ae-41be-890a-bfd4441fd301))
  (gr_line (start 172.3345 83.2044) (end 167.6905 83.2044) (layer "F.CrtYd") (width 0.2) (tstamp d8c2a61f-708b-43ab-87c7-d27338e7981f))
  (gr_line (start 113.94001 88.7589) (end 117.44001 88.7589) (layer "F.CrtYd") (width 0.1) (tstamp da8f7d67-767b-419c-853f-12c4033551f5))
  (gr_line (start 116.0795 98.88339) (end 115.58052 98.88339) (layer "F.CrtYd") (width 0.2) (tstamp db079442-3c63-4cba-b3dd-a042d54a24a8))
  (gr_line (start 166.67552 101.48241) (end 166.67552 103.51441) (layer "F.CrtYd") (width 0.2) (tstamp db2e7144-981f-4a79-8b8c-4766f1d074ed))
  (gr_line (start 165.36501 93.5089) (end 166.36501 93.5089) (layer "F.CrtYd") (width 0.1) (tstamp dbcee793-884c-49db-8d7a-87f019d72c0d))
  (gr_line (start 114.61501 90.4089) (end 116.76501 90.4089) (layer "F.CrtYd") (width 0.2) (tstamp dd094e8f-79c8-4e85-9a67-bdd376a6c858))
  (gr_line (start 166.06501 99.8589) (end 166.06501 96.7589) (layer "F.CrtYd") (width 0.2) (tstamp df7b2ee8-0d03-4e1c-b0f5-7890969c637d))
  (gr_line (start 166.6745 103.51839) (end 166.6745 101.48639) (layer "F.CrtYd") (width 0.2) (tstamp e0ace324-6cfa-4f1f-aa6d-c1a64fc2894a))
  (gr_line (start 167.16501 92.4339) (end 168.56501 92.4339) (layer "F.CrtYd") (width 0.2) (tstamp e0f2377a-ff2d-4474-abd8-2743e5c55d71))
  (gr_line (start 118.71501 120.8589) (end 116.56501 120.8589) (layer "F.CrtYd") (width 0.2) (tstamp e117e4c0-04b0-46c6-86d3-02e5e840705d))
  (gr_line (start 166.95626 104.74882) (end 168.85626 104.74882) (layer "F.CrtYd") (width 0.1) (tstamp e163ec72-27c4-491e-a19d-bbcd3bb21111))
  (gr_line (start 164.95627 101.24881) (end 166.85627 101.24881) (layer "F.CrtYd") (width 0.1) (tstamp e281bf2d-15dc-44bc-9e1a-17498703dfc3))
  (gr_line (start 113.86501 59.8589) (end 120.21501 59.8589) (layer "F.CrtYd") (width 0.2) (tstamp e39bc116-9717-470f-acf4-f8dd1f2cc7b2))
  (gr_line (start 141.91501 91.2339) (end 143.81501 91.2339) (layer "F.CrtYd") (width 0.1) (tstamp e3c8d84d-96ea-47f1-9028-1c5e836ac010))
  (gr_line (start 113.04052 98.38441) (end 113.5395 98.38441) (layer "F.CrtYd") (width 0.2) (tstamp e6ba9687-6951-4dde-944e-44791ce90dd0))
  (gr_line (start 160.07152 103.51839) (end 166.6745 103.51839) (layer "F.CrtYd") (width 0.2) (tstamp e8c8e11c-2b5f-4cf4-9f0b-9c4264c94408))
  (gr_line (start 167.90626 103.49882) (end 167.90626 102.49882) (layer "F.CrtYd") (width 0.1) (tstamp e9b87218-16c5-491f-91b4-972b32f91299))
  (gr_line (start 118.96501 120.8589) (end 118.96501 119.0589) (layer "F.CrtYd") (width 0.2) (tstamp eb0cf4a9-4124-4920-93f1-99a9758deefc))
  (gr_line (start 160.07152 103.51441) (end 160.07152 113.67339) (layer "F.CrtYd") (width 0.2) (tstamp ed8f723e-7e96-4a98-b871-051d13641941))
  (gr_line (start 115.21501 118.8089) (end 120.71501 118.8089) (layer "F.CrtYd") (width 0.15) (tstamp edb74b10-be24-404e-a567-affbb48a956b))
  (gr_line (start 166.81501 95.2589) (end 166.81501 91.7589) (layer "F.CrtYd") (width 0.1) (tstamp ef05be99-a393-48c5-b568-91e770b17945))
  (gr_line (start 172.3345 93.36339) (end 172.3345 83.2044) (layer "F.CrtYd") (width 0.2) (tstamp f09f9105-a60d-4319-8e11-3b3e29752d92))
  (gr_line (start 167.69152 92.6024) (end 167.69152 93.36339) (layer "F.CrtYd") (width 0.2) (tstamp f2729cc4-bbec-4abc-b851-66b4f1ba9973))
  (gr_line (start 116.04001 94.1089) (end 113.89001 94.1089) (layer "F.CrtYd") (width 0.2) (tstamp f2f97d14-4438-4594-be96-92724d7c28dd))
  (gr_line (start 109.11494 82.18397) (end 117.61493 82.18397) (layer "F.CrtYd") (width 0.2) (tstamp f642f0be-073f-433f-9727-3a6df937108d))
  (gr_line (start 172.3345 93.3594) (end 167.6905 93.3594) (layer "F.CrtYd") (width 0.2) (tstamp f740169d-78d0-4836-a66a-5a1f6aaf3192))
  (gr_line (start 172.33552 112.15029) (end 178.8665 110.37256) (layer "F.CrtYd") (width 0.2) (tstamp f85eae6a-ed0e-4f09-aa0c-75064b3c7349))
  (gr_line (start 118.71501 120.8589) (end 118.71501 119.0589) (layer "F.CrtYd") (width 0.2) (tstamp f9020ee2-75f1-4cc9-9fd8-87dc60aa6412))
  (gr_line (start 108.19001 72.7589) (end 118.49001 72.7589) (layer "F.CrtYd") (width 0.127) (tstamp f92cf309-a36c-4893-b6df-26ee322f9dac))
  (gr_line (start 118.96501 119.0589) (end 118.96501 120.8589) (layer "F.CrtYd") (width 0.2) (tstamp f9f8509a-ee52-4833-af80-d203b6cc8e8c))
  (gr_line (start 119.36501 119.0589) (end 119.36501 120.8589) (layer "F.CrtYd") (width 0.2) (tstamp fa90e7d7-7597-4405-ba6d-45c57ba3b4be))
  (gr_line (start 178.8665 86.50523) (end 178.8665 84.98228) (layer "F.CrtYd") (width 0.2) (tstamp fafa3f48-0b7f-4df4-bcae-cd57ca288467))
  (gr_line (start 118.96501 119.0589) (end 119.36501 119.0589) (layer "F.CrtYd") (width 0.2) (tstamp fb49bb50-6d50-43db-ac87-dd664791b8a8))
  (gr_line (start 178.8665 95.13728) (end 172.33552 93.35956) (layer "F.CrtYd") (width 0.2) (tstamp fc12d828-204a-45b6-9b5f-80d90251692e))
  (gr_line (start 142.16501 94.0589) (end 143.56501 94.0589) (layer "F.CrtYd") (width 0.2) (tstamp fd30c08e-20d3-406d-844e-3039b2219b16))
  (gr_line (start 116.04001 95.5089) (end 116.04001 94.1089) (layer "F.CrtYd") (width 0.2) (tstamp ff68f2e1-5b6b-481d-92a8-73c49f28fed7))
  (gr_line (start 178.8665 111.89551) (end 172.33552 113.67323) (layer "F.CrtYd") (width 0.2) (tstamp ffdc6a52-c422-4aec-8f86-a66d5e5f5d4d))
  (gr_text "C6" (at 170.1096 108.57065) (layer "B.SilkS") (tstamp 27a12cfb-c468-4c63-a1f5-7a2e01c852ea)
    (effects (font (size 1.524 1.524) (thickness 0.1)) (justify left mirror))
  )
  (gr_text "R3" (at 170.2096 89.52065) (layer "B.SilkS") (tstamp 439f294b-e723-4e78-9bdd-3a7e487d802f)
    (effects (font (size 1.524 1.524) (thickness 0.1)) (justify left mirror))
  )
  (gr_text "C5" (at 167.2346 89.52065) (layer "B.SilkS") (tstamp 9f09f60f-83eb-4273-8a16-4aabee0fc462)
    (effects (font (size 1.524 1.524) (thickness 0.1)) (justify left mirror))
  )
  (gr_text "U1" (at 171.35568 99.47065) (layer "B.SilkS") (tstamp ce6b1ac6-be63-4916-b4a9-34179ad1b90c)
    (effects (font (size 1.524 1.524) (thickness 0.1)) (justify left mirror))
  )
  (gr_text "R4" (at 166.7346 108.52065) (layer "B.SilkS") (tstamp e9144514-dd98-44f9-b53f-67a2f7e795be)
    (effects (font (size 1.524 1.524) (thickness 0.1)) (justify left mirror))
  )
  (gr_text "R2" (at 114.24542 88.32065) (layer "F.SilkS") (tstamp 1eb1f32d-77f7-4a90-9733-f6aaf9eaebb9)
    (effects (font (size 1.524 1.524) (thickness 0.1)) (justify left))
  )
  (gr_text "GND" (at 153.26901 120.7549) (layer "F.SilkS") (tstamp 274e3520-454a-4e9b-9f75-d2c4b2866cdb)
    (effects (font (size 1.524 1.524) (thickness 0.1)) (justify left))
  )
  (gr_text "DNP" (at 137.38367 94.02065) (layer "F.SilkS") (tstamp 291f6527-8d4e-4f64-821a-5fd675235a92)
    (effects (font (size 1.524 1.524) (thickness 0.1)) (justify left))
  )
  (gr_text "P2" (at 158.02042 62.62065) (layer "F.SilkS") (tstamp 29cfd918-3afb-4b01-9811-26e0f56f6cc1)
    (effects (font (size 1.524 1.524) (thickness 0.1)) (justify left))
  )
  (gr_text "P3" (at 115.66044 62.64504) (layer "F.SilkS") (tstamp 37dd2e8f-9c1d-4295-a1ec-66d7cce27952)
    (effects (font (size 1.524 1.524) (thickness 0.1)) (justify left))
  )
  (gr_text "P1" (at 166.27434 67.64565) (layer "F.SilkS") (tstamp 4838b131-af4c-40e3-a354-4ab8e738efd5)
    (effects (font (size 1.524 1.524) (thickness 0.1)) (justify left))
  )
  (gr_text "FT" (at 156.36901 98.5799) (layer "F.SilkS") (tstamp 53d8428c-1f1b-44af-9aa3-b8b54715e84a)
    (effects (font (size 1.524 1.524) (thickness 0.1)) (justify left))
  )
  (gr_text "Timer" (at 153.01901 115.5299) (layer "F.SilkS") (tstamp 76b245b1-714c-419a-bd81-f70069dd2740)
    (effects (font (size 1.524 1.524) (thickness 0.1)) (justify left))
  )
  (gr_text "HT" (at 156.69401 109.1799) (layer "F.SilkS") (tstamp 76e43e41-f00b-4dc8-95ed-228ed93422df)
    (effects (font (size 1.524 1.524) (thickness 0.1)) (justify left))
  )
  (gr_text "LWL1" (at 164.56016 88.84565) (layer "F.SilkS") (tstamp 7f8cc92c-1aaa-4538-8f12-3957b2a1d9c5)
    (effects (font (size 1.524 1.524) (thickness 0.1)) (justify left))
  )
  (gr_text "SD\r\nCard" (at 133.15765 67.1589) (layer "F.SilkS") (tstamp 85b51966-b466-4aab-8dc6-d1cb967bfb42)
    (effects (font (size 1.524 1.524) (thickness 0.1)) (justify left))
  )
  (gr_text "D1" (at 117.12434 118.22065) (layer "F.SilkS") (tstamp 8b8e592b-ab3f-42e5-a6a3-444cb7ead205)
    (effects (font (size 1.524 1.524) (thickness 0.1)) (justify left))
  )
  (gr_text "Teensy" (at 134.41901 115.54707) (layer "F.SilkS") (tstamp 8bcb351d-a4b3-4b1b-85cc-1fea6785f85a)
    (effects (font (size 1.524 1.524) (thickness 0.1)) (justify left))
  )
  (gr_text "D2" (at 107.89542 110.79565) (layer "F.SilkS") (tstamp 92d98a3d-6828-440f-b802-f42b7d56aa6d)
    (effects (font (size 1.524 1.524) (thickness 0.1)) (justify left))
  )
  (gr_text "C4" (at 104.92042 78.52065) (layer "F.SilkS") (tstamp a698d103-5c61-4a5b-863f-b265805b2470)
    (effects (font (size 1.524 1.524) (thickness 0.1)) (justify left))
  )
  (gr_text "FT" (at 156.14401 89.4049) (layer "F.SilkS") (tstamp ad718322-8937-4526-9ff2-8536e947bd22)
    (effects (font (size 1.524 1.524) (thickness 0.1)) (justify left))
  )
  (gr_text "GND" (at 107.26901 99.5549) (layer "F.SilkS") (tstamp ae198096-b0a6-4b86-9956-fb8442f88690)
    (effects (font (size 1.524 1.524) (thickness 0.1)) (justify left))
  )
  (gr_text "P4" (at 111.44542 102.74565) (layer "F.SilkS") (tstamp af29c20a-e15a-4773-9c23-d1e6e270bdf0)
    (effects (font (size 1.524 1.524) (thickness 0.1)) (justify left))
  )
  (gr_text "C2" (at 110.24542 95.59565) (layer "F.SilkS") (tstamp bef72336-7cbc-4b9b-9863-ac344ed9cf31)
    (effects (font (size 1.524 1.524) (thickness 0.1)) (justify left))
  )
  (gr_text "C3" (at 114.54542 70.64565) (layer "F.SilkS") (tstamp cc17eb85-3b8c-4c01-a804-ff9bc348d218)
    (effects (font (size 1.524 1.524) (thickness 0.1)) (justify left))
  )
  (gr_text "LWL2" (at 164.56016 99.09565) (layer "F.SilkS") (tstamp cd02bd7e-e02d-40c5-b4a8-0f089b1877ef)
    (effects (font (size 1.524 1.524) (thickness 0.1)) (justify left))
  )
  (gr_text "5V" (at 117.89401 99.5299) (layer "F.SilkS") (tstamp cfc78950-93cb-43a2-9c0f-ebc6939e5bea)
    (effects (font (size 1.524 1.524) (thickness 0.1)) (justify left))
  )
  (gr_text "0." (at 153.26901 118.2799) (layer "F.SilkS") (tstamp cfd15818-d6e2-4c67-a847-1f30d5021158)
    (effects (font (size 1.524 1.524) (thickness 0.1)) (justify left))
  )
  (gr_text "D_Power" (at 102.86361 87.96869) (layer "F.SilkS") (tstamp d510e355-d38e-4989-af01-63faa1e99f99)
    (effects (font (size 1.524 1.524) (thickness 0.1)) (justify left))
  )
  (gr_text "LWL3" (at 165.39691 109.42065) (layer "F.SilkS") (tstamp e01f0c06-82b2-4ab0-bf1a-56d7f4068f21)
    (effects (font (size 1.524 1.524) (thickness 0.1)) (justify left))
  )
  (gr_text "L1" (at 119.97434 93.89565) (layer "F.SilkS") (tstamp e68d33c8-b8e5-495b-ae55-7cbe0bfd3c7b)
    (effects (font (size 1.524 1.524) (thickness 0.1)) (justify left))
  )

  (segment (start 125.78501 114.8439) (end 130.86501 114.8439) (width 0.254) (layer "F.Cu") (net 1) (tstamp 6a217851-0fef-41c9-a75d-316435192524))
  (segment (start 164.96501 100.14889) (end 164.96501 96.0839) (width 0.254) (layer "F.Cu") (net 2) (tstamp 6f9b433e-4d46-462c-bc7f-7a223a91cb67))
  (segment (start 162.86501 92.09389) (end 164.96501 94.1939) (width 0.254) (layer "F.Cu") (net 2) (tstamp 937efb56-2115-4bfe-9d5b-895f7b45cdf3))
  (segment (start 164.96501 96.0839) (end 164.96501 94.1939) (width 0.254) (layer "F.Cu") (net 2) (tstamp aabeb2e8-18f7-4387-a065-7839ae2e854e))
  (segment (start 162.86501 102.2489) (end 164.96501 100.14889) (width 0.254) (layer "F.Cu") (net 2) (tstamp e91eaf87-04fb-48ba-b510-6634804e60a6))
  (via (at 164.96501 96.0839) (size 1.27) (drill 0.7112) (layers "F.Cu" "B.Cu") (net 2) (tstamp e860c1f1-2b13-4eb0-b460-9a9d1cb827f4))
  (segment (start 165.64001 97.3589) (end 165.76501 97.3589) (width 0.254) (layer "B.Cu") (net 2) (tstamp 70b07f21-ec06-4b0d-a606-d2df7a02b680))
  (segment (start 165.15941 96.8783) (end 165.64001 97.3589) (width 0.254) (layer "B.Cu") (net 2) (tstamp b5177042-d49a-48a3-8299-d6486ce6ad7d))
  (segment (start 164.96501 96.0839) (end 165.15941 96.2783) (width 0.254) (layer "B.Cu") (net 2) (tstamp baaea086-8467-407f-83b4-2717a65dce22))
  (segment (start 165.15941 96.8783) (end 165.15941 96.2783) (width 0.254) (layer "B.Cu") (net 2) (tstamp c05fad19-f60c-4ea0-a000-f6bd0b695a06))
  (segment (start 146.10501 104.6839) (end 151.18501 104.6839) (width 0.254) (layer "F.Cu") (net 3) (tstamp 0d0ecff0-7e73-4cd0-8a89-cf0d10164e79))
  (segment (start 162.679 105.95016) (end 162.679 105.95016) (width 0.254) (layer "F.Cu") (net 3) (tstamp 25e58107-fe95-4143-90f2-81644d798200))
  (segment (start 163.05101 105.95016) (end 165.90627 105.95016) (width 0.254) (layer "F.Cu") (net 3) (tstamp 6a206bf0-60d6-4979-8bd5-889e66b97b74))
  (segment (start 152.45127 105.95016) (end 162.679 105.95016) (width 0.254) (layer "F.Cu") (net 3) (tstamp b7ae3a3c-bf95-449e-8c02-825d8956cfd4))
  (segment (start 151.18501 104.6839) (end 152.45127 105.95016) (width 0.254) (layer "F.Cu") (net 3) (tstamp d982b72c-60c5-4cb6-9fdc-dcc57f8a4915))
  (via (at 165.90627 105.95016) (size 1.27) (drill 0.7112) (layers "F.Cu" "B.Cu") (net 3) (tstamp 2a320a49-1890-46bc-89c0-de40d6ab03e7))
  (arc (start 162.67901 105.95016) (mid 162.86501 105.9649) (end 163.05101 105.95016) (width 0.254) (layer "F.Cu") (net 3) (tstamp 789a491c-2a89-4e71-b257-bc3c3d1d195a))
  (segment (start 165.90627 105.95016) (end 165.90627 103.89881) (width 0.254) (layer "B.Cu") (net 3) (tstamp 0e57bcd8-2427-4b78-a231-852e57ed725b))
  (segment (start 164.76501 101.2339) (end 165.76501 100.2339) (width 0.254) (layer "B.Cu") (net 4) (tstamp 1496ed97-7358-4c88-9a83-fa90435b8f42))
  (segment (start 165.76501 100.2339) (end 165.76501 99.2589) (width 0.254) (layer "B.Cu") (net 4) (tstamp 21a76423-44b8-46fe-978c-269469e73af0))
  (segment (start 162.88501 112.3839) (end 164.76501 110.5039) (width 0.254) (layer "B.Cu") (net 4) (tstamp 69a61197-f6f7-44a3-8d96-6cb06fab2cc2))
  (segment (start 162.54001 112.3839) (end 162.88501 112.3839) (width 0.254) (layer "B.Cu") (net 4) (tstamp bc32c1c7-b629-4245-bf89-81b409a32a5e))
  (segment (start 164.76501 110.5039) (end 164.76501 101.2339) (width 0.254) (layer "B.Cu") (net 4) (tstamp e65613b3-7e9d-44d6-b91b-a9e51dfe937d))
  (segment (start 125.78501 66.5839) (end 130.86501 66.5839) (width 0.254) (layer "F.Cu") (net 5) (tstamp 8a089084-f8c7-4d8d-a0f3-2bd7666e1c0d))
  (segment (start 146.10501 69.1239) (end 151.18501 69.1239) (width 0.254) (layer "F.Cu") (net 6) (tstamp 5e9bfc16-0f6f-4de4-88f8-aedb3a3561cc))
  (segment (start 146.10501 97.0639) (end 151.18501 97.0639) (width 0.254) (layer "F.Cu") (net 7) (tstamp 89c498b8-9700-4f1d-a64f-f7c8274c610a))
  (segment (start 146.10501 114.8439) (end 151.18501 114.8439) (width 0.254) (layer "F.Cu") (net 8) (tstamp 85e7e4e0-8ca6-4472-b50e-fb88d973211b))
  (segment (start 125.78501 64.0439) (end 130.86501 64.0439) (width 0.254) (layer "F.Cu") (net 9) (tstamp 1b96751d-9001-4081-9714-646e2c4f8ad6))
  (segment (start 146.10501 71.6639) (end 151.18501 71.6639) (width 0.254) (layer "F.Cu") (net 10) (tstamp df94d3ab-9792-4589-a2fd-eec347ecf988))
  (segment (start 146.10501 99.6039) (end 151.18501 99.6039) (width 0.254) (layer "F.Cu") (net 11) (tstamp 6aaf661a-f6d4-483a-b72e-79da6a7769c2))
  (segment (start 142.86501 96.3639) (end 142.86501 93.8839) (width 0.254) (layer "F.Cu") (net 11) (tstamp 9cd19b53-ae7a-4de9-b998-eaa79bc959fd))
  (segment (start 142.86501 96.3639) (end 146.10501 99.6039) (width 0.254) (layer "F.Cu") (net 11) (tstamp a440291e-9a27-4cf7-8175-7945f853228e))
  (segment (start 132.41501 56.6839) (end 140.04001 64.3089) (width 0.254) (layer "B.Cu") (net 11) (tstamp 1b5dbe18-6594-4802-9cc7-ac3117fb84c9))
  (segment (start 117.04001 56.6839) (end 132.41501 56.6839) (width 0.254) (layer "B.Cu") (net 11) (tstamp 66460cba-5e4f-4ce0-a5ec-977bda13eecf))
  (segment (start 140.04001 96.6839) (end 142.96001 99.6039) (width 0.254) (layer "B.Cu") (net 11) (tstamp c56b5945-5073-4034-9af5-4d0b084f3dbd))
  (segment (start 142.96001 99.6039) (end 146.10501 99.6039) (width 0.254) (layer "B.Cu") (net 11) (tstamp d460fa75-2445-4943-bf20-a7fbfcf74277))
  (segment (start 140.04001 64.3089) (end 140.04001 96.6839) (width 0.254) (layer "B.Cu") (net 11) (tstamp f9704ef9-d202-4392-ac2f-d79069ac3aa9))
  (segment (start 146.10501 117.3839) (end 151.18501 117.3839) (width 0.254) (layer "F.Cu") (net 12) (tstamp b38bfaf7-e0ac-41e9-9939-756dfa99ece7))
  (segment (start 146.10501 112.3039) (end 151.18501 112.3039) (width 0.254) (layer "F.Cu") (net 13) (tstamp cd8c7c59-78c5-4eb1-9f05-7a3046ce3081))
  (segment (start 146.10501 102.1439) (end 151.18501 102.1439) (width 0.254) (layer "F.Cu") (net 14) (tstamp 39325f6f-9009-402a-ad69-e359bf6438f4))
  (segment (start 146.10501 94.5239) (end 151.18501 94.5239) (width 0.254) (layer "F.Cu") (net 15) (tstamp 3c77342c-d3db-43be-861e-d5b7650aea97))
  (segment (start 167.27499 72.1089) (end 167.84955 72.1089) (width 0.254) (layer "B.Cu") (net 15) (tstamp 21465156-7ffb-4e94-bbc7-a77cc554461e))
  (segment (start 160.14001 75.1589) (end 163.19001 72.1089) (width 0.254) (layer "B.Cu") (net 15) (tstamp 279a175b-7de0-400d-87cb-9ff4279fb152))
  (segment (start 163.19001 72.1089) (end 167.27499 72.1089) (width 0.254) (layer "B.Cu") (net 15) (tstamp 706c9cdd-e276-4a83-8e20-4769deebdf81))
  (segment (start 152.79001 92.9189) (end 160.14001 85.5689) (width 0.254) (layer "B.Cu") (net 15) (tstamp 9bd1e2d3-18f4-4ca3-9e57-f5d27e378668))
  (segment (start 160.14001 85.5689) (end 160.14001 75.1589) (width 0.254) (layer "B.Cu") (net 15) (tstamp e33e3f4e-4dfc-45d0-bbc9-30e4e2ecbdc1))
  (segment (start 151.18501 94.5239) (end 152.79001 92.9189) (width 0.254) (layer "B.Cu") (net 15) (tstamp f709e86d-42e5-4cbd-adfc-69fe1951d831))
  (segment (start 146.10501 61.5039) (end 151.18501 61.5039) (width 0.254) (layer "F.Cu") (net 16) (tstamp 88d13af1-971e-4c56-aab7-ccf17abd3f62))
  (segment (start 112.14002 89.7089) (end 114.79001 89.7089) (width 0.254) (layer "F.Cu") (net 17) (tstamp 5a5f6de1-8f2d-459d-846d-1650ea485c5b))
  (segment (start 112.11501 89.6839) (end 112.14002 89.7089) (width 0.254) (layer "F.Cu") (net 17) (tstamp a6b48186-02ba-4ec4-81fa-74ca67f79b79))
  (segment (start 119.83251 119.9414) (end 125.76751 119.9414) (width 0.254) (layer "F.Cu") (net 18) (tstamp 1bc32c52-ea2d-4bc5-998c-ead5057b6f75))
  (segment (start 125.76751 119.9414) (end 125.78501 119.9239) (width 0.254) (layer "F.Cu") (net 18) (tstamp 4cea1083-65e6-40c2-84d3-95da7c734b9c))
  (segment (start 119.81501 119.9589) (end 119.83251 119.9414) (width 0.254) (layer "F.Cu") (net 18) (tstamp 5034c89c-6651-43d2-9a61-898953054bf9))
  (segment (start 125.78501 119.9239) (end 130.86501 119.9239) (width 0.254) (layer "F.Cu") (net 18) (tstamp 8434d355-7fda-4b60-a1bf-dcbc8e7d9ad8))
  (segment (start 125.75501 119.9539) (end 125.78501 119.9239) (width 0.254) (layer "B.Cu") (net 18) (tstamp 25eec3f5-e2f6-4b74-a8a2-827b53cff384))
  (segment (start 168.16501 100.5589) (end 168.16501 99.2589) (width 0.254) (layer "B.Cu") (net 19) (tstamp 09c6c2f8-5dc0-4f58-ab77-0944fa9685c6))
  (segment (start 167.90626 102.09881) (end 167.90626 102.09882) (width 0.254) (layer "B.Cu") (net 19) (tstamp 2618290a-4ca8-42d0-abb1-aca9bfc2981e))
  (segment (start 167.90626 100.81765) (end 168.16501 100.5589) (width 0.254) (layer "B.Cu") (net 19) (tstamp 3292f41d-b492-4c77-9bc3-5b16d276c6a1))
  (segment (start 167.90626 102.09882) (end 167.90626 100.81765) (width 0.254) (layer "B.Cu") (net 19) (tstamp c569bba1-6edb-4a50-b6d3-3ccf12bcec64))
  (segment (start 165.90627 102.09881) (end 167.90626 102.09881) (width 0.254) (layer "B.Cu") (net 19) (tstamp e06f8813-acbb-41b2-9500-fce4b897465e))
  (segment (start 167.86501 95.9089) (end 168.16501 96.2089) (width 0.254) (layer "B.Cu") (net 20) (tstamp 804511fd-1a26-48ac-acb4-80eb89c3f2e3))
  (segment (start 168.16501 97.3589) (end 168.16501 96.2089) (width 0.254) (layer "B.Cu") (net 20) (tstamp c1f1ec69-3a15-4785-95fb-3d4be3de5096))
  (segment (start 167.86501 95.9089) (end 167.86501 94.4089) (width 0.254) (layer "B.Cu") (net 20) (tstamp d01bc6f4-bbaa-4d37-8e7f-fc167c6279b4))
  (segment (start 165.86501 94.4089) (end 167.86501 94.4089) (width 0.254) (layer "B.Cu") (net 20) (tstamp ef18d6e0-e5f9-4c51-9663-7e62cdf2dcde))
  (segment (start 115.86501 94.8089) (end 116.46501 94.8089) (width 1) (layer "F.Cu") (net 21) (tstamp 0b7dbe96-e275-4f1f-8c8e-40d9fe7586d8))
  (segment (start 114.84501 105.0789) (end 115.83001 104.0939) (width 1) (layer "F.Cu") (net 21) (tstamp 45951b50-6666-4eac-a61b-9731a98a5041))
  (segment (start 115.86501 95.5089) (end 115.86501 94.8089) (width 1) (layer "F.Cu") (net 21) (tstamp 50cdd9f0-a026-4858-948b-7e05b6a120a8))
  (segment (start 115.83001 104.0939) (end 115.83001 98.6339) (width 1) (layer "F.Cu") (net 21) (tstamp 696f7e18-ea93-46e7-a792-352607673b99))
  (segment (start 112.64001 105.0789) (end 114.84501 105.0789) (width 1) (layer "F.Cu") (net 21) (tstamp 78f8a73e-c977-44a1-978e-f963b0327d18))
  (segment (start 116.46501 94.8089) (end 116.66501 94.6089) (width 1) (layer "F.Cu") (net 21) (tstamp 82e91edb-6318-4657-ac8b-2cb22af49a8a))
  (segment (start 115.83001 95.5439) (end 115.86501 95.5089) (width 1) (layer "F.Cu") (net 21) (tstamp cab854a6-6eea-42d0-960c-b7a5774d6533))
  (segment (start 116.66501 94.6089) (end 118.56501 94.6089) (width 1) (layer "F.Cu") (net 21) (tstamp e689b59b-7d87-4dc8-b700-d5e319b59bc4))
  (segment (start 115.83001 98.6339) (end 115.83001 95.5439) (width 1) (layer "F.Cu") (net 21) (tstamp e7bd3003-8e2c-4e69-b938-378372b182b8))
  (segment (start 146.10501 89.4439) (end 151.18501 89.4439) (width 0.254) (layer "F.Cu") (net 22) (tstamp 936aa4ee-e284-4fa0-a104-085cc90bf406))
  (segment (start 151.18501 86.9039) (end 151.19116 86.83275) (width 0.254) (layer "F.Cu") (net 23) (tstamp 81cfa5f1-621b-48ad-bf1a-b4dabff23b63))
  (segment (start 142.86501 90.1439) (end 146.10501 86.9039) (width 0.254) (layer "F.Cu") (net 23) (tstamp a7d72154-7624-476e-8efe-9b309d6f204b))
  (segment (start 146.10501 86.9039) (end 151.18501 86.9039) (width 0.254) (layer "F.Cu") (net 23) (tstamp b713b027-e9be-4588-afb6-bf500fd6f670))
  (segment (start 142.86501 92.0839) (end 142.86501 90.1439) (width 0.254) (layer "F.Cu") (net 23) (tstamp ff304fdc-d270-4ea2-9792-843c257d0cf5))
  (segment (start 156.29001 65.2339) (end 159.36501 62.1589) (width 0.254) (layer "B.Cu") (net 23) (tstamp 22e7d344-1e9b-443c-9960-d1c981220171))
  (segment (start 151.19116 86.83275) (end 156.29001 81.7339) (width 0.254) (layer "B.Cu") (net 23) (tstamp 2db643d1-52de-4a36-868d-321842bde613))
  (segment (start 159.36501 62.1589) (end 159.36501 56.6589) (width 0.254) (layer "B.Cu") (net 23) (tstamp 313353c4-de00-4472-bafd-f2a2a9e84adf))
  (segment (start 156.29001 81.7339) (end 156.29001 65.2339) (width 0.254) (layer "B.Cu") (net 23) (tstamp 6b4835ec-dd1e-4579-bace-8f1c149c41d4))
  (segment (start 125.78501 61.5039) (end 130.86501 61.5039) (width 0.254) (layer "F.Cu") (net 24) (tstamp f3a3ebe6-9b13-4e21-aea5-acc16387b1c6))
  (segment (start 146.10501 109.7639) (end 151.18501 109.7639) (width 0.254) (layer "F.Cu") (net 25) (tstamp 4ac8c9f8-8a42-4b68-b1f7-6f5b15b7328d))
  (segment (start 167.71622 90.8089) (end 167.86501 90.95769) (width 0.254) (layer "B.Cu") (net 25) (tstamp 1081f086-f56f-4e61-a06c-75f3112f909b))
  (segment (start 151.18501 109.7639) (end 159.03501 109.7639) (width 0.254) (layer "B.Cu") (net 25) (tstamp 1a62309d-2ff8-4d03-8a4d-7c5b6f349b1b))
  (segment (start 160.79001 107.9089) (end 160.79001 90.95769) (width 0.254) (layer "B.Cu") (net 25) (tstamp 35000b3b-8e41-45f3-9b58-794ec52238c6))
  (segment (start 160.9388 90.8089) (end 167.71622 90.8089) (width 0.254) (layer "B.Cu") (net 25) (tstamp 4e3a9578-6bb0-45cf-b1c4-424bb4bcda04))
  (segment (start 167.86501 92.6089) (end 167.86501 90.95769) (width 0.254) (layer "B.Cu") (net 25) (tstamp 80d830b8-eef1-436a-a511-1fc8b3f8ecff))
  (segment (start 159.03501 109.7639) (end 160.70454 108.09437) (width 0.254) (layer "B.Cu") (net 25) (tstamp ca07b982-8c3c-4095-8fa2-247b13cd9a82))
  (segment (start 160.79001 90.95769) (end 160.9388 90.8089) (width 0.254) (layer "B.Cu") (net 25) (tstamp eb60dd18-48f4-4823-8f70-138794197b95))
  (segment (start 125.78501 117.3839) (end 130.86501 117.3839) (width 0.254) (layer "F.Cu") (net 26) (tstamp 2d715250-17e6-4c0d-9081-0d559bb0350d))
  (segment (start 146.10501 119.9239) (end 151.18501 119.9239) (width 0.254) (layer "F.Cu") (net 26) (tstamp 4c58cff3-6825-4d29-8891-2b142134c105))
  (segment (start 125.78501 84.3639) (end 130.86501 84.3639) (width 0.254) (layer "F.Cu") (net 26) (tstamp e0ebb7cf-2d89-4d2d-88be-117ece062606))
  (via (at 164.86501 62.1089) (size 0.8) (drill 0.4) (layers "F.Cu" "B.Cu") (net 26) (tstamp 00af4f42-6473-49df-b1fb-847978fa70a9))
  (via (at 132.36501 67.1089) (size 0.8) (drill 0.4) (layers "F.Cu" "B.Cu") (net 26) (tstamp 01c4c40c-106e-486d-863e-4a7428751354))
  (via (at 169.86501 72.1089) (size 0.8) (drill 0.4) (layers "F.Cu" "B.Cu") (net 26) (tstamp 05c1e70f-57f7-4a36-a9ee-e6f8eadd6bbc))
  (via (at 114.86501 92.1089) (size 0.8) (drill 0.4) (layers "F.Cu" "B.Cu") (net 26) (tstamp 06d31f40-9bcc-4b0f-8f84-a5956ea3037e))
  (via (at 107.36501 97.1089) (size 0.8) (drill 0.4) (layers "F.Cu" "B.Cu") (net 26) (tstamp 090d699e-6511-4a1c-99a5-43688254df0b))
  (via (at 134.86501 72.1089) (size 0.8) (drill 0.4) (layers "F.Cu" "B.Cu") (net 26) (tstamp 0d1080c7-daae-4a6e-bad3-c4b561ec45b9))
  (via (at 162.36501 117.1089) (size 0.8) (drill 0.4) (layers "F.Cu" "B.Cu") (net 26) (tstamp 10f546c5-bd46-4025-8e8d-b544858745dc))
  (via (at 139.86501 62.1089) (size 0.8) (drill 0.4) (layers "F.Cu" "B.Cu") (net 26) (tstamp 19042eff-8da2-4590-87e8-bd0a6ea0897b))
  (via (at 139.86501 112.1089) (size 0.8) (drill 0.4) (layers "F.Cu" "B.Cu") (net 26) (tstamp 1b350c3c-912a-4917-9f16-9e5479c17c64))
  (via (at 107.36501 107.1089) (size 0.8) (drill 0.4) (layers "F.Cu" "B.Cu") (net 26) (tstamp 215d6f10-d291-473e-8d91-55dc7f73e558))
  (via (at 162.36501 57.1089) (size 0.8) (drill 0.4) (layers "F.Cu" "B.Cu") (net 26) (tstamp 25f26b45-f03a-4eb6-a84d-d87b3707d0a1))
  (via (at 122.36501 77.1089) (size 0.8) (drill 0.4) (layers "F.Cu" "B.Cu") (net 26) (tstamp 27030300-3c6e-4be7-8848-51cf2bf632a2))
  (via (at 134.86501 112.1089) (size 0.8) (drill 0.4) (layers "F.Cu" "B.Cu") (net 26) (tstamp 2755158b-3b0a-4980-88fb-8ef7840c4408))
  (via (at 109.86501 82.1089) (size 0.8) (drill 0.4) (layers "F.Cu" "B.Cu") (net 26) (tstamp 2a1959d9-9954-41dd-acda-24548a27064a))
  (via (at 164.86501 112.1089) (size 0.8) (drill 0.4) (layers "F.Cu" "B.Cu") (net 26) (tstamp 3047f92d-16b8-437d-b14f-846cd9699f94))
  (via (at 122.36501 97.1089) (size 0.8) (drill 0.4) (layers "F.Cu" "B.Cu") (net 26) (tstamp 32e64efc-fc4d-4120-bb9a-ef0c10a545f8))
  (via (at 112.36501 57.1089) (size 0.8) (drill 0.4) (layers "F.Cu" "B.Cu") (net 26) (tstamp 33f0e72b-3d60-444b-9f04-ca9102404786))
  (via (at 112.36501 97.1089) (size 0.8) (drill 0.4) (layers "F.Cu" "B.Cu") (net 26) (tstamp 369e37b0-41f8-4c2c-a511-975694c63b00))
  (via (at 169.86501 82.1089) (size 0.8) (drill 0.4) (layers "F.Cu" "B.Cu") (net 26) (tstamp 3714ce21-fb90-43a9-af2b-c59ccc4fb3c4))
  (via (at 122.36501 87.1089) (size 0.8) (drill 0.4) (layers "F.Cu" "B.Cu") (net 26) (tstamp 3e31f870-d778-46d8-84a0-35acb3c73d98))
  (via (at 154.86501 102.1089) (size 0.8) (drill 0.4) (layers "F.Cu" "B.Cu") (net 26) (tstamp 40485b4d-68ed-4ed1-9170-40ad52518ca2))
  (via (at 107.36501 87.1089) (size 0.8) (drill 0.4) (layers "F.Cu" "B.Cu") (net 26) (tstamp 450b1346-c22d-48a4-842e-30b9f65a1331))
  (via (at 162.36501 67.1089) (size 0.8) (drill 0.4) (layers "F.Cu" "B.Cu") (net 26) (tstamp 46f03be3-a60e-4884-925d-026d79d81510))
  (via (at 142.36501 77.1089) (size 0.8) (drill 0.4) (layers "F.Cu" "B.Cu") (net 26) (tstamp 489b284a-0f0f-4568-b256-0654ea8c50c8))
  (via (at 112.36501 107.1089) (size 0.8) (drill 0.4) (layers "F.Cu" "B.Cu") (net 26) (tstamp 4a4bf5d7-aedc-47a8-ba85-cd59192a1724))
  (via (at 134.86501 92.1089) (size 0.8) (drill 0.4) (layers "F.Cu" "B.Cu") (net 26) (tstamp 4b9ec52a-ed06-4513-8e09-53f40e837904))
  (via (at 114.86501 112.1089) (size 0.8) (drill 0.4) (layers "F.Cu" "B.Cu") (net 26) (tstamp 50508ccd-3433-445e-9ccb-618029b5ef82))
  (via (at 157.36501 117.1089) (size 0.8) (drill 0.4) (layers "F.Cu" "B.Cu") (net 26) (tstamp 5075cf88-d755-460e-ae8d-bb9f603ec828))
  (via (at 137.36501 67.1089) (size 0.8) (drill 0.4) (layers "F.Cu" "B.Cu") (net 26) (tstamp 5be554ca-e77b-4585-806e-d1926e4fda54))
  (via (at 142.36501 107.1089) (size 0.8) (drill 0.4) (layers "F.Cu" "B.Cu") (net 26) (tstamp 5d85cc87-3e9a-4e60-b64c-0684e1be267d))
  (via (at 142.36501 97.1089) (size 0.8) (drill 0.4) (layers "F.Cu" "B.Cu") (net 26) (tstamp 5fd97154-18b4-47bf-957f-2dddda70bc19))
  (via (at 107.36501 57.1089) (size 6.50001) (drill 3.39999) (layers "F.Cu" "B.Cu") (net 26) (tstamp 6144898e-cbf1-45d2-bb7b-5c5df73b9047))
  (via (at 159.11501 99.6839) (size 1.27) (drill 0.7112) (layers "F.Cu" "B.Cu") (net 26) (tstamp 62b4e9f3-2c5b-4dbe-aa1b-54ef535384ec))
  (via (at 167.36501 107.1089) (size 0.8) (drill 0.4) (layers "F.Cu" "B.Cu") (net 26) (tstamp 631cdd06-abc5-4a36-9a66-1d1ee1200dcb))
  (via (at 157.36501 57.1089) (size 0.8) (drill 0.4) (layers "F.Cu" "B.Cu") (net 26) (tstamp 6629ab6c-441f-4ed7-81be-c07fbec53d0c))
  (via (at 167.36501 117.1089) (size 6.50001) (drill 3.39999) (layers "F.Cu" "B.Cu") (net 26) (tstamp 662e8435-76f9-41e2-ad42-852c5be703bd))
  (via (at 119.86501 72.1089) (size 0.8) (drill 0.4) (layers "F.Cu" "B.Cu") (net 26) (tstamp 686033c6-0e65-40eb-8784-93474a3b0c95))
  (via (at 137.36501 97.1089) (size 0.8) (drill 0.4) (layers "F.Cu" "B.Cu") (net 26) (tstamp 6a38ad3f-3797-4fa8-ab8a-a0f2a68896b4))
  (via (at 155.34001 92.3339) (size 1.27) (drill 0.7112) (layers "F.Cu" "B.Cu") (net 26) (tstamp 6ad59bbf-7d66-492c-9b31-a184c98093b3))
  (via (at 112.36501 67.1089) (size 0.8) (drill 0.4) (layers "F.Cu" "B.Cu") (net 26) (tstamp 6e73fcff-9d7c-4906-8d13-4713eef26390))
  (via (at 134.86501 102.1089) (size 0.8) (drill 0.4) (layers "F.Cu" "B.Cu") (net 26) (tstamp 744a4703-b50f-47ed-8e55-c5c52d5b2966))
  (via (at 167.36501 57.1089) (size 6.50001) (drill 3.39999) (layers "F.Cu" "B.Cu") (net 26) (tstamp 791a05c9-a447-4502-85f3-85fbdf315941))
  (via (at 109.86501 62.1089) (size 0.8) (drill 0.4) (layers "F.Cu" "B.Cu") (net 26) (tstamp 8080bff4-3b1e-489e-b47e-f1310ecf98d8))
  (via (at 167.36501 77.1089) (size 0.8) (drill 0.4) (layers "F.Cu" "B.Cu") (net 26) (tstamp 80cba660-6e49-40ab-8dba-3422cf734e4a))
  (via (at 122.36501 67.1089) (size 0.8) (drill 0.4) (layers "F.Cu" "B.Cu") (net 26) (tstamp 8d2803d1-47a6-4b2c-b047-ef15ee616ace))
  (via (at 134.86501 82.1089) (size 0.8) (drill 0.4) (layers "F.Cu" "B.Cu") (net 26) (tstamp 8fe7f596-9fef-472c-8289-8c8430ec053f))
  (via (at 117.36501 97.1089) (size 0.8) (drill 0.4) (layers "F.Cu" "B.Cu") (net 26) (tstamp 94b7f8a1-a319-450b-8f49-f098d30bce20))
  (via (at 137.36501 87.1089) (size 0.8) (drill 0.4) (layers "F.Cu" "B.Cu") (net 26) (tstamp 95da346e-0f65-4885-b2d5-05d265f9e116))
  (via (at 157.36501 67.1089) (size 0.8) (drill 0.4) (layers "F.Cu" "B.Cu") (net 26) (tstamp 99abf534-d19d-4dc7-88cb-b1eeb2f7c969))
  (via (at 162.36501 77.1089) (size 0.8) (drill 0.4) (layers "F.Cu" "B.Cu") (net 26) (tstamp 9a63d6e0-108c-4fe8-a7e2-714dd3a826d3))
  (via (at 107.36501 77.1089) (size 0.8) (drill 0.4) (layers "F.Cu" "B.Cu") (net 26) (tstamp 9a6e5e75-ca99-4514-8c86-950e5a2ddbb1))
  (via (at 139.86501 102.1089) (size 0.8) (drill 0.4) (layers "F.Cu" "B.Cu") (net 26) (tstamp a411ee88-adcc-4ebc-ae1e-1fb6b86c8b77))
  (via (at 167.36501 87.1089) (size 0.8) (drill 0.4) (layers "F.Cu" "B.Cu") (net 26) (tstamp a55f3282-eb03-4e8f-9717-4735b4228313))
  (via (at 112.36501 87.1089) (size 0.8) (drill 0.4) (layers "F.Cu" "B.Cu") (net 26) (tstamp a5b0e59c-8554-42d8-86d8-b97a4ff403d3))
  (via (at 154.86501 112.1089) (size 0.8) (drill 0.4) (layers "F.Cu" "B.Cu") (net 26) (tstamp a6d608a9-663e-46fd-8af8-7dac66d9828f))
  (via (at 159.86501 92.1089) (size 0.8) (drill 0.4) (layers "F.Cu" "B.Cu") (net 26) (tstamp a92bad1f-f5c9-407a-9770-c5e14c55308b))
  (via (at 114.78001 102.1089) (size 0.8) (drill 0.4) (layers "F.Cu" "B.Cu") (net 26) (tstamp ac0b8ad6-5307-4fb2-b854-cf02b2c46110))
  (via (at 159.86501 112.1089) (size 0.8) (drill 0.4) (layers "F.Cu" "B.Cu") (net 26) (tstamp aefd9b27-bc80-4ce7-9516-585c14d698a2))
  (via (at 119.86501 82.1089) (size 0.8) (drill 0.4) (layers "F.Cu" "B.Cu") (net 26) (tstamp b096d8c8-98c7-4d4c-8140-3f7447d3a0b7))
  (via (at 137.36501 77.1089) (size 0.8) (drill 0.4) (layers "F.Cu" "B.Cu") (net 26) (tstamp b3a8da35-cd0b-4a7e-ac3e-4f9ec93d98b5))
  (via (at 164.86501 82.1089) (size 0.8) (drill 0.4) (layers "F.Cu" "B.Cu") (net 26) (tstamp b835066c-a4ec-4bb3-80d8-095217bb6d05))
  (via (at 107.36501 67.1089) (size 0.8) (drill 0.4) (layers "F.Cu" "B.Cu") (net 26) (tstamp b90f40d1-61d6-4262-b02b-3a5a2742cd4c))
  (via (at 159.86501 72.1089) (size 0.8) (drill 0.4) (layers "F.Cu" "B.Cu") (net 26) (tstamp bb46e9fe-48f5-49ef-89f9-6bfd63d5081e))
  (via (at 159.86501 102.1089) (size 0.8) (drill 0.4) (layers "F.Cu" "B.Cu") (net 26) (tstamp bcc93ca7-ebb2-465a-a89d-0ebc3dada2c2))
  (via (at 109.86501 112.1089) (size 0.8) (drill 0.4) (layers "F.Cu" "B.Cu") (net 26) (tstamp c0311b2b-10b0-4b2e-8100-57804d8d82b9))
  (via (at 157.36501 107.1089) (size 0.8) (drill 0.4) (layers "F.Cu" "B.Cu") (net 26) (tstamp c685f655-fea1-4c36-bae1-229a95cee2d4))
  (via (at 112.36501 117.1089) (size 0.8) (drill 0.4) (layers "F.Cu" "B.Cu") (net 26) (tstamp c76bc391-7bc7-4b74-abc6-8b714a9261cd))
  (via (at 119.86501 112.1089) (size 0.8) (drill 0.4) (layers "F.Cu" "B.Cu") (net 26) (tstamp c9ed4ebd-261e-4788-9a13-331caedae6db))
  (via (at 122.36501 107.1089) (size 0.8) (drill 0.4) (layers "F.Cu" "B.Cu") (net 26) (tstamp ca3c6060-e4d8-46bc-b38c-c2e3ed7f920d))
  (via (at 165.86501 92.6089) (size 1.27) (drill 0.7112) (layers "F.Cu" "B.Cu") (net 26) (tstamp ccdc4bdc-a33a-4b33-b75a-a01fe64e6a56))
  (via (at 117.36501 117.1089) (size 0.8) (drill 0.4) (layers "F.Cu" "B.Cu") (net 26) (tstamp d0989d6e-78cf-43bd-9fe9-f5186a501b4d))
  (via (at 142.36501 87.1089) (size 0.8) (drill 0.4) (layers "F.Cu" "B.Cu") (net 26) (tstamp d132a71e-205d-4c0d-9c67-76d6185c2dfe))
  (via (at 167.36501 67.1089) (size 0.8) (drill 0.4) (layers "F.Cu" "B.Cu") (net 26) (tstamp d1fa8c2e-576e-4ba2-bafb-14c13342265b))
  (via (at 107.36501 117.1089) (size 6.50001) (drill 3.39999) (layers "F.Cu" "B.Cu") (net 26) (tstamp d22edf87-ce91-4bcc-a374-4c8b5bc62276))
  (via (at 134.86501 62.1089) (size 0.8) (drill 0.4) (layers "F.Cu" "B.Cu") (net 26) (tstamp d61deacd-40dd-4e43-88ed-e4df55b0fc50))
  (via (at 142.36501 117.1089) (size 0.8) (drill 0.4) (layers "F.Cu" "B.Cu") (net 26) (tstamp dd2c86cb-91a9-439a-9cd5-5dd7bb50171c))
  (via (at 157.36501 77.1089) (size 0.8) (drill 0.4) (layers "F.Cu" "B.Cu") (net 26) (tstamp de2913e5-8813-41ca-a475-e96ad852f981))
  (via (at 169.86501 62.1089) (size 0.8) (drill 0.4) (layers "F.Cu" "B.Cu") (net 26) (tstamp ded6e33b-e69f-457c-9875-6702886c1ccf))
  (via (at 137.36501 117.1089) (size 0.8) (drill 0.4) (layers "F.Cu" "B.Cu") (net 26) (tstamp e0f9c86f-2aed-48f9-abec-ebc231d1aea6))
  (via (at 142.36501 67.1089) (size 0.8) (drill 0.4) (layers "F.Cu" "B.Cu") (net 26) (tstamp e9e33992-10e4-4787-b57f-5503cdf200f6))
  (via (at 109.86501 92.1089) (size 0.8) (drill 0.4) (layers "F.Cu" "B.Cu") (net 26) (tstamp f16ebc9e-d614-4d07-8e78-70a27987c0ff))
  (via (at 114.86501 62.1089) (size 0.8) (drill 0.4) (layers "F.Cu" "B.Cu") (net 26) (tstamp f3ad6e3b-fb05-4a9d-b6e0-74448c1754a8))
  (via (at 137.36501 107.1089) (size 0.8) (drill 0.4) (layers "F.Cu" "B.Cu") (net 26) (tstamp f63a5871-1f1d-49fc-94ac-cbb5f802a494))
  (via (at 109.86501 72.1089) (size 0.8) (drill 0.4) (layers "F.Cu" "B.Cu") (net 26) (tstamp f9beae46-d1c3-451b-9972-4625e4843d77))
  (via (at 114.86501 82.1089) (size 0.8) (drill 0.4) (layers "F.Cu" "B.Cu") (net 26) (tstamp fc3c1253-5db9-4294-a0af-b5af69924711))
  (via (at 122.36501 117.1089) (size 0.8) (drill 0.4) (layers "F.Cu" "B.Cu") (net 26) (tstamp fde91394-46a5-4224-9a72-46989f1c797d))
  (via (at 109.86501 102.1089) (size 0.8) (drill 0.4) (layers "F.Cu" "B.Cu") (net 26) (tstamp fe4b123c-cf51-4921-b546-64f349d22b50))
  (segment (start 146.10501 64.0439) (end 151.18501 64.0439) (width 0.254) (layer "F.Cu") (net 27) (tstamp a3ace06b-ecb2-4d55-9460-97b9e42ba8fb))
  (segment (start 125.78501 69.1239) (end 130.86501 69.1239) (width 0.254) (layer "F.Cu") (net 28) (tstamp 2c50e104-bd9c-4601-9839-940a75d59474))
  (segment (start 125.78501 71.6639) (end 130.86501 71.6639) (width 0.254) (layer "F.Cu") (net 28) (tstamp e17786f8-741f-4772-9dac-ce1b7fb0af0f))
  (segment (start 146.10501 91.9839) (end 151.18501 91.9839) (width 0.254) (layer "F.Cu") (net 29) (tstamp 3f0f8baa-b875-42ca-b5b8-d2ed221b2485))
  (segment (start 146.10501 66.5839) (end 151.18501 66.5839) (width 0.254) (layer "F.Cu") (net 30) (tstamp fc81d807-fc58-4eb8-9514-e0cfb2601514))
  (segment (start 146.10501 107.2239) (end 151.18501 107.2239) (width 0.254) (layer "F.Cu") (net 31) (tstamp 59d0e99e-ddd0-4091-bdee-760c116d185e))
  (segment (start 125.78501 81.8239) (end 130.86501 81.8239) (width 0.254) (layer "F.Cu") (net 32) (tstamp 669eb818-9821-455d-b4f2-ce16560b2da5))
  (segment (start 125.78501 79.2839) (end 130.86501 79.2839) (width 0.254) (layer "F.Cu") (net 33) (tstamp 52f0f14b-94d8-46be-a5d8-7caef0a0807b))
  (segment (start 125.78501 76.7439) (end 130.86501 76.7439) (width 0.254) (layer "F.Cu") (net 34) (tstamp 67acb049-1abe-40c5-b14e-d11dfe9f9370))
  (segment (start 125.78501 74.2039) (end 130.86501 74.2039) (width 0.254) (layer "F.Cu") (net 35) (tstamp 43d90021-f28d-4fb4-9674-c5e6ec3f7ace))
  (segment (start 146.10501 74.2039) (end 151.18501 74.2039) (width 0.254) (layer "F.Cu") (net 36) (tstamp 78fecfc2-d836-4754-82b8-d488f781d69f))
  (segment (start 146.10501 76.7439) (end 151.18501 76.7439) (width 0.254) (layer "F.Cu") (net 37) (tstamp 326a5412-5e89-4df0-8c06-158157515ab0))
  (segment (start 146.10501 79.2839) (end 151.18501 79.2839) (width 0.254) (layer "F.Cu") (net 38) (tstamp 5ef7ae7f-a53a-418c-bfde-f5a080ffe9af))
  (segment (start 146.10501 81.8239) (end 151.18501 81.8239) (width 0.254) (layer "F.Cu") (net 39) (tstamp deb72c11-d31f-4539-bcaf-812ac4acdce3))
  (segment (start 125.78501 112.3039) (end 130.86501 112.3039) (width 0.254) (layer "F.Cu") (net 40) (tstamp 5fb0955b-604d-48c6-aa7e-4e9d325181d0))
  (segment (start 125.78501 109.7639) (end 130.86501 109.7639) (width 0.254) (layer "F.Cu") (net 41) (tstamp 09f42800-b0a2-41c7-a1d3-a8d70c8d04b0))
  (segment (start 125.78501 107.2239) (end 130.86501 107.2239) (width 0.254) (layer "F.Cu") (net 42) (tstamp 9ab9e543-8025-41f2-a22d-b0a318989eb0))
  (segment (start 125.78501 104.6839) (end 130.86501 104.6839) (width 0.254) (layer "F.Cu") (net 43) (tstamp 0673aeed-53c9-4dd1-bc2c-f38affb5b3e6))
  (segment (start 125.78501 102.1439) (end 130.86501 102.1439) (width 0.254) (layer "F.Cu") (net 44) (tstamp 6dcb13cb-e1a6-482d-afd2-2ed2a408cb91))
  (segment (start 125.78501 99.6039) (end 130.86501 99.6039) (width 0.254) (layer "F.Cu") (net 45) (tstamp f72f372b-6779-44e5-87b7-39d2cb58e1ff))
  (segment (start 125.78501 97.0639) (end 130.86501 97.0639) (width 0.254) (layer "F.Cu") (net 46) (tstamp b415288c-163b-40c6-983d-83156ceb54c3))
  (segment (start 125.78501 94.5239) (end 130.86501 94.5239) (width 0.254) (layer "F.Cu") (net 47) (tstamp 0d70b6b7-7a3c-423d-b834-f5e5117818b6))
  (segment (start 125.78501 91.9839) (end 130.86501 91.9839) (width 0.254) (layer "F.Cu") (net 48) (tstamp 3ee15faa-3936-4172-8eec-ffa3fb9e3302))
  (segment (start 125.78501 89.4439) (end 130.86501 89.4439) (width 0.254) (layer "F.Cu") (net 49) (tstamp f4843f82-4913-4b3d-8efb-387cee662003))
  (segment (start 117.21701 77.9089) (end 117.84001 77.9089) (width 0.254) (layer "F.Cu") (net 50) (tstamp 1198da98-40e8-4435-99cd-3edd0b69d73f))
  (segment (start 157.46501 103.9631) (end 158.0508 104.54889) (width 1) (layer "F.Cu") (net 50) (tstamp 1a03a0e8-e8f9-4362-b114-aced394647ec))
  (segment (start 158.0508 104.54889) (end 162.63001 104.54889) (width 1) (layer "F.Cu") (net 50) (tstamp 27f1b3fa-e827-4bcc-bd88-fc4e0ae04961))
  (segment (start 117.84001 88.4589) (end 117.84001 77.9089) (width 1) (layer "F.Cu") (net 50) (tstamp 39783cf7-0aa2-49d0-9542-78b7b43ff6a8))
  (segment (start 157.46501 88.91499) (end 157.48 88.9) (width 1) (layer "F.Cu") (net 50) (tstamp 43531506-3fe7-44ec-810c-1cfb9f11c63b))
  (segment (start 157.5475 94.5614) (end 162.79751 94.5614) (width 1) (layer "F.Cu") (net 50) (tstamp 4d336c01-66f0-4eda-ba63-41c3cbd01331))
  (segment (start 152.06501 56.0089) (end 153.79001 57.7339) (width 1) (layer "F.Cu") (net 50) (tstamp 533e82b8-92a3-453c-861d-7e1e4476f320))
  (segment (start 153.79001 80.7839) (end 157.48 84.47389) (width 1) (layer "F.Cu") (net 50) (tstamp 57522024-8f9a-4a4f-9968-03b1e3087365))
  (segment (start 116.59001 89.7089) (end 118.56501 91.6839) (width 1) (layer "F.Cu") (net 50) (tstamp 584d3ff4-dae6-4fee-ab78-a0bd93365437))
  (segment (start 120.64001 92.8089) (end 120.71501 92.8839) (width 1) (layer "F.Cu") (net 50) (tstamp 5c6c69f7-fc96-4dd5-b438-c20e4c19fc48))
  (segment (start 117.84001 77.9089) (end 117.84001 73.0089) (width 1) (layer "F.Cu") (net 50) (tstamp 5cf829b5-f27d-4a47-8282-38f183036963))
  (segment (start 116.44001 77.9089) (end 117.21701 77.9089) (width 0.254) (layer "F.Cu") (net 50) (tstamp 614cf78f-bf02-4eb4-b27a-28f698b9b172))
  (segment (start 153.79001 80.7839) (end 153.79001 57.7339) (width 1) (layer "F.Cu") (net 50) (tstamp 62262478-3dea-40d3-90e8-ed1c145e5a39))
  (segment (start 116.11501 106.9089) (end 120.71501 102.3089) (width 1) (layer "F.Cu") (net 50) (tstamp 749b13c0-8807-4a9a-bedc-e8dd93a071bc))
  (segment (start 157.48 88.9) (end 157.48 84.47389) (width 1) (layer "F.Cu") (net 50) (tstamp 835321f1-722b-4d90-9870-aef08fab459a))
  (segment (start 157.46501 103.9631) (end 157.46501 94.49391) (width 1) (layer "F.Cu") (net 50) (tstamp 9e990315-f501-4bca-b41e-a1906762a209))
  (segment (start 157.46501 94.49391) (end 157.46501 88.91499) (width 1) (layer "F.Cu") (net 50) (tstamp 9fb6de07-21eb-48d4-a70b-50faf2c6795a))
  (segment (start 118.56501 92.8089) (end 118.56501 91.6839) (width 1) (layer "F.Cu") (net 50) (tstamp a11861c7-426c-4f7c-a105-1281474b8beb))
  (segment (start 116.76501 71.9339) (end 116.76501 66.7589) (width 1) (layer "F.Cu") (net 50) (tstamp a2136589-82a0-4b47-878c-4dcf9d577875))
  (segment (start 117.21701 77.9089) (end 117.69001 78.3819) (width 0.254) (layer "F.Cu") (net 50) (tstamp a87ea827-16a1-4ec5-9b25-b07d9305286a))
  (segment (start 116.11501 119.9589) (end 116.11501 106.9089) (width 1) (layer "F.Cu") (net 50) (tstamp b3222c86-ba31-4ebc-a0fd-ae208806525e))
  (segment (start 127.51501 56.0089) (end 152.06501 56.0089) (width 1) (layer "F.Cu") (net 50) (tstamp c0cc8a28-c659-4f3b-8af5-d84e3f5912f9))
  (segment (start 116.59001 89.7089) (end 117.84001 88.4589) (width 1) (layer "F.Cu") (net 50) (tstamp c0eca478-cef3-4437-b0c1-64e4aded1b15))
  (segment (start 118.56501 92.8089) (end 120.64001 92.8089) (width 1) (layer "F.Cu") (net 50) (tstamp cdfd6a70-419c-422f-84fa-bad309c9fa67))
  (segment (start 157.48 84.47389) (end 162.86501 84.47389) (width 1) (layer "F.Cu") (net 50) (tstamp ce5207ec-a65f-4ab7-91fc-51b1c0c9a28c))
  (segment (start 120.71501 102.3089) (end 120.71501 92.8839) (width 1) (layer "F.Cu") (net 50) (tstamp db4499d8-85d9-4dc9-98e4-0c68f07725f2))
  (segment (start 116.76501 71.9339) (end 117.84001 73.0089) (width 1) (layer "F.Cu") (net 50) (tstamp dfad7b27-37f2-45b0-b7ac-3bc2cfddd607))
  (segment (start 116.76501 66.7589) (end 127.51501 56.0089) (width 1) (layer "F.Cu") (net 50) (tstamp efa56c2c-5472-4a98-b740-295166cd9fdc))
  (segment (start 164.29001 98.1589) (end 164.29001 96.92371) (width 0.254) (layer "B.Cu") (net 50) (tstamp 09e6742e-ff5a-4d9c-9ef4-714140cc7f87))
  (segment (start 164.44001 98.3089) (end 165.76501 98.3089) (width 0.254) (layer "B.Cu") (net 50) (tstamp 713503c6-8a4e-4afc-a6da-5f61bbcf443c))
  (segment (start 163.94901 96.58271) (end 164.29001 96.92371) (width 0.254) (layer "B.Cu") (net 50) (tstamp 75b919a6-20ea-4114-bf0c-41656298e666))
  (segment (start 164.29001 98.1589) (end 164.44001 98.3089) (width 0.254) (layer "B.Cu") (net 50) (tstamp 88d9239c-de44-4bfa-b387-2eaecd46091b))
  (segment (start 163.94901 96.58271) (end 163.94901 95.7129) (width 0.254) (layer "B.Cu") (net 50) (tstamp b55f7e9d-f54d-4341-916a-3fcc0bd05dab))
  (segment (start 162.86501 94.6289) (end 163.94901 95.7129) (width 0.254) (layer "B.Cu") (net 50) (tstamp fbc4dc40-874a-4195-8982-2d4145932ccb))
  (segment (start 146.10501 84.3639) (end 151.18501 84.3639) (width 0.254) (layer "F.Cu") (net 51) (tstamp f4dbde32-ac19-4286-b874-44854af038a4))
  (segment (start 125.78501 86.9039) (end 130.86501 86.9039) (width 0.254) (layer "F.Cu") (net 52) (tstamp f6b0431d-572b-4b3e-99a8-e7ae86764d02))

  (zone (net 26) (net_name "GND") (layer "F.Cu") (tstamp 69c6d15c-7803-4d63-a4b1-76d1e677f726) (hatch edge 0.508)
    (priority 83)
    (connect_pads thru_hole_only (clearance 0.09144))
    (min_thickness 0.253)
    (fill (thermal_gap 0.15) (thermal_bridge_width 0.254))
    (polygon
      (pts
        (xy 107.26501 122.2089)
        (xy 102.26501 117.2089)
        (xy 102.26501 57.2089)
        (xy 107.26501 52.2089)
        (xy 167.26501 52.2089)
        (xy 172.26501 57.2089)
        (xy 172.26501 117.2089)
        (xy 167.26501 122.2089)
      )
    )
  )
  (zone (net 0) (net_name "") (layer "F.Cu") (tstamp 977c5bbb-41ec-4b78-b902-2e0562404931) (hatch edge 0.508)
    (connect_pads thru_hole_only (clearance 0.09144))
    (min_thickness 0.254)
    (fill (thermal_gap 0.508) (thermal_bridge_width 0.508))
    (polygon
      (pts
        (xy 168.302693 52.394869)
        (xy 168.909974 52.557591)
        (xy 169.490828 52.798191)
        (xy 170.035287 53.112533)
        (xy 170.534071 53.495263)
        (xy 170.978639 53.939829)
        (xy 171.361377 54.438623)
        (xy 171.675719 54.983082)
        (xy 171.916324 55.563948)
        (xy 172.079041 56.171217)
        (xy 172.161104 56.794546)
        (xy 172.161104 57.1089)
        (xy 172.161104 117.108899)
        (xy 172.161104 117.423255)
        (xy 172.079041 118.046584)
        (xy 171.916319 118.653865)
        (xy 171.675719 119.234719)
        (xy 171.361377 119.779178)
        (xy 170.978647 120.277962)
        (xy 170.534081 120.72253)
        (xy 170.035287 121.105268)
        (xy 169.490828 121.41961)
        (xy 168.909962 121.660216)
        (xy 168.302693 121.822932)
        (xy 167.679364 121.904993)
        (xy 107.050654 121.904993)
        (xy 106.427328 121.822933)
        (xy 105.820045 121.66021)
        (xy 105.239191 121.41961)
        (xy 104.694732 121.105268)
        (xy 104.195948 120.722538)
        (xy 103.75138 120.277972)
        (xy 103.368642 119.779178)
        (xy 103.0543 119.234719)
        (xy 102.813694 118.653853)
        (xy 102.650978 118.046584)
        (xy 102.568917 117.423256)
        (xy 102.568917 117.108899)
        (xy 102.568917 57.1089)
        (xy 102.568917 56.794546)
        (xy 102.650977 56.171219)
        (xy 102.8137 55.563936)
        (xy 103.0543 54.983082)
        (xy 103.368642 54.438623)
        (xy 103.751372 53.939839)
        (xy 104.195938 53.495271)
        (xy 104.694732 53.112533)
        (xy 105.239191 52.798191)
        (xy 105.820057 52.557586)
        (xy 106.427326 52.394869)
        (xy 107.050655 52.312806)
        (xy 167.679364 52.312806)
      )
    )
  )
  (zone (net 26) (net_name "GND") (layer "B.Cu") (tstamp 00000000-0000-0000-0000-0000547ba6e6) (hatch edge 0.508)
    (priority 85)
    (connect_pads thru_hole_only (clearance 0.09144))
    (min_thickness 0.253)
    (fill (thermal_gap 0.15) (thermal_bridge_width 0.254))
    (polygon
      (pts
        (xy 107.36501 122.1089)
        (xy 102.36501 117.1089)
        (xy 102.36501 57.1089)
        (xy 107.36501 52.1089)
        (xy 167.36501 52.1089)
        (xy 172.36501 57.1089)
        (xy 172.36501 117.1089)
        (xy 167.36501 122.1089)
      )
    )
  )
  (zone (net 0) (net_name "") (layer "B.Cu") (tstamp 9b9a019d-8174-4e3b-a3de-a3df8712dba3) (hatch edge 0.508)
    (connect_pads thru_hole_only (clearance 0.09144))
    (min_thickness 0.254)
    (fill (thermal_gap 0.508) (thermal_bridge_width 0.508))
    (polygon
      (pts
        (xy 168.302693 52.394869)
        (xy 168.909974 52.557591)
        (xy 169.490828 52.798191)
        (xy 170.035287 53.112533)
        (xy 170.534071 53.495263)
        (xy 170.978639 53.939829)
        (xy 171.361377 54.438623)
        (xy 171.675719 54.983082)
        (xy 171.916324 55.563948)
        (xy 172.079041 56.171217)
        (xy 172.161104 56.794546)
        (xy 172.161104 57.1089)
        (xy 172.161104 117.108899)
        (xy 172.161104 117.423255)
        (xy 172.079041 118.046584)
        (xy 171.916319 118.653865)
        (xy 171.675719 119.234719)
        (xy 171.361377 119.779178)
        (xy 170.978647 120.277962)
        (xy 170.534081 120.72253)
        (xy 170.035287 121.105268)
        (xy 169.490828 121.41961)
        (xy 168.909962 121.660216)
        (xy 168.302693 121.822932)
        (xy 167.679364 121.904993)
        (xy 107.050654 121.904993)
        (xy 106.427328 121.822933)
        (xy 105.820045 121.66021)
        (xy 105.239191 121.41961)
        (xy 104.694732 121.105268)
        (xy 104.195948 120.722538)
        (xy 103.75138 120.277972)
        (xy 103.368642 119.779178)
        (xy 103.0543 119.234719)
        (xy 102.813694 118.653853)
        (xy 102.650978 118.046584)
        (xy 102.568917 117.423256)
        (xy 102.568917 117.108899)
        (xy 102.568917 57.1089)
        (xy 102.568917 56.794546)
        (xy 102.650977 56.171219)
        (xy 102.8137 55.563936)
        (xy 103.0543 54.983082)
        (xy 103.368642 54.438623)
        (xy 103.751372 53.939839)
        (xy 104.195938 53.495271)
        (xy 104.694732 53.112533)
        (xy 105.239191 52.798191)
        (xy 105.820057 52.557586)
        (xy 106.427326 52.394869)
        (xy 107.050655 52.312806)
        (xy 167.679364 52.312806)
      )
    )
  )
  (zone (net 0) (net_name "") (layer "F.SilkS") (tstamp 00000000-0000-0000-0000-000053eb93dd) (hatch edge 0.508)
    (connect_pads (clearance 0.508))
    (min_thickness 0.254)
    (fill (thermal_gap 0.508) (thermal_bridge_width 0.508))
    (polygon
      (pts
        (xy 112.2403 109.35888)
        (xy 113.0403 109.35888)
        (xy 113.0403 106.55888)
        (xy 112.2403 106.55888)
      )
    )
  )
  (zone (net 0) (net_name "") (layer "F.SilkS") (tstamp 9b2f8794-a532-486b-b660-eaf4eb74a5ed) (hatch edge 0.508)
    (connect_pads thru_hole_only (clearance 0.09144))
    (min_thickness 0.254)
    (fill (thermal_gap 0.508) (thermal_bridge_width 0.508))
    (polygon
      (pts
        (xy 111.410009 89.9289)
        (xy 110.96001 89.678901)
        (xy 111.410009 89.428901)
      )
    )
  )
)
