# Supplementary material for: Implementation of an Open-Source Multiplexing Ion Gate Control for High Kinetic Energy Ion Mobility Spectrometry (HiKE-IMS)
Source: J Am Soc Mass Spectrom. 2023 Jun 5;34(7):1283–94. doi: 10.1021/jasms.3c00013 (PMC10326917; doi:10.1021/jasms.3c00013)
Supplement: Supplementary file 1 — js3c00013_si_001.zip [file js3c00013_si_001.zip › js3c00013_si_001/Teensykicad/MAM_PCB-PcbDoc.kicad_pro]

{
  "board": {
    "design_settings": {
      "defaults": {
        "board_outline_line_width": 0.09999999999999999,
        "copper_line_width": 0.19999999999999998,
        "copper_text_italic": false,
        "copper_text_size_h": 1.5,
        "copper_text_size_v": 1.5,
        "copper_text_thickness": 0.3,
        "copper_text_upright": false,
        "courtyard_line_width": 0.049999999999999996,
        "dimension_precision": 4,
        "dimension_units": 3,
        "dimensions": {
          "arrow_length": 1270000,
          "extension_offset": 500000,
          "keep_text_aligned": true,
          "suppress_zeroes": false,
          "text_position": 0,
          "units_format": 1
        },
        "fab_line_width": 0.09999999999999999,
        "fab_text_italic": false,
        "fab_text_size_h": 1.0,
        "fab_text_size_v": 1.0,
        "fab_text_thickness": 0.15,
        "fab_text_upright": false,
        "other_line_width": 0.09999999999999999,
        "other_text_italic": false,
        "other_text_size_h": 1.0,
        "other_text_size_v": 1.0,
        "other_text_thickness": 0.15,
        "other_text_upright": false,
        "pads": {
          "drill": 0.6,
          "height": 1.5,
          "width": 1.5
        },
        "silk_line_width": 0.15,
        "silk_text_italic": false,
        "silk_text_size_h": 1.0,
        "silk_text_size_v": 1.0,
        "silk_text_thickness": 0.15,
        "silk_text_upright": false,
        "zones": {
          "45_degree_only": false,
          "min_clearance": 0.0144
        }
      },
      "diff_pair_dimensions": [],
      "drc_exclusions": [],
      "meta": {
        "filename": "board_design_settings.json",
        "version": 2
      },
      "rule_severities": {
        "annular_width": "error",
        "clearance": "error",
        "copper_edge_clearance": "error",
        "courtyards_overlap": "error",
        "diff_pair_gap_out_of_range": "error",
        "diff_pair_uncoupled_length_too_long": "error",
        "drill_out_of_range": "error",
        "duplicate_footprints": "warning",
        "extra_footprint": "warning",
        "footprint_type_mismatch": "error",
        "hole_clearance": "error",
        "hole_near_hole": "error",
        "invalid_outline": "error",
        "item_on_disabled_layer": "error",
        "items_not_allowed": "error",
        "length_out_of_range": "error",
        "malformed_courtyard": "error",
        "microvia_drill_out_of_range": "error",
        "missing_courtyard": "ignore",
        "missing_footprint": "warning",
        "net_conflict": "warning",
        "npth_inside_courtyard": "ignore",
        "padstack": "error",
        "pth_inside_courtyard": "ignore",
        "shorting_items": "error",
        "silk_over_copper": "warning",
        "silk_overlap": "warning",
        "skew_out_of_range": "error",
        "through_hole_pad_without_hole": "error",
        "too_many_vias": "error",
        "track_dangling": "warning",
        "track_width": "error",
        "tracks_crossing": "error",
        "unconnected_items": "error",
        "unresolved_variable": "error",
        "via_dangling": "warning",
        "zone_has_empty_net": "error",
        "zones_intersect": "error"
      },
      "rules": {
        "allow_blind_buried_vias": false,
        "allow_microvias": false,
        "max_error": 0.005,
        "min_clearance": 0.0,
        "min_copper_edge_clearance": 0.049999999999999996,
        "min_hole_clearance": 0.25,
        "min_hole_to_hole": 0.25,
        "min_microvia_diameter": 0.508,
        "min_microvia_drill": 0.127,
        "min_silk_clearance": 0.0,
        "min_through_hole_diameter": 0.508,
        "min_track_width": 0.254,
        "min_via_annular_width": 0.049999999999999996,
        "min_via_diameter": 0.889,
        "use_height_for_length_calcs": true
      },
      "track_widths": [],
      "via_dimensions": [],
      "zones_allow_external_fillets": false,
      "zones_use_no_outline": true
    },
    "layer_presets": []
  },
  "boards": [],
  "cvpcb": {
    "equivalence_files": []
  },
  "libraries": {
    "pinned_footprint_libs": [],
    "pinned_symbol_libs": []
  },
  "meta": {
    "filename": "MAM_PCB-PcbDoc.kicad_pro",
    "version": 1
  },
  "net_settings": {
    "classes": [
      {
        "bus_width": 12.0,
        "clearance": 0.15,
        "diff_pair_gap": 0.25,
        "diff_pair_via_gap": 0.25,
        "diff_pair_width": 0.2,
        "line_style": 0,
        "microvia_diameter": 0.508,
        "microvia_drill": 0.127,
        "name": "Default",
        "pcb_color": "rgba(0, 0, 0, 0.000)",
        "schematic_color": "rgba(0, 0, 0, 0.000)",
        "track_width": 0.254,
        "via_diameter": 0.889,
        "via_drill": 0.635,
        "wire_width": 6.0
      }
    ],
    "meta": {
      "version": 2
    },
    "net_colors": null
  },
  "pcbnew": {
    "last_paths": {
      "gencad": "",
      "idf": "",
      "netlist": "",
      "specctra_dsn": "",
      "step": "",
      "vrml": ""
    },
    "page_layout_descr_file": ""
  },
  "schematic": {
    "legacy_lib_dir": "",
    "legacy_lib_list": []
  },
  "sheets": [],
  "text_variables": {}
}
