# Supplementary material for: Implementation of an Open-Source Multiplexing Ion Gate Control for High Kinetic Energy Ion Mobility Spectrometry (HiKE-IMS)
Source: J Am Soc Mass Spectrom. 2023 Jun 5;34(7):1283–94. doi: 10.1021/jasms.3c00013 (PMC10326917; doi:10.1021/jasms.3c00013)
Supplement: Supplementary file 1 — js3c00013_si_001.zip [file js3c00013_si_001.zip › js3c00013_si_001/Teensykicad/MAM_PCB-PcbDoc/Root Entry/Board6/Data.dat.txt]

Pos: 00000000 len: 000159C0 |LINENO=0||SELECTION=FALSE|LAYER=UNKNOWN|LOCKED=FALSE|POLYGONOUTLINE=FALSE|USERROUTED=TRUE|KEEPOUT=FALSE|UNIONINDEX=0|FILENAME=C:\Sensorik\Elektronik\Bussystem\Modulsystem\Multiplex-Adapter-Modul\version2_oct2022_forPub\MAM_PCB.$$$|KIND=Protel_Advanced_PCB|VERSION=5.01|DATE=10/25/2022|TIME=5:01:49 PM|ORIGINX=0mil|ORIGINY=0mil|BIGVISIBLEGRIDSIZE=0.000|VISIBLEGRIDSIZE=0.000|ELECTRICALGRIDRANGE=39.3701mil|ELECTRICALGRIDENABLED=TRUE|SNAPGRIDSIZE=9842.519685|SNAPGRIDSIZEX=9842.519685|SNAPGRIDSIZEY=9842.519685|TRACKGRIDSIZE=200000.000000|VIAGRIDSIZE=200000.000000|COMPONENTGRIDSIZE=9842.519685|COMPONENTGRIDSIZEX=9842.519685|COMPONENTGRIDSIZEY=9842.519685|DOTGRID=TRUE|DISPLAYUNIT=0|DESIGNATORDISPLAYMODE=0|SELECTION=FALSE|LAYER=TOP|LOCKED=FALSE|POLYGONOUTLINE=FALSE|USERROUTED=TRUE|KEEPOUT=FALSE|UNIONINDEX=0|PRIMITIVELOCK=TRUE|POLYGONTYPE=Polygon|POUROVER=FALSE|REMOVEDEAD=FALSE|GRIDSIZE=10mil|TRACKWIDTH=10mil|HATCHSTYLE=None|USEOCTAGONS=FALSE|MINPRIMLENGTH=3mil|KIND0=0|VX0=984.252mil|VY0=1181.1024mil|CX0=0mil|CY0=0mil|SA0= 0.00000000000000E+0000|EA0= 0.00000000000000E+0000|R0=0mil|KIND1=1|VX1=984.252mil|VY1=3543.3071mil|CX1=1181.1024mil|CY1=3543.3071mil|SA1= 9.00000000000000E+0001|EA1= 1.80000000000000E+0002|R1=196.8504mil|KIND2=0|VX2=1181.1024mil|VY2=3740.1575mil|CX2=0mil|CY2=0mil|SA2= 0.00000000000000E+0000|EA2= 0.00000000000000E+0000|R2=0mil|KIND3=1|VX3=3543.3071mil|VY3=3740.1575mil|CX3=3543.3071mil|CY3=3543.3071mil|SA3= 0.00000000000000E+0000|EA3= 9.00000000000000E+0001|R3=196.8504mil|KIND4=0|VX4=3740.1575mil|VY4=3543.3071mil|CX4=0mil|CY4=0mil|SA4= 0.00000000000000E+0000|EA4= 0.00000000000000E+0000|R4=0mil|KIND5=1|VX5=3740.1575mil|VY5=1181.1024mil|CX5=3543.3071mil|CY5=1181.1024mil|SA5= 2.70000000000000E+0002|EA5= 3.60000000000000E+0002|R5=196.8504mil|KIND6=0|VX6=3543.3071mil|VY6=984.252mil|CX6=0mil|CY6=0mil|SA6= 0.00000000000000E+0000|EA6= 0.00000000000000E+0000|R6=0mil|KIND7=1|VX7=1181.1024mil|VY7=984.252mil|CX7=1181.1024mil|CY7=1181.1024mil|SA7= 1.80000000000000E+0002|EA7= 2.70000000000000E+0002|R7=196.8504mil|KIND8=0|VX8=984.252mil|VY8=1181.1024mil|CX8=0mil|CY8=0mil|SA8= 0.00000000000000E+0000|EA8= 0.00000000000000E+0000|R8=0mil|SHELVED=FALSE|RESTORELAYER=UNKNOWN|RESTORENET=|REMOVEISLANDSBYAREA=TRUE|REMOVENECKS=TRUE|AREATHRESHOLD=250000000000.000000|ARCRESOLUTION=0.5mil|NECKWIDTHTHRESHOLD=5mil|POUROVERSTYLE=2|NAME=|POURINDEX=-1|IGNOREVIOLATIONS=FALSE|SPLITLINECOUNT=0|SHEETX=1000mil|SHEETY=1000mil|SHEETWIDTH=10000mil|SHEETHEIGHT=8000mil|SHOWSHEET=FALSE|LOCKSHEET=TRUE|PLANE1NETNAME=(No Net)|PLANE2NETNAME=(No Net)|PLANE3NETNAME=(No Net)|PLANE4NETNAME=(No Net)|PLANE5NETNAME=(No Net)|PLANE6NETNAME=(No Net)|PLANE7NETNAME=(No Net)|PLANE8NETNAME=(No Net)|PLANE9NETNAME=(No Net)|PLANE10NETNAME=(No Net)|PLANE11NETNAME=(No Net)|PLANE12NETNAME=(No Net)|PLANE13NETNAME=(No Net)|PLANE14NETNAME=(No Net)|PLANE15NETNAME=(No Net)|PLANE16NETNAME=(No Net)
|RECORD=Board|V9_MASTERSTACK_STYLE=0|V9_MASTERSTACK_ID={C520E733-E833-4864-8916-CB99CB1C5B2C}|V9_MASTERSTACK_NAME=Master layer stack|V9_MASTERSTACK_SHOWTOPDIELECTRIC=FALSE|V9_MASTERSTACK_SHOWBOTTOMDIELECTRIC=FALSE|V9_MASTERSTACK_ISFLEX=FALSE|V9_SUBSTACK0_ID={4D20FBD9-2C5F-4DF4-9060-7D2A08AA977E}|V9_SUBSTACK0_NAME=Board Layer Stack|V9_SUBSTACK0_SHOWTOPDIELECTRIC=FALSE|V9_SUBSTACK0_SHOWBOTTOMDIELECTRIC=FALSE|V9_SUBSTACK0_ISFLEX=FALSE|V9_SUBSTACK0_SERVICE=FALSE|V9_SUBSTACK0_USEDBYPRIMS=TRUE|V9_SUBSTACK0_TYPE=1|V9_STACK_LAYER0_{4D20FBD9-2C5F-4DF4-9060-7D2A08AA977E}CONTEXT=0|V9_STACK_LAYER0_{4D20FBD9-2C5F-4DF4-9060-7D2A08AA977E}USEDBYPRIMS=FALSE|V9_STACK_LAYER0_ID={6C6DCD97-48EC-4693-B12E-237CD37DD42D}|V9_STACK_LAYER0_NAME=Top Paste|V9_STACK_LAYER0_LAYERID=16973832|V9_STACK_LAYER0_USEDBYPRIMS=FALSE|V9_STACK_LAYER1_{4D20FBD9-2C5F-4DF4-9060-7D2A08AA977E}CONTEXT=0|V9_STACK_LAYER1_{4D20FBD9-2C5F-4DF4-9060-7D2A08AA977E}USEDBYPRIMS=FALSE|V9_STACK_LAYER1_ID={2594F44D-0252-43D1-B927-156F08985C69}|V9_STACK_LAYER1_NAME=Top Overlay|V9_STACK_LAYER1_LAYERID=16973830|V9_STACK_LAYER1_USEDBYPRIMS=TRUE|V9_STACK_LAYER2_{4D20FBD9-2C5F-4DF4-9060-7D2A08AA977E}CONTEXT=0|V9_STACK_LAYER2_{4D20FBD9-2C5F-4DF4-9060-7D2A08AA977E}USEDBYPRIMS=FALSE|V9_STACK_LAYER2_ID={184BE30F-445B-4B71-A6CE-17D67BE8B913}|V9_STACK_LAYER2_NAME=Top Solder|V9_STACK_LAYER2_LAYERID=16973834|V9_STACK_LAYER2_USEDBYPRIMS=FALSE|V9_STACK_LAYER2_DIELTYPE=3|V9_STACK_LAYER2_DIELCONST=3.500|V9_STACK_LAYER2_DIELHEIGHT=0.4mil|V9_STACK_LAYER2_DIELMATERIAL=Solder Resist|V9_STACK_LAYER2_COVERLAY_EXPANSION=0mil|V9_STACK_LAYER3_{4D20FBD9-2C5F-4DF4-9060-7D2A08AA977E}CONTEXT=0|V9_STACK_LAYER3_{4D20FBD9-2C5F-4DF4-9060-7D2A08AA977E}USEDBYPRIMS=FALSE|V9_STACK_LAYER3_ID={9EABED3A-699D-417B-89A4-46772AE9424D}|V9_STACK_LAYER3_NAME=Top Layer|V9_STACK_LAYER3_LAYERID=16777217|V9_STACK_LAYER3_USEDBYPRIMS=TRUE|V9_STACK_LAYER3_COPTHICK=1.4mil|V9_STACK_LAYER3_COMPONENTPLACEMENT=1|V9_STACK_LAYER4_{4D20FBD9-2C5F-4DF4-9060-7D2A08AA977E}CONTEXT=0|V9_STACK_LAYER4_{4D20FBD9-2C5F-4DF4-9060-7D2A08AA977E}USEDBYPRIMS=FALSE|V9_STACK_LAYER4_ID={809A6CB6-D453-4646-8342-4B9244C50B68}|V9_STACK_LAYER4_NAME=Dielectric 1|V9_STACK_LAYER4_LAYERID=17039361|V9_STACK_LAYER4_USEDBYPRIMS=FALSE|V9_STACK_LAYER4_DIELTYPE=0|V9_STACK_LAYER4_DIELCONST=4.800|V9_STACK_LAYER4_DIELHEIGHT=12.6mil|V9_STACK_LAYER4_DIELMATERIAL=FR-4|V9_STACK_LAYER5_{4D20FBD9-2C5F-4DF4-9060-7D2A08AA977E}CONTEXT=0|V9_STACK_LAYER5_{4D20FBD9-2C5F-4DF4-9060-7D2A08AA977E}USEDBYPRIMS=FALSE|V9_STACK_LAYER5_ID={8184FA70-BE69-4CA1-832C-2D918DA294AC}|V9_STACK_LAYER5_NAME=Bottom Layer|V9_STACK_LAYER5_LAYERID=16842751|V9_STACK_LAYER5_USEDBYPRIMS=TRUE|V9_STACK_LAYER5_COPTHICK=1.4mil|V9_STACK_LAYER5_COMPONENTPLACEMENT=2|V9_STACK_LAYER6_{4D20FBD9-2C5F-4DF4-9060-7D2A08AA977E}CONTEXT=0|V9_STACK_LAYER6_{4D20FBD9-2C5F-4DF4-9060-7D2A08AA977E}USEDBYPRIMS=FALSE|V9_STACK_LAYER6_ID={A49A6F23-6A2F-4BDF-9237-9E96619461FD}|V9_STACK_LAYER6_NAME=Bottom Solder|V9_STACK_LAYER6_LAYERID=16973835|V9_STACK_LAYER6_USEDBYPRIMS=FALSE|V9_STACK_LAYER6_DIELTYPE=3|V9_STACK_LAYER6_DIELCONST=3.500|V9_STACK_LAYER6_DIELHEIGHT=0.4mil|V9_STACK_LAYER6_DIELMATERIAL=Solder Resist|V9_STACK_LAYER6_COVERLAY_EXPANSION=0mil|V9_STACK_LAYER7_{4D20FBD9-2C5F-4DF4-9060-7D2A08AA977E}CONTEXT=0|V9_STACK_LAYER7_{4D20FBD9-2C5F-4DF4-9060-7D2A08AA977E}USEDBYPRIMS=FALSE|V9_STACK_LAYER7_ID={768FA30B-26AE-411B-B315-B71BE9E35B0A}|V9_STACK_LAYER7_NAME=Bottom Overlay|V9_STACK_LAYER7_LAYERID=16973831|V9_STACK_LAYER7_USEDBYPRIMS=TRUE|V9_STACK_LAYER8_{4D20FBD9-2C5F-4DF4-9060-7D2A08AA977E}CONTEXT=0|V9_STACK_LAYER8_{4D20FBD9-2C5F-4DF4-9060-7D2A08AA977E}USEDBYPRIMS=FALSE|V9_STACK_LAYER8_ID={905D1ECF-A7C9-4056-8109-7331B44D35AF}|V9_STACK_LAYER8_NAME=Bottom Paste|V9_STACK_LAYER8_LAYERID=16973833|V9_STACK_LAYER8_USEDBYPRIMS=FALSE|V9_CACHE_LAYER0_ID={B8DD4243-5EAA-46C0-99F1-90789F6EB289}|V9_CACHE_LAYER0_NAME=Multi-Layer|V9_CACHE_LAYER0_LAYERID=16973839|V9_CACHE_LAYER0_USEDBYPRIMS=TRUE|V9_CACHE_LAYER1_ID={387F07B5-474C-4994-8DC2-E9AB838FCF91}|V9_CACHE_LAYER1_NAME=Connections|V9_CACHE_LAYER1_LAYERID=16973840|V9_CACHE_LAYER1_USEDBYPRIMS=TRUE|V9_CACHE_LAYER2_ID={ED5ED10E-1138-4449-B29A-E850A4CEC63B}|V9_CACHE_LAYER2_NAME=Background|V9_CACHE_LAYER2_LAYERID=16973841|V9_CACHE_LAYER2_USEDBYPRIMS=FALSE|V9_CACHE_LAYER3_ID={02AD6803-ED11-4011-AC45-BF5D782BC058}|V9_CACHE_LAYER3_NAME=DRC Error Markers|V9_CACHE_LAYER3_LAYERID=16973842|V9_CACHE_LAYER3_USEDBYPRIMS=TRUE|V9_CACHE_LAYER4_ID={47179334-4E53-42E9-B8AE-190F97529F17}|V9_CACHE_LAYER4_NAME=DRC Detail Markers|V9_CACHE_LAYER4_LAYERID=16973850|V9_CACHE_LAYER4_USEDBYPRIMS=FALSE|V9_CACHE_LAYER5_ID={9EB24055-F794-42E4-8BA8-1F4EA99562D3}|V9_CACHE_LAYER5_NAME=Selections|V9_CACHE_LAYER5_LAYERID=16973843|V9_CACHE_LAYER5_USEDBYPRIMS=FALSE|V9_CACHE_LAYER6_ID={6866E868-46C5-40B1-8B96-2AB22A5C616A}|V9_CACHE_LAYER6_NAME=Visible Grid 1|V9_CACHE_LAYER6_LAYERID=16973844|V9_CACHE_LAYER6_USEDBYPRIMS=FALSE|V9_CACHE_LAYER7_ID={BAEEA4A1-9A5C-466E-ADC3-7E81A7ED9F60}|V9_CACHE_LAYER7_NAME=Visible Grid 2|V9_CACHE_LAYER7_LAYERID=16973845|V9_CACHE_LAYER7_USEDBYPRIMS=FALSE|V9_CACHE_LAYER8_ID={4EE4B7F2-070D-4B43-BDBD-BC7ABCB964DE}|V9_CACHE_LAYER8_NAME=Pad Holes|V9_CACHE_LAYER8_LAYERID=16973846|V9_CACHE_LAYER8_USEDBYPRIMS=FALSE|V9_CACHE_LAYER9_ID={59A21F43-5743-4C58-B110-4C476D34B956}|V9_CACHE_LAYER9_NAME=Via Holes|V9_CACHE_LAYER9_LAYERID=16973847|V9_CACHE_LAYER9_USEDBYPRIMS=FALSE|V9_CACHE_LAYER10_ID={AF57D83F-B285-46E7-9518-DF0F092D48C0}|V9_CACHE_LAYER10_NAME=Top Pad Master|V9_CACHE_LAYER10_LAYERID=16973848|V9_CACHE_LAYER10_USEDBYPRIMS=FALSE|V9_CACHE_LAYER11_ID={A151B541-E6AA-425D-8B0A-1DEA72FDAFCA}|V9_CACHE_LAYER11_NAME=Bottom Pad Master|V9_CACHE_LAYER11_LAYERID=16973849|V9_CACHE_LAYER11_USEDBYPRIMS=FALSE|V9_CACHE_LAYER12_{4D20FBD9-2C5F-4DF4-9060-7D2A08AA977E}CONTEXT=0|V9_CACHE_LAYER12_{4D20FBD9-2C5F-4DF4-9060-7D2A08AA977E}USEDBYPRIMS=FALSE|V9_CACHE_LAYER12_ID={6C6DCD97-48EC-4693-B12E-237CD37DD42D}|V9_CACHE_LAYER12_NAME=Top Paste|V9_CACHE_LAYER12_LAYERID=16973832|V9_CACHE_LAYER12_USEDBYPRIMS=FALSE|V9_CACHE_LAYER13_{4D20FBD9-2C5F-4DF4-9060-7D2A08AA977E}CONTEXT=0|V9_CACHE_LAYER13_{4D20FBD9-2C5F-4DF4-9060-7D2A08AA977E}USEDBYPRIMS=FALSE|V9_CACHE_LAYER13_ID={2594F44D-0252-43D1-B927-156F08985C69}|V9_CACHE_LAYER13_NAME=Top Overlay|V9_CACHE_LAYER13_LAYERID=16973830|V9_CACHE_LAYER13_USEDBYPRIMS=TRUE|V9_CACHE_LAYER14_{4D20FBD9-2C5F-4DF4-9060-7D2A08AA977E}CONTEXT=0|V9_CACHE_LAYER14_{4D20FBD9-2C5F-4DF4-9060-7D2A08AA977E}USEDBYPRIMS=FALSE|V9_CACHE_LAYER14_ID={184BE30F-445B-4B71-A6CE-17D67BE8B913}|V9_CACHE_LAYER14_NAME=Top Solder|V9_CACHE_LAYER14_LAYERID=16973834|V9_CACHE_LAYER14_USEDBYPRIMS=FALSE|V9_CACHE_LAYER14_DIELTYPE=3|V9_CACHE_LAYER14_DIELCONST=3.500|V9_CACHE_LAYER14_DIELHEIGHT=0.4mil|V9_CACHE_LAYER14_DIELMATERIAL=Solder Resist|V9_CACHE_LAYER14_COVERLAY_EXPANSION=0mil|V9_CACHE_LAYER15_{4D20FBD9-2C5F-4DF4-9060-7D2A08AA977E}CONTEXT=0|V9_CACHE_LAYER15_{4D20FBD9-2C5F-4DF4-9060-7D2A08AA977E}USEDBYPRIMS=FALSE|V9_CACHE_LAYER15_ID={9EABED3A-699D-417B-89A4-46772AE9424D}|V9_CACHE_LAYER15_NAME=Top Layer|V9_CACHE_LAYER15_LAYERID=16777217|V9_CACHE_LAYER15_USEDBYPRIMS=TRUE|V9_CACHE_LAYER15_COPTHICK=1.4mil|V9_CACHE_LAYER15_COMPONENTPLACEMENT=1|V9_CACHE_LAYER16_{4D20FBD9-2C5F-4DF4-9060-7D2A08AA977E}CONTEXT=0|V9_CACHE_LAYER16_{4D20FBD9-2C5F-4DF4-9060-7D2A08AA977E}USEDBYPRIMS=FALSE|V9_CACHE_LAYER16_ID={809A6CB6-D453-4646-8342-4B9244C50B68}|V9_CACHE_LAYER16_NAME=Dielectric 1|V9_CACHE_LAYER16_LAYERID=17039361|V9_CACHE_LAYER16_USEDBYPRIMS=FALSE|V9_CACHE_LAYER16_DIELTYPE=0|V9_CACHE_LAYER16_DIELCONST=4.800|V9_CACHE_LAYER16_DIELHEIGHT=12.6mil|V9_CACHE_LAYER16_DIELMATERIAL=FR-4|V9_CACHE_LAYER17_{4D20FBD9-2C5F-4DF4-9060-7D2A08AA977E}CONTEXT=0|V9_CACHE_LAYER17_{4D20FBD9-2C5F-4DF4-9060-7D2A08AA977E}USEDBYPRIMS=FALSE|V9_CACHE_LAYER17_ID={8184FA70-BE69-4CA1-832C-2D918DA294AC}|V9_CACHE_LAYER17_NAME=Bottom Layer|V9_CACHE_LAYER17_LAYERID=16842751|V9_CACHE_LAYER17_USEDBYPRIMS=TRUE|V9_CACHE_LAYER17_COPTHICK=1.4mil|V9_CACHE_LAYER17_COMPONENTPLACEMENT=2|V9_CACHE_LAYER18_{4D20FBD9-2C5F-4DF4-9060-7D2A08AA977E}CONTEXT=0|V9_CACHE_LAYER18_{4D20FBD9-2C5F-4DF4-9060-7D2A08AA977E}USEDBYPRIMS=FALSE|V9_CACHE_LAYER18_ID={A49A6F23-6A2F-4BDF-9237-9E96619461FD}|V9_CACHE_LAYER18_NAME=Bottom Solder|V9_CACHE_LAYER18_LAYERID=16973835|V9_CACHE_LAYER18_USEDBYPRIMS=FALSE|V9_CACHE_LAYER18_DIELTYPE=3|V9_CACHE_LAYER18_DIELCONST=3.500|V9_CACHE_LAYER18_DIELHEIGHT=0.4mil|V9_CACHE_LAYER18_DIELMATERIAL=Solder Resist|V9_CACHE_LAYER18_COVERLAY_EXPANSION=0mil|V9_CACHE_LAYER19_{4D20FBD9-2C5F-4DF4-9060-7D2A08AA977E}CONTEXT=0|V9_CACHE_LAYER19_{4D20FBD9-2C5F-4DF4-9060-7D2A08AA977E}USEDBYPRIMS=FALSE|V9_CACHE_LAYER19_ID={768FA30B-26AE-411B-B315-B71BE9E35B0A}|V9_CACHE_LAYER19_NAME=Bottom Overlay|V9_CACHE_LAYER19_LAYERID=16973831|V9_CACHE_LAYER19_USEDBYPRIMS=TRUE|V9_CACHE_LAYER20_{4D20FBD9-2C5F-4DF4-9060-7D2A08AA977E}CONTEXT=0|V9_CACHE_LAYER20_{4D20FBD9-2C5F-4DF4-9060-7D2A08AA977E}USEDBYPRIMS=FALSE|V9_CACHE_LAYER20_ID={905D1ECF-A7C9-4056-8109-7331B44D35AF}|V9_CACHE_LAYER20_NAME=Bottom Paste|V9_CACHE_LAYER20_LAYERID=16973833|V9_CACHE_LAYER20_USEDBYPRIMS=FALSE|V9_CACHE_LAYER21_ID={91D6C724-6AC2-489C-885A-29BDC5CA4F06}|V9_CACHE_LAYER21_NAME=Mid-Layer 1|V9_CACHE_LAYER21_LAYERID=16777218|V9_CACHE_LAYER21_USEDBYPRIMS=FALSE|V9_CACHE_LAYER21_COPTHICK=1.4mil|V9_CACHE_LAYER21_COMPONENTPLACEMENT=0|V9_CACHE_LAYER22_ID={E3B0D8F6-2DFF-4327-BE7F-8E06234BCA75}|V9_CACHE_LAYER22_NAME=Mid-Layer 2|V9_CACHE_LAYER22_LAYERID=16777219|V9_CACHE_LAYER22_USEDBYPRIMS=FALSE|V9_CACHE_LAYER22_COPTHICK=1.4mil|V9_CACHE_LAYER22_COMPONENTPLACEMENT=0|V9_CACHE_LAYER23_ID={54A88275-22C9-46AF-94E5-E4F40AB88D7C}|V9_CACHE_LAYER23_NAME=Mid-Layer 3|V9_CACHE_LAYER23_LAYERID=16777220|V9_CACHE_LAYER23_USEDBYPRIMS=FALSE|V9_CACHE_LAYER23_COPTHICK=1.4mil|V9_CACHE_LAYER23_COMPONENTPLACEMENT=0|V9_CACHE_LAYER24_ID={BFA70F28-D28E-4B04-B8D6-5FC1E3413D6F}|V9_CACHE_LAYER24_NAME=Mid-Layer 4|V9_CACHE_LAYER24_LAYERID=16777221|V9_CACHE_LAYER24_USEDBYPRIMS=FALSE|V9_CACHE_LAYER24_COPTHICK=1.4mil|V9_CACHE_LAYER24_COMPONENTPLACEMENT=0|V9_CACHE_LAYER25_ID={15DC3058-5A54-4702-B42F-55E5D345C044}|V9_CACHE_LAYER25_NAME=Mid-Layer 5|V9_CACHE_LAYER25_LAYERID=16777222|V9_CACHE_LAYER25_USEDBYPRIMS=FALSE|V9_CACHE_LAYER25_COPTHICK=1.4mil|V9_CACHE_LAYER25_COMPONENTPLACEMENT=0|V9_CACHE_LAYER26_ID={5CAF861A-8990-486C-944C-9A5D74761896}|V9_CACHE_LAYER26_NAME=Mid-Layer 6|V9_CACHE_LAYER26_LAYERID=16777223|V9_CACHE_LAYER26_USEDBYPRIMS=FALSE|V9_CACHE_LAYER26_COPTHICK=1.4mil|V9_CACHE_LAYER26_COMPONENTPLACEMENT=0|V9_CACHE_LAYER27_ID={8C6515A5-8F0D-4833-A667-DA2FC4D2C64C}|V9_CACHE_LAYER27_NAME=Mid-Layer 7|V9_CACHE_LAYER27_LAYERID=16777224|V9_CACHE_LAYER27_USEDBYPRIMS=FALSE|V9_CACHE_LAYER27_COPTHICK=1.4mil|V9_CACHE_LAYER27_COMPONENTPLACEMENT=0|V9_CACHE_LAYER28_ID={7790ECAA-C08C-4019-9855-4C63B1499ACB}|V9_CACHE_LAYER28_NAME=Mid-Layer 8|V9_CACHE_LAYER28_LAYERID=16777225|V9_CACHE_LAYER28_USEDBYPRIMS=FALSE|V9_CACHE_LAYER28_COPTHICK=1.4mil|V9_CACHE_LAYER28_COMPONENTPLACEMENT=0|V9_CACHE_LAYER29_ID={1A2D5653-EE19-4588-AFC4-33B53C7A2487}|V9_CACHE_LAYER29_NAME=Mid-Layer 9|V9_CACHE_LAYER29_LAYERID=16777226|V9_CACHE_LAYER29_USEDBYPRIMS=FALSE|V9_CACHE_LAYER29_COPTHICK=1.4mil|V9_CACHE_LAYER29_COMPONENTPLACEMENT=0|V9_CACHE_LAYER30_ID={16010B3D-615A-429A-B5A7-F1D59FE918F4}|V9_CACHE_LAYER30_NAME=Mid-Layer 10|V9_CACHE_LAYER30_LAYERID=16777227|V9_CACHE_LAYER30_USEDBYPRIMS=FALSE|V9_CACHE_LAYER30_COPTHICK=1.4mil|V9_CACHE_LAYER30_COMPONENTPLACEMENT=0|V9_CACHE_LAYER31_ID={F9037F91-AAF1-4A6D-9CDF-F7CDA78F2821}|V9_CACHE_LAYER31_NAME=Mid-Layer 11|V9_CACHE_LAYER31_LAYERID=16777228|V9_CACHE_LAYER31_USEDBYPRIMS=FALSE|V9_CACHE_LAYER31_COPTHICK=1.4mil|V9_CACHE_LAYER31_COMPONENTPLACEMENT=0|V9_CACHE_LAYER32_ID={14B15F08-FCA2-4274-99F3-D61FBF8765BA}|V9_CACHE_LAYER32_NAME=Mid-Layer 12|V9_CACHE_LAYER32_LAYERID=16777229|V9_CACHE_LAYER32_USEDBYPRIMS=FALSE|V9_CACHE_LAYER32_COPTHICK=1.4mil|V9_CACHE_LAYER32_COMPONENTPLACEMENT=0|V9_CACHE_LAYER33_ID={4E6B678D-68A9-4782-9D1D-647866EBCD61}|V9_CACHE_LAYER33_NAME=Mid-Layer 13|V9_CACHE_LAYER33_LAYERID=16777230|V9_CACHE_LAYER33_USEDBYPRIMS=FALSE|V9_CACHE_LAYER33_COPTHICK=1.4mil|V9_CACHE_LAYER33_COMPONENTPLACEMENT=0|V9_CACHE_LAYER34_ID={17AD80B6-F317-43BF-A299-594191E79307}|V9_CACHE_LAYER34_NAME=Mid-Layer 14|V9_CACHE_LAYER34_LAYERID=16777231|V9_CACHE_LAYER34_USEDBYPRIMS=FALSE|V9_CACHE_LAYER34_COPTHICK=1.4mil|V9_CACHE_LAYER34_COMPONENTPLACEMENT=0|V9_CACHE_LAYER35_ID={0A0C86F3-C363-4140-A9B2-C6D565BDB0EC}|V9_CACHE_LAYER35_NAME=Mid-Layer 15|V9_CACHE_LAYER35_LAYERID=16777232|V9_CACHE_LAYER35_USEDBYPRIMS=FALSE|V9_CACHE_LAYER35_COPTHICK=1.4mil|V9_CACHE_LAYER35_COMPONENTPLACEMENT=0|V9_CACHE_LAYER36_ID={9B4F0D9F-D0BE-443F-BA53-6323861740EA}|V9_CACHE_LAYER36_NAME=Mid-Layer 16|V9_CACHE_LAYER36_LAYERID=16777233|V9_CACHE_LAYER36_USEDBYPRIMS=FALSE|V9_CACHE_LAYER36_COPTHICK=1.4mil|V9_CACHE_LAYER36_COMPONENTPLACEMENT=0|V9_CACHE_LAYER37_ID={FBDC8F34-9342-4092-BF62-488E9CB948A6}|V9_CACHE_LAYER37_NAME=Mid-Layer 17|V9_CACHE_LAYER37_LAYERID=16777234|V9_CACHE_LAYER37_USEDBYPRIMS=FALSE|V9_CACHE_LAYER37_COPTHICK=1.4mil|V9_CACHE_LAYER37_COMPONENTPLACEMENT=0|V9_CACHE_LAYER38_ID={058551A8-45B3-41A1-9849-1CD89CDC6410}|V9_CACHE_LAYER38_NAME=Mid-Layer 18|V9_CACHE_LAYER38_LAYERID=16777235|V9_CACHE_LAYER38_USEDBYPRIMS=FALSE|V9_CACHE_LAYER38_COPTHICK=1.4mil|V9_CACHE_LAYER38_COMPONENTPLACEMENT=0|V9_CACHE_LAYER39_ID={294C58AD-BF90-4426-9474-CC9C70670844}|V9_CACHE_LAYER39_NAME=Mid-Layer 19|V9_CACHE_LAYER39_LAYERID=16777236|V9_CACHE_LAYER39_USEDBYPRIMS=FALSE|V9_CACHE_LAYER39_COPTHICK=1.4mil|V9_CACHE_LAYER39_COMPONENTPLACEMENT=0|V9_CACHE_LAYER40_ID={AD7B8AF4-84DA-4C0A-B0AC-37B5FA94D9D0}|V9_CACHE_LAYER40_NAME=Mid-Layer 20|V9_CACHE_LAYER40_LAYERID=16777237|V9_CACHE_LAYER40_USEDBYPRIMS=FALSE|V9_CACHE_LAYER40_COPTHICK=1.4mil|V9_CACHE_LAYER40_COMPONENTPLACEMENT=0|V9_CACHE_LAYER41_ID={4C58B65A-396B-475A-8B91-7E27AE5C0EFD}|V9_CACHE_LAYER41_NAME=Mid-Layer 21|V9_CACHE_LAYER41_LAYERID=16777238|V9_CACHE_LAYER41_USEDBYPRIMS=FALSE|V9_CACHE_LAYER41_COPTHICK=1.4mil|V9_CACHE_LAYER41_COMPONENTPLACEMENT=0|V9_CACHE_LAYER42_ID={A7635793-C797-4250-9A40-DC97BDDCDA3F}|V9_CACHE_LAYER42_NAME=Mid-Layer 22|V9_CACHE_LAYER42_LAYERID=16777239|V9_CACHE_LAYER42_USEDBYPRIMS=FALSE|V9_CACHE_LAYER42_COPTHICK=1.4mil|V9_CACHE_LAYER42_COMPONENTPLACEMENT=0|V9_CACHE_LAYER43_ID={A1515A53-81CF-477A-9DC9-4893520AF834}|V9_CACHE_LAYER43_NAME=Mid-Layer 23|V9_CACHE_LAYER43_LAYERID=16777240|V9_CACHE_LAYER43_USEDBYPRIMS=FALSE|V9_CACHE_LAYER43_COPTHICK=1.4mil|V9_CACHE_LAYER43_COMPONENTPLACEMENT=0|V9_CACHE_LAYER44_ID={19149411-C812-4BC3-A25E-8F0A3BACA10B}|V9_CACHE_LAYER44_NAME=Mid-Layer 24|V9_CACHE_LAYER44_LAYERID=16777241|V9_CACHE_LAYER44_USEDBYPRIMS=FALSE|V9_CACHE_LAYER44_COPTHICK=1.4mil|V9_CACHE_LAYER44_COMPONENTPLACEMENT=0|V9_CACHE_LAYER45_ID={1029B7E1-FA27-4F38-9D33-CC6A95F75146}|V9_CACHE_LAYER45_NAME=Mid-Layer 25|V9_CACHE_LAYER45_LAYERID=16777242|V9_CACHE_LAYER45_USEDBYPRIMS=FALSE|V9_CACHE_LAYER45_COPTHICK=1.4mil|V9_CACHE_LAYER45_COMPONENTPLACEMENT=0|V9_CACHE_LAYER46_ID={3B3657F8-F0C1-491A-AE71-550FC8A39455}|V9_CACHE_LAYER46_NAME=Mid-Layer 26|V9_CACHE_LAYER46_LAYERID=16777243|V9_CACHE_LAYER46_USEDBYPRIMS=FALSE|V9_CACHE_LAYER46_COPTHICK=1.4mil|V9_CACHE_LAYER46_COMPONENTPLACEMENT=0|V9_CACHE_LAYER47_ID={8877281A-7895-4576-B986-9F2E05463E42}|V9_CACHE_LAYER47_NAME=Mid-Layer 27|V9_CACHE_LAYER47_LAYERID=16777244|V9_CACHE_LAYER47_USEDBYPRIMS=FALSE|V9_CACHE_LAYER47_COPTHICK=1.4mil|V9_CACHE_LAYER47_COMPONENTPLACEMENT=0|V9_CACHE_LAYER48_ID={D009AEFF-F5E0-44AE-AC01-D7E6E3EE4DA4}|V9_CACHE_LAYER48_NAME=Mid-Layer 28|V9_CACHE_LAYER48_LAYERID=16777245|V9_CACHE_LAYER48_USEDBYPRIMS=FALSE|V9_CACHE_LAYER48_COPTHICK=1.4mil|V9_CACHE_LAYER48_COMPONENTPLACEMENT=0|V9_CACHE_LAYER49_ID={9C0DCD14-D6C4-4C3F-97B2-F9E823A44C00}|V9_CACHE_LAYER49_NAME=Mid-Layer 29|V9_CACHE_LAYER49_LAYERID=16777246|V9_CACHE_LAYER49_USEDBYPRIMS=FALSE|V9_CACHE_LAYER49_COPTHICK=1.4mil|V9_CACHE_LAYER49_COMPONENTPLACEMENT=0|V9_CACHE_LAYER50_ID={81113DA1-CA32-4982-AF21-D994AEAC72F2}|V9_CACHE_LAYER50_NAME=Mid-Layer 30|V9_CACHE_LAYER50_LAYERID=16777247|V9_CACHE_LAYER50_USEDBYPRIMS=FALSE|V9_CACHE_LAYER50_COPTHICK=1.4mil|V9_CACHE_LAYER50_COMPONENTPLACEMENT=0|V9_CACHE_LAYER51_ID={83AD2D23-A2BF-448E-ACF6-5A0AD882C83B}|V9_CACHE_LAYER51_NAME=Internal Plane 1|V9_CACHE_LAYER51_LAYERID=16842753|V9_CACHE_LAYER51_USEDBYPRIMS=FALSE|V9_CACHE_LAYER51_COPTHICK=1.4mil|V9_CACHE_LAYER51_PULLBACKDISTANCE=20mil|V9_CACHE_LAYER52_ID={4B2A1196-9276-4A8E-827A-FE428CE21463}|V9_CACHE_LAYER52_NAME=Internal Plane 2|V9_CACHE_LAYER52_LAYERID=16842754|V9_CACHE_LAYER52_USEDBYPRIMS=FALSE|V9_CACHE_LAYER52_COPTHICK=1.4mil|V9_CACHE_LAYER52_PULLBACKDISTANCE=20mil|V9_CACHE_LAYER53_ID={155BB09B-2466-4D20-9F7A-B0C52D59E85A}|V9_CACHE_LAYER53_NAME=Internal Plane 3|V9_CACHE_LAYER53_LAYERID=16842755|V9_CACHE_LAYER53_USEDBYPRIMS=FALSE|V9_CACHE_LAYER53_COPTHICK=1.4mil|V9_CACHE_LAYER53_PULLBACKDISTANCE=20mil|V9_CACHE_LAYER54_ID={FBC20657-0289-4955-9C5F-9E54A6F1C99F}|V9_CACHE_LAYER54_NAME=Internal Plane 4|V9_CACHE_LAYER54_LAYERID=16842756|V9_CACHE_LAYER54_USEDBYPRIMS=FALSE|V9_CACHE_LAYER54_COPTHICK=1.4mil|V9_CACHE_LAYER54_PULLBACKDISTANCE=20mil|V9_CACHE_LAYER55_ID={51BAFD49-FBE1-4729-8712-E479E1173E22}|V9_CACHE_LAYER55_NAME=Internal Plane 5|V9_CACHE_LAYER55_LAYERID=16842757|V9_CACHE_LAYER55_USEDBYPRIMS=FALSE|V9_CACHE_LAYER55_COPTHICK=1.4mil|V9_CACHE_LAYER55_PULLBACKDISTANCE=20mil|V9_CACHE_LAYER56_ID={6CDC748D-9F81-4E0E-A159-9BE19243731B}|V9_CACHE_LAYER56_NAME=Internal Plane 6|V9_CACHE_LAYER56_LAYERID=16842758|V9_CACHE_LAYER56_USEDBYPRIMS=FALSE|V9_CACHE_LAYER56_COPTHICK=1.4mil|V9_CACHE_LAYER56_PULLBACKDISTANCE=20mil|V9_CACHE_LAYER57_ID={96275F72-7C5D-480E-A481-5C0B0FE47D20}|V9_CACHE_LAYER57_NAME=Internal Plane 7|V9_CACHE_LAYER57_LAYERID=16842759|V9_CACHE_LAYER57_USEDBYPRIMS=FALSE|V9_CACHE_LAYER57_COPTHICK=1.4mil|V9_CACHE_LAYER57_PULLBACKDISTANCE=20mil|V9_CACHE_LAYER58_ID={859FBB1B-E9AC-41EF-97BE-B226BBAB869E}|V9_CACHE_LAYER58_NAME=Internal Plane 8|V9_CACHE_LAYER58_LAYERID=16842760|V9_CACHE_LAYER58_USEDBYPRIMS=FALSE|V9_CACHE_LAYER58_COPTHICK=1.4mil|V9_CACHE_LAYER58_PULLBACKDISTANCE=20mil|V9_CACHE_LAYER59_ID={B955941A-F5CB-43F2-9EAF-772BF29CAD85}|V9_CACHE_LAYER59_NAME=Internal Plane 9|V9_CACHE_LAYER59_LAYERID=16842761|V9_CACHE_LAYER59_USEDBYPRIMS=FALSE|V9_CACHE_LAYER59_COPTHICK=1.4mil|V9_CACHE_LAYER59_PULLBACKDISTANCE=20mil|V9_CACHE_LAYER60_ID={59732AF3-DE49-4D3A-A09B-1C4639D60339}|V9_CACHE_LAYER60_NAME=Internal Plane 10|V9_CACHE_LAYER60_LAYERID=16842762|V9_CACHE_LAYER60_USEDBYPRIMS=FALSE|V9_CACHE_LAYER60_COPTHICK=1.4mil|V9_CACHE_LAYER60_PULLBACKDISTANCE=20mil|V9_CACHE_LAYER61_ID={04F9AC3E-C4D5-4451-9648-33364E8A0B2A}|V9_CACHE_LAYER61_NAME=Internal Plane 11|V9_CACHE_LAYER61_LAYERID=16842763|V9_CACHE_LAYER61_USEDBYPRIMS=FALSE|V9_CACHE_LAYER61_COPTHICK=1.4mil|V9_CACHE_LAYER61_PULLBACKDISTANCE=20mil|V9_CACHE_LAYER62_ID={86D1B947-10FB-46D6-85ED-7DDAB31B2E27}|V9_CACHE_LAYER62_NAME=Internal Plane 12|V9_CACHE_LAYER62_LAYERID=16842764|V9_CACHE_LAYER62_USEDBYPRIMS=FALSE|V9_CACHE_LAYER62_COPTHICK=1.4mil|V9_CACHE_LAYER62_PULLBACKDISTANCE=20mil|V9_CACHE_LAYER63_ID={B5E6312A-78D6-4AEC-81BA-E53E6E243E44}|V9_CACHE_LAYER63_NAME=Internal Plane 13|V9_CACHE_LAYER63_LAYERID=16842765|V9_CACHE_LAYER63_USEDBYPRIMS=FALSE|V9_CACHE_LAYER63_COPTHICK=1.4mil|V9_CACHE_LAYER63_PULLBACKDISTANCE=20mil|V9_CACHE_LAYER64_ID={5B8AC123-1BE1-45FE-93D8-82B25FAFBB25}|V9_CACHE_LAYER64_NAME=Internal Plane 14|V9_CACHE_LAYER64_LAYERID=16842766|V9_CACHE_LAYER64_USEDBYPRIMS=FALSE|V9_CACHE_LAYER64_COPTHICK=1.4mil|V9_CACHE_LAYER64_PULLBACKDISTANCE=20mil|V9_CACHE_LAYER65_ID={C3C45118-F32D-42DA-B8B1-B3A321C5FE17}|V9_CACHE_LAYER65_NAME=Internal Plane 15|V9_CACHE_LAYER65_LAYERID=16842767|V9_CACHE_LAYER65_USEDBYPRIMS=FALSE|V9_CACHE_LAYER65_COPTHICK=1.4mil|V9_CACHE_LAYER65_PULLBACKDISTANCE=20mil|V9_CACHE_LAYER66_ID={CF753233-B50E-4C31-B89A-3F6108E8CC87}|V9_CACHE_LAYER66_NAME=Internal Plane 16|V9_CACHE_LAYER66_LAYERID=16842768|V9_CACHE_LAYER66_USEDBYPRIMS=FALSE|V9_CACHE_LAYER66_COPTHICK=1.4mil|V9_CACHE_LAYER66_PULLBACKDISTANCE=20mil|V9_CACHE_LAYER67_ID={7595271F-6461-4523-B013-8E0F40FEFAD0}|V9_CACHE_LAYER67_NAME=Drill Guide|V9_CACHE_LAYER67_LAYERID=16973836|V9_CACHE_LAYER67_USEDBYPRIMS=FALSE|V9_CACHE_LAYER68_ID={1E47D832-DE1E-4C97-977A-F92C581C2123}|V9_CACHE_LAYER68_NAME=Keep-Out Layer|V9_CACHE_LAYER68_LAYERID=16973837|V9_CACHE_LAYER68_USEDBYPRIMS=FALSE|V9_CACHE_LAYER69_ID={08FA464F-3B31-49CF-A5CA-FFFD9A685568}|V9_CACHE_LAYER69_NAME=Mechanical 1|V9_CACHE_LAYER69_LAYERID=16908289|V9_CACHE_LAYER69_USEDBYPRIMS=TRUE|V9_CACHE_LAYER69_MECHENABLED=TRUE|V9_CACHE_LAYER70_ID={24C27709-69AB-460A-B2A8-E69605003D4A}|V9_CACHE_LAYER70_NAME=Mechanical 2|V9_CACHE_LAYER70_LAYERID=16908290|V9_CACHE_LAYER70_USEDBYPRIMS=FALSE|V9_CACHE_LAYER70_MECHENABLED=FALSE|V9_CACHE_LAYER71_ID={0DA5CD44-FE76-494F-9C4C-D82ADAF91D77}|V9_CACHE_LAYER71_NAME=Mechanical 3|V9_CACHE_LAYER71_LAYERID=16908291|V9_CACHE_LAYER71_USEDBYPRIMS=FALSE|V9_CACHE_LAYER71_MECHENABLED=FALSE|V9_CACHE_LAYER72_ID={7D246B91-F1DB-4B53-8D5E-5ADA087F3A6D}|V9_CACHE_LAYER72_NAME=Mechanical 4|V9_CACHE_LAYER72_LAYERID=16908292|V9_CACHE_LAYER72_USEDBYPRIMS=FALSE|V9_CACHE_LAYER72_MECHENABLED=FALSE|V9_CACHE_LAYER73_ID={1B8B84F1-6308-400D-83C8-1F957E8EAB5E}|V9_CACHE_LAYER73_NAME=Mechanical 5|V9_CACHE_LAYER73_LAYERID=16908293|V9_CACHE_LAYER73_USEDBYPRIMS=FALSE|V9_CACHE_LAYER73_MECHENABLED=FALSE|V9_CACHE_LAYER74_ID={27615250-02F7-40BA-8786-AA61F72F85E7}|V9_CACHE_LAYER74_NAME=Mechanical 6|V9_CACHE_LAYER74_LAYERID=16908294|V9_CACHE_LAYER74_USEDBYPRIMS=FALSE|V9_CACHE_LAYER74_MECHENABLED=FALSE|V9_CACHE_LAYER75_ID={3569FEAD-EF2A-49B0-914C-2B3D429B2F66}|V9_CACHE_LAYER75_NAME=Mechanical 7|V9_CACHE_LAYER75_LAYERID=16908295|V9_CACHE_LAYER75_USEDBYPRIMS=FALSE|V9_CACHE_LAYER75_MECHENABLED=FALSE|V9_CACHE_LAYER76_ID={04780900-5317-473C-9FDB-E4D6A893C722}|V9_CACHE_LAYER76_NAME=Mechanical 8|V9_CACHE_LAYER76_LAYERID=16908296|V9_CACHE_LAYER76_USEDBYPRIMS=FALSE|V9_CACHE_LAYER76_MECHENABLED=FALSE|V9_CACHE_LAYER77_ID={F0C0D5C2-3F2C-4D4E-9095-C30B91B24A4F}|V9_CACHE_LAYER77_NAME=Mechanical 9|V9_CACHE_LAYER77_LAYERID=16908297|V9_CACHE_LAYER77_USEDBYPRIMS=FALSE|V9_CACHE_LAYER77_MECHENABLED=FALSE|V9_CACHE_LAYER78_ID={B50C3F35-AC9F-4A38-8501-0B44842DB32D}|V9_CACHE_LAYER78_NAME=Mechanical 10|V9_CACHE_LAYER78_LAYERID=16908298|V9_CACHE_LAYER78_USEDBYPRIMS=FALSE|V9_CACHE_LAYER78_MECHENABLED=FALSE|V9_CACHE_LAYER79_ID={36FCEDF6-66E9-4BD9-AE53-70043A7D08BD}|V9_CACHE_LAYER79_NAME=Mechanical 11|V9_CACHE_LAYER79_LAYERID=16908299|V9_CACHE_LAYER79_USEDBYPRIMS=FALSE|V9_CACHE_LAYER79_MECHENABLED=FALSE|V9_CACHE_LAYER80_ID={36CE0809-6DD7-4BC6-B1CD-E02A891CE39B}|V9_CACHE_LAYER80_NAME=Mechanical 12|V9_CACHE_LAYER80_LAYERID=16908300|V9_CACHE_LAYER80_USEDBYPRIMS=FALSE|V9_CACHE_LAYER80_MECHENABLED=FALSE|V9_CACHE_LAYER81_ID={18820FF6-D568-4C62-8B4A-7F1BE8058994}|V9_CACHE_LAYER81_NAME=Mechanical 13|V9_CACHE_LAYER81_LAYERID=16908301|V9_CACHE_LAYER81_USEDBYPRIMS=TRUE|V9_CACHE_LAYER81_MECHENABLED=TRUE|V9_CACHE_LAYER82_ID={3F273BD5-0D74-4A78-8AF4-E8CCDEEC67D3}|V9_CACHE_LAYER82_NAME=Mechanical 14|V9_CACHE_LAYER82_LAYERID=16908302|V9_CACHE_LAYER82_USEDBYPRIMS=FALSE|V9_CACHE_LAYER82_MECHENABLED=FALSE|V9_CACHE_LAYER83_ID={7696373A-3614-48AA-8BF5-6287234A887C}|V9_CACHE_LAYER83_NAME=Mechanical 15|V9_CACHE_LAYER83_LAYERID=16908303|V9_CACHE_LAYER83_USEDBYPRIMS=TRUE|V9_CACHE_LAYER83_MECHENABLED=TRUE|V9_CACHE_LAYER84_ID={AA24CF28-B753-4C83-9F64-2A71C11DED68}|V9_CACHE_LAYER84_NAME=Mechanical 16|V9_CACHE_LAYER84_LAYERID=16908304|V9_CACHE_LAYER84_USEDBYPRIMS=FALSE|V9_CACHE_LAYER84_MECHENABLED=FALSE|V9_CACHE_LAYER85_ID={74D741EE-58A9-46DA-80C2-69331A9442B2}|V9_CACHE_LAYER85_NAME=Drill Drawing|V9_CACHE_LAYER85_LAYERID=16973838|V9_CACHE_LAYER85_USEDBYPRIMS=FALSE|V9_CACHE_LAYER86_ID={D7B133F5-DCB9-4071-ACEC-0BC337A672A0}|V9_CACHE_LAYER86_NAME=Mechanical 17|V9_CACHE_LAYER86_LAYERID=16908305|V9_CACHE_LAYER86_USEDBYPRIMS=FALSE|V9_CACHE_LAYER86_MECHENABLED=FALSE|V9_CACHE_LAYER87_ID={7369CD57-390D-4DA6-963D-3DC51075D649}|V9_CACHE_LAYER87_NAME=Mechanical 18|V9_CACHE_LAYER87_LAYERID=16908306|V9_CACHE_LAYER87_USEDBYPRIMS=FALSE|V9_CACHE_LAYER87_MECHENABLED=FALSE|V9_CACHE_LAYER88_ID={E5891794-FA3A-4561-B4D5-C8F227609E8E}|V9_CACHE_LAYER88_NAME=Mechanical 19|V9_CACHE_LAYER88_LAYERID=16908307|V9_CACHE_LAYER88_USEDBYPRIMS=FALSE|V9_CACHE_LAYER88_MECHENABLED=FALSE|V9_CACHE_LAYER89_ID={91643BFB-B963-486F-89EE-ABFF0CF3F9C1}|V9_CACHE_LAYER89_NAME=Mechanical 20|V9_CACHE_LAYER89_LAYERID=16908308|V9_CACHE_LAYER89_USEDBYPRIMS=FALSE|V9_CACHE_LAYER89_MECHENABLED=FALSE|V9_CACHE_LAYER90_ID={8D3F925A-9ECA-4CD0-AEC6-7493BABDDE9F}|V9_CACHE_LAYER90_NAME=Mechanical 21|V9_CACHE_LAYER90_LAYERID=16908309|V9_CACHE_LAYER90_USEDBYPRIMS=FALSE|V9_CACHE_LAYER90_MECHENABLED=FALSE|V9_CACHE_LAYER91_ID={70DDAC43-CB36-4CDF-BCBA-12CF9F7C8F55}|V9_CACHE_LAYER91_NAME=Mechanical 22|V9_CACHE_LAYER91_LAYERID=16908310|V9_CACHE_LAYER91_USEDBYPRIMS=FALSE|V9_CACHE_LAYER91_MECHENABLED=FALSE|V9_CACHE_LAYER92_ID={CC3F52D4-9181-45DD-980E-490C0DD14036}|V9_CACHE_LAYER92_NAME=Mechanical 23|V9_CACHE_LAYER92_LAYERID=16908311|V9_CACHE_LAYER92_USEDBYPRIMS=FALSE|V9_CACHE_LAYER92_MECHENABLED=FALSE|V9_CACHE_LAYER93_ID={7C31E180-DCC1-40AF-A2DA-052110875201}|V9_CACHE_LAYER93_NAME=Mechanical 24|V9_CACHE_LAYER93_LAYERID=16908312|V9_CACHE_LAYER93_USEDBYPRIMS=FALSE|V9_CACHE_LAYER93_MECHENABLED=FALSE|V9_CACHE_LAYER94_ID={8EF52B53-CA17-4B22-8FEB-2816641EB928}|V9_CACHE_LAYER94_NAME=Mechanical 25|V9_CACHE_LAYER94_LAYERID=16908313|V9_CACHE_LAYER94_USEDBYPRIMS=FALSE|V9_CACHE_LAYER94_MECHENABLED=FALSE|V9_CACHE_LAYER95_ID={B0E8CB41-D04F-432D-9510-0C7C3318FE77}|V9_CACHE_LAYER95_NAME=Mechanical 26|V9_CACHE_LAYER95_LAYERID=16908314|V9_CACHE_LAYER95_USEDBYPRIMS=FALSE|V9_CACHE_LAYER95_MECHENABLED=FALSE|V9_CACHE_LAYER96_ID={63ED52C8-8EDA-4700-A16B-E1E9C758974B}|V9_CACHE_LAYER96_NAME=Mechanical 27|V9_CACHE_LAYER96_LAYERID=16908315|V9_CACHE_LAYER96_USEDBYPRIMS=FALSE|V9_CACHE_LAYER96_MECHENABLED=FALSE|V9_CACHE_LAYER97_ID={0B6D6023-777A-414C-AACC-25EAE52EE8DE}|V9_CACHE_LAYER97_NAME=Mechanical 28|V9_CACHE_LAYER97_LAYERID=16908316|V9_CACHE_LAYER97_USEDBYPRIMS=FALSE|V9_CACHE_LAYER97_MECHENABLED=FALSE|V9_CACHE_LAYER98_ID={B3752018-E4B5-4C42-8EDB-4B43EEF51E47}|V9_CACHE_LAYER98_NAME=Mechanical 29|V9_CACHE_LAYER98_LAYERID=16908317|V9_CACHE_LAYER98_USEDBYPRIMS=FALSE|V9_CACHE_LAYER98_MECHENABLED=FALSE|V9_CACHE_LAYER99_ID={F5554220-A7D4-4E99-9FEA-2A9B4EAB304A}|V9_CACHE_LAYER99_NAME=Mechanical 30|V9_CACHE_LAYER99_LAYERID=16908318|V9_CACHE_LAYER99_USEDBYPRIMS=FALSE|V9_CACHE_LAYER99_MECHENABLED=FALSE|V9_CACHE_LAYER100_ID={DB679DF4-B8F9-4CD9-B524-091C87EDC78C}|V9_CACHE_LAYER100_NAME=Mechanical 31|V9_CACHE_LAYER100_LAYERID=16908319|V9_CACHE_LAYER100_USEDBYPRIMS=FALSE|V9_CACHE_LAYER100_MECHENABLED=FALSE|V9_CACHE_LAYER101_ID={0F48770E-F647-497F-9F2C-82C5012A6F16}|V9_CACHE_LAYER101_NAME=Mechanical 32|V9_CACHE_LAYER101_LAYERID=16908320|V9_CACHE_LAYER101_USEDBYPRIMS=FALSE|V9_CACHE_LAYER101_MECHENABLED=FALSE|LAYERMASTERSTACK_V8STYLE=0|LAYERMASTERSTACK_V8ID={C520E733-E833-4864-8916-CB99CB1C5B2C}|LAYERMASTERSTACK_V8NAME=Master layer stack|LAYERMASTERSTACK_V8SHOWTOPDIELECTRIC=FALSE|LAYERMASTERSTACK_V8SHOWBOTTOMDIELECTRIC=FALSE|LAYERMASTERSTACK_V8ISFLEX=FALSE|LAYERSUBSTACK_V8_0ID={4D20FBD9-2C5F-4DF4-9060-7D2A08AA977E}|LAYERSUBSTACK_V8_0NAME=Board Layer Stack|LAYERSUBSTACK_V8_0SHOWTOPDIELECTRIC=FALSE|LAYERSUBSTACK_V8_0SHOWBOTTOMDIELECTRIC=FALSE|LAYERSUBSTACK_V8_0ISFLEX=FALSE|LAYERSUBSTACK_V8_0SERVICE=FALSE|LAYERSUBSTACK_V8_0USEDBYPRIMS=TRUE|LAYERSUBSTACK_V8_0TYPE=1|LAYER_V8_0_{4D20FBD9-2C5F-4DF4-9060-7D2A08AA977E}CONTEXT=0|LAYER_V8_0_{4D20FBD9-2C5F-4DF4-9060-7D2A08AA977E}USEDBYPRIMS=FALSE|LAYER_V8_0ID={6C6DCD97-48EC-4693-B12E-237CD37DD42D}|LAYER_V8_0NAME=Top Paste|LAYER_V8_0LAYERID=16973832|LAYER_V8_0USEDBYPRIMS=FALSE|LAYER_V8_1_{4D20FBD9-2C5F-4DF4-9060-7D2A08AA977E}CONTEXT=0|LAYER_V8_1_{4D20FBD9-2C5F-4DF4-9060-7D2A08AA977E}USEDBYPRIMS=FALSE|LAYER_V8_1ID={2594F44D-0252-43D1-B927-156F08985C69}|LAYER_V8_1NAME=Top Overlay|LAYER_V8_1LAYERID=16973830|LAYER_V8_1USEDBYPRIMS=TRUE|LAYER_V8_2_{4D20FBD9-2C5F-4DF4-9060-7D2A08AA977E}CONTEXT=0|LAYER_V8_2_{4D20FBD9-2C5F-4DF4-9060-7D2A08AA977E}USEDBYPRIMS=FALSE|LAYER_V8_2ID={184BE30F-445B-4B71-A6CE-17D67BE8B913}|LAYER_V8_2NAME=Top Solder|LAYER_V8_2LAYERID=16973834|LAYER_V8_2USEDBYPRIMS=FALSE|LAYER_V8_2DIELTYPE=3|LAYER_V8_2DIELCONST=3.500|LAYER_V8_2DIELHEIGHT=0.4mil|LAYER_V8_2DIELMATERIAL=Solder Resist|LAYER_V8_2COVERLAY_EXPANSION=0mil|LAYER_V8_3_{4D20FBD9-2C5F-4DF4-9060-7D2A08AA977E}CONTEXT=0|LAYER_V8_3_{4D20FBD9-2C5F-4DF4-9060-7D2A08AA977E}USEDBYPRIMS=FALSE|LAYER_V8_3ID={9EABED3A-699D-417B-89A4-46772AE9424D}|LAYER_V8_3NAME=Top Layer|LAYER_V8_3LAYERID=16777217|LAYER_V8_3USEDBYPRIMS=TRUE|LAYER_V8_3COPTHICK=1.4mil|LAYER_V8_3COMPONENTPLACEMENT=1|LAYER_V8_4_{4D20FBD9-2C5F-4DF4-9060-7D2A08AA977E}CONTEXT=0|LAYER_V8_4_{4D20FBD9-2C5F-4DF4-9060-7D2A08AA977E}USEDBYPRIMS=FALSE|LAYER_V8_4ID={809A6CB6-D453-4646-8342-4B9244C50B68}|LAYER_V8_4NAME=Dielectric 1|LAYER_V8_4LAYERID=17039361|LAYER_V8_4USEDBYPRIMS=FALSE|LAYER_V8_4DIELTYPE=0|LAYER_V8_4DIELCONST=4.800|LAYER_V8_4DIELHEIGHT=12.6mil|LAYER_V8_4DIELMATERIAL=FR-4|LAYER_V8_5_{4D20FBD9-2C5F-4DF4-9060-7D2A08AA977E}CONTEXT=0|LAYER_V8_5_{4D20FBD9-2C5F-4DF4-9060-7D2A08AA977E}USEDBYPRIMS=FALSE|LAYER_V8_5ID={8184FA70-BE69-4CA1-832C-2D918DA294AC}|LAYER_V8_5NAME=Bottom Layer|LAYER_V8_5LAYERID=16842751|LAYER_V8_5USEDBYPRIMS=TRUE|LAYER_V8_5COPTHICK=1.4mil|LAYER_V8_5COMPONENTPLACEMENT=2|LAYER_V8_6_{4D20FBD9-2C5F-4DF4-9060-7D2A08AA977E}CONTEXT=0|LAYER_V8_6_{4D20FBD9-2C5F-4DF4-9060-7D2A08AA977E}USEDBYPRIMS=FALSE|LAYER_V8_6ID={A49A6F23-6A2F-4BDF-9237-9E96619461FD}|LAYER_V8_6NAME=Bottom Solder|LAYER_V8_6LAYERID=16973835|LAYER_V8_6USEDBYPRIMS=FALSE|LAYER_V8_6DIELTYPE=3|LAYER_V8_6DIELCONST=3.500|LAYER_V8_6DIELHEIGHT=0.4mil|LAYER_V8_6DIELMATERIAL=Solder Resist|LAYER_V8_6COVERLAY_EXPANSION=0mil|LAYER_V8_7_{4D20FBD9-2C5F-4DF4-9060-7D2A08AA977E}CONTEXT=0|LAYER_V8_7_{4D20FBD9-2C5F-4DF4-9060-7D2A08AA977E}USEDBYPRIMS=FALSE|LAYER_V8_7ID={768FA30B-26AE-411B-B315-B71BE9E35B0A}|LAYER_V8_7NAME=Bottom Overlay|LAYER_V8_7LAYERID=16973831|LAYER_V8_7USEDBYPRIMS=TRUE|LAYER_V8_8_{4D20FBD9-2C5F-4DF4-9060-7D2A08AA977E}CONTEXT=0|LAYER_V8_8_{4D20FBD9-2C5F-4DF4-9060-7D2A08AA977E}USEDBYPRIMS=FALSE|LAYER_V8_8ID={905D1ECF-A7C9-4056-8109-7331B44D35AF}|LAYER_V8_8NAME=Bottom Paste|LAYER_V8_8LAYERID=16973833|LAYER_V8_8USEDBYPRIMS=FALSE|LAYER_V8_9ID={7595271F-6461-4523-B013-8E0F40FEFAD0}|LAYER_V8_9NAME=Drill Guide|LAYER_V8_9LAYERID=16973836|LAYER_V8_9USEDBYPRIMS=FALSE|LAYER_V8_10ID={1E47D832-DE1E-4C97-977A-F92C581C2123}|LAYER_V8_10NAME=Keep-Out Layer|LAYER_V8_10LAYERID=16973837|LAYER_V8_10USEDBYPRIMS=FALSE|LAYER_V8_11ID={08FA464F-3B31-49CF-A5CA-FFFD9A685568}|LAYER_V8_11NAME=Mechanical 1|LAYER_V8_11LAYERID=16908289|LAYER_V8_11USEDBYPRIMS=TRUE|LAYER_V8_11MECHENABLED=TRUE|LAYER_V8_12ID={24C27709-69AB-460A-B2A8-E69605003D4A}|LAYER_V8_12NAME=Mechanical 2|LAYER_V8_12LAYERID=16908290|LAYER_V8_12USEDBYPRIMS=FALSE|LAYER_V8_12MECHENABLED=FALSE|LAYER_V8_13ID={0DA5CD44-FE76-494F-9C4C-D82ADAF91D77}|LAYER_V8_13NAME=Mechanical 3|LAYER_V8_13LAYERID=16908291|LAYER_V8_13USEDBYPRIMS=FALSE|LAYER_V8_13MECHENABLED=FALSE|LAYER_V8_14ID={7D246B91-F1DB-4B53-8D5E-5ADA087F3A6D}|LAYER_V8_14NAME=Mechanical 4|LAYER_V8_14LAYERID=16908292|LAYER_V8_14USEDBYPRIMS=FALSE|LAYER_V8_14MECHENABLED=FALSE|LAYER_V8_15ID={1B8B84F1-6308-400D-83C8-1F957E8EAB5E}|LAYER_V8_15NAME=Mechanical 5|LAYER_V8_15LAYERID=16908293|LAYER_V8_15USEDBYPRIMS=FALSE|LAYER_V8_15MECHENABLED=FALSE|LAYER_V8_16ID={27615250-02F7-40BA-8786-AA61F72F85E7}|LAYER_V8_16NAME=Mechanical 6|LAYER_V8_16LAYERID=16908294|LAYER_V8_16USEDBYPRIMS=FALSE|LAYER_V8_16MECHENABLED=FALSE|LAYER_V8_17ID={3569FEAD-EF2A-49B0-914C-2B3D429B2F66}|LAYER_V8_17NAME=Mechanical 7|LAYER_V8_17LAYERID=16908295|LAYER_V8_17USEDBYPRIMS=FALSE|LAYER_V8_17MECHENABLED=FALSE|LAYER_V8_18ID={04780900-5317-473C-9FDB-E4D6A893C722}|LAYER_V8_18NAME=Mechanical 8|LAYER_V8_18LAYERID=16908296|LAYER_V8_18USEDBYPRIMS=FALSE|LAYER_V8_18MECHENABLED=FALSE|LAYER_V8_19ID={F0C0D5C2-3F2C-4D4E-9095-C30B91B24A4F}|LAYER_V8_19NAME=Mechanical 9|LAYER_V8_19LAYERID=16908297|LAYER_V8_19USEDBYPRIMS=FALSE|LAYER_V8_19MECHENABLED=FALSE|LAYER_V8_20ID={B50C3F35-AC9F-4A38-8501-0B44842DB32D}|LAYER_V8_20NAME=Mechanical 10|LAYER_V8_20LAYERID=16908298|LAYER_V8_20USEDBYPRIMS=FALSE|LAYER_V8_20MECHENABLED=FALSE|LAYER_V8_21ID={36FCEDF6-66E9-4BD9-AE53-70043A7D08BD}|LAYER_V8_21NAME=Mechanical 11|LAYER_V8_21LAYERID=16908299|LAYER_V8_21USEDBYPRIMS=FALSE|LAYER_V8_21MECHENABLED=FALSE|LAYER_V8_22ID={36CE0809-6DD7-4BC6-B1CD-E02A891CE39B}|LAYER_V8_22NAME=Mechanical 12|LAYER_V8_22LAYERID=16908300|LAYER_V8_22USEDBYPRIMS=FALSE|LAYER_V8_22MECHENABLED=FALSE|LAYER_V8_23ID={18820FF6-D568-4C62-8B4A-7F1BE8058994}|LAYER_V8_23NAME=Mechanical 13|LAYER_V8_23LAYERID=16908301|LAYER_V8_23USEDBYPRIMS=TRUE|LAYER_V8_23MECHENABLED=TRUE|LAYER_V8_24ID={3F273BD5-0D74-4A78-8AF4-E8CCDEEC67D3}|LAYER_V8_24NAME=Mechanical 14|LAYER_V8_24LAYERID=16908302|LAYER_V8_24USEDBYPRIMS=FALSE|LAYER_V8_24MECHENABLED=FALSE|LAYER_V8_25ID={7696373A-3614-48AA-8BF5-6287234A887C}|LAYER_V8_25NAME=Mechanical 15|LAYER_V8_25LAYERID=16908303|LAYER_V8_25USEDBYPRIMS=TRUE|LAYER_V8_25MECHENABLED=TRUE|LAYER_V8_26ID={AA24CF28-B753-4C83-9F64-2A71C11DED68}|LAYER_V8_26NAME=Mechanical 16|LAYER_V8_26LAYERID=16908304|LAYER_V8_26USEDBYPRIMS=FALSE|LAYER_V8_26MECHENABLED=FALSE|LAYER_V8_27ID={74D741EE-58A9-46DA-80C2-69331A9442B2}|LAYER_V8_27NAME=Drill Drawing|LAYER_V8_27LAYERID=16973838|LAYER_V8_27USEDBYPRIMS=FALSE|LAYER_V8_28ID={B8DD4243-5EAA-46C0-99F1-90789F6EB289}|LAYER_V8_28NAME=Multi-Layer|LAYER_V8_28LAYERID=16973839|LAYER_V8_28USEDBYPRIMS=TRUE|LAYER_V8_29ID={387F07B5-474C-4994-8DC2-E9AB838FCF91}|LAYER_V8_29NAME=Connections|LAYER_V8_29LAYERID=16973840|LAYER_V8_29USEDBYPRIMS=TRUE|LAYER_V8_30ID={ED5ED10E-1138-4449-B29A-E850A4CEC63B}|LAYER_V8_30NAME=Background|LAYER_V8_30LAYERID=16973841|LAYER_V8_30USEDBYPRIMS=FALSE|LAYER_V8_31ID={02AD6803-ED11-4011-AC45-BF5D782BC058}|LAYER_V8_31NAME=DRC Error Markers|LAYER_V8_31LAYERID=16973842|LAYER_V8_31USEDBYPRIMS=TRUE|LAYER_V8_32ID={9EB24055-F794-42E4-8BA8-1F4EA99562D3}|LAYER_V8_32NAME=Selections|LAYER_V8_32LAYERID=16973843|LAYER_V8_32USEDBYPRIMS=FALSE|LAYER_V8_33ID={6866E868-46C5-40B1-8B96-2AB22A5C616A}|LAYER_V8_33NAME=Visible Grid 1|LAYER_V8_33LAYERID=16973844|LAYER_V8_33USEDBYPRIMS=FALSE|LAYER_V8_34ID={BAEEA4A1-9A5C-466E-ADC3-7E81A7ED9F60}|LAYER_V8_34NAME=Visible Grid 2|LAYER_V8_34LAYERID=16973845|LAYER_V8_34USEDBYPRIMS=FALSE|LAYER_V8_35ID={4EE4B7F2-070D-4B43-BDBD-BC7ABCB964DE}|LAYER_V8_35NAME=Pad Holes|LAYER_V8_35LAYERID=16973846|LAYER_V8_35USEDBYPRIMS=FALSE|LAYER_V8_36ID={59A21F43-5743-4C58-B110-4C476D34B956}|LAYER_V8_36NAME=Via Holes|LAYER_V8_36LAYERID=16973847|LAYER_V8_36USEDBYPRIMS=FALSE|LAYER_V8_37ID={AF57D83F-B285-46E7-9518-DF0F092D48C0}|LAYER_V8_37NAME=Top Pad Master|LAYER_V8_37LAYERID=16973848|LAYER_V8_37USEDBYPRIMS=FALSE|LAYER_V8_38ID={A151B541-E6AA-425D-8B0A-1DEA72FDAFCA}|LAYER_V8_38NAME=Bottom Pad Master|LAYER_V8_38LAYERID=16973849|LAYER_V8_38USEDBYPRIMS=FALSE|LAYER_V8_39ID={47179334-4E53-42E9-B8AE-190F97529F17}|LAYER_V8_39NAME=DRC Detail Markers|LAYER_V8_39LAYERID=16973850|LAYER_V8_39USEDBYPRIMS=FALSE|LAYER_V8_40ID={D7B133F5-DCB9-4071-ACEC-0BC337A672A0}|LAYER_V8_40NAME=Mechanical 17|LAYER_V8_40LAYERID=16908305|LAYER_V8_40USEDBYPRIMS=FALSE|LAYER_V8_40MECHENABLED=FALSE|LAYER_V8_41ID={7369CD57-390D-4DA6-963D-3DC51075D649}|LAYER_V8_41NAME=Mechanical 18|LAYER_V8_41LAYERID=16908306|LAYER_V8_41USEDBYPRIMS=FALSE|LAYER_V8_41MECHENABLED=FALSE|LAYER_V8_42ID={E5891794-FA3A-4561-B4D5-C8F227609E8E}|LAYER_V8_42NAME=Mechanical 19|LAYER_V8_42LAYERID=16908307|LAYER_V8_42USEDBYPRIMS=FALSE|LAYER_V8_42MECHENABLED=FALSE|LAYER_V8_43ID={91643BFB-B963-486F-89EE-ABFF0CF3F9C1}|LAYER_V8_43NAME=Mechanical 20|LAYER_V8_43LAYERID=16908308|LAYER_V8_43USEDBYPRIMS=FALSE|LAYER_V8_43MECHENABLED=FALSE|LAYER_V8_44ID={8D3F925A-9ECA-4CD0-AEC6-7493BABDDE9F}|LAYER_V8_44NAME=Mechanical 21|LAYER_V8_44LAYERID=16908309|LAYER_V8_44USEDBYPRIMS=FALSE|LAYER_V8_44MECHENABLED=FALSE|LAYER_V8_45ID={70DDAC43-CB36-4CDF-BCBA-12CF9F7C8F55}|LAYER_V8_45NAME=Mechanical 22|LAYER_V8_45LAYERID=16908310|LAYER_V8_45USEDBYPRIMS=FALSE|LAYER_V8_45MECHENABLED=FALSE|LAYER_V8_46ID={CC3F52D4-9181-45DD-980E-490C0DD14036}|LAYER_V8_46NAME=Mechanical 23|LAYER_V8_46LAYERID=16908311|LAYER_V8_46USEDBYPRIMS=FALSE|LAYER_V8_46MECHENABLED=FALSE|LAYER_V8_47ID={7C31E180-DCC1-40AF-A2DA-052110875201}|LAYER_V8_47NAME=Mechanical 24|LAYER_V8_47LAYERID=16908312|LAYER_V8_47USEDBYPRIMS=FALSE|LAYER_V8_47MECHENABLED=FALSE|LAYER_V8_48ID={8EF52B53-CA17-4B22-8FEB-2816641EB928}|LAYER_V8_48NAME=Mechanical 25|LAYER_V8_48LAYERID=16908313|LAYER_V8_48USEDBYPRIMS=FALSE|LAYER_V8_48MECHENABLED=FALSE|LAYER_V8_49ID={B0E8CB41-D04F-432D-9510-0C7C3318FE77}|LAYER_V8_49NAME=Mechanical 26|LAYER_V8_49LAYERID=16908314|LAYER_V8_49USEDBYPRIMS=FALSE|LAYER_V8_49MECHENABLED=FALSE|LAYER_V8_50ID={63ED52C8-8EDA-4700-A16B-E1E9C758974B}|LAYER_V8_50NAME=Mechanical 27|LAYER_V8_50LAYERID=16908315|LAYER_V8_50USEDBYPRIMS=FALSE|LAYER_V8_50MECHENABLED=FALSE|LAYER_V8_51ID={0B6D6023-777A-414C-AACC-25EAE52EE8DE}|LAYER_V8_51NAME=Mechanical 28|LAYER_V8_51LAYERID=16908316|LAYER_V8_51USEDBYPRIMS=FALSE|LAYER_V8_51MECHENABLED=FALSE|LAYER_V8_52ID={B3752018-E4B5-4C42-8EDB-4B43EEF51E47}|LAYER_V8_52NAME=Mechanical 29|LAYER_V8_52LAYERID=16908317|LAYER_V8_52USEDBYPRIMS=FALSE|LAYER_V8_52MECHENABLED=FALSE|LAYER_V8_53ID={F5554220-A7D4-4E99-9FEA-2A9B4EAB304A}|LAYER_V8_53NAME=Mechanical 30|LAYER_V8_53LAYERID=16908318|LAYER_V8_53USEDBYPRIMS=FALSE|LAYER_V8_53MECHENABLED=FALSE|LAYER_V8_54ID={DB679DF4-B8F9-4CD9-B524-091C87EDC78C}|LAYER_V8_54NAME=Mechanical 31|LAYER_V8_54LAYERID=16908319|LAYER_V8_54USEDBYPRIMS=FALSE|LAYER_V8_54MECHENABLED=FALSE|LAYER_V8_55ID={0F48770E-F647-497F-9F2C-82C5012A6F16}|LAYER_V8_55NAME=Mechanical 32|LAYER_V8_55LAYERID=16908320|LAYER_V8_55USEDBYPRIMS=FALSE|LAYER_V8_55MECHENABLED=FALSE|TOPTYPE=3|TOPCONST=3.500|TOPHEIGHT=0.4mil|TOPMATERIAL=Solder Resist|BOTTOMTYPE=3|BOTTOMCONST=3.500|BOTTOMHEIGHT=0.4mil|BOTTOMMATERIAL=Solder Resist|LAYERSTACKSTYLE=0|SHOWTOPDIELECTRIC=FALSE|SHOWBOTTOMDIELECTRIC=FALSE|LAYER1NAME=Top Layer|LAYER1PREV=0|LAYER1NEXT=32|LAYER1MECHENABLED=FALSE|LAYER1COPTHICK=1.4mil|LAYER1DIELTYPE=0|LAYER1DIELCONST=4.800|LAYER1DIELHEIGHT=12.6mil|LAYER1DIELMATERIAL=FR-4|LAYER2NAME=Mid-Layer 1|LAYER2PREV=0|LAYER2NEXT=0|LAYER2MECHENABLED=FALSE|LAYER2COPTHICK=1.4mil|LAYER2DIELTYPE=0|LAYER2DIELCONST=4.800|LAYER2DIELHEIGHT=12.6mil|LAYER2DIELMATERIAL=FR-4|LAYER3NAME=Mid-Layer 2|LAYER3PREV=0|LAYER3NEXT=0|LAYER3MECHENABLED=FALSE|LAYER3COPTHICK=1.4mil|LAYER3DIELTYPE=0|LAYER3DIELCONST=4.800|LAYER3DIELHEIGHT=12.6mil|LAYER3DIELMATERIAL=FR-4|LAYER4NAME=Mid-Layer 3|LAYER4PREV=0|LAYER4NEXT=0|LAYER4MECHENABLED=FALSE|LAYER4COPTHICK=1.4mil|LAYER4DIELTYPE=0|LAYER4DIELCONST=4.800|LAYER4DIELHEIGHT=12.6mil|LAYER4DIELMATERIAL=FR-4|LAYER5NAME=Mid-Layer 4|LAYER5PREV=0|LAYER5NEXT=0|LAYER5MECHENABLED=FALSE|LAYER5COPTHICK=1.4mil|LAYER5DIELTYPE=0|LAYER5DIELCONST=4.800|LAYER5DIELHEIGHT=12.6mil|LAYER5DIELMATERIAL=FR-4
|RECORD=Board|LAYER6NAME=Mid-Layer 5|LAYER6PREV=0|LAYER6NEXT=0|LAYER6MECHENABLED=FALSE|LAYER6COPTHICK=1.4mil|LAYER6DIELTYPE=0|LAYER6DIELCONST=4.800|LAYER6DIELHEIGHT=12.6mil|LAYER6DIELMATERIAL=FR-4|LAYER7NAME=Mid-Layer 6|LAYER7PREV=0|LAYER7NEXT=0|LAYER7MECHENABLED=FALSE|LAYER7COPTHICK=1.4mil|LAYER7DIELTYPE=0|LAYER7DIELCONST=4.800|LAYER7DIELHEIGHT=12.6mil|LAYER7DIELMATERIAL=FR-4|LAYER8NAME=Mid-Layer 7|LAYER8PREV=0|LAYER8NEXT=0|LAYER8MECHENABLED=FALSE|LAYER8COPTHICK=1.4mil|LAYER8DIELTYPE=0|LAYER8DIELCONST=4.800|LAYER8DIELHEIGHT=12.6mil|LAYER8DIELMATERIAL=FR-4|LAYER9NAME=Mid-Layer 8|LAYER9PREV=0|LAYER9NEXT=0|LAYER9MECHENABLED=FALSE|LAYER9COPTHICK=1.4mil|LAYER9DIELTYPE=0|LAYER9DIELCONST=4.800|LAYER9DIELHEIGHT=12.6mil|LAYER9DIELMATERIAL=FR-4|LAYER10NAME=Mid-Layer 9|LAYER10PREV=0|LAYER10NEXT=0|LAYER10MECHENABLED=FALSE|LAYER10COPTHICK=1.4mil|LAYER10DIELTYPE=0|LAYER10DIELCONST=4.800|LAYER10DIELHEIGHT=12.6mil|LAYER10DIELMATERIAL=FR-4
|RECORD=Board|LAYER11NAME=Mid-Layer 10|LAYER11PREV=0|LAYER11NEXT=0|LAYER11MECHENABLED=FALSE|LAYER11COPTHICK=1.4mil|LAYER11DIELTYPE=0|LAYER11DIELCONST=4.800|LAYER11DIELHEIGHT=12.6mil|LAYER11DIELMATERIAL=FR-4|LAYER12NAME=Mid-Layer 11|LAYER12PREV=0|LAYER12NEXT=0|LAYER12MECHENABLED=FALSE|LAYER12COPTHICK=1.4mil|LAYER12DIELTYPE=0|LAYER12DIELCONST=4.800|LAYER12DIELHEIGHT=12.6mil|LAYER12DIELMATERIAL=FR-4|LAYER13NAME=Mid-Layer 12|LAYER13PREV=0|LAYER13NEXT=0|LAYER13MECHENABLED=FALSE|LAYER13COPTHICK=1.4mil|LAYER13DIELTYPE=0|LAYER13DIELCONST=4.800|LAYER13DIELHEIGHT=12.6mil|LAYER13DIELMATERIAL=FR-4|LAYER14NAME=Mid-Layer 13|LAYER14PREV=0|LAYER14NEXT=0|LAYER14MECHENABLED=FALSE|LAYER14COPTHICK=1.4mil|LAYER14DIELTYPE=0|LAYER14DIELCONST=4.800|LAYER14DIELHEIGHT=12.6mil|LAYER14DIELMATERIAL=FR-4|LAYER15NAME=Mid-Layer 14|LAYER15PREV=0|LAYER15NEXT=0|LAYER15MECHENABLED=FALSE|LAYER15COPTHICK=1.4mil|LAYER15DIELTYPE=0|LAYER15DIELCONST=4.800|LAYER15DIELHEIGHT=12.6mil|LAYER15DIELMATERIAL=FR-4
|RECORD=Board|LAYER16NAME=Mid-Layer 15|LAYER16PREV=0|LAYER16NEXT=0|LAYER16MECHENABLED=FALSE|LAYER16COPTHICK=1.4mil|LAYER16DIELTYPE=0|LAYER16DIELCONST=4.800|LAYER16DIELHEIGHT=12.6mil|LAYER16DIELMATERIAL=FR-4|LAYER17NAME=Mid-Layer 16|LAYER17PREV=0|LAYER17NEXT=0|LAYER17MECHENABLED=FALSE|LAYER17COPTHICK=1.4mil|LAYER17DIELTYPE=0|LAYER17DIELCONST=4.800|LAYER17DIELHEIGHT=12.6mil|LAYER17DIELMATERIAL=FR-4|LAYER18NAME=Mid-Layer 17|LAYER18PREV=0|LAYER18NEXT=0|LAYER18MECHENABLED=FALSE|LAYER18COPTHICK=1.4mil|LAYER18DIELTYPE=0|LAYER18DIELCONST=4.800|LAYER18DIELHEIGHT=12.6mil|LAYER18DIELMATERIAL=FR-4|LAYER19NAME=Mid-Layer 18|LAYER19PREV=0|LAYER19NEXT=0|LAYER19MECHENABLED=FALSE|LAYER19COPTHICK=1.4mil|LAYER19DIELTYPE=0|LAYER19DIELCONST=4.800|LAYER19DIELHEIGHT=12.6mil|LAYER19DIELMATERIAL=FR-4|LAYER20NAME=Mid-Layer 19|LAYER20PREV=0|LAYER20NEXT=0|LAYER20MECHENABLED=FALSE|LAYER20COPTHICK=1.4mil|LAYER20DIELTYPE=0|LAYER20DIELCONST=4.800|LAYER20DIELHEIGHT=12.6mil|LAYER20DIELMATERIAL=FR-4
|RECORD=Board|LAYER21NAME=Mid-Layer 20|LAYER21PREV=0|LAYER21NEXT=0|LAYER21MECHENABLED=FALSE|LAYER21COPTHICK=1.4mil|LAYER21DIELTYPE=0|LAYER21DIELCONST=4.800|LAYER21DIELHEIGHT=12.6mil|LAYER21DIELMATERIAL=FR-4|LAYER22NAME=Mid-Layer 21|LAYER22PREV=0|LAYER22NEXT=0|LAYER22MECHENABLED=FALSE|LAYER22COPTHICK=1.4mil|LAYER22DIELTYPE=0|LAYER22DIELCONST=4.800|LAYER22DIELHEIGHT=12.6mil|LAYER22DIELMATERIAL=FR-4|LAYER23NAME=Mid-Layer 22|LAYER23PREV=0|LAYER23NEXT=0|LAYER23MECHENABLED=FALSE|LAYER23COPTHICK=1.4mil|LAYER23DIELTYPE=0|LAYER23DIELCONST=4.800|LAYER23DIELHEIGHT=12.6mil|LAYER23DIELMATERIAL=FR-4|LAYER24NAME=Mid-Layer 23|LAYER24PREV=0|LAYER24NEXT=0|LAYER24MECHENABLED=FALSE|LAYER24COPTHICK=1.4mil|LAYER24DIELTYPE=0|LAYER24DIELCONST=4.800|LAYER24DIELHEIGHT=12.6mil|LAYER24DIELMATERIAL=FR-4|LAYER25NAME=Mid-Layer 24|LAYER25PREV=0|LAYER25NEXT=0|LAYER25MECHENABLED=FALSE|LAYER25COPTHICK=1.4mil|LAYER25DIELTYPE=0|LAYER25DIELCONST=4.800|LAYER25DIELHEIGHT=12.6mil|LAYER25DIELMATERIAL=FR-4
|RECORD=Board|LAYER26NAME=Mid-Layer 25|LAYER26PREV=0|LAYER26NEXT=0|LAYER26MECHENABLED=FALSE|LAYER26COPTHICK=1.4mil|LAYER26DIELTYPE=0|LAYER26DIELCONST=4.800|LAYER26DIELHEIGHT=12.6mil|LAYER26DIELMATERIAL=FR-4|LAYER27NAME=Mid-Layer 26|LAYER27PREV=0|LAYER27NEXT=0|LAYER27MECHENABLED=FALSE|LAYER27COPTHICK=1.4mil|LAYER27DIELTYPE=0|LAYER27DIELCONST=4.800|LAYER27DIELHEIGHT=12.6mil|LAYER27DIELMATERIAL=FR-4|LAYER28NAME=Mid-Layer 27|LAYER28PREV=0|LAYER28NEXT=0|LAYER28MECHENABLED=FALSE|LAYER28COPTHICK=1.4mil|LAYER28DIELTYPE=0|LAYER28DIELCONST=4.800|LAYER28DIELHEIGHT=12.6mil|LAYER28DIELMATERIAL=FR-4|LAYER29NAME=Mid-Layer 28|LAYER29PREV=0|LAYER29NEXT=0|LAYER29MECHENABLED=FALSE|LAYER29COPTHICK=1.4mil|LAYER29DIELTYPE=0|LAYER29DIELCONST=4.800|LAYER29DIELHEIGHT=12.6mil|LAYER29DIELMATERIAL=FR-4|LAYER30NAME=Mid-Layer 29|LAYER30PREV=0|LAYER30NEXT=0|LAYER30MECHENABLED=FALSE|LAYER30COPTHICK=1.4mil|LAYER30DIELTYPE=0|LAYER30DIELCONST=4.800|LAYER30DIELHEIGHT=12.6mil|LAYER30DIELMATERIAL=FR-4
|RECORD=Board|LAYER31NAME=Mid-Layer 30|LAYER31PREV=0|LAYER31NEXT=0|LAYER31MECHENABLED=FALSE|LAYER31COPTHICK=1.4mil|LAYER31DIELTYPE=0|LAYER31DIELCONST=4.800|LAYER31DIELHEIGHT=12.6mil|LAYER31DIELMATERIAL=FR-4|LAYER32NAME=Bottom Layer|LAYER32PREV=1|LAYER32NEXT=0|LAYER32MECHENABLED=FALSE|LAYER32COPTHICK=1.4mil|LAYER32DIELTYPE=0|LAYER32DIELCONST=4.800|LAYER32DIELHEIGHT=12.6mil|LAYER32DIELMATERIAL=FR-4|LAYER33NAME=Top Overlay|LAYER33PREV=0|LAYER33NEXT=1|LAYER33MECHENABLED=FALSE|LAYER33COPTHICK=1.4mil|LAYER33DIELTYPE=0|LAYER33DIELCONST=4.800|LAYER33DIELHEIGHT=12.6mil|LAYER33DIELMATERIAL=FR-4|LAYER34NAME=Bottom Overlay|LAYER34PREV=32|LAYER34NEXT=0|LAYER34MECHENABLED=FALSE|LAYER34COPTHICK=1.4mil|LAYER34DIELTYPE=0|LAYER34DIELCONST=4.800|LAYER34DIELHEIGHT=12.6mil|LAYER34DIELMATERIAL=FR-4|LAYER35NAME=Top Paste|LAYER35PREV=0|LAYER35NEXT=1|LAYER35MECHENABLED=FALSE|LAYER35COPTHICK=1.4mil|LAYER35DIELTYPE=0|LAYER35DIELCONST=4.800|LAYER35DIELHEIGHT=12.6mil|LAYER35DIELMATERIAL=FR-4
|RECORD=Board|LAYER36NAME=Bottom Paste|LAYER36PREV=32|LAYER36NEXT=0|LAYER36MECHENABLED=FALSE|LAYER36COPTHICK=1.4mil|LAYER36DIELTYPE=0|LAYER36DIELCONST=4.800|LAYER36DIELHEIGHT=12.6mil|LAYER36DIELMATERIAL=FR-4|LAYER37NAME=Top Solder|LAYER37PREV=0|LAYER37NEXT=1|LAYER37MECHENABLED=FALSE|LAYER37COPTHICK=1.4mil|LAYER37DIELTYPE=0|LAYER37DIELCONST=4.800|LAYER37DIELHEIGHT=12.6mil|LAYER37DIELMATERIAL=FR-4|LAYER38NAME=Bottom Solder|LAYER38PREV=32|LAYER38NEXT=0|LAYER38MECHENABLED=FALSE|LAYER38COPTHICK=1.4mil|LAYER38DIELTYPE=0|LAYER38DIELCONST=4.800|LAYER38DIELHEIGHT=12.6mil|LAYER38DIELMATERIAL=FR-4|LAYER39NAME=Internal Plane 1|LAYER39PREV=0|LAYER39NEXT=0|LAYER39MECHENABLED=FALSE|LAYER39COPTHICK=1.4mil|LAYER39DIELTYPE=0|LAYER39DIELCONST=4.800|LAYER39DIELHEIGHT=12.6mil|LAYER39DIELMATERIAL=FR-4|LAYER40NAME=Internal Plane 2|LAYER40PREV=0|LAYER40NEXT=0|LAYER40MECHENABLED=FALSE|LAYER40COPTHICK=1.4mil|LAYER40DIELTYPE=0|LAYER40DIELCONST=4.800|LAYER40DIELHEIGHT=12.6mil|LAYER40DIELMATERIAL=FR-4
|RECORD=Board|LAYER41NAME=Internal Plane 3|LAYER41PREV=0|LAYER41NEXT=0|LAYER41MECHENABLED=FALSE|LAYER41COPTHICK=1.4mil|LAYER41DIELTYPE=0|LAYER41DIELCONST=4.800|LAYER41DIELHEIGHT=12.6mil|LAYER41DIELMATERIAL=FR-4|LAYER42NAME=Internal Plane 4|LAYER42PREV=0|LAYER42NEXT=0|LAYER42MECHENABLED=FALSE|LAYER42COPTHICK=1.4mil|LAYER42DIELTYPE=0|LAYER42DIELCONST=4.800|LAYER42DIELHEIGHT=12.6mil|LAYER42DIELMATERIAL=FR-4|LAYER43NAME=Internal Plane 5|LAYER43PREV=0|LAYER43NEXT=0|LAYER43MECHENABLED=FALSE|LAYER43COPTHICK=1.4mil|LAYER43DIELTYPE=0|LAYER43DIELCONST=4.800|LAYER43DIELHEIGHT=12.6mil|LAYER43DIELMATERIAL=FR-4|LAYER44NAME=Internal Plane 6|LAYER44PREV=0|LAYER44NEXT=0|LAYER44MECHENABLED=FALSE|LAYER44COPTHICK=1.4mil|LAYER44DIELTYPE=0|LAYER44DIELCONST=4.800|LAYER44DIELHEIGHT=12.6mil|LAYER44DIELMATERIAL=FR-4|LAYER45NAME=Internal Plane 7|LAYER45PREV=0|LAYER45NEXT=0|LAYER45MECHENABLED=FALSE|LAYER45COPTHICK=1.4mil|LAYER45DIELTYPE=0|LAYER45DIELCONST=4.800|LAYER45DIELHEIGHT=12.6mil|LAYER45DIELMATERIAL=FR-4
|RECORD=Board|LAYER46NAME=Internal Plane 8|LAYER46PREV=0|LAYER46NEXT=0|LAYER46MECHENABLED=FALSE|LAYER46COPTHICK=1.4mil|LAYER46DIELTYPE=0|LAYER46DIELCONST=4.800|LAYER46DIELHEIGHT=12.6mil|LAYER46DIELMATERIAL=FR-4|LAYER47NAME=Internal Plane 9|LAYER47PREV=0|LAYER47NEXT=0|LAYER47MECHENABLED=FALSE|LAYER47COPTHICK=1.4mil|LAYER47DIELTYPE=0|LAYER47DIELCONST=4.800|LAYER47DIELHEIGHT=12.6mil|LAYER47DIELMATERIAL=FR-4|LAYER48NAME=Internal Plane 10|LAYER48PREV=0|LAYER48NEXT=0|LAYER48MECHENABLED=FALSE|LAYER48COPTHICK=1.4mil|LAYER48DIELTYPE=0|LAYER48DIELCONST=4.800|LAYER48DIELHEIGHT=12.6mil|LAYER48DIELMATERIAL=FR-4|LAYER49NAME=Internal Plane 11|LAYER49PREV=0|LAYER49NEXT=0|LAYER49MECHENABLED=FALSE|LAYER49COPTHICK=1.4mil|LAYER49DIELTYPE=0|LAYER49DIELCONST=4.800|LAYER49DIELHEIGHT=12.6mil|LAYER49DIELMATERIAL=FR-4|LAYER50NAME=Internal Plane 12|LAYER50PREV=0|LAYER50NEXT=0|LAYER50MECHENABLED=FALSE|LAYER50COPTHICK=1.4mil|LAYER50DIELTYPE=0|LAYER50DIELCONST=4.800|LAYER50DIELHEIGHT=12.6mil|LAYER50DIELMATERIAL=FR-4
|RECORD=Board|LAYER51NAME=Internal Plane 13|LAYER51PREV=0|LAYER51NEXT=0|LAYER51MECHENABLED=FALSE|LAYER51COPTHICK=1.4mil|LAYER51DIELTYPE=0|LAYER51DIELCONST=4.800|LAYER51DIELHEIGHT=12.6mil|LAYER51DIELMATERIAL=FR-4|LAYER52NAME=Internal Plane 14|LAYER52PREV=0|LAYER52NEXT=0|LAYER52MECHENABLED=FALSE|LAYER52COPTHICK=1.4mil|LAYER52DIELTYPE=0|LAYER52DIELCONST=4.800|LAYER52DIELHEIGHT=12.6mil|LAYER52DIELMATERIAL=FR-4|LAYER53NAME=Internal Plane 15|LAYER53PREV=0|LAYER53NEXT=0|LAYER53MECHENABLED=FALSE|LAYER53COPTHICK=1.4mil|LAYER53DIELTYPE=0|LAYER53DIELCONST=4.800|LAYER53DIELHEIGHT=12.6mil|LAYER53DIELMATERIAL=FR-4|LAYER54NAME=Internal Plane 16|LAYER54PREV=0|LAYER54NEXT=0|LAYER54MECHENABLED=FALSE|LAYER54COPTHICK=1.4mil|LAYER54DIELTYPE=0|LAYER54DIELCONST=4.800|LAYER54DIELHEIGHT=12.6mil|LAYER54DIELMATERIAL=FR-4|LAYER55NAME=Drill Guide|LAYER55PREV=0|LAYER55NEXT=0|LAYER55MECHENABLED=FALSE|LAYER55COPTHICK=1.4mil|LAYER55DIELTYPE=0|LAYER55DIELCONST=4.800|LAYER55DIELHEIGHT=12.6mil|LAYER55DIELMATERIAL=FR-4
|RECORD=Board|LAYER56NAME=Keep-Out Layer|LAYER56PREV=0|LAYER56NEXT=0|LAYER56MECHENABLED=FALSE|LAYER56COPTHICK=1.4mil|LAYER56DIELTYPE=0|LAYER56DIELCONST=4.800|LAYER56DIELHEIGHT=12.6mil|LAYER56DIELMATERIAL=FR-4|LAYER57NAME=Mechanical 1|LAYER57PREV=0|LAYER57NEXT=0|LAYER57MECHENABLED=TRUE|LAYER57COPTHICK=1.4mil|LAYER57DIELTYPE=0|LAYER57DIELCONST=4.800|LAYER57DIELHEIGHT=12.6mil|LAYER57DIELMATERIAL=FR-4|LAYER58NAME=Mechanical 2|LAYER58PREV=0|LAYER58NEXT=0|LAYER58MECHENABLED=FALSE|LAYER58COPTHICK=1.4mil|LAYER58DIELTYPE=0|LAYER58DIELCONST=4.800|LAYER58DIELHEIGHT=12.6mil|LAYER58DIELMATERIAL=FR-4|LAYER59NAME=Mechanical 3|LAYER59PREV=0|LAYER59NEXT=0|LAYER59MECHENABLED=FALSE|LAYER59COPTHICK=1.4mil|LAYER59DIELTYPE=0|LAYER59DIELCONST=4.800|LAYER59DIELHEIGHT=12.6mil|LAYER59DIELMATERIAL=FR-4|LAYER60NAME=Mechanical 4|LAYER60PREV=0|LAYER60NEXT=0|LAYER60MECHENABLED=FALSE|LAYER60COPTHICK=1.4mil|LAYER60DIELTYPE=0|LAYER60DIELCONST=4.800|LAYER60DIELHEIGHT=12.6mil|LAYER60DIELMATERIAL=FR-4
|RECORD=Board|LAYER61NAME=Mechanical 5|LAYER61PREV=0|LAYER61NEXT=0|LAYER61MECHENABLED=FALSE|LAYER61COPTHICK=1.4mil|LAYER61DIELTYPE=0|LAYER61DIELCONST=4.800|LAYER61DIELHEIGHT=12.6mil|LAYER61DIELMATERIAL=FR-4|LAYER62NAME=Mechanical 6|LAYER62PREV=0|LAYER62NEXT=0|LAYER62MECHENABLED=FALSE|LAYER62COPTHICK=1.4mil|LAYER62DIELTYPE=0|LAYER62DIELCONST=4.800|LAYER62DIELHEIGHT=12.6mil|LAYER62DIELMATERIAL=FR-4|LAYER63NAME=Mechanical 7|LAYER63PREV=0|LAYER63NEXT=0|LAYER63MECHENABLED=FALSE|LAYER63COPTHICK=1.4mil|LAYER63DIELTYPE=0|LAYER63DIELCONST=4.800|LAYER63DIELHEIGHT=12.6mil|LAYER63DIELMATERIAL=FR-4|LAYER64NAME=Mechanical 8|LAYER64PREV=0|LAYER64NEXT=0|LAYER64MECHENABLED=FALSE|LAYER64COPTHICK=1.4mil|LAYER64DIELTYPE=0|LAYER64DIELCONST=4.800|LAYER64DIELHEIGHT=12.6mil|LAYER64DIELMATERIAL=FR-4|LAYER65NAME=Mechanical 9|LAYER65PREV=0|LAYER65NEXT=0|LAYER65MECHENABLED=FALSE|LAYER65COPTHICK=1.4mil|LAYER65DIELTYPE=0|LAYER65DIELCONST=4.800|LAYER65DIELHEIGHT=12.6mil|LAYER65DIELMATERIAL=FR-4
|RECORD=Board|LAYER66NAME=Mechanical 10|LAYER66PREV=0|LAYER66NEXT=0|LAYER66MECHENABLED=FALSE|LAYER66COPTHICK=1.4mil|LAYER66DIELTYPE=0|LAYER66DIELCONST=4.800|LAYER66DIELHEIGHT=12.6mil|LAYER66DIELMATERIAL=FR-4|LAYER67NAME=Mechanical 11|LAYER67PREV=0|LAYER67NEXT=0|LAYER67MECHENABLED=FALSE|LAYER67COPTHICK=1.4mil|LAYER67DIELTYPE=0|LAYER67DIELCONST=4.800|LAYER67DIELHEIGHT=12.6mil|LAYER67DIELMATERIAL=FR-4|LAYER68NAME=Mechanical 12|LAYER68PREV=0|LAYER68NEXT=0|LAYER68MECHENABLED=FALSE|LAYER68COPTHICK=1.4mil|LAYER68DIELTYPE=0|LAYER68DIELCONST=4.800|LAYER68DIELHEIGHT=12.6mil|LAYER68DIELMATERIAL=FR-4|LAYER69NAME=Mechanical 13|LAYER69PREV=0|LAYER69NEXT=0|LAYER69MECHENABLED=TRUE|LAYER69COPTHICK=1.4mil|LAYER69DIELTYPE=0|LAYER69DIELCONST=4.800|LAYER69DIELHEIGHT=12.6mil|LAYER69DIELMATERIAL=FR-4|LAYER70NAME=Mechanical 14|LAYER70PREV=0|LAYER70NEXT=0|LAYER70MECHENABLED=FALSE|LAYER70COPTHICK=1.4mil|LAYER70DIELTYPE=0|LAYER70DIELCONST=4.800|LAYER70DIELHEIGHT=12.6mil|LAYER70DIELMATERIAL=FR-4
|RECORD=Board|LAYER71NAME=Mechanical 15|LAYER71PREV=0|LAYER71NEXT=0|LAYER71MECHENABLED=TRUE|LAYER71COPTHICK=1.4mil|LAYER71DIELTYPE=0|LAYER71DIELCONST=4.800|LAYER71DIELHEIGHT=12.6mil|LAYER71DIELMATERIAL=FR-4|LAYER72NAME=Mechanical 16|LAYER72PREV=0|LAYER72NEXT=0|LAYER72MECHENABLED=FALSE|LAYER72COPTHICK=1.4mil|LAYER72DIELTYPE=0|LAYER72DIELCONST=4.800|LAYER72DIELHEIGHT=12.6mil|LAYER72DIELMATERIAL=FR-4|LAYER73NAME=Drill Drawing|LAYER73PREV=0|LAYER73NEXT=0|LAYER73MECHENABLED=FALSE|LAYER73COPTHICK=1.4mil|LAYER73DIELTYPE=0|LAYER73DIELCONST=4.800|LAYER73DIELHEIGHT=12.6mil|LAYER73DIELMATERIAL=FR-4|LAYER74NAME=Multi-Layer|LAYER74PREV=0|LAYER74NEXT=0|LAYER74MECHENABLED=FALSE|LAYER74COPTHICK=1.4mil|LAYER74DIELTYPE=0|LAYER74DIELCONST=4.800|LAYER74DIELHEIGHT=12.6mil|LAYER74DIELMATERIAL=FR-4|LAYER75NAME=Connections|LAYER75PREV=0|LAYER75NEXT=0|LAYER75MECHENABLED=FALSE|LAYER75COPTHICK=1.4mil|LAYER75DIELTYPE=0|LAYER75DIELCONST=4.800|LAYER75DIELHEIGHT=12.6mil|LAYER75DIELMATERIAL=FR-4
|RECORD=Board|LAYER76NAME=Background|LAYER76PREV=0|LAYER76NEXT=0|LAYER76MECHENABLED=FALSE|LAYER76COPTHICK=1.4mil|LAYER76DIELTYPE=0|LAYER76DIELCONST=4.800|LAYER76DIELHEIGHT=12.6mil|LAYER76DIELMATERIAL=FR-4|LAYER77NAME=DRC Error Markers|LAYER77PREV=0|LAYER77NEXT=0|LAYER77MECHENABLED=FALSE|LAYER77COPTHICK=1.4mil|LAYER77DIELTYPE=0|LAYER77DIELCONST=4.800|LAYER77DIELHEIGHT=12.6mil|LAYER77DIELMATERIAL=FR-4|LAYER78NAME=Selections|LAYER78PREV=0|LAYER78NEXT=0|LAYER78MECHENABLED=FALSE|LAYER78COPTHICK=1.4mil|LAYER78DIELTYPE=0|LAYER78DIELCONST=4.800|LAYER78DIELHEIGHT=12.6mil|LAYER78DIELMATERIAL=FR-4|LAYER79NAME=Visible Grid 1|LAYER79PREV=0|LAYER79NEXT=0|LAYER79MECHENABLED=FALSE|LAYER79COPTHICK=1.4mil|LAYER79DIELTYPE=0|LAYER79DIELCONST=4.800|LAYER79DIELHEIGHT=12.6mil|LAYER79DIELMATERIAL=FR-4|LAYER80NAME=Visible Grid 2|LAYER80PREV=0|LAYER80NEXT=0|LAYER80MECHENABLED=FALSE|LAYER80COPTHICK=1.4mil|LAYER80DIELTYPE=0|LAYER80DIELCONST=4.800|LAYER80DIELHEIGHT=12.6mil|LAYER80DIELMATERIAL=FR-4
|RECORD=Board|LAYER81NAME=Pad Holes|LAYER81PREV=0|LAYER81NEXT=0|LAYER81MECHENABLED=FALSE|LAYER81COPTHICK=1.4mil|LAYER81DIELTYPE=0|LAYER81DIELCONST=4.800|LAYER81DIELHEIGHT=12.6mil|LAYER81DIELMATERIAL=FR-4|LAYER82NAME=Via Holes|LAYER82PREV=0|LAYER82NEXT=0|LAYER82MECHENABLED=FALSE|LAYER82COPTHICK=1.4mil|LAYER82DIELTYPE=0|LAYER82DIELCONST=4.800|LAYER82DIELHEIGHT=12.6mil|LAYER82DIELMATERIAL=FR-4|LAYERV7_0LAYERID=16908305|LAYERV7_0NAME=Mechanical 17|LAYERV7_0PREV=16973824|LAYERV7_0NEXT=16973824|LAYERV7_0MECHENABLED=FALSE|LAYERV7_0COPTHICK=1.4mil|LAYERV7_0DIELTYPE=0|LAYERV7_0DIELCONST=4.800|LAYERV7_0DIELHEIGHT=12.6mil|LAYERV7_0DIELMATERIAL=FR-4|LAYERV7_1LAYERID=16908306|LAYERV7_1NAME=Mechanical 18|LAYERV7_1PREV=16973824|LAYERV7_1NEXT=16973824|LAYERV7_1MECHENABLED=FALSE|LAYERV7_1COPTHICK=1.4mil|LAYERV7_1DIELTYPE=0|LAYERV7_1DIELCONST=4.800|LAYERV7_1DIELHEIGHT=12.6mil|LAYERV7_1DIELMATERIAL=FR-4|LAYERV7_2LAYERID=16908307|LAYERV7_2NAME=Mechanical 19|LAYERV7_2PREV=16973824|LAYERV7_2NEXT=16973824|LAYERV7_2MECHENABLED=FALSE|LAYERV7_2COPTHICK=1.4mil|LAYERV7_2DIELTYPE=0|LAYERV7_2DIELCONST=4.800|LAYERV7_2DIELHEIGHT=12.6mil|LAYERV7_2DIELMATERIAL=FR-4|LAYERV7_3LAYERID=16908308|LAYERV7_3NAME=Mechanical 20|LAYERV7_3PREV=16973824|LAYERV7_3NEXT=16973824|LAYERV7_3MECHENABLED=FALSE|LAYERV7_3COPTHICK=1.4mil|LAYERV7_3DIELTYPE=0|LAYERV7_3DIELCONST=4.800|LAYERV7_3DIELHEIGHT=12.6mil|LAYERV7_3DIELMATERIAL=FR-4|LAYERV7_4LAYERID=16908309|LAYERV7_4NAME=Mechanical 21|LAYERV7_4PREV=16973824|LAYERV7_4NEXT=16973824|LAYERV7_4MECHENABLED=FALSE|LAYERV7_4COPTHICK=1.4mil|LAYERV7_4DIELTYPE=0|LAYERV7_4DIELCONST=4.800|LAYERV7_4DIELHEIGHT=12.6mil|LAYERV7_4DIELMATERIAL=FR-4|LAYERV7_5LAYERID=16908310|LAYERV7_5NAME=Mechanical 22|LAYERV7_5PREV=16973824|LAYERV7_5NEXT=16973824|LAYERV7_5MECHENABLED=FALSE|LAYERV7_5COPTHICK=1.4mil|LAYERV7_5DIELTYPE=0|LAYERV7_5DIELCONST=4.800|LAYERV7_5DIELHEIGHT=12.6mil|LAYERV7_5DIELMATERIAL=FR-4|LAYERV7_6LAYERID=16908311|LAYERV7_6NAME=Mechanical 23|LAYERV7_6PREV=16973824|LAYERV7_6NEXT=16973824|LAYERV7_6MECHENABLED=FALSE|LAYERV7_6COPTHICK=1.4mil|LAYERV7_6DIELTYPE=0|LAYERV7_6DIELCONST=4.800|LAYERV7_6DIELHEIGHT=12.6mil|LAYERV7_6DIELMATERIAL=FR-4|LAYERV7_7LAYERID=16908312|LAYERV7_7NAME=Mechanical 24|LAYERV7_7PREV=16973824|LAYERV7_7NEXT=16973824|LAYERV7_7MECHENABLED=FALSE|LAYERV7_7COPTHICK=1.4mil|LAYERV7_7DIELTYPE=0|LAYERV7_7DIELCONST=4.800|LAYERV7_7DIELHEIGHT=12.6mil|LAYERV7_7DIELMATERIAL=FR-4|LAYERV7_8LAYERID=16908313|LAYERV7_8NAME=Mechanical 25|LAYERV7_8PREV=16973824|LAYERV7_8NEXT=16973824|LAYERV7_8MECHENABLED=FALSE|LAYERV7_8COPTHICK=1.4mil|LAYERV7_8DIELTYPE=0|LAYERV7_8DIELCONST=4.800|LAYERV7_8DIELHEIGHT=12.6mil|LAYERV7_8DIELMATERIAL=FR-4|LAYERV7_9LAYERID=16908314|LAYERV7_9NAME=Mechanical 26|LAYERV7_9PREV=16973824|LAYERV7_9NEXT=16973824|LAYERV7_9MECHENABLED=FALSE|LAYERV7_9COPTHICK=1.4mil|LAYERV7_9DIELTYPE=0|LAYERV7_9DIELCONST=4.800|LAYERV7_9DIELHEIGHT=12.6mil|LAYERV7_9DIELMATERIAL=FR-4|LAYERV7_10LAYERID=16908315|LAYERV7_10NAME=Mechanical 27|LAYERV7_10PREV=16973824|LAYERV7_10NEXT=16973824|LAYERV7_10MECHENABLED=FALSE|LAYERV7_10COPTHICK=1.4mil|LAYERV7_10DIELTYPE=0|LAYERV7_10DIELCONST=4.800|LAYERV7_10DIELHEIGHT=12.6mil|LAYERV7_10DIELMATERIAL=FR-4|LAYERV7_11LAYERID=16908316|LAYERV7_11NAME=Mechanical 28|LAYERV7_11PREV=16973824|LAYERV7_11NEXT=16973824|LAYERV7_11MECHENABLED=FALSE|LAYERV7_11COPTHICK=1.4mil|LAYERV7_11DIELTYPE=0|LAYERV7_11DIELCONST=4.800|LAYERV7_11DIELHEIGHT=12.6mil|LAYERV7_11DIELMATERIAL=FR-4|LAYERV7_12LAYERID=16908317|LAYERV7_12NAME=Mechanical 29|LAYERV7_12PREV=16973824|LAYERV7_12NEXT=16973824|LAYERV7_12MECHENABLED=FALSE|LAYERV7_12COPTHICK=1.4mil|LAYERV7_12DIELTYPE=0|LAYERV7_12DIELCONST=4.800|LAYERV7_12DIELHEIGHT=12.6mil|LAYERV7_12DIELMATERIAL=FR-4|LAYERV7_13LAYERID=16908318|LAYERV7_13NAME=Mechanical 30|LAYERV7_13PREV=16973824|LAYERV7_13NEXT=16973824|LAYERV7_13MECHENABLED=FALSE|LAYERV7_13COPTHICK=1.4mil|LAYERV7_13DIELTYPE=0|LAYERV7_13DIELCONST=4.800|LAYERV7_13DIELHEIGHT=12.6mil|LAYERV7_13DIELMATERIAL=FR-4|LAYERV7_14LAYERID=16908319|LAYERV7_14NAME=Mechanical 31|LAYERV7_14PREV=16973824|LAYERV7_14NEXT=16973824|LAYERV7_14MECHENABLED=FALSE|LAYERV7_14COPTHICK=1.4mil|LAYERV7_14DIELTYPE=0|LAYERV7_14DIELCONST=4.800|LAYERV7_14DIELHEIGHT=12.6mil|LAYERV7_14DIELMATERIAL=FR-4|LAYERV7_15LAYERID=16908320|LAYERV7_15NAME=Mechanical 32|LAYERV7_15PREV=16973824|LAYERV7_15NEXT=16973824|LAYERV7_15MECHENABLED=FALSE|LAYERV7_15COPTHICK=1.4mil|LAYERV7_15DIELTYPE=0|LAYERV7_15DIELCONST=4.800|LAYERV7_15DIELHEIGHT=12.6mil|LAYERV7_15DIELMATERIAL=FR-4|LAYERPAIR0LOW=TOP|LAYERPAIR0HIGH=BOTTOM|LAYERPAIR0DRILLGUIDE=FALSE|LAYERPAIR0DRILLDRAWING=FALSE|LAYERPAIR0SUBSTACK_0={4D20FBD9-2C5F-4DF4-9060-7D2A08AA977E}
|RECORD=Board|TOGGLELAYERS=1111111111111111111111111111111111111111111111111111111111111111111111111111111111|PLACEMARKERX1=-0.0001mil|PLACEMARKERY1=-0.0001mil|PLACEMARKERX2=-0.0001mil|PLACEMARKERY2=-0.0001mil|PLACEMARKERX3=-0.0001mil|PLACEMARKERY3=-0.0001mil|PLACEMARKERX4=-0.0001mil|PLACEMARKERY4=-0.0001mil|PLACEMARKERX5=-0.0001mil|PLACEMARKERY5=-0.0001mil|PLACEMARKERX6=-0.0001mil|PLACEMARKERY6=-0.0001mil|PLACEMARKERX7=-0.0001mil|PLACEMARKERY7=-0.0001mil|PLACEMARKERX8=-0.0001mil|PLACEMARKERY8=-0.0001mil|PLACEMARKERX9=-0.0001mil|PLACEMARKERY9=-0.0001mil|PLACEMARKERX10=-0.0001mil|PLACEMARKERY10=-0.0001mil|SELECTIONMEMORYLOCK1=FALSE|SELECTIONMEMORYLOCK2=FALSE|SELECTIONMEMORYLOCK3=FALSE|SELECTIONMEMORYLOCK4=FALSE|SELECTIONMEMORYLOCK5=FALSE|SELECTIONMEMORYLOCK6=FALSE|SELECTIONMEMORYLOCK7=FALSE|SELECTIONMEMORYLOCK8=FALSE|SURFACEMICROSTRIP_I=(60/SQRT(Er*(1-EXP(-1.55*(0.00002+TraceToPlaneDistance)/TraceToPlaneDistance))))*LN(5.98*TraceToPlaneDistance/(0.8*TraceWidth+TraceHeight))|SURFACEMICROSTRIP_W=((5.98*TraceToPlaneDistance)/EXP(CharacteristicImpedance/(60/SQRT(Er*(1-EXP(-1.55*(0.00002+TraceToPlaneDistance)/TraceToPlaneDistance)))))-TraceHeight)/0.8|SYMMETRICSTRIPLINE_I=(80/SQRT(Er))*LN((1.9*(2*TraceToPlaneDistance+TraceHeight)/(0.8*TraceWidth+TraceHeight)))*(1-(TraceToPlaneDistance/(4*(PlaneToPlaneDistance-TraceHeight-TraceToPlaneDistance))))|SYMMETRICSTRIPLINE_W=((1.9*(2*TraceToPlaneDistance+TraceHeight))/(EXP((CharacteristicImpedance/(80/SQRT(Er)))/(1-(TraceToPlaneDistance/(4*(PlaneToPlaneDistance-TraceHeight-TraceToPlaneDistance))))))-TraceHeight)/0.8|ELECTRICALGRIDSNAPTOBO=FALSE|ELECTRICALGRIDUSEALLLAYERS=FALSE|ROUTINGDIRECTIONTOP LAYER=Automatic|ROUTINGDIRECTIONMID LAYER 1=Automatic|ROUTINGDIRECTIONMID LAYER 2=Automatic|ROUTINGDIRECTIONMID LAYER 3=Automatic|ROUTINGDIRECTIONMID LAYER 4=Automatic|ROUTINGDIRECTIONMID LAYER 5=Automatic|ROUTINGDIRECTIONMID LAYER 6=Automatic|ROUTINGDIRECTIONMID LAYER 7=Automatic|ROUTINGDIRECTIONMID LAYER 8=Automatic|ROUTINGDIRECTIONMID LAYER 9=Automatic|ROUTINGDIRECTIONMID LAYER 10=Automatic|ROUTINGDIRECTIONMID LAYER 11=Automatic|ROUTINGDIRECTIONMID LAYER 12=Automatic|ROUTINGDIRECTIONMID LAYER 13=Automatic|ROUTINGDIRECTIONMID LAYER 14=Automatic|ROUTINGDIRECTIONMID LAYER 15=Automatic|ROUTINGDIRECTIONMID LAYER 16=Automatic|ROUTINGDIRECTIONMID LAYER 17=Automatic|ROUTINGDIRECTIONMID LAYER 18=Automatic|ROUTINGDIRECTIONMID LAYER 19=Automatic|ROUTINGDIRECTIONMID LAYER 20=Automatic|ROUTINGDIRECTIONMID LAYER 21=Automatic|ROUTINGDIRECTIONMID LAYER 22=Automatic|ROUTINGDIRECTIONMID LAYER 23=Automatic|ROUTINGDIRECTIONMID LAYER 24=Automatic|ROUTINGDIRECTIONMID LAYER 25=Automatic|ROUTINGDIRECTIONMID LAYER 26=Automatic|ROUTINGDIRECTIONMID LAYER 27=Automatic|ROUTINGDIRECTIONMID LAYER 28=Automatic|ROUTINGDIRECTIONMID LAYER 29=Automatic|ROUTINGDIRECTIONMID LAYER 30=Automatic|ROUTINGDIRECTIONBOTTOM LAYER=Automatic|TOPLAYER_MRLASTWIDTH=39.3701mil|MIDLAYER1_MRLASTWIDTH=39.3701mil|MIDLAYER2_MRLASTWIDTH=39.3701mil|MIDLAYER3_MRLASTWIDTH=39.3701mil|MIDLAYER4_MRLASTWIDTH=39.3701mil|MIDLAYER5_MRLASTWIDTH=39.3701mil|MIDLAYER6_MRLASTWIDTH=39.3701mil|MIDLAYER7_MRLASTWIDTH=39.3701mil|MIDLAYER8_MRLASTWIDTH=39.3701mil|MIDLAYER9_MRLASTWIDTH=39.3701mil|MIDLAYER10_MRLASTWIDTH=39.3701mil|MIDLAYER11_MRLASTWIDTH=39.3701mil|MIDLAYER12_MRLASTWIDTH=39.3701mil|MIDLAYER13_MRLASTWIDTH=39.3701mil|MIDLAYER14_MRLASTWIDTH=39.3701mil|MIDLAYER15_MRLASTWIDTH=39.3701mil|MIDLAYER16_MRLASTWIDTH=39.3701mil|MIDLAYER17_MRLASTWIDTH=39.3701mil|MIDLAYER18_MRLASTWIDTH=39.3701mil|MIDLAYER19_MRLASTWIDTH=39.3701mil|MIDLAYER20_MRLASTWIDTH=39.3701mil|MIDLAYER21_MRLASTWIDTH=39.3701mil|MIDLAYER22_MRLASTWIDTH=39.3701mil|MIDLAYER23_MRLASTWIDTH=39.3701mil|MIDLAYER24_MRLASTWIDTH=39.3701mil|MIDLAYER25_MRLASTWIDTH=39.3701mil|MIDLAYER26_MRLASTWIDTH=39.3701mil|MIDLAYER27_MRLASTWIDTH=39.3701mil|MIDLAYER28_MRLASTWIDTH=39.3701mil|MIDLAYER29_MRLASTWIDTH=39.3701mil|MIDLAYER30_MRLASTWIDTH=39.3701mil|BOTTOMLAYER_MRLASTWIDTH=39.3701mil|MRLASTVIASIZE=50mil|MRLASTVIAHOLE=28mil|LASTTARGETLENGTH=99999mil|SHOWDEFAULTSETS=TRUE|LAYERSETSCOUNT=5|LAYERSET1NAME=&All Layers|LAYERSET1LAYERS=MultiLayer,TopPaste,TopOverlay,TopSolder,TopLayer,BottomLayer,BottomSolder,BottomOverlay,BottomPaste,DrillGuide,KeepOutLayer,Mechanical1,Mechanical13,Mechanical15,DrillDrawing|LAYERSET1ACTIVELAYER.7=TOP|LAYERSET1ISCURRENT=FALSE|LAYERSET1ISLOCKED=TRUE|LAYERSET1FLIPBOARD=FALSE|LAYERSET2NAME=&Signal Layers|LAYERSET2LAYERS=MultiLayer,TopLayer,BottomLayer|LAYERSET2ACTIVELAYER.7=TOP|LAYERSET2ISCURRENT=FALSE|LAYERSET2ISLOCKED=TRUE|LAYERSET2FLIPBOARD=FALSE|LAYERSET3NAME=&Plane Layers|LAYERSET3LAYERS=|LAYERSET3ACTIVELAYER.7=UNKNOWN|LAYERSET3ISCURRENT=FALSE|LAYERSET3ISLOCKED=TRUE|LAYERSET3FLIPBOARD=FALSE|LAYERSET4NAME=&NonSignal Layers|LAYERSET4LAYERS=MultiLayer,TopPaste,TopOverlay,TopSolder,BottomSolder,BottomOverlay,BottomPaste,DrillGuide,KeepOutLayer,DrillDrawing|LAYERSET4ACTIVELAYER.7=MULTILAYER|LAYERSET4ISCURRENT=FALSE|LAYERSET4ISLOCKED=TRUE|LAYERSET4FLIPBOARD=FALSE|LAYERSET5NAME=&Mechanical Layers|LAYERSET5LAYERS=Mechanical1,Mechanical13,Mechanical15|LAYERSET5ACTIVELAYER.7=MECHANICAL1|LAYERSET5ISCURRENT=FALSE|LAYERSET5ISLOCKED=TRUE|LAYERSET5FLIPBOARD=FALSE|BOARDINSIGHTVIEWCONFIGURATIONNAME=
|RECORD=Board|VISIBLEGRIDMULTFACTOR=1.000|BIGVISIBLEGRIDMULTFACTOR=5.000|ELECTRICALGRIDMULTFACT=0.000|OUTLINEMODELCRC=0|OUTLINEMODELNAME=
|RECORD=Board|CURRENT2D3DVIEWSTATE=2D
|RECORD=Board|VP.LX=1937403|VP.HX=40652619|VP.LY=5352485|VP.HY=39306289
|RECORD=Board|2DCONFIGTYPE=.config_2dsimple|2DCONFIGURATION=`RECORD=Board`CFGALL.CONFIGURATIONKIND=1`CFGALL.CONFIGURATIONDESC=Altium%20Standard%202D`CFGALL.COMPONENTBODYREFPOINTCOLOR=16777215`CFGALL.COMPONENTBODYSNAPPOINTCOLOR=16777215`CFGALL.SHOWCOMPONENTSNAPMARKERS=FALSE`CFGALL.SHOWCOMPONENTSNAPREFERENCE=FALSE`CFGALL.SHOWCOMPONENTSNAPCUSTOM=FALSE`CFG2D.PRIMDRAWMODE=00000000000000000000000`CFG2D.LAYEROPACITY.TOPLAYER=1.00?1.00?1.00?1.00?1.00?1.00?1.00?1.00?1.00?1.00?1.00?1.00?1.00?1.00?1.00?1.00?0.40?1.00?1.00?1.00?1.00?1.00?1.00?`CFG2D.LAYEROPACITY.MIDLAYER1=1.00?1.00?1.00?1.00?1.00?1.00?1.00?1.00?1.00?1.00?1.00?1.00?1.00?1.00?1.00?1.00?0.40?1.00?1.00?1.00?1.00?1.00?1.00?`CFG2D.LAYEROPACITY.MIDLAYER2=1.00?1.00?1.00?1.00?1.00?1.00?1.00?1.00?1.00?1.00?1.00?1.00?1.00?1.00?1.00?1.00?0.40?1.00?1.00?1.00?1.00?1.00?1.00?`CFG2D.LAYEROPACITY.MIDLAYER3=1.00?1.00?1.00?1.00?1.00?1.00?1.00?1.00?1.00?1.00?1.00?1.00?1.00?1.00?1.00?1.00?0.40?1.00?1.00?1.00?1.00?1.00?1.00?`CFG2D.LAYEROPACITY.MIDLAYER4=1.00?1.00?1.00?1.00?1.00?1.00?1.00?1.00?1.00?1.00?1.00?1.00?1.00?1.00?1.00?1.00?0.40?1.00?1.00?1.00?1.00?1.00?1.00?`CFG2D.LAYEROPACITY.MIDLAYER5=1.00?1.00?1.00?1.00?1.00?1.00?1.00?1.00?1.00?1.00?1.00?1.00?1.00?1.00?1.00?1.00?0.40?1.00?1.00?1.00?1.00?1.00?1.00?`CFG2D.LAYEROPACITY.MIDLAYER6=1.00?1.00?1.00?1.00?1.00?1.00?1.00?1.00?1.00?1.00?1.00?1.00?1.00?1.00?1.00?1.00?0.40?1.00?1.00?1.00?1.00?1.00?1.00?`CFG2D.LAYEROPACITY.MIDLAYER7=1.00?1.00?1.00?1.00?1.00?1.00?1.00?1.00?1.00?1.00?1.00?1.00?1.00?1.00?1.00?1.00?0.40?1.00?1.00?1.00?1.00?1.00?1.00?`CFG2D.LAYEROPACITY.MIDLAYER8=1.00?1.00?1.00?1.00?1.00?1.00?1.00?1.00?1.00?1.00?1.00?1.00?1.00?1.00?1.00?1.00?0.40?1.00?1.00?1.00?1.00?1.00?1.00?`CFG2D.LAYEROPACITY.MIDLAYER9=1.00?1.00?1.00?1.00?1.00?1.00?1.00?1.00?1.00?1.00?1.00?1.00?1.00?1.00?1.00?1.00?0.40?1.00?1.00?1.00?1.00?1.00?1.00?`CFG2D.LAYEROPACITY.MIDLAYER10=1.00?1.00?1.00?1.00?1.00?1.00?1.00?1.00?1.00?1.00?1.00?1.00?1.00?1.00?1.00?1.00?0.40?1.00?1.00?1.00?1.00?1.00?1.00?`CFG2D.LAYEROPACITY.MIDLAYER11=1.00?1.00?1.00?1.00?1.00?1.00?1.00?1.00?1.00?1.00?1.00?1.00?1.00?1.00?1.00?1.00?0.40?1.00?1.00?1.00?1.00?1.00?1.00?`CFG2D.LAYEROPACITY.MIDLAYER12=1.00?1.00?1.00?1.00?1.00?1.00?1.00?1.00?1.00?1.00?1.00?1.00?1.00?1.00?1.00?1.00?0.40?1.00?1.00?1.00?1.00?1.00?1.00?`CFG2D.LAYEROPACITY.MIDLAYER13=1.00?1.00?1.00?1.00?1.00?1.00?1.00?1.00?1.00?1.00?1.00?1.00?1.00?1.00?1.00?1.00?0.40?1.00?1.00?1.00?1.00?1.00?1.00?`CFG2D.LAYEROPACITY.MIDLAYER14=1.00?1.00?1.00?1.00?1.00?1.00?1.00?1.00?1.00?1.00?1.00?1.00?1.00?1.00?1.00?1.00?0.40?1.00?1.00?1.00?1.00?1.00?1.00?`CFG2D.LAYEROPACITY.MIDLAYER15=1.00?1.00?1.00?1.00?1.00?1.00?1.00?1.00?1.00?1.00?1.00?1.00?1.00?1.00?1.00?1.00?0.40?1.00?1.00?1.00?1.00?1.00?1.00?`CFG2D.LAYEROPACITY.MIDLAYER16=1.00?1.00?1.00?1.00?1.00?1.00?1.00?1.00?1.00?1.00?1.00?1.00?1.00?1.00?1.00?1.00?0.40?1.00?1.00?1.00?1.00?1.00?1.00?`CFG2D.LAYEROPACITY.MIDLAYER17=1.00?1.00?1.00?1.00?1.00?1.00?1.00?1.00?1.00?1.00?1.00?1.00?1.00?1.00?1.00?1.00?0.40?1.00?1.00?1.00?1.00?1.00?1.00?`CFG2D.LAYEROPACITY.MIDLAYER18=1.00?1.00?1.00?1.00?1.00?1.00?1.00?1.00?1.00?1.00?1.00?1.00?1.00?1.00?1.00?1.00?0.40?1.00?1.00?1.00?1.00?1.00?1.00?`CFG2D.LAYEROPACITY.MIDLAYER19=1.00?1.00?1.00?1.00?1.00?1.00?1.00?1.00?1.00?1.00?1.00?1.00?1.00?1.00?1.00?1.00?0.40?1.00?1.00?1.00?1.00?1.00?1.00?`CFG2D.LAYEROPACITY.MIDLAYER20=1.00?1.00?1.00?1.00?1.00?1.00?1.00?1.00?1.00?1.00?1.00?1.00?1.00?1.00?1.00?1.00?0.40?1.00?1.00?1.00?1.00?1.00?1.00?`CFG2D.LAYEROPACITY.MIDLAYER21=1.00?1.00?1.00?1.00?1.00?1.00?1.00?1.00?1.00?1.00?1.00?1.00?1.00?1.00?1.00?1.00?0.40?1.00?1.00?1.00?1.00?1.00?1.00?`CFG2D.LAYEROPACITY.MIDLAYER22=1.00?1.00?1.00?1.00?1.00?1.00?1.00?1.00?1.00?1.00?1.00?1.00?1.00?1.00?1.00?1.00?0.40?1.00?1.00?1.00?1.00?1.00?1.00?`CFG2D.LAYEROPACITY.MIDLAYER23=1.00?1.00?1.00?1.00?1.00?1.00?1.00?1.00?1.00?1.00?1.00?1.00?1.00?1.00?1.00?1.00?0.40?1.00?1.00?1.00?1.00?1.00?1.00?`CFG2D.LAYEROPACITY.MIDLAYER24=1.00?1.00?1.00?1.00?1.00?1.00?1.00?1.00?1.00?1.00?1.00?1.00?1.00?1.00?1.00?1.00?0.40?1.00?1.00?1.00?1.00?1.00?1.00?`CFG2D.LAYEROPACITY.MIDLAYER25=1.00?1.00?1.00?1.00?1.00?1.00?1.00?1.00?1.00?1.00?1.00?1.00?1.00?1.00?1.00?1.00?0.40?1.00?1.00?1.00?1.00?1.00?1.00?`CFG2D.LAYEROPACITY.MIDLAYER26=1.00?1.00?1.00?1.00?1.00?1.00?1.00?1.00?1.00?1.00?1.00?1.00?1.00?1.00?1.00?1.00?0.40?1.00?1.00?1.00?1.00?1.00?1.00?`CFG2D.LAYEROPACITY.MIDLAYER27=1.00?1.00?1.00?1.00?1.00?1.00?1.00?1.00?1.00?1.00?1.00?1.00?1.00?1.00?1.00?1.00?0.40?1.00?1.00?1.00?1.00?1.00?1.00?`CFG2D.LAYEROPACITY.MIDLAYER28=1.00?1.00?1.00?1.00?1.00?1.00?1.00?1.00?1.00?1.00?1.00?1.00?1.00?1.00?1.00?1.00?0.40?1.00?1.00?1.00?1.00?1.00?1.00?`CFG2D.LAYEROPACITY.MIDLAYER29=1.00?1.00?1.00?1.00?1.00?1.00?1.00?1.00?1.00?1.00?1.00?1.00?1.00?1.00?1.00?1.00?0.40?1.00?1.00?1.00?1.00?1.00?1.00?`CFG2D.LAYEROPACITY.MIDLAYER30=1.00?1.00?1.00?1.00?1.00?1.00?1.00?1.00?1.00?1.00?1.00?1.00?1.00?1.00?1.00?1.00?0.40?1.00?1.00?1.00?1.00?1.00?1.00?`CFG2D.LAYEROPACITY.BOTTOMLAYER=1.00?1.00?1.00?1.00?1.00?1.00?1.00?1.00?1.00?1.00?1.00?1.00?1.00?1.00?1.00?1.00?0.40?1.00?1.00?1.00?1.00?1.00?1.00?`CFG2D.LAYEROPACITY.TOPOVERLAY=1.00?1.00?1.00?1.00?1.00?1.00?1.00?1.00?1.00?1.00?1.00?1.00?1.00?1.00?1.00?1.00?0.40?1.00?1.00?1.00?1.00?1.00?1.00?`CFG2D.LAYEROPACITY.BOTTOMOVERLAY=1.00?1.00?1.00?1.00?1.00?1.00?1.00?1.00?1.00?1.00?1.00?1.00?1.00?1.00?1.00?1.00?0.40?1.00?1.00?1.00?1.00?1.00?1.00?`CFG2D.LAYEROPACITY.TOPPASTE=1.00?1.00?1.00?1.00?1.00?1.00?1.00?1.00?1.00?1.00?1.00?1.00?1.00?1.00?1.00?1.00?0.40?1.00?1.00?1.00?1.00?1.00?1.00?`CFG2D.LAYEROPACITY.BOTTOMPASTE=1.00?1.00?1.00?1.00?1.00?1.00?1.00?1.00?1.00?1.00?1.00?1.00?1.00?1.00?1.00?1.00?0.40?1.00?1.00?1.00?1.00?1.00?1.00?`CFG2D.LAYEROPACITY.TOPSOLDER=1.00?1.00?1.00?1.00?1.00?1.00?1.00?1.00?1.00?1.00?1.00?1.00?1.00?1.00?1.00?1.00?0.40?1.00?1.00?1.00?1.00?1.00?1.00?`CFG2D.LAYEROPACITY.BOTTOMSOLDER=1.00?1.00?1.00?1.00?1.00?1.00?1.00?1.00?1.00?1.00?1.00?1.00?1.00?1.00?1.00?1.00?0.40?1.00?1.00?1.00?1.00?1.00?1.00?`CFG2D.LAYEROPACITY.INTERNALPLANE1=1.00?1.00?1.00?1.00?1.00?1.00?1.00?1.00?1.00?1.00?1.00?1.00?1.00?1.00?1.00?1.00?0.40?1.00?1.00?1.00?1.00?1.00?1.00?`CFG2D.LAYEROPACITY.INTERNALPLANE2=1.00?1.00?1.00?1.00?1.00?1.00?1.00?1.00?1.00?1.00?1.00?1.00?1.00?1.00?1.00?1.00?0.40?1.00?1.00?1.00?1.00?1.00?1.00?`CFG2D.LAYEROPACITY.INTERNALPLANE3=1.00?1.00?1.00?1.00?1.00?1.00?1.00?1.00?1.00?1.00?1.00?1.00?1.00?1.00?1.00?1.00?0.40?1.00?1.00?1.00?1.00?1.00?1.00?`CFG2D.LAYEROPACITY.INTERNALPLANE4=1.00?1.00?1.00?1.00?1.00?1.00?1.00?1.00?1.00?1.00?1.00?1.00?1.00?1.00?1.00?1.00?0.40?1.00?1.00?1.00?1.00?1.00?1.00?`CFG2D.LAYEROPACITY.INTERNALPLANE5=1.00?1.00?1.00?1.00?1.00?1.00?1.00?1.00?1.00?1.00?1.00?1.00?1.00?1.00?1.00?1.00?0.40?1.00?1.00?1.00?1.00?1.00?1.00?`CFG2D.LAYEROPACITY.INTERNALPLANE6=1.00?1.00?1.00?1.00?1.00?1.00?1.00?1.00?1.00?1.00?1.00?1.00?1.00?1.00?1.00?1.00?0.40?1.00?1.00?1.00?1.00?1.00?1.00?`CFG2D.LAYEROPACITY.INTERNALPLANE7=1.00?1.00?1.00?1.00?1.00?1.00?1.00?1.00?1.00?1.00?1.00?1.00?1.00?1.00?1.00?1.00?0.40?1.00?1.00?1.00?1.00?1.00?1.00?`CFG2D.LAYEROPACITY.INTERNALPLANE8=1.00?1.00?1.00?1.00?1.00?1.00?1.00?1.00?1.00?1.00?1.00?1.00?1.00?1.00?1.00?1.00?0.40?1.00?1.00?1.00?1.00?1.00?1.00?`CFG2D.LAYEROPACITY.INTERNALPLANE9=1.00?1.00?1.00?1.00?1.00?1.00?1.00?1.00?1.00?1.00?1.00?1.00?1.00?1.00?1.00?1.00?0.40?1.00?1.00?1.00?1.00?1.00?1.00?`CFG2D.LAYEROPACITY.INTERNALPLANE10=1.00?1.00?1.00?1.00?1.00?1.00?1.00?1.00?1.00?1.00?1.00?1.00?1.00?1.00?1.00?1.00?0.40?1.00?1.00?1.00?1.00?1.00?1.00?`CFG2D.LAYEROPACITY.INTERNALPLANE11=1.00?1.00?1.00?1.00?1.00?1.00?1.00?1.00?1.00?1.00?1.00?1.00?1.00?1.00?1.00?1.00?0.40?1.00?1.00?1.00?1.00?1.00?1.00?`CFG2D.LAYEROPACITY.INTERNALPLANE12=1.00?1.00?1.00?1.00?1.00?1.00?1.00?1.00?1.00?1.00?1.00?1.00?1.00?1.00?1.00?1.00?0.40?1.00?1.00?1.00?1.00?1.00?1.00?`CFG2D.LAYEROPACITY.INTERNALPLANE13=1.00?1.00?1.00?1.00?1.00?1.00?1.00?1.00?1.00?1.00?1.00?1.00?1.00?1.00?1.00?1.00?0.40?1.00?1.00?1.00?1.00?1.00?1.00?`CFG2D.LAYEROPACITY.INTERNALPLANE14=1.00?1.00?1.00?1.00?1.00?1.00?1.00?1.00?1.00?1.00?1.00?1.00?1.00?1.00?1.00?1.00?0.40?1.00?1.00?1.00?1.00?1.00?1.00?`CFG2D.LAYEROPACITY.INTERNALPLANE15=1.00?1.00?1.00?1.00?1.00?1.00?1.00?1.00?1.00?1.00?1.00?1.00?1.00?1.00?1.00?1.00?0.40?1.00?1.00?1.00?1.00?1.00?1.00?`CFG2D.LAYEROPACITY.INTERNALPLANE16=1.00?1.00?1.00?1.00?1.00?1.00?1.00?1.00?1.00?1.00?1.00?1.00?1.00?1.00?1.00?1.00?0.40?1.00?1.00?1.00?1.00?1.00?1.00?`CFG2D.LAYEROPACITY.DRILLGUIDE=1.00?1.00?1.00?1.00?1.00?1.00?1.00?1.00?1.00?1.00?1.00?1.00?1.00?1.00?1.00?1.00?0.40?1.00?1.00?1.00?1.00?1.00?1.00?`CFG2D.LAYEROPACITY.KEEPOUTLAYER=1.00?1.00?1.00?1.00?1.00?1.00?1.00?1.00?1.00?1.00?1.00?1.00?1.00?1.00?1.00?1.00?0.40?1.00?1.00?1.00?1.00?1.00?1.00?`CFG2D.LAYEROPACITY.MECHANICAL1=1.00?1.00?1.00?1.00?1.00?1.00?1.00?1.00?1.00?1.00?1.00?1.00?1.00?1.00?1.00?1.00?0.40?1.00?1.00?1.00?1.00?1.00?1.00?`CFG2D.LAYEROPACITY.MECHANICAL2=1.00?1.00?1.00?1.00?1.00?1.00?1.00?1.00?1.00?1.00?1.00?1.00?1.00?1.00?1.00?1.00?0.40?1.00?1.00?1.00?1.00?1.00?1.00?`CFG2D.LAYEROPACITY.MECHANICAL3=1.00?1.00?1.00?1.00?1.00?1.00?1.00?1.00?1.00?1.00?1.00?1.00?1.00?1.00?1.00?1.00?0.40?1.00?1.00?1.00?1.00?1.00?1.00?`CFG2D.LAYEROPACITY.MECHANICAL4=1.00?1.00?1.00?1.00?1.00?1.00?1.00?1.00?1.00?1.00?1.00?1.00?1.00?1.00?1.00?1.00?0.40?1.00?1.00?1.00?1.00?1.00?1.00?`CFG2D.LAYEROPACITY.MECHANICAL5=1.00?1.00?1.00?1.00?1.00?1.00?1.00?1.00?1.00?1.00?1.00?1.00?1.00?1.00?1.00?1.00?0.40?1.00?1.00?1.00?1.00?1.00?1.00?`CFG2D.LAYEROPACITY.MECHANICAL6=1.00?1.00?1.00?1.00?1.00?1.00?1.00?1.00?1.00?1.00?1.00?1.00?1.00?1.00?1.00?1.00?0.40?1.00?1.00?1.00?1.00?1.00?1.00?`CFG2D.LAYEROPACITY.MECHANICAL7=1.00?1.00?1.00?1.00?1.00?1.00?1.00?1.00?1.00?1.00?1.00?1.00?1.00?1.00?1.00?1.00?0.40?1.00?1.00?1.00?1.00?1.00?1.00?`CFG2D.LAYEROPACITY.MECHANICAL8=1.00?1.00?1.00?1.00?1.00?1.00?1.00?1.00?1.00?1.00?1.00?1.00?1.00?1.00?1.00?1.00?0.40?1.00?1.00?1.00?1.00?1.00?1.00?`CFG2D.LAYEROPACITY.MECHANICAL9=1.00?1.00?1.00?1.00?1.00?1.00?1.00?1.00?1.00?1.00?1.00?1.00?1.00?1.00?1.00?1.00?0.40?1.00?1.00?1.00?1.00?1.00?1.00?`CFG2D.LAYEROPACITY.MECHANICAL10=1.00?1.00?1.00?1.00?1.00?1.00?1.00?1.00?1.00?1.00?1.00?1.00?1.00?1.00?1.00?1.00?0.40?1.00?1.00?1.00?1.00?1.00?1.00?`CFG2D.LAYEROPACITY.MECHANICAL11=1.00?1.00?1.00?1.00?1.00?1.00?1.00?1.00?1.00?1.00?1.00?1.00?1.00?1.00?1.00?1.00?0.40?1.00?1.00?1.00?1.00?1.00?1.00?`CFG2D.LAYEROPACITY.MECHANICAL12=1.00?1.00?1.00?1.00?1.00?1.00?1.00?1.00?1.00?1.00?1.00?1.00?1.00?1.00?1.00?1.00?0.40?1.00?1.00?1.00?1.00?1.00?1.00?`CFG2D.LAYEROPACITY.MECHANICAL13=1.00?1.00?1.00?1.00?1.00?1.00?1.00?1.00?1.00?1.00?1.00?1.00?1.00?1.00?1.00?1.00?0.40?1.00?1.00?1.00?1.00?1.00?1.00?`CFG2D.LAYEROPACITY.MECHANICAL14=1.00?1.00?1.00?1.00?1.00?1.00?1.00?1.00?1.00?1.00?1.00?1.00?1.00?1.00?1.00?1.00?0.40?1.00?1.00?1.00?1.00?1.00?1.00?`CFG2D.LAYEROPACITY.MECHANICAL15=1.00?1.00?1.00?1.00?1.00?1.00?1.00?1.00?1.00?1.00?1.00?1.00?1.00?1.00?1.00?1.00?0.40?1.00?1.00?1.00?1.00?1.00?1.00?`CFG2D.LAYEROPACITY.MECHANICAL16=1.00?1.00?1.00?1.00?1.00?1.00?1.00?1.00?1.00?1.00?1.00?1.00?1.00?1.00?1.00?1.00?0.40?1.00?1.00?1.00?1.00?1.00?1.00?`CFG2D.LAYEROPACITY.DRILLDRAWING=1.00?1.00?1.00?1.00?1.00?1.00?1.00?1.00?1.00?1.00?1.00?1.00?1.00?1.00?1.00?1.00?0.40?1.00?1.00?1.00?1.00?1.00?1.00?`CFG2D.LAYEROPACITY.MULTILAYER=1.00?1.00?1.00?1.00?1.00?1.00?1.00?1.00?1.00?1.00?1.00?1.00?1.00?1.00?1.00?1.00?0.40?1.00?1.00?1.00?1.00?1.00?1.00?`CFG2D.LAYEROPACITY.CONNECTLAYER=1.00?1.00?1.00?1.00?1.00?1.00?1.00?1.00?1.00?1.00?1.00?1.00?1.00?1.00?1.00?1.00?0.40?1.00?1.00?1.00?1.00?1.00?1.00?`CFG2D.LAYEROPACITY.BACKGROUNDLAYER=1.00?1.00?1.00?1.00?1.00?1.00?1.00?1.00?1.00?1.00?1.00?1.00?1.00?1.00?1.00?1.00?0.40?1.00?1.00?1.00?1.00?1.00?1.00?`CFG2D.LAYEROPACITY.DRCERRORLAYER=1.00?1.00?1.00?1.00?1.00?1.00?1.00?1.00?1.00?1.00?1.00?1.00?1.00?1.00?1.00?1.00?0.40?1.00?1.00?1.00?1.00?1.00?1.00?`CFG2D.LAYEROPACITY.HIGHLIGHTLAYER=1.00?1.00?1.00?1.00?1.00?1.00?1.00?1.00?1.00?1.00?1.00?1.00?1.00?1.00?1.00?1.00?0.40?1.00?1.00?1.00?1.00?1.00?1.00?`CFG2D.LAYEROPACITY.GRIDCOLOR1=1.00?1.00?1.00?1.00?1.00?1.00?1.00?1.00?1.00?1.00?1.00?1.00?1.00?1.00?1.00?1.00?0.40?1.00?1.00?1.00?1.00?1.00?1.00?`CFG2D.LAYEROPACITY.GRIDCOLOR10=1.00?1.00?1.00?1.00?1.00?1.00?1.00?1.00?1.00?1.00?1.00?1.00?1.00?1.00?1.00?1.00?0.40?1.00?1.00?1.00?1.00?1.00?1.00?`CFG2D.LAYEROPACITY.PADHOLELAYER=1.00?1.00?1.00?1.00?1.00?1.00?1.00?1.00?1.00?1.00?1.00?1.00?1.00?1.00?1.00?1.00?0.40?1.00?1.00?1.00?1.00?1.00?1.00?`CFG2D.LAYEROPACITY.VIAHOLELAYER=1.00?1.00?1.00?1.00?1.00?1.00?1.00?1.00?1.00?1.00?1.00?1.00?1.00?1.00?1.00?1.00?0.40?1.00?1.00?1.00?1.00?1.00?1.00?`CFG2D.LAYEROPACITY.MECHANICAL17=1.00?1.00?1.00?1.00?1.00?1.00?1.00?1.00?1.00?1.00?1.00?1.00?1.00?1.00?1.00?1.00?0.40?1.00?1.00?1.00?1.00?1.00?1.00?`CFG2D.LAYEROPACITY.MECHANICAL18=1.00?1.00?1.00?1.00?1.00?1.00?1.00?1.00?1.00?1.00?1.00?1.00?1.00?1.00?1.00?1.00?0.40?1.00?1.00?1.00?1.00?1.00?1.00?`CFG2D.LAYEROPACITY.MECHANICAL19=1.00?1.00?1.00?1.00?1.00?1.00?1.00?1.00?1.00?1.00?1.00?1.00?1.00?1.00?1.00?1.00?0.40?1.00?1.00?1.00?1.00?1.00?1.00?`CFG2D.LAYEROPACITY.MECHANICAL20=1.00?1.00?1.00?1.00?1.00?1.00?1.00?1.00?1.00?1.00?1.00?1.00?1.00?1.00?1.00?1.00?0.40?1.00?1.00?1.00?1.00?1.00?1.00?`CFG2D.LAYEROPACITY.MECHANICAL21=1.00?1.00?1.00?1.00?1.00?1.00?1.00?1.00?1.00?1.00?1.00?1.00?1.00?1.00?1.00?1.00?0.40?1.00?1.00?1.00?1.00?1.00?1.00?`CFG2D.LAYEROPACITY.MECHANICAL22=1.00?1.00?1.00?1.00?1.00?1.00?1.00?1.00?1.00?1.00?1.00?1.00?1.00?1.00?1.00?1.00?0.40?1.00?1.00?1.00?1.00?1.00?1.00?`CFG2D.LAYEROPACITY.MECHANICAL23=1.00?1.00?1.00?1.00?1.00?1.00?1.00?1.00?1.00?1.00?1.00?1.00?1.00?1.00?1.00?1.00?0.40?1.00?1.00?1.00?1.00?1.00?1.00?`CFG2D.LAYEROPACITY.MECHANICAL24=1.00?1.00?1.00?1.00?1.00?1.00?1.00?1.00?1.00?1.00?1.00?1.00?1.00?1.00?1.00?1.00?0.40?1.00?1.00?1.00?1.00?1.00?1.00?`CFG2D.LAYEROPACITY.MECHANICAL25=1.00?1.00?1.00?1.00?1.00?1.00?1.00?1.00?1.00?1.00?1.00?1.00?1.00?1.00?1.00?1.00?0.40?1.00?1.00?1.00?1.00?1.00?1.00?`CFG2D.LAYEROPACITY.MECHANICAL26=1.00?1.00?1.00?1.00?1.00?1.00?1.00?1.00?1.00?1.00?1.00?1.00?1.00?1.00?1.00?1.00?0.40?1.00?1.00?1.00?1.00?1.00?1.00?`CFG2D.LAYEROPACITY.MECHANICAL27=1.00?1.00?1.00?1.00?1.00?1.00?1.00?1.00?1.00?1.00?1.00?1.00?1.00?1.00?1.00?1.00?0.40?1.00?1.00?1.00?1.00?1.00?1.00?`CFG2D.LAYEROPACITY.MECHANICAL28=1.00?1.00?1.00?1.00?1.00?1.00?1.00?1.00?1.00?1.00?1.00?1.00?1.00?1.00?1.00?1.00?0.40?1.00?1.00?1.00?1.00?1.00?1.00?`CFG2D.LAYEROPACITY.MECHANICAL29=1.00?1.00?1.00?1.00?1.00?1.00?1.00?1.00?1.00?1.00?1.00?1.00?1.00?1.00?1.00?1.00?0.40?1.00?1.00?1.00?1.00?1.00?1.00?`CFG2D.LAYEROPACITY.MECHANICAL30=1.00?1.00?1.00?1.00?1.00?1.00?1.00?1.00?1.00?1.00?1.00?1.00?1.00?1.00?1.00?1.00?0.40?1.00?1.00?1.00?1.00?1.00?1.00?`CFG2D.LAYEROPACITY.MECHANICAL31=1.00?1.00?1.00?1.00?1.00?1.00?1.00?1.00?1.00?1.00?1.00?1.00?1.00?1.00?1.00?1.00?0.40?1.00?1.00?1.00?1.00?1.00?1.00?`CFG2D.LAYEROPACITY.MECHANICAL32=1.00?1.00?1.00?1.00?1.00?1.00?1.00?1.00?1.00?1.00?1.00?1.00?1.00?1.00?1.00?1.00?0.40?1.00?1.00?1.00?1.00?1.00?1.00?`CFG2D.TOGGLELAYERS=11111111111111111111111111111111111111111111111111111111111111111111111111111111110000000000000000`CFG2D.TOGGLELAYERS.SET=Signal.All~0_Signal.Include~SerializeLayerHash.Version=2,ClassName=TLayerHash,16777217=1,16777218=1,16777219=1,16777220=1,16777221=1,16777222=1,16777223=1,16777224=1,16777225=1,16777226=1,16777227=1,16777228=1,16777229=1,16777230=1,16777231=1,16777232=1,16777233=1,16777234=1,16777235=1,16777236=1,16777237=1,16777238=1,16777239=1,16777240=1,16777241=1,16777242=1,16777243=1,16777244=1,16777245=1,16777246=1,16777247=1,16842751=1_Mechanical.All~0_Mechanical.Include~SerializeLayerHash.Version=2,ClassName=TLayerHash,16908289=1,16908290=1,16908291=1,16908292=1,16908293=1,16908294=1,16908295=1,16908296=1,16908297=1,16908298=1,16908299=1,16908300=1,16908301=1,16908302=1,16908303=1,16908304=1_Internal.All~0_Internal.Include~SerializeLayerHash.Version=2,ClassName=TLayerHash,16842753=1,16842754=1,16842755=1,16842756=1,16842757=1,16842758=1,16842759=1,16842760=1,16842761=1,16842762=1,16842763=1,16842764=1,16842765=1,16842766=1,16842767=1,16842768=1_Standard.All~0_Standard.Include~SerializeLayerHash.Version=2,ClassName=TLayerHash,16973850=1,16973832=1,16973833=1,16973834=1,16973835=1,16973836=1,16973837=1,16973838=1,16973839=1,16973840=1,16973841=1,16973842=1,16973843=1,16973846=1,16973847=1,16973844=1,16973845=1,16973831=1,16973830=1_Dielectric.All~0`CFG2D.WORKSPACECOLALPHA0=1.0`CFG2D.WORKSPACECOLALPHA1=1.0`CFG2D.WORKSPACECOLALPHA2=1.0`CFG2D.WORKSPACECOLALPHA3=1.0`CFG2D.WORKSPACECOLALPHA4=1.0`CFG2D.WORKSPACECOLALPHA5=1.0`CFG2D.WORKSPACECOLALPHA6=1.0`CFG2D.WORKSPACECOLALPHA7=1.0`CFG2D.WORKSPACECOLALPHA8=1.0`CFG2D.WORKSPACECOLALPHA9=1.0`CFG2D.WORKSPACECOLALPHA10=1.0`CFG2D.WORKSPACECOLALPHA11=1.0`CFG2D.WORKSPACECOLALPHA13=1.0`CFG2D.WORKSPACECOLALPHA14=1.0`CFG2D.MECHLAYERINSINGLELAYERMODE=00000000000000000000000000000000`CFG2D.MECHLAYERINSINGLELAYERMODE.SET=SerializeLayerHash.Version~2,ClassName~TLayerToBoolean`CFG2D.LAYERSINSINGLELAYERMODE.SET=SerializeLayerHash.Version~2,ClassName~TLayerToBoolean,25165826~0`CFG2D.MECHLAYERLINKEDTOSHEET=00000000000000000000000000000000`CFG2D.MECHLAYERLINKEDTOSHEET.SET=SerializeLayerHash.Version~2,ClassName~TLayerToBoolean,25165826~0`CFG2D.CURRENTLAYER=TOPOVERLAY`CFG2D.DISPLAYSPECIALSTRINGS=FALSE`CFG2D.SHOWTESTPOINTS=FALSE`CFG2D.SHOWORIGINMARKER=TRUE`CFG2D.EYEDIST=2000`CFG2D.SHOWSTATUSINFO=TRUE`CFG2D.SHOWPADNETS=TRUE`CFG2D.SHOWPADNUMBERS=TRUE`CFG2D.SHOWVIANETS=TRUE`CFG2D.SHOWVIASPAN=TRUE`CFG2D.USETRANSPARENTLAYERS=FALSE`CFG2D.PLANEDRAWMODE=2`CFG2D.DISPLAYNETNAMESONTRACKS=1`CFG2D.FROMTOSDISPLAYMODE=0`CFG2D.PADTYPESDISPLAYMODE=0`CFG2D.SINGLELAYERMODESTATE=3`CFG2D.ORIGINMARKERCOLOR=16777215`CFG2D.SHOWCOMPONENTREFPOINT=FALSE`CFG2D.COMPONENTREFPOINTCOLOR=16777215`CFG2D.POSITIVETOPSOLDERMASK=FALSE`CFG2D.POSITIVEBOTTOMSOLDERMASK=FALSE`CFG2D.TOPPOSITIVESOLDERMASKALPHA=0.500000`CFG2D.BOTTOMPOSITIVESOLDERMASKALPHA=0.500000`CFG2D.ALLCONNECTIONSINSINGLELAYERMODE=TRUE`CFG2D.MULTICOLOREDCONNECTIONS=FALSE`CFG2D.SHOWSPECIALSTRINGSHANDLES=FALSE`CFG2D.MECHCOVERLAYERUPDATED=FALSE
|RECORD=Board|2DCONFIGFULLFILENAME=(Not Saved)
|RECORD=Board|3DCONFIGTYPE=.config_3d|3DCONFIGURATION=`RECORD=Board`CFGALL.CONFIGURATIONKIND=3`CFGALL.CONFIGURATIONDESC=Enter%20description%20of%20new%20view%20configuration`CFGALL.COMPONENTBODYREFPOINTCOLOR=16777215`CFGALL.COMPONENTBODYSNAPPOINTCOLOR=16777215`CFGALL.SHOWCOMPONENTSNAPMARKERS=FALSE`CFGALL.SHOWCOMPONENTSNAPREFERENCE=FALSE`CFGALL.SHOWCOMPONENTSNAPCUSTOM=FALSE`CFG3D.POSITIVETOPSOLDERMASK=TRUE`CFG3D.POSITIVEBOTTOMSOLDERMASK=TRUE`CFG3D.SHOWCOMPONENTBODIES=TRUE`CFG3D.SHOWCOMPONENTSTEPMODELS=TRUE`CFG3D.COMPONENTMODELPREFERENCE=0`CFG3D.SHOWCOMPONENTAXES=TRUE`CFG3D.SHOWBOARDCORE=TRUE`CFG3D.SHOWBOARDPREPREG=TRUE`CFG3D.SHOWTOPSILKSCREEN=TRUE`CFG3D.SHOWBOTSILKSCREEN=TRUE`CFG3D.SHOWORIGINMARKER=TRUE`CFG3D.EYEDIST=2000`CFG3D.SHOWCUTOUTS=TRUE`CFG3D.SHOWROUTETOOLPATH=TRUE`CFG3D.SHOWROOMS3D=FALSE`CFG3D.USESYSCOLORSFOR3D=FALSE`CFG3D.WORKSPACECOLOR=16777215`CFG3D.BOARDCORECOLOR=0`CFG3D.BOARDPREPREGCOLOR=0`CFG3D.TOPSOLDERMASKCOLOR=3307556`CFG3D.BOTSOLDERMASKCOLOR=3307556`CFG3D.COPPERCOLOR=2402753`CFG3D.TOPSILKSCREENCOLOR=16448250`CFG3D.BOTSILKSCREENCOLOR=16448250`CFG3D.WORKSPACELUMINANCEVARIATION=30`CFG3D.WORKSPACEBEGINCOLOR=16777215`CFG3D.WORKSPACEENDCOLOR=14671839`CFG3D.WORKSPACECOLOROPACITY=1.000000`CFG3D.BOARDCORECOLOROPACITY=0.500000`CFG3D.BOARDPREPREGCOLOROPACITY=0.500000`CFG3D.TOPSOLDERMASKCOLOROPACITY=0.600000`CFG3D.BOTSOLDERMASKCOLOROPACITY=0.600000`CFG3D.COPPERCOLOROPACITY=1.000000`CFG3D.TOPSILKSCREENCOLOROPACITY=1.000000`CFG3D.BOTSILKSCREENCOLOROPACITY=1.000000`CFG3D.BOARDTHICKNESSSCALING=1.000000`CFG3D.SHOWMECHANICALLAYERS=FALSE`CFG3D.MECHANICALLAYERSOPACITY=1.000000`CFG3D.MECHCOVERLAYERUPDATED=FALSE
|RECORD=Board|3DCONFIGFULLFILENAME=(Not Saved)
|RECORD=Board|LOOKAT.X=14133169.000000|LOOKAT.Y=24885042.000000|LOOKAT.Z=-1.524204|EYEROTATION.X=0.000000|EYEROTATION.Y=0.000000|EYEROTATION.Z=0.000000|ZOOMMULT=0.000018|VIEWSIZE.X=68070720|VIEWSIZE.Y=56475952|GR0_TYPE=CartesianGrid|GR0_NAME=Global Board Snap Grid|GR0_COLOR=6049101|GR0_COLORLGE=9473425|GR0_PRIO=50|GR0_OX=0mil|GR0_OY=0mil|GR0_DRAWMODE=1|GR0_DRAWMODELARGE=1|GR0_ENABLED=TRUE|GR0_MULT=1|GR0_MULTLARGE=5|GR0_DISPLAYUNIT=0|GR0_COMP=TRUE|GR0_GSX=9842.519685|GR0_GSY=9842.519685|GR0_QSX=99999mil|GR0_QSY=99999mil|GR0_ROT=0.000000|GR0_FLAGS=15|EGRANGE=39.3701mil|EGMULT=0.000000|EGENABLED=TRUE|EGSNAPTOBOARDOUTLINE=FALSE|EGSNAPTOARCCENTERS=TRUE|EGUSEALLLAYERS=FALSE|OGSNAPENABLED=TRUE|MGSNAPENABLED=FALSE|POINTGUIDEENABLED=FALSE|GRIDSNAPENABLED=TRUE|NEAROBJECTSENABLED=FALSE|FAROBJECTSENABLED=TRUE|NEAROBJECTSET=011110100011000000000000001|FAROBJECTSET=001100000000000000000000000|NEARDISTANCE=200mil|DRILLSYMBOLASENUM=0|DRILLSYMBOLSIZE=200000|HOLESHAPEHASHSIZE=7|HASHKEY#0=[157480][0][0][1][2147483647 2147483647]|HASHVALUE#0=2|HASHKEY#1=[397640][0][0][1][2147483647 2147483647]|HASHVALUE#1=0|HASHKEY#2=[393700][0][0][1][2147483647 2147483647]|HASHVALUE#2=1|HASHKEY#3=[1338580][0][0][1][2147483647 2147483647]|HASHVALUE#3=3|HASHKEY#4=[590550][0][0][1][2147483647 2147483647]|HASHVALUE#4=5|HASHKEY#5=[472440][0][0][1][2147483647 2147483647]|HASHVALUE#5=4|HASHKEY#6=[280000][0][0][1][2147483647 2147483647]|HASHVALUE#6=6|VIEWPORTSAREVISIBLE=TRUE|UNIQUEID=NXTQIXRJ|PINPAIRCOUNT=0|SHOWSIGNALLAYERSONLY=TRUE|LAYERCOUNT=0|VALUECOUNT=13|FN#0=MEANDERCONTROLPERCENT|FV#0=100|FN#1=DIFFPAIRMAXAMPLITUDE|FV#1=1000000|FN#2=ISPINSWAPENABLED|FV#2=F|FN#3=DIFFPAIRMINSPACE|FV#3=200000|FN#4=ISGLOSSENABLED|FV#4=T|FN#5=SINGLEENDEDCORNERSTYLE|FV#5=0|FN#6=SINGLEENDEDMINSPACE|FV#6=200000|FN#7=DIFFPAIRCORNERSTYLE|FV#7=0|FN#8=SELECTEDPINSWAPS|FV#8=|FN#9=SELECTEDLENGTHRULES|FV#9=|FN#10=INCREASESPACING|FV#10=0|FN#11=ISTUNINGENABLED|FV#11=F|FN#12=SINGLEENDEDMAXAMPLITUDE|FV#12=1000000|TEARDROPPARAM_PERCENTFORVIAS_LENGTH=30.000000|TEARDROPPARAM_PERCENTFORVIAS_WIDTH=70.000000|TEARDROPPARAM_PERCENTFORPADS_LENGTH=100.000000|TEARDROPPARAM_PERCENTFORPADS_WIDTH=200.000000|TEARDROPPARAM_PERCENTFORTRACKS_LENGTH=100.000000|TEARDROPPARAM_PERCENTFORTRACKS_WIDTH=-1.000000|TEARDROPPARAM_PERCENTFORTJUNCTIONS_LENGTH=100.000000|TEARDROPPARAM_PERCENTFORTJUNCTIONS_WIDTH=300.000000|TEARDROPPARAM_FLAGSEX=1002|SPLITLINECOUNT=0

Model:
2DCONFIGFULLFILENAME={(Not Saved)
}
2DCONFIGTYPE={.config_2dsimple}
2DCONFIGURATION={`RECORD=Board`CFGALL.CONFIGURATIONKIND=1`CFGALL.CONFIGURATIONDESC=Altium%20Standard%202D`CFGALL.COMPONENTBODYREFPOINTCOLOR=16777215`CFGALL.COMPONENTBODYSNAPPOINTCOLOR=16777215`CFGALL.SHOWCOMPONENTSNAPMARKERS=FALSE`CFGALL.SHOWCOMPONENTSNAPREFERENCE=FALSE`CFGALL.SHOWCOMPONENTSNAPCUSTOM=FALSE`CFG2D.PRIMDRAWMODE=00000000000000000000000`CFG2D.LAYEROPACITY.TOPLAYER=1.00?1.00?1.00?1.00?1.00?1.00?1.00?1.00?1.00?1.00?1.00?1.00?1.00?1.00?1.00?1.00?0.40?1.00?1.00?1.00?1.00?1.00?1.00?`CFG2D.LAYEROPACITY.MIDLAYER1=1.00?1.00?1.00?1.00?1.00?1.00?1.00?1.00?1.00?1.00?1.00?1.00?1.00?1.00?1.00?1.00?0.40?1.00?1.00?1.00?1.00?1.00?1.00?`CFG2D.LAYEROPACITY.MIDLAYER2=1.00?1.00?1.00?1.00?1.00?1.00?1.00?1.00?1.00?1.00?1.00?1.00?1.00?1.00?1.00?1.00?0.40?1.00?1.00?1.00?1.00?1.00?1.00?`CFG2D.LAYEROPACITY.MIDLAYER3=1.00?1.00?1.00?1.00?1.00?1.00?1.00?1.00?1.00?1.00?1.00?1.00?1.00?1.00?1.00?1.00?0.40?1.00?1.00?1.00?1.00?1.00?1.00?`CFG2D.LAYEROPACITY.MIDLAYER4=1.00?1.00?1.00?1.00?1.00?1.00?1.00?1.00?1.00?1.00?1.00?1.00?1.00?1.00?1.00?1.00?0.40?1.00?1.00?1.00?1.00?1.00?1.00?`CFG2D.LAYEROPACITY.MIDLAYER5=1.00?1.00?1.00?1.00?1.00?1.00?1.00?1.00?1.00?1.00?1.00?1.00?1.00?1.00?1.00?1.00?0.40?1.00?1.00?1.00?1.00?1.00?1.00?`CFG2D.LAYEROPACITY.MIDLAYER6=1.00?1.00?1.00?1.00?1.00?1.00?1.00?1.00?1.00?1.00?1.00?1.00?1.00?1.00?1.00?1.00?0.40?1.00?1.00?1.00?1.00?1.00?1.00?`CFG2D.LAYEROPACITY.MIDLAYER7=1.00?1.00?1.00?1.00?1.00?1.00?1.00?1.00?1.00?1.00?1.00?1.00?1.00?1.00?1.00?1.00?0.40?1.00?1.00?1.00?1.00?1.00?1.00?`CFG2D.LAYEROPACITY.MIDLAYER8=1.00?1.00?1.00?1.00?1.00?1.00?1.00?1.00?1.00?1.00?1.00?1.00?1.00?1.00?1.00?1.00?0.40?1.00?1.00?1.00?1.00?1.00?1.00?`CFG2D.LAYEROPACITY.MIDLAYER9=1.00?1.00?1.00?1.00?1.00?1.00?1.00?1.00?1.00?1.00?1.00?1.00?1.00?1.00?1.00?1.00?0.40?1.00?1.00?1.00?1.00?1.00?1.00?`CFG2D.LAYEROPACITY.MIDLAYER10=1.00?1.00?1.00?1.00?1.00?1.00?1.00?1.00?1.00?1.00?1.00?1.00?1.00?1.00?1.00?1.00?0.40?1.00?1.00?1.00?1.00?1.00?1.00?`CFG2D.LAYEROPACITY.MIDLAYER11=1.00?1.00?1.00?1.00?1.00?1.00?1.00?1.00?1.00?1.00?1.00?1.00?1.00?1.00?1.00?1.00?0.40?1.00?1.00?1.00?1.00?1.00?1.00?`CFG2D.LAYEROPACITY.MIDLAYER12=1.00?1.00?1.00?1.00?1.00?1.00?1.00?1.00?1.00?1.00?1.00?1.00?1.00?1.00?1.00?1.00?0.40?1.00?1.00?1.00?1.00?1.00?1.00?`CFG2D.LAYEROPACITY.MIDLAYER13=1.00?1.00?1.00?1.00?1.00?1.00?1.00?1.00?1.00?1.00?1.00?1.00?1.00?1.00?1.00?1.00?0.40?1.00?1.00?1.00?1.00?1.00?1.00?`CFG2D.LAYEROPACITY.MIDLAYER14=1.00?1.00?1.00?1.00?1.00?1.00?1.00?1.00?1.00?1.00?1.00?1.00?1.00?1.00?1.00?1.00?0.40?1.00?1.00?1.00?1.00?1.00?1.00?`CFG2D.LAYEROPACITY.MIDLAYER15=1.00?1.00?1.00?1.00?1.00?1.00?1.00?1.00?1.00?1.00?1.00?1.00?1.00?1.00?1.00?1.00?0.40?1.00?1.00?1.00?1.00?1.00?1.00?`CFG2D.LAYEROPACITY.MIDLAYER16=1.00?1.00?1.00?1.00?1.00?1.00?1.00?1.00?1.00?1.00?1.00?1.00?1.00?1.00?1.00?1.00?0.40?1.00?1.00?1.00?1.00?1.00?1.00?`CFG2D.LAYEROPACITY.MIDLAYER17=1.00?1.00?1.00?1.00?1.00?1.00?1.00?1.00?1.00?1.00?1.00?1.00?1.00?1.00?1.00?1.00?0.40?1.00?1.00?1.00?1.00?1.00?1.00?`CFG2D.LAYEROPACITY.MIDLAYER18=1.00?1.00?1.00?1.00?1.00?1.00?1.00?1.00?1.00?1.00?1.00?1.00?1.00?1.00?1.00?1.00?0.40?1.00?1.00?1.00?1.00?1.00?1.00?`CFG2D.LAYEROPACITY.MIDLAYER19=1.00?1.00?1.00?1.00?1.00?1.00?1.00?1.00?1.00?1.00?1.00?1.00?1.00?1.00?1.00?1.00?0.40?1.00?1.00?1.00?1.00?1.00?1.00?`CFG2D.LAYEROPACITY.MIDLAYER20=1.00?1.00?1.00?1.00?1.00?1.00?1.00?1.00?1.00?1.00?1.00?1.00?1.00?1.00?1.00?1.00?0.40?1.00?1.00?1.00?1.00?1.00?1.00?`CFG2D.LAYEROPACITY.MIDLAYER21=1.00?1.00?1.00?1.00?1.00?1.00?1.00?1.00?1.00?1.00?1.00?1.00?1.00?1.00?1.00?1.00?0.40?1.00?1.00?1.00?1.00?1.00?1.00?`CFG2D.LAYEROPACITY.MIDLAYER22=1.00?1.00?1.00?1.00?1.00?1.00?1.00?1.00?1.00?1.00?1.00?1.00?1.00?1.00?1.00?1.00?0.40?1.00?1.00?1.00?1.00?1.00?1.00?`CFG2D.LAYEROPACITY.MIDLAYER23=1.00?1.00?1.00?1.00?1.00?1.00?1.00?1.00?1.00?1.00?1.00?1.00?1.00?1.00?1.00?1.00?0.40?1.00?1.00?1.00?1.00?1.00?1.00?`CFG2D.LAYEROPACITY.MIDLAYER24=1.00?1.00?1.00?1.00?1.00?1.00?1.00?1.00?1.00?1.00?1.00?1.00?1.00?1.00?1.00?1.00?0.40?1.00?1.00?1.00?1.00?1.00?1.00?`CFG2D.LAYEROPACITY.MIDLAYER25=1.00?1.00?1.00?1.00?1.00?1.00?1.00?1.00?1.00?1.00?1.00?1.00?1.00?1.00?1.00?1.00?0.40?1.00?1.00?1.00?1.00?1.00?1.00?`CFG2D.LAYEROPACITY.MIDLAYER26=1.00?1.00?1.00?1.00?1.00?1.00?1.00?1.00?1.00?1.00?1.00?1.00?1.00?1.00?1.00?1.00?0.40?1.00?1.00?1.00?1.00?1.00?1.00?`CFG2D.LAYEROPACITY.MIDLAYER27=1.00?1.00?1.00?1.00?1.00?1.00?1.00?1.00?1.00?1.00?1.00?1.00?1.00?1.00?1.00?1.00?0.40?1.00?1.00?1.00?1.00?1.00?1.00?`CFG2D.LAYEROPACITY.MIDLAYER28=1.00?1.00?1.00?1.00?1.00?1.00?1.00?1.00?1.00?1.00?1.00?1.00?1.00?1.00?1.00?1.00?0.40?1.00?1.00?1.00?1.00?1.00?1.00?`CFG2D.LAYEROPACITY.MIDLAYER29=1.00?1.00?1.00?1.00?1.00?1.00?1.00?1.00?1.00?1.00?1.00?1.00?1.00?1.00?1.00?1.00?0.40?1.00?1.00?1.00?1.00?1.00?1.00?`CFG2D.LAYEROPACITY.MIDLAYER30=1.00?1.00?1.00?1.00?1.00?1.00?1.00?1.00?1.00?1.00?1.00?1.00?1.00?1.00?1.00?1.00?0.40?1.00?1.00?1.00?1.00?1.00?1.00?`CFG2D.LAYEROPACITY.BOTTOMLAYER=1.00?1.00?1.00?1.00?1.00?1.00?1.00?1.00?1.00?1.00?1.00?1.00?1.00?1.00?1.00?1.00?0.40?1.00?1.00?1.00?1.00?1.00?1.00?`CFG2D.LAYEROPACITY.TOPOVERLAY=1.00?1.00?1.00?1.00?1.00?1.00?1.00?1.00?1.00?1.00?1.00?1.00?1.00?1.00?1.00?1.00?0.40?1.00?1.00?1.00?1.00?1.00?1.00?`CFG2D.LAYEROPACITY.BOTTOMOVERLAY=1.00?1.00?1.00?1.00?1.00?1.00?1.00?1.00?1.00?1.00?1.00?1.00?1.00?1.00?1.00?1.00?0.40?1.00?1.00?1.00?1.00?1.00?1.00?`CFG2D.LAYEROPACITY.TOPPASTE=1.00?1.00?1.00?1.00?1.00?1.00?1.00?1.00?1.00?1.00?1.00?1.00?1.00?1.00?1.00?1.00?0.40?1.00?1.00?1.00?1.00?1.00?1.00?`CFG2D.LAYEROPACITY.BOTTOMPASTE=1.00?1.00?1.00?1.00?1.00?1.00?1.00?1.00?1.00?1.00?1.00?1.00?1.00?1.00?1.00?1.00?0.40?1.00?1.00?1.00?1.00?1.00?1.00?`CFG2D.LAYEROPACITY.TOPSOLDER=1.00?1.00?1.00?1.00?1.00?1.00?1.00?1.00?1.00?1.00?1.00?1.00?1.00?1.00?1.00?1.00?0.40?1.00?1.00?1.00?1.00?1.00?1.00?`CFG2D.LAYEROPACITY.BOTTOMSOLDER=1.00?1.00?1.00?1.00?1.00?1.00?1.00?1.00?1.00?1.00?1.00?1.00?1.00?1.00?1.00?1.00?0.40?1.00?1.00?1.00?1.00?1.00?1.00?`CFG2D.LAYEROPACITY.INTERNALPLANE1=1.00?1.00?1.00?1.00?1.00?1.00?1.00?1.00?1.00?1.00?1.00?1.00?1.00?1.00?1.00?1.00?0.40?1.00?1.00?1.00?1.00?1.00?1.00?`CFG2D.LAYEROPACITY.INTERNALPLANE2=1.00?1.00?1.00?1.00?1.00?1.00?1.00?1.00?1.00?1.00?1.00?1.00?1.00?1.00?1.00?1.00?0.40?1.00?1.00?1.00?1.00?1.00?1.00?`CFG2D.LAYEROPACITY.INTERNALPLANE3=1.00?1.00?1.00?1.00?1.00?1.00?1.00?1.00?1.00?1.00?1.00?1.00?1.00?1.00?1.00?1.00?0.40?1.00?1.00?1.00?1.00?1.00?1.00?`CFG2D.LAYEROPACITY.INTERNALPLANE4=1.00?1.00?1.00?1.00?1.00?1.00?1.00?1.00?1.00?1.00?1.00?1.00?1.00?1.00?1.00?1.00?0.40?1.00?1.00?1.00?1.00?1.00?1.00?`CFG2D.LAYEROPACITY.INTERNALPLANE5=1.00?1.00?1.00?1.00?1.00?1.00?1.00?1.00?1.00?1.00?1.00?1.00?1.00?1.00?1.00?1.00?0.40?1.00?1.00?1.00?1.00?1.00?1.00?`CFG2D.LAYEROPACITY.INTERNALPLANE6=1.00?1.00?1.00?1.00?1.00?1.00?1.00?1.00?1.00?1.00?1.00?1.00?1.00?1.00?1.00?1.00?0.40?1.00?1.00?1.00?1.00?1.00?1.00?`CFG2D.LAYEROPACITY.INTERNALPLANE7=1.00?1.00?1.00?1.00?1.00?1.00?1.00?1.00?1.00?1.00?1.00?1.00?1.00?1.00?1.00?1.00?0.40?1.00?1.00?1.00?1.00?1.00?1.00?`CFG2D.LAYEROPACITY.INTERNALPLANE8=1.00?1.00?1.00?1.00?1.00?1.00?1.00?1.00?1.00?1.00?1.00?1.00?1.00?1.00?1.00?1.00?0.40?1.00?1.00?1.00?1.00?1.00?1.00?`CFG2D.LAYEROPACITY.INTERNALPLANE9=1.00?1.00?1.00?1.00?1.00?1.00?1.00?1.00?1.00?1.00?1.00?1.00?1.00?1.00?1.00?1.00?0.40?1.00?1.00?1.00?1.00?1.00?1.00?`CFG2D.LAYEROPACITY.INTERNALPLANE10=1.00?1.00?1.00?1.00?1.00?1.00?1.00?1.00?1.00?1.00?1.00?1.00?1.00?1.00?1.00?1.00?0.40?1.00?1.00?1.00?1.00?1.00?1.00?`CFG2D.LAYEROPACITY.INTERNALPLANE11=1.00?1.00?1.00?1.00?1.00?1.00?1.00?1.00?1.00?1.00?1.00?1.00?1.00?1.00?1.00?1.00?0.40?1.00?1.00?1.00?1.00?1.00?1.00?`CFG2D.LAYEROPACITY.INTERNALPLANE12=1.00?1.00?1.00?1.00?1.00?1.00?1.00?1.00?1.00?1.00?1.00?1.00?1.00?1.00?1.00?1.00?0.40?1.00?1.00?1.00?1.00?1.00?1.00?`CFG2D.LAYEROPACITY.INTERNALPLANE13=1.00?1.00?1.00?1.00?1.00?1.00?1.00?1.00?1.00?1.00?1.00?1.00?1.00?1.00?1.00?1.00?0.40?1.00?1.00?1.00?1.00?1.00?1.00?`CFG2D.LAYEROPACITY.INTERNALPLANE14=1.00?1.00?1.00?1.00?1.00?1.00?1.00?1.00?1.00?1.00?1.00?1.00?1.00?1.00?1.00?1.00?0.40?1.00?1.00?1.00?1.00?1.00?1.00?`CFG2D.LAYEROPACITY.INTERNALPLANE15=1.00?1.00?1.00?1.00?1.00?1.00?1.00?1.00?1.00?1.00?1.00?1.00?1.00?1.00?1.00?1.00?0.40?1.00?1.00?1.00?1.00?1.00?1.00?`CFG2D.LAYEROPACITY.INTERNALPLANE16=1.00?1.00?1.00?1.00?1.00?1.00?1.00?1.00?1.00?1.00?1.00?1.00?1.00?1.00?1.00?1.00?0.40?1.00?1.00?1.00?1.00?1.00?1.00?`CFG2D.LAYEROPACITY.DRILLGUIDE=1.00?1.00?1.00?1.00?1.00?1.00?1.00?1.00?1.00?1.00?1.00?1.00?1.00?1.00?1.00?1.00?0.40?1.00?1.00?1.00?1.00?1.00?1.00?`CFG2D.LAYEROPACITY.KEEPOUTLAYER=1.00?1.00?1.00?1.00?1.00?1.00?1.00?1.00?1.00?1.00?1.00?1.00?1.00?1.00?1.00?1.00?0.40?1.00?1.00?1.00?1.00?1.00?1.00?`CFG2D.LAYEROPACITY.MECHANICAL1=1.00?1.00?1.00?1.00?1.00?1.00?1.00?1.00?1.00?1.00?1.00?1.00?1.00?1.00?1.00?1.00?0.40?1.00?1.00?1.00?1.00?1.00?1.00?`CFG2D.LAYEROPACITY.MECHANICAL2=1.00?1.00?1.00?1.00?1.00?1.00?1.00?1.00?1.00?1.00?1.00?1.00?1.00?1.00?1.00?1.00?0.40?1.00?1.00?1.00?1.00?1.00?1.00?`CFG2D.LAYEROPACITY.MECHANICAL3=1.00?1.00?1.00?1.00?1.00?1.00?1.00?1.00?1.00?1.00?1.00?1.00?1.00?1.00?1.00?1.00?0.40?1.00?1.00?1.00?1.00?1.00?1.00?`CFG2D.LAYEROPACITY.MECHANICAL4=1.00?1.00?1.00?1.00?1.00?1.00?1.00?1.00?1.00?1.00?1.00?1.00?1.00?1.00?1.00?1.00?0.40?1.00?1.00?1.00?1.00?1.00?1.00?`CFG2D.LAYEROPACITY.MECHANICAL5=1.00?1.00?1.00?1.00?1.00?1.00?1.00?1.00?1.00?1.00?1.00?1.00?1.00?1.00?1.00?1.00?0.40?1.00?1.00?1.00?1.00?1.00?1.00?`CFG2D.LAYEROPACITY.MECHANICAL6=1.00?1.00?1.00?1.00?1.00?1.00?1.00?1.00?1.00?1.00?1.00?1.00?1.00?1.00?1.00?1.00?0.40?1.00?1.00?1.00?1.00?1.00?1.00?`CFG2D.LAYEROPACITY.MECHANICAL7=1.00?1.00?1.00?1.00?1.00?1.00?1.00?1.00?1.00?1.00?1.00?1.00?1.00?1.00?1.00?1.00?0.40?1.00?1.00?1.00?1.00?1.00?1.00?`CFG2D.LAYEROPACITY.MECHANICAL8=1.00?1.00?1.00?1.00?1.00?1.00?1.00?1.00?1.00?1.00?1.00?1.00?1.00?1.00?1.00?1.00?0.40?1.00?1.00?1.00?1.00?1.00?1.00?`CFG2D.LAYEROPACITY.MECHANICAL9=1.00?1.00?1.00?1.00?1.00?1.00?1.00?1.00?1.00?1.00?1.00?1.00?1.00?1.00?1.00?1.00?0.40?1.00?1.00?1.00?1.00?1.00?1.00?`CFG2D.LAYEROPACITY.MECHANICAL10=1.00?1.00?1.00?1.00?1.00?1.00?1.00?1.00?1.00?1.00?1.00?1.00?1.00?1.00?1.00?1.00?0.40?1.00?1.00?1.00?1.00?1.00?1.00?`CFG2D.LAYEROPACITY.MECHANICAL11=1.00?1.00?1.00?1.00?1.00?1.00?1.00?1.00?1.00?1.00?1.00?1.00?1.00?1.00?1.00?1.00?0.40?1.00?1.00?1.00?1.00?1.00?1.00?`CFG2D.LAYEROPACITY.MECHANICAL12=1.00?1.00?1.00?1.00?1.00?1.00?1.00?1.00?1.00?1.00?1.00?1.00?1.00?1.00?1.00?1.00?0.40?1.00?1.00?1.00?1.00?1.00?1.00?`CFG2D.LAYEROPACITY.MECHANICAL13=1.00?1.00?1.00?1.00?1.00?1.00?1.00?1.00?1.00?1.00?1.00?1.00?1.00?1.00?1.00?1.00?0.40?1.00?1.00?1.00?1.00?1.00?1.00?`CFG2D.LAYEROPACITY.MECHANICAL14=1.00?1.00?1.00?1.00?1.00?1.00?1.00?1.00?1.00?1.00?1.00?1.00?1.00?1.00?1.00?1.00?0.40?1.00?1.00?1.00?1.00?1.00?1.00?`CFG2D.LAYEROPACITY.MECHANICAL15=1.00?1.00?1.00?1.00?1.00?1.00?1.00?1.00?1.00?1.00?1.00?1.00?1.00?1.00?1.00?1.00?0.40?1.00?1.00?1.00?1.00?1.00?1.00?`CFG2D.LAYEROPACITY.MECHANICAL16=1.00?1.00?1.00?1.00?1.00?1.00?1.00?1.00?1.00?1.00?1.00?1.00?1.00?1.00?1.00?1.00?0.40?1.00?1.00?1.00?1.00?1.00?1.00?`CFG2D.LAYEROPACITY.DRILLDRAWING=1.00?1.00?1.00?1.00?1.00?1.00?1.00?1.00?1.00?1.00?1.00?1.00?1.00?1.00?1.00?1.00?0.40?1.00?1.00?1.00?1.00?1.00?1.00?`CFG2D.LAYEROPACITY.MULTILAYER=1.00?1.00?1.00?1.00?1.00?1.00?1.00?1.00?1.00?1.00?1.00?1.00?1.00?1.00?1.00?1.00?0.40?1.00?1.00?1.00?1.00?1.00?1.00?`CFG2D.LAYEROPACITY.CONNECTLAYER=1.00?1.00?1.00?1.00?1.00?1.00?1.00?1.00?1.00?1.00?1.00?1.00?1.00?1.00?1.00?1.00?0.40?1.00?1.00?1.00?1.00?1.00?1.00?`CFG2D.LAYEROPACITY.BACKGROUNDLAYER=1.00?1.00?1.00?1.00?1.00?1.00?1.00?1.00?1.00?1.00?1.00?1.00?1.00?1.00?1.00?1.00?0.40?1.00?1.00?1.00?1.00?1.00?1.00?`CFG2D.LAYEROPACITY.DRCERRORLAYER=1.00?1.00?1.00?1.00?1.00?1.00?1.00?1.00?1.00?1.00?1.00?1.00?1.00?1.00?1.00?1.00?0.40?1.00?1.00?1.00?1.00?1.00?1.00?`CFG2D.LAYEROPACITY.HIGHLIGHTLAYER=1.00?1.00?1.00?1.00?1.00?1.00?1.00?1.00?1.00?1.00?1.00?1.00?1.00?1.00?1.00?1.00?0.40?1.00?1.00?1.00?1.00?1.00?1.00?`CFG2D.LAYEROPACITY.GRIDCOLOR1=1.00?1.00?1.00?1.00?1.00?1.00?1.00?1.00?1.00?1.00?1.00?1.00?1.00?1.00?1.00?1.00?0.40?1.00?1.00?1.00?1.00?1.00?1.00?`CFG2D.LAYEROPACITY.GRIDCOLOR10=1.00?1.00?1.00?1.00?1.00?1.00?1.00?1.00?1.00?1.00?1.00?1.00?1.00?1.00?1.00?1.00?0.40?1.00?1.00?1.00?1.00?1.00?1.00?`CFG2D.LAYEROPACITY.PADHOLELAYER=1.00?1.00?1.00?1.00?1.00?1.00?1.00?1.00?1.00?1.00?1.00?1.00?1.00?1.00?1.00?1.00?0.40?1.00?1.00?1.00?1.00?1.00?1.00?`CFG2D.LAYEROPACITY.VIAHOLELAYER=1.00?1.00?1.00?1.00?1.00?1.00?1.00?1.00?1.00?1.00?1.00?1.00?1.00?1.00?1.00?1.00?0.40?1.00?1.00?1.00?1.00?1.00?1.00?`CFG2D.LAYEROPACITY.MECHANICAL17=1.00?1.00?1.00?1.00?1.00?1.00?1.00?1.00?1.00?1.00?1.00?1.00?1.00?1.00?1.00?1.00?0.40?1.00?1.00?1.00?1.00?1.00?1.00?`CFG2D.LAYEROPACITY.MECHANICAL18=1.00?1.00?1.00?1.00?1.00?1.00?1.00?1.00?1.00?1.00?1.00?1.00?1.00?1.00?1.00?1.00?0.40?1.00?1.00?1.00?1.00?1.00?1.00?`CFG2D.LAYEROPACITY.MECHANICAL19=1.00?1.00?1.00?1.00?1.00?1.00?1.00?1.00?1.00?1.00?1.00?1.00?1.00?1.00?1.00?1.00?0.40?1.00?1.00?1.00?1.00?1.00?1.00?`CFG2D.LAYEROPACITY.MECHANICAL20=1.00?1.00?1.00?1.00?1.00?1.00?1.00?1.00?1.00?1.00?1.00?1.00?1.00?1.00?1.00?1.00?0.40?1.00?1.00?1.00?1.00?1.00?1.00?`CFG2D.LAYEROPACITY.MECHANICAL21=1.00?1.00?1.00?1.00?1.00?1.00?1.00?1.00?1.00?1.00?1.00?1.00?1.00?1.00?1.00?1.00?0.40?1.00?1.00?1.00?1.00?1.00?1.00?`CFG2D.LAYEROPACITY.MECHANICAL22=1.00?1.00?1.00?1.00?1.00?1.00?1.00?1.00?1.00?1.00?1.00?1.00?1.00?1.00?1.00?1.00?0.40?1.00?1.00?1.00?1.00?1.00?1.00?`CFG2D.LAYEROPACITY.MECHANICAL23=1.00?1.00?1.00?1.00?1.00?1.00?1.00?1.00?1.00?1.00?1.00?1.00?1.00?1.00?1.00?1.00?0.40?1.00?1.00?1.00?1.00?1.00?1.00?`CFG2D.LAYEROPACITY.MECHANICAL24=1.00?1.00?1.00?1.00?1.00?1.00?1.00?1.00?1.00?1.00?1.00?1.00?1.00?1.00?1.00?1.00?0.40?1.00?1.00?1.00?1.00?1.00?1.00?`CFG2D.LAYEROPACITY.MECHANICAL25=1.00?1.00?1.00?1.00?1.00?1.00?1.00?1.00?1.00?1.00?1.00?1.00?1.00?1.00?1.00?1.00?0.40?1.00?1.00?1.00?1.00?1.00?1.00?`CFG2D.LAYEROPACITY.MECHANICAL26=1.00?1.00?1.00?1.00?1.00?1.00?1.00?1.00?1.00?1.00?1.00?1.00?1.00?1.00?1.00?1.00?0.40?1.00?1.00?1.00?1.00?1.00?1.00?`CFG2D.LAYEROPACITY.MECHANICAL27=1.00?1.00?1.00?1.00?1.00?1.00?1.00?1.00?1.00?1.00?1.00?1.00?1.00?1.00?1.00?1.00?0.40?1.00?1.00?1.00?1.00?1.00?1.00?`CFG2D.LAYEROPACITY.MECHANICAL28=1.00?1.00?1.00?1.00?1.00?1.00?1.00?1.00?1.00?1.00?1.00?1.00?1.00?1.00?1.00?1.00?0.40?1.00?1.00?1.00?1.00?1.00?1.00?`CFG2D.LAYEROPACITY.MECHANICAL29=1.00?1.00?1.00?1.00?1.00?1.00?1.00?1.00?1.00?1.00?1.00?1.00?1.00?1.00?1.00?1.00?0.40?1.00?1.00?1.00?1.00?1.00?1.00?`CFG2D.LAYEROPACITY.MECHANICAL30=1.00?1.00?1.00?1.00?1.00?1.00?1.00?1.00?1.00?1.00?1.00?1.00?1.00?1.00?1.00?1.00?0.40?1.00?1.00?1.00?1.00?1.00?1.00?`CFG2D.LAYEROPACITY.MECHANICAL31=1.00?1.00?1.00?1.00?1.00?1.00?1.00?1.00?1.00?1.00?1.00?1.00?1.00?1.00?1.00?1.00?0.40?1.00?1.00?1.00?1.00?1.00?1.00?`CFG2D.LAYEROPACITY.MECHANICAL32=1.00?1.00?1.00?1.00?1.00?1.00?1.00?1.00?1.00?1.00?1.00?1.00?1.00?1.00?1.00?1.00?0.40?1.00?1.00?1.00?1.00?1.00?1.00?`CFG2D.TOGGLELAYERS=11111111111111111111111111111111111111111111111111111111111111111111111111111111110000000000000000`CFG2D.TOGGLELAYERS.SET=Signal.All~0_Signal.Include~SerializeLayerHash.Version=2,ClassName=TLayerHash,16777217=1,16777218=1,16777219=1,16777220=1,16777221=1,16777222=1,16777223=1,16777224=1,16777225=1,16777226=1,16777227=1,16777228=1,16777229=1,16777230=1,16777231=1,16777232=1,16777233=1,16777234=1,16777235=1,16777236=1,16777237=1,16777238=1,16777239=1,16777240=1,16777241=1,16777242=1,16777243=1,16777244=1,16777245=1,16777246=1,16777247=1,16842751=1_Mechanical.All~0_Mechanical.Include~SerializeLayerHash.Version=2,ClassName=TLayerHash,16908289=1,16908290=1,16908291=1,16908292=1,16908293=1,16908294=1,16908295=1,16908296=1,16908297=1,16908298=1,16908299=1,16908300=1,16908301=1,16908302=1,16908303=1,16908304=1_Internal.All~0_Internal.Include~SerializeLayerHash.Version=2,ClassName=TLayerHash,16842753=1,16842754=1,16842755=1,16842756=1,16842757=1,16842758=1,16842759=1,16842760=1,16842761=1,16842762=1,16842763=1,16842764=1,16842765=1,16842766=1,16842767=1,16842768=1_Standard.All~0_Standard.Include~SerializeLayerHash.Version=2,ClassName=TLayerHash,16973850=1,16973832=1,16973833=1,16973834=1,16973835=1,16973836=1,16973837=1,16973838=1,16973839=1,16973840=1,16973841=1,16973842=1,16973843=1,16973846=1,16973847=1,16973844=1,16973845=1,16973831=1,16973830=1_Dielectric.All~0`CFG2D.WORKSPACECOLALPHA0=1.0`CFG2D.WORKSPACECOLALPHA1=1.0`CFG2D.WORKSPACECOLALPHA2=1.0`CFG2D.WORKSPACECOLALPHA3=1.0`CFG2D.WORKSPACECOLALPHA4=1.0`CFG2D.WORKSPACECOLALPHA5=1.0`CFG2D.WORKSPACECOLALPHA6=1.0`CFG2D.WORKSPACECOLALPHA7=1.0`CFG2D.WORKSPACECOLALPHA8=1.0`CFG2D.WORKSPACECOLALPHA9=1.0`CFG2D.WORKSPACECOLALPHA10=1.0`CFG2D.WORKSPACECOLALPHA11=1.0`CFG2D.WORKSPACECOLALPHA13=1.0`CFG2D.WORKSPACECOLALPHA14=1.0`CFG2D.MECHLAYERINSINGLELAYERMODE=00000000000000000000000000000000`CFG2D.MECHLAYERINSINGLELAYERMODE.SET=SerializeLayerHash.Version~2,ClassName~TLayerToBoolean`CFG2D.LAYERSINSINGLELAYERMODE.SET=SerializeLayerHash.Version~2,ClassName~TLayerToBoolean,25165826~0`CFG2D.MECHLAYERLINKEDTOSHEET=00000000000000000000000000000000`CFG2D.MECHLAYERLINKEDTOSHEET.SET=SerializeLayerHash.Version~2,ClassName~TLayerToBoolean,25165826~0`CFG2D.CURRENTLAYER=TOPOVERLAY`CFG2D.DISPLAYSPECIALSTRINGS=FALSE`CFG2D.SHOWTESTPOINTS=FALSE`CFG2D.SHOWORIGINMARKER=TRUE`CFG2D.EYEDIST=2000`CFG2D.SHOWSTATUSINFO=TRUE`CFG2D.SHOWPADNETS=TRUE`CFG2D.SHOWPADNUMBERS=TRUE`CFG2D.SHOWVIANETS=TRUE`CFG2D.SHOWVIASPAN=TRUE`CFG2D.USETRANSPARENTLAYERS=FALSE`CFG2D.PLANEDRAWMODE=2`CFG2D.DISPLAYNETNAMESONTRACKS=1`CFG2D.FROMTOSDISPLAYMODE=0`CFG2D.PADTYPESDISPLAYMODE=0`CFG2D.SINGLELAYERMODESTATE=3`CFG2D.ORIGINMARKERCOLOR=16777215`CFG2D.SHOWCOMPONENTREFPOINT=FALSE`CFG2D.COMPONENTREFPOINTCOLOR=16777215`CFG2D.POSITIVETOPSOLDERMASK=FALSE`CFG2D.POSITIVEBOTTOMSOLDERMASK=FALSE`CFG2D.TOPPOSITIVESOLDERMASKALPHA=0.500000`CFG2D.BOTTOMPOSITIVESOLDERMASKALPHA=0.500000`CFG2D.ALLCONNECTIONSINSINGLELAYERMODE=TRUE`CFG2D.MULTICOLOREDCONNECTIONS=FALSE`CFG2D.SHOWSPECIALSTRINGSHANDLES=FALSE`CFG2D.MECHCOVERLAYERUPDATED=FALSE
}
3DCONFIGFULLFILENAME={(Not Saved)
}
3DCONFIGTYPE={.config_3d}
3DCONFIGURATION={`RECORD=Board`CFGALL.CONFIGURATIONKIND=3`CFGALL.CONFIGURATIONDESC=Enter%20description%20of%20new%20view%20configuration`CFGALL.COMPONENTBODYREFPOINTCOLOR=16777215`CFGALL.COMPONENTBODYSNAPPOINTCOLOR=16777215`CFGALL.SHOWCOMPONENTSNAPMARKERS=FALSE`CFGALL.SHOWCOMPONENTSNAPREFERENCE=FALSE`CFGALL.SHOWCOMPONENTSNAPCUSTOM=FALSE`CFG3D.POSITIVETOPSOLDERMASK=TRUE`CFG3D.POSITIVEBOTTOMSOLDERMASK=TRUE`CFG3D.SHOWCOMPONENTBODIES=TRUE`CFG3D.SHOWCOMPONENTSTEPMODELS=TRUE`CFG3D.COMPONENTMODELPREFERENCE=0`CFG3D.SHOWCOMPONENTAXES=TRUE`CFG3D.SHOWBOARDCORE=TRUE`CFG3D.SHOWBOARDPREPREG=TRUE`CFG3D.SHOWTOPSILKSCREEN=TRUE`CFG3D.SHOWBOTSILKSCREEN=TRUE`CFG3D.SHOWORIGINMARKER=TRUE`CFG3D.EYEDIST=2000`CFG3D.SHOWCUTOUTS=TRUE`CFG3D.SHOWROUTETOOLPATH=TRUE`CFG3D.SHOWROOMS3D=FALSE`CFG3D.USESYSCOLORSFOR3D=FALSE`CFG3D.WORKSPACECOLOR=16777215`CFG3D.BOARDCORECOLOR=0`CFG3D.BOARDPREPREGCOLOR=0`CFG3D.TOPSOLDERMASKCOLOR=3307556`CFG3D.BOTSOLDERMASKCOLOR=3307556`CFG3D.COPPERCOLOR=2402753`CFG3D.TOPSILKSCREENCOLOR=16448250`CFG3D.BOTSILKSCREENCOLOR=16448250`CFG3D.WORKSPACELUMINANCEVARIATION=30`CFG3D.WORKSPACEBEGINCOLOR=16777215`CFG3D.WORKSPACEENDCOLOR=14671839`CFG3D.WORKSPACECOLOROPACITY=1.000000`CFG3D.BOARDCORECOLOROPACITY=0.500000`CFG3D.BOARDPREPREGCOLOROPACITY=0.500000`CFG3D.TOPSOLDERMASKCOLOROPACITY=0.600000`CFG3D.BOTSOLDERMASKCOLOROPACITY=0.600000`CFG3D.COPPERCOLOROPACITY=1.000000`CFG3D.TOPSILKSCREENCOLOROPACITY=1.000000`CFG3D.BOTSILKSCREENCOLOROPACITY=1.000000`CFG3D.BOARDTHICKNESSSCALING=1.000000`CFG3D.SHOWMECHANICALLAYERS=FALSE`CFG3D.MECHANICALLAYERSOPACITY=1.000000`CFG3D.MECHCOVERLAYERUPDATED=FALSE
}
ARCRESOLUTION={0.5mil}
AREATHRESHOLD={250000000000.000000}
BIGVISIBLEGRIDMULTFACTOR={5.000}
BIGVISIBLEGRIDSIZE={0.000}
BOARDINSIGHTVIEWCONFIGURATIONNAME={
}
BOTTOMCONST={3.500}
BOTTOMHEIGHT={0.4mil}
BOTTOMLAYER_MRLASTWIDTH={39.3701mil}
BOTTOMMATERIAL={Solder Resist}
BOTTOMTYPE={3}
COMPONENTGRIDSIZE={9842.519685}
COMPONENTGRIDSIZEX={9842.519685}
COMPONENTGRIDSIZEY={9842.519685}
CURRENT2D3DVIEWSTATE={2D
}
CX0={0mil}
CX1={1181.1024mil}
CX2={0mil}
CX3={3543.3071mil}
CX4={0mil}
CX5={3543.3071mil}
CX6={0mil}
CX7={1181.1024mil}
CX8={0mil}
CY0={0mil}
CY1={3543.3071mil}
CY2={0mil}
CY3={3543.3071mil}
CY4={0mil}
CY5={1181.1024mil}
CY6={0mil}
CY7={1181.1024mil}
CY8={0mil}
DATE={10/25/2022}
DESIGNATORDISPLAYMODE={0}
DISPLAYUNIT={0}
DOTGRID={TRUE}
DRILLSYMBOLASENUM={0}
DRILLSYMBOLSIZE={200000}
EA0={ 0.00000000000000E+0000}
EA1={ 1.80000000000000E+0002}
EA2={ 0.00000000000000E+0000}
EA3={ 9.00000000000000E+0001}
EA4={ 0.00000000000000E+0000}
EA5={ 3.60000000000000E+0002}
EA6={ 0.00000000000000E+0000}
EA7={ 2.70000000000000E+0002}
EA8={ 0.00000000000000E+0000}
EGENABLED={TRUE}
EGMULT={0.000000}
EGRANGE={39.3701mil}
EGSNAPTOARCCENTERS={TRUE}
EGSNAPTOBOARDOUTLINE={FALSE}
EGUSEALLLAYERS={FALSE}
ELECTRICALGRIDENABLED={TRUE}
ELECTRICALGRIDMULTFACT={0.000}
ELECTRICALGRIDRANGE={39.3701mil}
ELECTRICALGRIDSNAPTOBO={FALSE}
ELECTRICALGRIDUSEALLLAYERS={FALSE}
EYEROTATION.X={0.000000}
EYEROTATION.Y={0.000000}
EYEROTATION.Z={0.000000}
FAROBJECTSENABLED={TRUE}
FAROBJECTSET={001100000000000000000000000}
FILENAME={C:\Sensorik\Elektronik\Bussystem\Modulsystem\Multiplex-Adapter-Modul\version2_oct2022_forPub\MAM_PCB.$$$}
FN#0={MEANDERCONTROLPERCENT}
FN#1={DIFFPAIRMAXAMPLITUDE}
FN#10={INCREASESPACING}
FN#11={ISTUNINGENABLED}
FN#12={SINGLEENDEDMAXAMPLITUDE}
FN#2={ISPINSWAPENABLED}
FN#3={DIFFPAIRMINSPACE}
FN#4={ISGLOSSENABLED}
FN#5={SINGLEENDEDCORNERSTYLE}
FN#6={SINGLEENDEDMINSPACE}
FN#7={DIFFPAIRCORNERSTYLE}
FN#8={SELECTEDPINSWAPS}
FN#9={SELECTEDLENGTHRULES}
FV#0={100}
FV#1={1000000}
FV#10={0}
FV#11={F}
FV#12={1000000}
FV#2={F}
FV#3={200000}
FV#4={T}
FV#5={0}
FV#6={200000}
FV#7={0}
FV#8={}
FV#9={}
GR0_COLOR={6049101}
GR0_COLORLGE={9473425}
GR0_COMP={TRUE}
GR0_DISPLAYUNIT={0}
GR0_DRAWMODE={1}
GR0_DRAWMODELARGE={1}
GR0_ENABLED={TRUE}
GR0_FLAGS={15}
GR0_GSX={9842.519685}
GR0_GSY={9842.519685}
GR0_MULT={1}
GR0_MULTLARGE={5}
GR0_NAME={Global Board Snap Grid}
GR0_OX={0mil}
GR0_OY={0mil}
GR0_PRIO={50}
GR0_QSX={99999mil}
GR0_QSY={99999mil}
GR0_ROT={0.000000}
GR0_TYPE={CartesianGrid}
GRIDSIZE={10mil}
GRIDSNAPENABLED={TRUE}
HASHKEY#0={[157480][0][0][1][2147483647 2147483647]}
HASHKEY#1={[397640][0][0][1][2147483647 2147483647]}
HASHKEY#2={[393700][0][0][1][2147483647 2147483647]}
HASHKEY#3={[1338580][0][0][1][2147483647 2147483647]}
HASHKEY#4={[590550][0][0][1][2147483647 2147483647]}
HASHKEY#5={[472440][0][0][1][2147483647 2147483647]}
HASHKEY#6={[280000][0][0][1][2147483647 2147483647]}
HASHVALUE#0={2}
HASHVALUE#1={0}
HASHVALUE#2={1}
HASHVALUE#3={3}
HASHVALUE#4={5}
HASHVALUE#5={4}
HASHVALUE#6={6}
HATCHSTYLE={None}
HOLESHAPEHASHSIZE={7}
IGNOREVIOLATIONS={FALSE}
KEEPOUT={FALSE}
KIND={Protel_Advanced_PCB}
KIND0={0}
KIND1={1}
KIND2={0}
KIND3={1}
KIND4={0}
KIND5={1}
KIND6={0}
KIND7={1}
KIND8={0}
LASTTARGETLENGTH={99999mil}
LAYER={TOP,UNKNOWN}
LAYER*COPTHICK={1.4mil}
LAYER*DIELCONST={4.800}
LAYER*DIELHEIGHT={12.6mil}
LAYER*DIELMATERIAL={FR-4,FR-4
}
LAYER*DIELTYPE={0}
LAYER*MECHENABLED={FALSE,TRUE}
LAYER*NAME={Background,Bottom Layer,Bottom Overlay,Bottom Paste,Bottom Solder,Connections,DRC Error Markers,Drill Drawing,Drill Guide,Internal Plane 1,Internal Plane 10,Internal Plane 11,Internal Plane 12,Internal Plane 13,Internal Plane 14,Internal Plane 15,Internal Plane 16,Internal Plane 2,Internal Plane 3,Internal Plane 4,Internal Plane 5,Internal Plane 6,Internal Plane 7,Internal Plane 8,Internal Plane 9,Keep-Out Layer,Mechanical 1,Mechanical 10,Mechanical 11,Mechanical 12,Mechanical 13,Mechanical 14,Mechanical 15,Mechanical 16,Mechanical 2,Mechanical 3,Mechanical 4,Mechanical 5,Mechanical 6,Mechanical 7,Mechanical 8,Mechanical 9,Mid-Layer 1,Mid-Layer 10,Mid-Layer 11,Mid-Layer 12,Mid-Layer 13,Mid-Layer 14,Mid-Layer 15,Mid-Layer 16,Mid-Layer 17,Mid-Layer 18,Mid-Layer 19,Mid-Layer 2,Mid-Layer 20,Mid-Layer 21,Mid-Layer 22,Mid-Layer 23,Mid-Layer 24,Mid-Layer 25,Mid-Layer 26,Mid-Layer 27,Mid-Layer 28,Mid-Layer 29,Mid-Layer 3,Mid-Layer 30,Mid-Layer 4,Mid-Layer 5,Mid-Layer 6,Mid-Layer 7,Mid-Layer 8,Mid-Layer 9,Multi-Layer,Pad Holes,Selections,Top Layer,Top Overlay,Top Paste,Top Solder,Via Holes,Visible Grid 1,Visible Grid 2}
LAYER*NEXT={0,1,32}
LAYER*PREV={0,1,32}
LAYER10COPTHICK={1.4mil}
LAYER10DIELCONST={4.800}
LAYER10DIELHEIGHT={12.6mil}
LAYER10DIELMATERIAL={FR-4
}
LAYER10DIELTYPE={0}
LAYER10MECHENABLED={FALSE}
LAYER10NAME={Mid-Layer 9}
LAYER10NEXT={0}
LAYER10PREV={0}
LAYER11COPTHICK={1.4mil}
LAYER11DIELCONST={4.800}
LAYER11DIELHEIGHT={12.6mil}
LAYER11DIELMATERIAL={FR-4}
LAYER11DIELTYPE={0}
LAYER11MECHENABLED={FALSE}
LAYER11NAME={Mid-Layer 10}
LAYER11NEXT={0}
LAYER11PREV={0}
LAYER12COPTHICK={1.4mil}
LAYER12DIELCONST={4.800}
LAYER12DIELHEIGHT={12.6mil}
LAYER12DIELMATERIAL={FR-4}
LAYER12DIELTYPE={0}
LAYER12MECHENABLED={FALSE}
LAYER12NAME={Mid-Layer 11}
LAYER12NEXT={0}
LAYER12PREV={0}
LAYER13COPTHICK={1.4mil}
LAYER13DIELCONST={4.800}
LAYER13DIELHEIGHT={12.6mil}
LAYER13DIELMATERIAL={FR-4}
LAYER13DIELTYPE={0}
LAYER13MECHENABLED={FALSE}
LAYER13NAME={Mid-Layer 12}
LAYER13NEXT={0}
LAYER13PREV={0}
LAYER14COPTHICK={1.4mil}
LAYER14DIELCONST={4.800}
LAYER14DIELHEIGHT={12.6mil}
LAYER14DIELMATERIAL={FR-4}
LAYER14DIELTYPE={0}
LAYER14MECHENABLED={FALSE}
LAYER14NAME={Mid-Layer 13}
LAYER14NEXT={0}
LAYER14PREV={0}
LAYER15COPTHICK={1.4mil}
LAYER15DIELCONST={4.800}
LAYER15DIELHEIGHT={12.6mil}
LAYER15DIELMATERIAL={FR-4
}
LAYER15DIELTYPE={0}
LAYER15MECHENABLED={FALSE}
LAYER15NAME={Mid-Layer 14}
LAYER15NEXT={0}
LAYER15PREV={0}
LAYER16COPTHICK={1.4mil}
LAYER16DIELCONST={4.800}
LAYER16DIELHEIGHT={12.6mil}
LAYER16DIELMATERIAL={FR-4}
LAYER16DIELTYPE={0}
LAYER16MECHENABLED={FALSE}
LAYER16NAME={Mid-Layer 15}
LAYER16NEXT={0}
LAYER16PREV={0}
LAYER17COPTHICK={1.4mil}
LAYER17DIELCONST={4.800}
LAYER17DIELHEIGHT={12.6mil}
LAYER17DIELMATERIAL={FR-4}
LAYER17DIELTYPE={0}
LAYER17MECHENABLED={FALSE}
LAYER17NAME={Mid-Layer 16}
LAYER17NEXT={0}
LAYER17PREV={0}
LAYER18COPTHICK={1.4mil}
LAYER18DIELCONST={4.800}
LAYER18DIELHEIGHT={12.6mil}
LAYER18DIELMATERIAL={FR-4}
LAYER18DIELTYPE={0}
LAYER18MECHENABLED={FALSE}
LAYER18NAME={Mid-Layer 17}
LAYER18NEXT={0}
LAYER18PREV={0}
LAYER19COPTHICK={1.4mil}
LAYER19DIELCONST={4.800}
LAYER19DIELHEIGHT={12.6mil}
LAYER19DIELMATERIAL={FR-4}
LAYER19DIELTYPE={0}
LAYER19MECHENABLED={FALSE}
LAYER19NAME={Mid-Layer 18}
LAYER19NEXT={0}
LAYER19PREV={0}
LAYER1COPTHICK={1.4mil}
LAYER1DIELCONST={4.800}
LAYER1DIELHEIGHT={12.6mil}
LAYER1DIELMATERIAL={FR-4}
LAYER1DIELTYPE={0}
LAYER1MECHENABLED={FALSE}
LAYER1NAME={Top Layer}
LAYER1NEXT={32}
LAYER1PREV={0}
LAYER20COPTHICK={1.4mil}
LAYER20DIELCONST={4.800}
LAYER20DIELHEIGHT={12.6mil}
LAYER20DIELMATERIAL={FR-4
}
LAYER20DIELTYPE={0}
LAYER20MECHENABLED={FALSE}
LAYER20NAME={Mid-Layer 19}
LAYER20NEXT={0}
LAYER20PREV={0}
LAYER21COPTHICK={1.4mil}
LAYER21DIELCONST={4.800}
LAYER21DIELHEIGHT={12.6mil}
LAYER21DIELMATERIAL={FR-4}
LAYER21DIELTYPE={0}
LAYER21MECHENABLED={FALSE}
LAYER21NAME={Mid-Layer 20}
LAYER21NEXT={0}
LAYER21PREV={0}
LAYER22COPTHICK={1.4mil}
LAYER22DIELCONST={4.800}
LAYER22DIELHEIGHT={12.6mil}
LAYER22DIELMATERIAL={FR-4}
LAYER22DIELTYPE={0}
LAYER22MECHENABLED={FALSE}
LAYER22NAME={Mid-Layer 21}
LAYER22NEXT={0}
LAYER22PREV={0}
LAYER23COPTHICK={1.4mil}
LAYER23DIELCONST={4.800}
LAYER23DIELHEIGHT={12.6mil}
LAYER23DIELMATERIAL={FR-4}
LAYER23DIELTYPE={0}
LAYER23MECHENABLED={FALSE}
LAYER23NAME={Mid-Layer 22}
LAYER23NEXT={0}
LAYER23PREV={0}
LAYER24COPTHICK={1.4mil}
LAYER24DIELCONST={4.800}
LAYER24DIELHEIGHT={12.6mil}
LAYER24DIELMATERIAL={FR-4}
LAYER24DIELTYPE={0}
LAYER24MECHENABLED={FALSE}
LAYER24NAME={Mid-Layer 23}
LAYER24NEXT={0}
LAYER24PREV={0}
LAYER25COPTHICK={1.4mil}
LAYER25DIELCONST={4.800}
LAYER25DIELHEIGHT={12.6mil}
LAYER25DIELMATERIAL={FR-4
}
LAYER25DIELTYPE={0}
LAYER25MECHENABLED={FALSE}
LAYER25NAME={Mid-Layer 24}
LAYER25NEXT={0}
LAYER25PREV={0}
LAYER26COPTHICK={1.4mil}
LAYER26DIELCONST={4.800}
LAYER26DIELHEIGHT={12.6mil}
LAYER26DIELMATERIAL={FR-4}
LAYER26DIELTYPE={0}
LAYER26MECHENABLED={FALSE}
LAYER26NAME={Mid-Layer 25}
LAYER26NEXT={0}
LAYER26PREV={0}
LAYER27COPTHICK={1.4mil}
LAYER27DIELCONST={4.800}
LAYER27DIELHEIGHT={12.6mil}
LAYER27DIELMATERIAL={FR-4}
LAYER27DIELTYPE={0}
LAYER27MECHENABLED={FALSE}
LAYER27NAME={Mid-Layer 26}
LAYER27NEXT={0}
LAYER27PREV={0}
LAYER28COPTHICK={1.4mil}
LAYER28DIELCONST={4.800}
LAYER28DIELHEIGHT={12.6mil}
LAYER28DIELMATERIAL={FR-4}
LAYER28DIELTYPE={0}
LAYER28MECHENABLED={FALSE}
LAYER28NAME={Mid-Layer 27}
LAYER28NEXT={0}
LAYER28PREV={0}
LAYER29COPTHICK={1.4mil}
LAYER29DIELCONST={4.800}
LAYER29DIELHEIGHT={12.6mil}
LAYER29DIELMATERIAL={FR-4}
LAYER29DIELTYPE={0}
LAYER29MECHENABLED={FALSE}
LAYER29NAME={Mid-Layer 28}
LAYER29NEXT={0}
LAYER29PREV={0}
LAYER2COPTHICK={1.4mil}
LAYER2DIELCONST={4.800}
LAYER2DIELHEIGHT={12.6mil}
LAYER2DIELMATERIAL={FR-4}
LAYER2DIELTYPE={0}
LAYER2MECHENABLED={FALSE}
LAYER2NAME={Mid-Layer 1}
LAYER2NEXT={0}
LAYER2PREV={0}
LAYER30COPTHICK={1.4mil}
LAYER30DIELCONST={4.800}
LAYER30DIELHEIGHT={12.6mil}
LAYER30DIELMATERIAL={FR-4
}
LAYER30DIELTYPE={0}
LAYER30MECHENABLED={FALSE}
LAYER30NAME={Mid-Layer 29}
LAYER30NEXT={0}
LAYER30PREV={0}
LAYER31COPTHICK={1.4mil}
LAYER31DIELCONST={4.800}
LAYER31DIELHEIGHT={12.6mil}
LAYER31DIELMATERIAL={FR-4}
LAYER31DIELTYPE={0}
LAYER31MECHENABLED={FALSE}
LAYER31NAME={Mid-Layer 30}
LAYER31NEXT={0}
LAYER31PREV={0}
LAYER32COPTHICK={1.4mil}
LAYER32DIELCONST={4.800}
LAYER32DIELHEIGHT={12.6mil}
LAYER32DIELMATERIAL={FR-4}
LAYER32DIELTYPE={0}
LAYER32MECHENABLED={FALSE}
LAYER32NAME={Bottom Layer}
LAYER32NEXT={0}
LAYER32PREV={1}
LAYER33COPTHICK={1.4mil}
LAYER33DIELCONST={4.800}
LAYER33DIELHEIGHT={12.6mil}
LAYER33DIELMATERIAL={FR-4}
LAYER33DIELTYPE={0}
LAYER33MECHENABLED={FALSE}
LAYER33NAME={Top Overlay}
LAYER33NEXT={1}
LAYER33PREV={0}
LAYER34COPTHICK={1.4mil}
LAYER34DIELCONST={4.800}
LAYER34DIELHEIGHT={12.6mil}
LAYER34DIELMATERIAL={FR-4}
LAYER34DIELTYPE={0}
LAYER34MECHENABLED={FALSE}
LAYER34NAME={Bottom Overlay}
LAYER34NEXT={0}
LAYER34PREV={32}
LAYER35COPTHICK={1.4mil}
LAYER35DIELCONST={4.800}
LAYER35DIELHEIGHT={12.6mil}
LAYER35DIELMATERIAL={FR-4
}
LAYER35DIELTYPE={0}
LAYER35MECHENABLED={FALSE}
LAYER35NAME={Top Paste}
LAYER35NEXT={1}
LAYER35PREV={0}
LAYER36COPTHICK={1.4mil}
LAYER36DIELCONST={4.800}
LAYER36DIELHEIGHT={12.6mil}
LAYER36DIELMATERIAL={FR-4}
LAYER36DIELTYPE={0}
LAYER36MECHENABLED={FALSE}
LAYER36NAME={Bottom Paste}
LAYER36NEXT={0}
LAYER36PREV={32}
LAYER37COPTHICK={1.4mil}
LAYER37DIELCONST={4.800}
LAYER37DIELHEIGHT={12.6mil}
LAYER37DIELMATERIAL={FR-4}
LAYER37DIELTYPE={0}
LAYER37MECHENABLED={FALSE}
LAYER37NAME={Top Solder}
LAYER37NEXT={1}
LAYER37PREV={0}
LAYER38COPTHICK={1.4mil}
LAYER38DIELCONST={4.800}
LAYER38DIELHEIGHT={12.6mil}
LAYER38DIELMATERIAL={FR-4}
LAYER38DIELTYPE={0}
LAYER38MECHENABLED={FALSE}
LAYER38NAME={Bottom Solder}
LAYER38NEXT={0}
LAYER38PREV={32}
LAYER39COPTHICK={1.4mil}
LAYER39DIELCONST={4.800}
LAYER39DIELHEIGHT={12.6mil}
LAYER39DIELMATERIAL={FR-4}
LAYER39DIELTYPE={0}
LAYER39MECHENABLED={FALSE}
LAYER39NAME={Internal Plane 1}
LAYER39NEXT={0}
LAYER39PREV={0}
LAYER3COPTHICK={1.4mil}
LAYER3DIELCONST={4.800}
LAYER3DIELHEIGHT={12.6mil}
LAYER3DIELMATERIAL={FR-4}
LAYER3DIELTYPE={0}
LAYER3MECHENABLED={FALSE}
LAYER3NAME={Mid-Layer 2}
LAYER3NEXT={0}
LAYER3PREV={0}
LAYER40COPTHICK={1.4mil}
LAYER40DIELCONST={4.800}
LAYER40DIELHEIGHT={12.6mil}
LAYER40DIELMATERIAL={FR-4
}
LAYER40DIELTYPE={0}
LAYER40MECHENABLED={FALSE}
LAYER40NAME={Internal Plane 2}
LAYER40NEXT={0}
LAYER40PREV={0}
LAYER41COPTHICK={1.4mil}
LAYER41DIELCONST={4.800}
LAYER41DIELHEIGHT={12.6mil}
LAYER41DIELMATERIAL={FR-4}
LAYER41DIELTYPE={0}
LAYER41MECHENABLED={FALSE}
LAYER41NAME={Internal Plane 3}
LAYER41NEXT={0}
LAYER41PREV={0}
LAYER42COPTHICK={1.4mil}
LAYER42DIELCONST={4.800}
LAYER42DIELHEIGHT={12.6mil}
LAYER42DIELMATERIAL={FR-4}
LAYER42DIELTYPE={0}
LAYER42MECHENABLED={FALSE}
LAYER42NAME={Internal Plane 4}
LAYER42NEXT={0}
LAYER42PREV={0}
LAYER43COPTHICK={1.4mil}
LAYER43DIELCONST={4.800}
LAYER43DIELHEIGHT={12.6mil}
LAYER43DIELMATERIAL={FR-4}
LAYER43DIELTYPE={0}
LAYER43MECHENABLED={FALSE}
LAYER43NAME={Internal Plane 5}
LAYER43NEXT={0}
LAYER43PREV={0}
LAYER44COPTHICK={1.4mil}
LAYER44DIELCONST={4.800}
LAYER44DIELHEIGHT={12.6mil}
LAYER44DIELMATERIAL={FR-4}
LAYER44DIELTYPE={0}
LAYER44MECHENABLED={FALSE}
LAYER44NAME={Internal Plane 6}
LAYER44NEXT={0}
LAYER44PREV={0}
LAYER45COPTHICK={1.4mil}
LAYER45DIELCONST={4.800}
LAYER45DIELHEIGHT={12.6mil}
LAYER45DIELMATERIAL={FR-4
}
LAYER45DIELTYPE={0}
LAYER45MECHENABLED={FALSE}
LAYER45NAME={Internal Plane 7}
LAYER45NEXT={0}
LAYER45PREV={0}
LAYER46COPTHICK={1.4mil}
LAYER46DIELCONST={4.800}
LAYER46DIELHEIGHT={12.6mil}
LAYER46DIELMATERIAL={FR-4}
LAYER46DIELTYPE={0}
LAYER46MECHENABLED={FALSE}
LAYER46NAME={Internal Plane 8}
LAYER46NEXT={0}
LAYER46PREV={0}
LAYER47COPTHICK={1.4mil}
LAYER47DIELCONST={4.800}
LAYER47DIELHEIGHT={12.6mil}
LAYER47DIELMATERIAL={FR-4}
LAYER47DIELTYPE={0}
LAYER47MECHENABLED={FALSE}
LAYER47NAME={Internal Plane 9}
LAYER47NEXT={0}
LAYER47PREV={0}
LAYER48COPTHICK={1.4mil}
LAYER48DIELCONST={4.800}
LAYER48DIELHEIGHT={12.6mil}
LAYER48DIELMATERIAL={FR-4}
LAYER48DIELTYPE={0}
LAYER48MECHENABLED={FALSE}
LAYER48NAME={Internal Plane 10}
LAYER48NEXT={0}
LAYER48PREV={0}
LAYER49COPTHICK={1.4mil}
LAYER49DIELCONST={4.800}
LAYER49DIELHEIGHT={12.6mil}
LAYER49DIELMATERIAL={FR-4}
LAYER49DIELTYPE={0}
LAYER49MECHENABLED={FALSE}
LAYER49NAME={Internal Plane 11}
LAYER49NEXT={0}
LAYER49PREV={0}
LAYER4COPTHICK={1.4mil}
LAYER4DIELCONST={4.800}
LAYER4DIELHEIGHT={12.6mil}
LAYER4DIELMATERIAL={FR-4}
LAYER4DIELTYPE={0}
LAYER4MECHENABLED={FALSE}
LAYER4NAME={Mid-Layer 3}
LAYER4NEXT={0}
LAYER4PREV={0}
LAYER50COPTHICK={1.4mil}
LAYER50DIELCONST={4.800}
LAYER50DIELHEIGHT={12.6mil}
LAYER50DIELMATERIAL={FR-4
}
LAYER50DIELTYPE={0}
LAYER50MECHENABLED={FALSE}
LAYER50NAME={Internal Plane 12}
LAYER50NEXT={0}
LAYER50PREV={0}
LAYER51COPTHICK={1.4mil}
LAYER51DIELCONST={4.800}
LAYER51DIELHEIGHT={12.6mil}
LAYER51DIELMATERIAL={FR-4}
LAYER51DIELTYPE={0}
LAYER51MECHENABLED={FALSE}
LAYER51NAME={Internal Plane 13}
LAYER51NEXT={0}
LAYER51PREV={0}
LAYER52COPTHICK={1.4mil}
LAYER52DIELCONST={4.800}
LAYER52DIELHEIGHT={12.6mil}
LAYER52DIELMATERIAL={FR-4}
LAYER52DIELTYPE={0}
LAYER52MECHENABLED={FALSE}
LAYER52NAME={Internal Plane 14}
LAYER52NEXT={0}
LAYER52PREV={0}
LAYER53COPTHICK={1.4mil}
LAYER53DIELCONST={4.800}
LAYER53DIELHEIGHT={12.6mil}
LAYER53DIELMATERIAL={FR-4}
LAYER53DIELTYPE={0}
LAYER53MECHENABLED={FALSE}
LAYER53NAME={Internal Plane 15}
LAYER53NEXT={0}
LAYER53PREV={0}
LAYER54COPTHICK={1.4mil}
LAYER54DIELCONST={4.800}
LAYER54DIELHEIGHT={12.6mil}
LAYER54DIELMATERIAL={FR-4}
LAYER54DIELTYPE={0}
LAYER54MECHENABLED={FALSE}
LAYER54NAME={Internal Plane 16}
LAYER54NEXT={0}
LAYER54PREV={0}
LAYER55COPTHICK={1.4mil}
LAYER55DIELCONST={4.800}
LAYER55DIELHEIGHT={12.6mil}
LAYER55DIELMATERIAL={FR-4
}
LAYER55DIELTYPE={0}
LAYER55MECHENABLED={FALSE}
LAYER55NAME={Drill Guide}
LAYER55NEXT={0}
LAYER55PREV={0}
LAYER56COPTHICK={1.4mil}
LAYER56DIELCONST={4.800}
LAYER56DIELHEIGHT={12.6mil}
LAYER56DIELMATERIAL={FR-4}
LAYER56DIELTYPE={0}
LAYER56MECHENABLED={FALSE}
LAYER56NAME={Keep-Out Layer}
LAYER56NEXT={0}
LAYER56PREV={0}
LAYER57COPTHICK={1.4mil}
LAYER57DIELCONST={4.800}
LAYER57DIELHEIGHT={12.6mil}
LAYER57DIELMATERIAL={FR-4}
LAYER57DIELTYPE={0}
LAYER57MECHENABLED={TRUE}
LAYER57NAME={Mechanical 1}
LAYER57NEXT={0}
LAYER57PREV={0}
LAYER58COPTHICK={1.4mil}
LAYER58DIELCONST={4.800}
LAYER58DIELHEIGHT={12.6mil}
LAYER58DIELMATERIAL={FR-4}
LAYER58DIELTYPE={0}
LAYER58MECHENABLED={FALSE}
LAYER58NAME={Mechanical 2}
LAYER58NEXT={0}
LAYER58PREV={0}
LAYER59COPTHICK={1.4mil}
LAYER59DIELCONST={4.800}
LAYER59DIELHEIGHT={12.6mil}
LAYER59DIELMATERIAL={FR-4}
LAYER59DIELTYPE={0}
LAYER59MECHENABLED={FALSE}
LAYER59NAME={Mechanical 3}
LAYER59NEXT={0}
LAYER59PREV={0}
LAYER5COPTHICK={1.4mil}
LAYER5DIELCONST={4.800}
LAYER5DIELHEIGHT={12.6mil}
LAYER5DIELMATERIAL={FR-4
}
LAYER5DIELTYPE={0}
LAYER5MECHENABLED={FALSE}
LAYER5NAME={Mid-Layer 4}
LAYER5NEXT={0}
LAYER5PREV={0}
LAYER60COPTHICK={1.4mil}
LAYER60DIELCONST={4.800}
LAYER60DIELHEIGHT={12.6mil}
LAYER60DIELMATERIAL={FR-4
}
LAYER60DIELTYPE={0}
LAYER60MECHENABLED={FALSE}
LAYER60NAME={Mechanical 4}
LAYER60NEXT={0}
LAYER60PREV={0}
LAYER61COPTHICK={1.4mil}
LAYER61DIELCONST={4.800}
LAYER61DIELHEIGHT={12.6mil}
LAYER61DIELMATERIAL={FR-4}
LAYER61DIELTYPE={0}
LAYER61MECHENABLED={FALSE}
LAYER61NAME={Mechanical 5}
LAYER61NEXT={0}
LAYER61PREV={0}
LAYER62COPTHICK={1.4mil}
LAYER62DIELCONST={4.800}
LAYER62DIELHEIGHT={12.6mil}
LAYER62DIELMATERIAL={FR-4}
LAYER62DIELTYPE={0}
LAYER62MECHENABLED={FALSE}
LAYER62NAME={Mechanical 6}
LAYER62NEXT={0}
LAYER62PREV={0}
LAYER63COPTHICK={1.4mil}
LAYER63DIELCONST={4.800}
LAYER63DIELHEIGHT={12.6mil}
LAYER63DIELMATERIAL={FR-4}
LAYER63DIELTYPE={0}
LAYER63MECHENABLED={FALSE}
LAYER63NAME={Mechanical 7}
LAYER63NEXT={0}
LAYER63PREV={0}
LAYER64COPTHICK={1.4mil}
LAYER64DIELCONST={4.800}
LAYER64DIELHEIGHT={12.6mil}
LAYER64DIELMATERIAL={FR-4}
LAYER64DIELTYPE={0}
LAYER64MECHENABLED={FALSE}
LAYER64NAME={Mechanical 8}
LAYER64NEXT={0}
LAYER64PREV={0}
LAYER65COPTHICK={1.4mil}
LAYER65DIELCONST={4.800}
LAYER65DIELHEIGHT={12.6mil}
LAYER65DIELMATERIAL={FR-4
}
LAYER65DIELTYPE={0}
LAYER65MECHENABLED={FALSE}
LAYER65NAME={Mechanical 9}
LAYER65NEXT={0}
LAYER65PREV={0}
LAYER66COPTHICK={1.4mil}
LAYER66DIELCONST={4.800}
LAYER66DIELHEIGHT={12.6mil}
LAYER66DIELMATERIAL={FR-4}
LAYER66DIELTYPE={0}
LAYER66MECHENABLED={FALSE}
LAYER66NAME={Mechanical 10}
LAYER66NEXT={0}
LAYER66PREV={0}
LAYER67COPTHICK={1.4mil}
LAYER67DIELCONST={4.800}
LAYER67DIELHEIGHT={12.6mil}
LAYER67DIELMATERIAL={FR-4}
LAYER67DIELTYPE={0}
LAYER67MECHENABLED={FALSE}
LAYER67NAME={Mechanical 11}
LAYER67NEXT={0}
LAYER67PREV={0}
LAYER68COPTHICK={1.4mil}
LAYER68DIELCONST={4.800}
LAYER68DIELHEIGHT={12.6mil}
LAYER68DIELMATERIAL={FR-4}
LAYER68DIELTYPE={0}
LAYER68MECHENABLED={FALSE}
LAYER68NAME={Mechanical 12}
LAYER68NEXT={0}
LAYER68PREV={0}
LAYER69COPTHICK={1.4mil}
LAYER69DIELCONST={4.800}
LAYER69DIELHEIGHT={12.6mil}
LAYER69DIELMATERIAL={FR-4}
LAYER69DIELTYPE={0}
LAYER69MECHENABLED={TRUE}
LAYER69NAME={Mechanical 13}
LAYER69NEXT={0}
LAYER69PREV={0}
LAYER6COPTHICK={1.4mil}
LAYER6DIELCONST={4.800}
LAYER6DIELHEIGHT={12.6mil}
LAYER6DIELMATERIAL={FR-4}
LAYER6DIELTYPE={0}
LAYER6MECHENABLED={FALSE}
LAYER6NAME={Mid-Layer 5}
LAYER6NEXT={0}
LAYER6PREV={0}
LAYER70COPTHICK={1.4mil}
LAYER70DIELCONST={4.800}
LAYER70DIELHEIGHT={12.6mil}
LAYER70DIELMATERIAL={FR-4
}
LAYER70DIELTYPE={0}
LAYER70MECHENABLED={FALSE}
LAYER70NAME={Mechanical 14}
LAYER70NEXT={0}
LAYER70PREV={0}
LAYER71COPTHICK={1.4mil}
LAYER71DIELCONST={4.800}
LAYER71DIELHEIGHT={12.6mil}
LAYER71DIELMATERIAL={FR-4}
LAYER71DIELTYPE={0}
LAYER71MECHENABLED={TRUE}
LAYER71NAME={Mechanical 15}
LAYER71NEXT={0}
LAYER71PREV={0}
LAYER72COPTHICK={1.4mil}
LAYER72DIELCONST={4.800}
LAYER72DIELHEIGHT={12.6mil}
LAYER72DIELMATERIAL={FR-4}
LAYER72DIELTYPE={0}
LAYER72MECHENABLED={FALSE}
LAYER72NAME={Mechanical 16}
LAYER72NEXT={0}
LAYER72PREV={0}
LAYER73COPTHICK={1.4mil}
LAYER73DIELCONST={4.800}
LAYER73DIELHEIGHT={12.6mil}
LAYER73DIELMATERIAL={FR-4}
LAYER73DIELTYPE={0}
LAYER73MECHENABLED={FALSE}
LAYER73NAME={Drill Drawing}
LAYER73NEXT={0}
LAYER73PREV={0}
LAYER74COPTHICK={1.4mil}
LAYER74DIELCONST={4.800}
LAYER74DIELHEIGHT={12.6mil}
LAYER74DIELMATERIAL={FR-4}
LAYER74DIELTYPE={0}
LAYER74MECHENABLED={FALSE}
LAYER74NAME={Multi-Layer}
LAYER74NEXT={0}
LAYER74PREV={0}
LAYER75COPTHICK={1.4mil}
LAYER75DIELCONST={4.800}
LAYER75DIELHEIGHT={12.6mil}
LAYER75DIELMATERIAL={FR-4
}
LAYER75DIELTYPE={0}
LAYER75MECHENABLED={FALSE}
LAYER75NAME={Connections}
LAYER75NEXT={0}
LAYER75PREV={0}
LAYER76COPTHICK={1.4mil}
LAYER76DIELCONST={4.800}
LAYER76DIELHEIGHT={12.6mil}
LAYER76DIELMATERIAL={FR-4}
LAYER76DIELTYPE={0}
LAYER76MECHENABLED={FALSE}
LAYER76NAME={Background}
LAYER76NEXT={0}
LAYER76PREV={0}
LAYER77COPTHICK={1.4mil}
LAYER77DIELCONST={4.800}
LAYER77DIELHEIGHT={12.6mil}
LAYER77DIELMATERIAL={FR-4}
LAYER77DIELTYPE={0}
LAYER77MECHENABLED={FALSE}
LAYER77NAME={DRC Error Markers}
LAYER77NEXT={0}
LAYER77PREV={0}
LAYER78COPTHICK={1.4mil}
LAYER78DIELCONST={4.800}
LAYER78DIELHEIGHT={12.6mil}
LAYER78DIELMATERIAL={FR-4}
LAYER78DIELTYPE={0}
LAYER78MECHENABLED={FALSE}
LAYER78NAME={Selections}
LAYER78NEXT={0}
LAYER78PREV={0}
LAYER79COPTHICK={1.4mil}
LAYER79DIELCONST={4.800}
LAYER79DIELHEIGHT={12.6mil}
LAYER79DIELMATERIAL={FR-4}
LAYER79DIELTYPE={0}
LAYER79MECHENABLED={FALSE}
LAYER79NAME={Visible Grid 1}
LAYER79NEXT={0}
LAYER79PREV={0}
LAYER7COPTHICK={1.4mil}
LAYER7DIELCONST={4.800}
LAYER7DIELHEIGHT={12.6mil}
LAYER7DIELMATERIAL={FR-4}
LAYER7DIELTYPE={0}
LAYER7MECHENABLED={FALSE}
LAYER7NAME={Mid-Layer 6}
LAYER7NEXT={0}
LAYER7PREV={0}
LAYER80COPTHICK={1.4mil}
LAYER80DIELCONST={4.800}
LAYER80DIELHEIGHT={12.6mil}
LAYER80DIELMATERIAL={FR-4
}
LAYER80DIELTYPE={0}
LAYER80MECHENABLED={FALSE}
LAYER80NAME={Visible Grid 2}
LAYER80NEXT={0}
LAYER80PREV={0}
LAYER81COPTHICK={1.4mil}
LAYER81DIELCONST={4.800}
LAYER81DIELHEIGHT={12.6mil}
LAYER81DIELMATERIAL={FR-4}
LAYER81DIELTYPE={0}
LAYER81MECHENABLED={FALSE}
LAYER81NAME={Pad Holes}
LAYER81NEXT={0}
LAYER81PREV={0}
LAYER82COPTHICK={1.4mil}
LAYER82DIELCONST={4.800}
LAYER82DIELHEIGHT={12.6mil}
LAYER82DIELMATERIAL={FR-4}
LAYER82DIELTYPE={0}
LAYER82MECHENABLED={FALSE}
LAYER82NAME={Via Holes}
LAYER82NEXT={0}
LAYER82PREV={0}
LAYER8COPTHICK={1.4mil}
LAYER8DIELCONST={4.800}
LAYER8DIELHEIGHT={12.6mil}
LAYER8DIELMATERIAL={FR-4}
LAYER8DIELTYPE={0}
LAYER8MECHENABLED={FALSE}
LAYER8NAME={Mid-Layer 7}
LAYER8NEXT={0}
LAYER8PREV={0}
LAYER9COPTHICK={1.4mil}
LAYER9DIELCONST={4.800}
LAYER9DIELHEIGHT={12.6mil}
LAYER9DIELMATERIAL={FR-4}
LAYER9DIELTYPE={0}
LAYER9MECHENABLED={FALSE}
LAYER9NAME={Mid-Layer 8}
LAYER9NEXT={0}
LAYER9PREV={0}
LAYERCOUNT={0}
LAYERMASTERSTACK_V8ID={{C520E733-E833-4864-8916-CB99CB1C5B2C}}
LAYERMASTERSTACK_V8ISFLEX={FALSE}
LAYERMASTERSTACK_V8NAME={Master layer stack}
LAYERMASTERSTACK_V8SHOWBOTTOMDIELECTRIC={FALSE}
LAYERMASTERSTACK_V8SHOWTOPDIELECTRIC={FALSE}
LAYERMASTERSTACK_V8STYLE={0}
LAYERPAIR0DRILLDRAWING={FALSE}
LAYERPAIR0DRILLGUIDE={FALSE}
LAYERPAIR0HIGH={BOTTOM}
LAYERPAIR0LOW={TOP}
LAYERPAIR0SUBSTACK_0={{4D20FBD9-2C5F-4DF4-9060-7D2A08AA977E}
}
LAYERSET1ACTIVELAYER.7={TOP}
LAYERSET1FLIPBOARD={FALSE}
LAYERSET1ISCURRENT={FALSE}
LAYERSET1ISLOCKED={TRUE}
LAYERSET1LAYERS={MultiLayer,TopPaste,TopOverlay,TopSolder,TopLayer,BottomLayer,BottomSolder,BottomOverlay,BottomPaste,DrillGuide,KeepOutLayer,Mechanical1,Mechanical13,Mechanical15,DrillDrawing}
LAYERSET1NAME={&All Layers}
LAYERSET2ACTIVELAYER.7={TOP}
LAYERSET2FLIPBOARD={FALSE}
LAYERSET2ISCURRENT={FALSE}
LAYERSET2ISLOCKED={TRUE}
LAYERSET2LAYERS={MultiLayer,TopLayer,BottomLayer}
LAYERSET2NAME={&Signal Layers}
LAYERSET3ACTIVELAYER.7={UNKNOWN}
LAYERSET3FLIPBOARD={FALSE}
LAYERSET3ISCURRENT={FALSE}
LAYERSET3ISLOCKED={TRUE}
LAYERSET3LAYERS={}
LAYERSET3NAME={&Plane Layers}
LAYERSET4ACTIVELAYER.7={MULTILAYER}
LAYERSET4FLIPBOARD={FALSE}
LAYERSET4ISCURRENT={FALSE}
LAYERSET4ISLOCKED={TRUE}
LAYERSET4LAYERS={MultiLayer,TopPaste,TopOverlay,TopSolder,BottomSolder,BottomOverlay,BottomPaste,DrillGuide,KeepOutLayer,DrillDrawing}
LAYERSET4NAME={&NonSignal Layers}
LAYERSET5ACTIVELAYER.7={MECHANICAL1}
LAYERSET5FLIPBOARD={FALSE}
LAYERSET5ISCURRENT={FALSE}
LAYERSET5ISLOCKED={TRUE}
LAYERSET5LAYERS={Mechanical1,Mechanical13,Mechanical15}
LAYERSET5NAME={&Mechanical Layers}
LAYERSETSCOUNT={5}
LAYERSTACKSTYLE={0}
LAYERSUBSTACK_V8_0ID={{4D20FBD9-2C5F-4DF4-9060-7D2A08AA977E}}
LAYERSUBSTACK_V8_0ISFLEX={FALSE}
LAYERSUBSTACK_V8_0NAME={Board Layer Stack}
LAYERSUBSTACK_V8_0SERVICE={FALSE}
LAYERSUBSTACK_V8_0SHOWBOTTOMDIELECTRIC={FALSE}
LAYERSUBSTACK_V8_0SHOWTOPDIELECTRIC={FALSE}
LAYERSUBSTACK_V8_0TYPE={1}
LAYERSUBSTACK_V8_0USEDBYPRIMS={TRUE}
LAYERV7_0COPTHICK={1.4mil}
LAYERV7_0DIELCONST={4.800}
LAYERV7_0DIELHEIGHT={12.6mil}
LAYERV7_0DIELMATERIAL={FR-4}
LAYERV7_0DIELTYPE={0}
LAYERV7_0LAYERID={16908305}
LAYERV7_0MECHENABLED={FALSE}
LAYERV7_0NAME={Mechanical 17}
LAYERV7_0NEXT={16973824}
LAYERV7_0PREV={16973824}
LAYERV7_10COPTHICK={1.4mil}
LAYERV7_10DIELCONST={4.800}
LAYERV7_10DIELHEIGHT={12.6mil}
LAYERV7_10DIELMATERIAL={FR-4}
LAYERV7_10DIELTYPE={0}
LAYERV7_10LAYERID={16908315}
LAYERV7_10MECHENABLED={FALSE}
LAYERV7_10NAME={Mechanical 27}
LAYERV7_10NEXT={16973824}
LAYERV7_10PREV={16973824}
LAYERV7_11COPTHICK={1.4mil}
LAYERV7_11DIELCONST={4.800}
LAYERV7_11DIELHEIGHT={12.6mil}
LAYERV7_11DIELMATERIAL={FR-4}
LAYERV7_11DIELTYPE={0}
LAYERV7_11LAYERID={16908316}
LAYERV7_11MECHENABLED={FALSE}
LAYERV7_11NAME={Mechanical 28}
LAYERV7_11NEXT={16973824}
LAYERV7_11PREV={16973824}
LAYERV7_12COPTHICK={1.4mil}
LAYERV7_12DIELCONST={4.800}
LAYERV7_12DIELHEIGHT={12.6mil}
LAYERV7_12DIELMATERIAL={FR-4}
LAYERV7_12DIELTYPE={0}
LAYERV7_12LAYERID={16908317}
LAYERV7_12MECHENABLED={FALSE}
LAYERV7_12NAME={Mechanical 29}
LAYERV7_12NEXT={16973824}
LAYERV7_12PREV={16973824}
LAYERV7_13COPTHICK={1.4mil}
LAYERV7_13DIELCONST={4.800}
LAYERV7_13DIELHEIGHT={12.6mil}
LAYERV7_13DIELMATERIAL={FR-4}
LAYERV7_13DIELTYPE={0}
LAYERV7_13LAYERID={16908318}
LAYERV7_13MECHENABLED={FALSE}
LAYERV7_13NAME={Mechanical 30}
LAYERV7_13NEXT={16973824}
LAYERV7_13PREV={16973824}
LAYERV7_14COPTHICK={1.4mil}
LAYERV7_14DIELCONST={4.800}
LAYERV7_14DIELHEIGHT={12.6mil}
LAYERV7_14DIELMATERIAL={FR-4}
LAYERV7_14DIELTYPE={0}
LAYERV7_14LAYERID={16908319}
LAYERV7_14MECHENABLED={FALSE}
LAYERV7_14NAME={Mechanical 31}
LAYERV7_14NEXT={16973824}
LAYERV7_14PREV={16973824}
LAYERV7_15COPTHICK={1.4mil}
LAYERV7_15DIELCONST={4.800}
LAYERV7_15DIELHEIGHT={12.6mil}
LAYERV7_15DIELMATERIAL={FR-4}
LAYERV7_15DIELTYPE={0}
LAYERV7_15LAYERID={16908320}
LAYERV7_15MECHENABLED={FALSE}
LAYERV7_15NAME={Mechanical 32}
LAYERV7_15NEXT={16973824}
LAYERV7_15PREV={16973824}
LAYERV7_1COPTHICK={1.4mil}
LAYERV7_1DIELCONST={4.800}
LAYERV7_1DIELHEIGHT={12.6mil}
LAYERV7_1DIELMATERIAL={FR-4}
LAYERV7_1DIELTYPE={0}
LAYERV7_1LAYERID={16908306}
LAYERV7_1MECHENABLED={FALSE}
LAYERV7_1NAME={Mechanical 18}
LAYERV7_1NEXT={16973824}
LAYERV7_1PREV={16973824}
LAYERV7_2COPTHICK={1.4mil}
LAYERV7_2DIELCONST={4.800}
LAYERV7_2DIELHEIGHT={12.6mil}
LAYERV7_2DIELMATERIAL={FR-4}
LAYERV7_2DIELTYPE={0}
LAYERV7_2LAYERID={16908307}
LAYERV7_2MECHENABLED={FALSE}
LAYERV7_2NAME={Mechanical 19}
LAYERV7_2NEXT={16973824}
LAYERV7_2PREV={16973824}
LAYERV7_3COPTHICK={1.4mil}
LAYERV7_3DIELCONST={4.800}
LAYERV7_3DIELHEIGHT={12.6mil}
LAYERV7_3DIELMATERIAL={FR-4}
LAYERV7_3DIELTYPE={0}
LAYERV7_3LAYERID={16908308}
LAYERV7_3MECHENABLED={FALSE}
LAYERV7_3NAME={Mechanical 20}
LAYERV7_3NEXT={16973824}
LAYERV7_3PREV={16973824}
LAYERV7_4COPTHICK={1.4mil}
LAYERV7_4DIELCONST={4.800}
LAYERV7_4DIELHEIGHT={12.6mil}
LAYERV7_4DIELMATERIAL={FR-4}
LAYERV7_4DIELTYPE={0}
LAYERV7_4LAYERID={16908309}
LAYERV7_4MECHENABLED={FALSE}
LAYERV7_4NAME={Mechanical 21}
LAYERV7_4NEXT={16973824}
LAYERV7_4PREV={16973824}
LAYERV7_5COPTHICK={1.4mil}
LAYERV7_5DIELCONST={4.800}
LAYERV7_5DIELHEIGHT={12.6mil}
LAYERV7_5DIELMATERIAL={FR-4}
LAYERV7_5DIELTYPE={0}
LAYERV7_5LAYERID={16908310}
LAYERV7_5MECHENABLED={FALSE}
LAYERV7_5NAME={Mechanical 22}
LAYERV7_5NEXT={16973824}
LAYERV7_5PREV={16973824}
LAYERV7_6COPTHICK={1.4mil}
LAYERV7_6DIELCONST={4.800}
LAYERV7_6DIELHEIGHT={12.6mil}
LAYERV7_6DIELMATERIAL={FR-4}
LAYERV7_6DIELTYPE={0}
LAYERV7_6LAYERID={16908311}
LAYERV7_6MECHENABLED={FALSE}
LAYERV7_6NAME={Mechanical 23}
LAYERV7_6NEXT={16973824}
LAYERV7_6PREV={16973824}
LAYERV7_7COPTHICK={1.4mil}
LAYERV7_7DIELCONST={4.800}
LAYERV7_7DIELHEIGHT={12.6mil}
LAYERV7_7DIELMATERIAL={FR-4}
LAYERV7_7DIELTYPE={0}
LAYERV7_7LAYERID={16908312}
LAYERV7_7MECHENABLED={FALSE}
LAYERV7_7NAME={Mechanical 24}
LAYERV7_7NEXT={16973824}
LAYERV7_7PREV={16973824}
LAYERV7_8COPTHICK={1.4mil}
LAYERV7_8DIELCONST={4.800}
LAYERV7_8DIELHEIGHT={12.6mil}
LAYERV7_8DIELMATERIAL={FR-4}
LAYERV7_8DIELTYPE={0}
LAYERV7_8LAYERID={16908313}
LAYERV7_8MECHENABLED={FALSE}
LAYERV7_8NAME={Mechanical 25}
LAYERV7_8NEXT={16973824}
LAYERV7_8PREV={16973824}
LAYERV7_9COPTHICK={1.4mil}
LAYERV7_9DIELCONST={4.800}
LAYERV7_9DIELHEIGHT={12.6mil}
LAYERV7_9DIELMATERIAL={FR-4}
LAYERV7_9DIELTYPE={0}
LAYERV7_9LAYERID={16908314}
LAYERV7_9MECHENABLED={FALSE}
LAYERV7_9NAME={Mechanical 26}
LAYERV7_9NEXT={16973824}
LAYERV7_9PREV={16973824}
LAYER_V8_0ID={{6C6DCD97-48EC-4693-B12E-237CD37DD42D}}
LAYER_V8_0LAYERID={16973832}
LAYER_V8_0NAME={Top Paste}
LAYER_V8_0USEDBYPRIMS={FALSE}
LAYER_V8_0_{4D20FBD9-2C5F-4DF4-9060-7D2A08AA977E}CONTEXT={0}
LAYER_V8_0_{4D20FBD9-2C5F-4DF4-9060-7D2A08AA977E}USEDBYPRIMS={FALSE}
LAYER_V8_10ID={{1E47D832-DE1E-4C97-977A-F92C581C2123}}
LAYER_V8_10LAYERID={16973837}
LAYER_V8_10NAME={Keep-Out Layer}
LAYER_V8_10USEDBYPRIMS={FALSE}
LAYER_V8_11ID={{08FA464F-3B31-49CF-A5CA-FFFD9A685568}}
LAYER_V8_11LAYERID={16908289}
LAYER_V8_11MECHENABLED={TRUE}
LAYER_V8_11NAME={Mechanical 1}
LAYER_V8_11USEDBYPRIMS={TRUE}
LAYER_V8_12ID={{24C27709-69AB-460A-B2A8-E69605003D4A}}
LAYER_V8_12LAYERID={16908290}
LAYER_V8_12MECHENABLED={FALSE}
LAYER_V8_12NAME={Mechanical 2}
LAYER_V8_12USEDBYPRIMS={FALSE}
LAYER_V8_13ID={{0DA5CD44-FE76-494F-9C4C-D82ADAF91D77}}
LAYER_V8_13LAYERID={16908291}
LAYER_V8_13MECHENABLED={FALSE}
LAYER_V8_13NAME={Mechanical 3}
LAYER_V8_13USEDBYPRIMS={FALSE}
LAYER_V8_14ID={{7D246B91-F1DB-4B53-8D5E-5ADA087F3A6D}}
LAYER_V8_14LAYERID={16908292}
LAYER_V8_14MECHENABLED={FALSE}
LAYER_V8_14NAME={Mechanical 4}
LAYER_V8_14USEDBYPRIMS={FALSE}
LAYER_V8_15ID={{1B8B84F1-6308-400D-83C8-1F957E8EAB5E}}
LAYER_V8_15LAYERID={16908293}
LAYER_V8_15MECHENABLED={FALSE}
LAYER_V8_15NAME={Mechanical 5}
LAYER_V8_15USEDBYPRIMS={FALSE}
LAYER_V8_16ID={{27615250-02F7-40BA-8786-AA61F72F85E7}}
LAYER_V8_16LAYERID={16908294}
LAYER_V8_16MECHENABLED={FALSE}
LAYER_V8_16NAME={Mechanical 6}
LAYER_V8_16USEDBYPRIMS={FALSE}
LAYER_V8_17ID={{3569FEAD-EF2A-49B0-914C-2B3D429B2F66}}
LAYER_V8_17LAYERID={16908295}
LAYER_V8_17MECHENABLED={FALSE}
LAYER_V8_17NAME={Mechanical 7}
LAYER_V8_17USEDBYPRIMS={FALSE}
LAYER_V8_18ID={{04780900-5317-473C-9FDB-E4D6A893C722}}
LAYER_V8_18LAYERID={16908296}
LAYER_V8_18MECHENABLED={FALSE}
LAYER_V8_18NAME={Mechanical 8}
LAYER_V8_18USEDBYPRIMS={FALSE}
LAYER_V8_19ID={{F0C0D5C2-3F2C-4D4E-9095-C30B91B24A4F}}
LAYER_V8_19LAYERID={16908297}
LAYER_V8_19MECHENABLED={FALSE}
LAYER_V8_19NAME={Mechanical 9}
LAYER_V8_19USEDBYPRIMS={FALSE}
LAYER_V8_1ID={{2594F44D-0252-43D1-B927-156F08985C69}}
LAYER_V8_1LAYERID={16973830}
LAYER_V8_1NAME={Top Overlay}
LAYER_V8_1USEDBYPRIMS={TRUE}
LAYER_V8_1_{4D20FBD9-2C5F-4DF4-9060-7D2A08AA977E}CONTEXT={0}
LAYER_V8_1_{4D20FBD9-2C5F-4DF4-9060-7D2A08AA977E}USEDBYPRIMS={FALSE}
LAYER_V8_20ID={{B50C3F35-AC9F-4A38-8501-0B44842DB32D}}
LAYER_V8_20LAYERID={16908298}
LAYER_V8_20MECHENABLED={FALSE}
LAYER_V8_20NAME={Mechanical 10}
LAYER_V8_20USEDBYPRIMS={FALSE}
LAYER_V8_21ID={{36FCEDF6-66E9-4BD9-AE53-70043A7D08BD}}
LAYER_V8_21LAYERID={16908299}
LAYER_V8_21MECHENABLED={FALSE}
LAYER_V8_21NAME={Mechanical 11}
LAYER_V8_21USEDBYPRIMS={FALSE}
LAYER_V8_22ID={{36CE0809-6DD7-4BC6-B1CD-E02A891CE39B}}
LAYER_V8_22LAYERID={16908300}
LAYER_V8_22MECHENABLED={FALSE}
LAYER_V8_22NAME={Mechanical 12}
LAYER_V8_22USEDBYPRIMS={FALSE}
LAYER_V8_23ID={{18820FF6-D568-4C62-8B4A-7F1BE8058994}}
LAYER_V8_23LAYERID={16908301}
LAYER_V8_23MECHENABLED={TRUE}
LAYER_V8_23NAME={Mechanical 13}
LAYER_V8_23USEDBYPRIMS={TRUE}
LAYER_V8_24ID={{3F273BD5-0D74-4A78-8AF4-E8CCDEEC67D3}}
LAYER_V8_24LAYERID={16908302}
LAYER_V8_24MECHENABLED={FALSE}
LAYER_V8_24NAME={Mechanical 14}
LAYER_V8_24USEDBYPRIMS={FALSE}
LAYER_V8_25ID={{7696373A-3614-48AA-8BF5-6287234A887C}}
LAYER_V8_25LAYERID={16908303}
LAYER_V8_25MECHENABLED={TRUE}
LAYER_V8_25NAME={Mechanical 15}
LAYER_V8_25USEDBYPRIMS={TRUE}
LAYER_V8_26ID={{AA24CF28-B753-4C83-9F64-2A71C11DED68}}
LAYER_V8_26LAYERID={16908304}
LAYER_V8_26MECHENABLED={FALSE}
LAYER_V8_26NAME={Mechanical 16}
LAYER_V8_26USEDBYPRIMS={FALSE}
LAYER_V8_27ID={{74D741EE-58A9-46DA-80C2-69331A9442B2}}
LAYER_V8_27LAYERID={16973838}
LAYER_V8_27NAME={Drill Drawing}
LAYER_V8_27USEDBYPRIMS={FALSE}
LAYER_V8_28ID={{B8DD4243-5EAA-46C0-99F1-90789F6EB289}}
LAYER_V8_28LAYERID={16973839}
LAYER_V8_28NAME={Multi-Layer}
LAYER_V8_28USEDBYPRIMS={TRUE}
LAYER_V8_29ID={{387F07B5-474C-4994-8DC2-E9AB838FCF91}}
LAYER_V8_29LAYERID={16973840}
LAYER_V8_29NAME={Connections}
LAYER_V8_29USEDBYPRIMS={TRUE}
LAYER_V8_2COVERLAY_EXPANSION={0mil}
LAYER_V8_2DIELCONST={3.500}
LAYER_V8_2DIELHEIGHT={0.4mil}
LAYER_V8_2DIELMATERIAL={Solder Resist}
LAYER_V8_2DIELTYPE={3}
LAYER_V8_2ID={{184BE30F-445B-4B71-A6CE-17D67BE8B913}}
LAYER_V8_2LAYERID={16973834}
LAYER_V8_2NAME={Top Solder}
LAYER_V8_2USEDBYPRIMS={FALSE}
LAYER_V8_2_{4D20FBD9-2C5F-4DF4-9060-7D2A08AA977E}CONTEXT={0}
LAYER_V8_2_{4D20FBD9-2C5F-4DF4-9060-7D2A08AA977E}USEDBYPRIMS={FALSE}
LAYER_V8_30ID={{ED5ED10E-1138-4449-B29A-E850A4CEC63B}}
LAYER_V8_30LAYERID={16973841}
LAYER_V8_30NAME={Background}
LAYER_V8_30USEDBYPRIMS={FALSE}
LAYER_V8_31ID={{02AD6803-ED11-4011-AC45-BF5D782BC058}}
LAYER_V8_31LAYERID={16973842}
LAYER_V8_31NAME={DRC Error Markers}
LAYER_V8_31USEDBYPRIMS={TRUE}
LAYER_V8_32ID={{9EB24055-F794-42E4-8BA8-1F4EA99562D3}}
LAYER_V8_32LAYERID={16973843}
LAYER_V8_32NAME={Selections}
LAYER_V8_32USEDBYPRIMS={FALSE}
LAYER_V8_33ID={{6866E868-46C5-40B1-8B96-2AB22A5C616A}}
LAYER_V8_33LAYERID={16973844}
LAYER_V8_33NAME={Visible Grid 1}
LAYER_V8_33USEDBYPRIMS={FALSE}
LAYER_V8_34ID={{BAEEA4A1-9A5C-466E-ADC3-7E81A7ED9F60}}
LAYER_V8_34LAYERID={16973845}
LAYER_V8_34NAME={Visible Grid 2}
LAYER_V8_34USEDBYPRIMS={FALSE}
LAYER_V8_35ID={{4EE4B7F2-070D-4B43-BDBD-BC7ABCB964DE}}
LAYER_V8_35LAYERID={16973846}
LAYER_V8_35NAME={Pad Holes}
LAYER_V8_35USEDBYPRIMS={FALSE}
LAYER_V8_36ID={{59A21F43-5743-4C58-B110-4C476D34B956}}
LAYER_V8_36LAYERID={16973847}
LAYER_V8_36NAME={Via Holes}
LAYER_V8_36USEDBYPRIMS={FALSE}
LAYER_V8_37ID={{AF57D83F-B285-46E7-9518-DF0F092D48C0}}
LAYER_V8_37LAYERID={16973848}
LAYER_V8_37NAME={Top Pad Master}
LAYER_V8_37USEDBYPRIMS={FALSE}
LAYER_V8_38ID={{A151B541-E6AA-425D-8B0A-1DEA72FDAFCA}}
LAYER_V8_38LAYERID={16973849}
LAYER_V8_38NAME={Bottom Pad Master}
LAYER_V8_38USEDBYPRIMS={FALSE}
LAYER_V8_39ID={{47179334-4E53-42E9-B8AE-190F97529F17}}
LAYER_V8_39LAYERID={16973850}
LAYER_V8_39NAME={DRC Detail Markers}
LAYER_V8_39USEDBYPRIMS={FALSE}
LAYER_V8_3COMPONENTPLACEMENT={1}
LAYER_V8_3COPTHICK={1.4mil}
LAYER_V8_3ID={{9EABED3A-699D-417B-89A4-46772AE9424D}}
LAYER_V8_3LAYERID={16777217}
LAYER_V8_3NAME={Top Layer}
LAYER_V8_3USEDBYPRIMS={TRUE}
LAYER_V8_3_{4D20FBD9-2C5F-4DF4-9060-7D2A08AA977E}CONTEXT={0}
LAYER_V8_3_{4D20FBD9-2C5F-4DF4-9060-7D2A08AA977E}USEDBYPRIMS={FALSE}
LAYER_V8_40ID={{D7B133F5-DCB9-4071-ACEC-0BC337A672A0}}
LAYER_V8_40LAYERID={16908305}
LAYER_V8_40MECHENABLED={FALSE}
LAYER_V8_40NAME={Mechanical 17}
LAYER_V8_40USEDBYPRIMS={FALSE}
LAYER_V8_41ID={{7369CD57-390D-4DA6-963D-3DC51075D649}}
LAYER_V8_41LAYERID={16908306}
LAYER_V8_41MECHENABLED={FALSE}
LAYER_V8_41NAME={Mechanical 18}
LAYER_V8_41USEDBYPRIMS={FALSE}
LAYER_V8_42ID={{E5891794-FA3A-4561-B4D5-C8F227609E8E}}
LAYER_V8_42LAYERID={16908307}
LAYER_V8_42MECHENABLED={FALSE}
LAYER_V8_42NAME={Mechanical 19}
LAYER_V8_42USEDBYPRIMS={FALSE}
LAYER_V8_43ID={{91643BFB-B963-486F-89EE-ABFF0CF3F9C1}}
LAYER_V8_43LAYERID={16908308}
LAYER_V8_43MECHENABLED={FALSE}
LAYER_V8_43NAME={Mechanical 20}
LAYER_V8_43USEDBYPRIMS={FALSE}
LAYER_V8_44ID={{8D3F925A-9ECA-4CD0-AEC6-7493BABDDE9F}}
LAYER_V8_44LAYERID={16908309}
LAYER_V8_44MECHENABLED={FALSE}
LAYER_V8_44NAME={Mechanical 21}
LAYER_V8_44USEDBYPRIMS={FALSE}
LAYER_V8_45ID={{70DDAC43-CB36-4CDF-BCBA-12CF9F7C8F55}}
LAYER_V8_45LAYERID={16908310}
LAYER_V8_45MECHENABLED={FALSE}
LAYER_V8_45NAME={Mechanical 22}
LAYER_V8_45USEDBYPRIMS={FALSE}
LAYER_V8_46ID={{CC3F52D4-9181-45DD-980E-490C0DD14036}}
LAYER_V8_46LAYERID={16908311}
LAYER_V8_46MECHENABLED={FALSE}
LAYER_V8_46NAME={Mechanical 23}
LAYER_V8_46USEDBYPRIMS={FALSE}
LAYER_V8_47ID={{7C31E180-DCC1-40AF-A2DA-052110875201}}
LAYER_V8_47LAYERID={16908312}
LAYER_V8_47MECHENABLED={FALSE}
LAYER_V8_47NAME={Mechanical 24}
LAYER_V8_47USEDBYPRIMS={FALSE}
LAYER_V8_48ID={{8EF52B53-CA17-4B22-8FEB-2816641EB928}}
LAYER_V8_48LAYERID={16908313}
LAYER_V8_48MECHENABLED={FALSE}
LAYER_V8_48NAME={Mechanical 25}
LAYER_V8_48USEDBYPRIMS={FALSE}
LAYER_V8_49ID={{B0E8CB41-D04F-432D-9510-0C7C3318FE77}}
LAYER_V8_49LAYERID={16908314}
LAYER_V8_49MECHENABLED={FALSE}
LAYER_V8_49NAME={Mechanical 26}
LAYER_V8_49USEDBYPRIMS={FALSE}
LAYER_V8_4DIELCONST={4.800}
LAYER_V8_4DIELHEIGHT={12.6mil}
LAYER_V8_4DIELMATERIAL={FR-4}
LAYER_V8_4DIELTYPE={0}
LAYER_V8_4ID={{809A6CB6-D453-4646-8342-4B9244C50B68}}
LAYER_V8_4LAYERID={17039361}
LAYER_V8_4NAME={Dielectric 1}
LAYER_V8_4USEDBYPRIMS={FALSE}
LAYER_V8_4_{4D20FBD9-2C5F-4DF4-9060-7D2A08AA977E}CONTEXT={0}
LAYER_V8_4_{4D20FBD9-2C5F-4DF4-9060-7D2A08AA977E}USEDBYPRIMS={FALSE}
LAYER_V8_50ID={{63ED52C8-8EDA-4700-A16B-E1E9C758974B}}
LAYER_V8_50LAYERID={16908315}
LAYER_V8_50MECHENABLED={FALSE}
LAYER_V8_50NAME={Mechanical 27}
LAYER_V8_50USEDBYPRIMS={FALSE}
LAYER_V8_51ID={{0B6D6023-777A-414C-AACC-25EAE52EE8DE}}
LAYER_V8_51LAYERID={16908316}
LAYER_V8_51MECHENABLED={FALSE}
LAYER_V8_51NAME={Mechanical 28}
LAYER_V8_51USEDBYPRIMS={FALSE}
LAYER_V8_52ID={{B3752018-E4B5-4C42-8EDB-4B43EEF51E47}}
LAYER_V8_52LAYERID={16908317}
LAYER_V8_52MECHENABLED={FALSE}
LAYER_V8_52NAME={Mechanical 29}
LAYER_V8_52USEDBYPRIMS={FALSE}
LAYER_V8_53ID={{F5554220-A7D4-4E99-9FEA-2A9B4EAB304A}}
LAYER_V8_53LAYERID={16908318}
LAYER_V8_53MECHENABLED={FALSE}
LAYER_V8_53NAME={Mechanical 30}
LAYER_V8_53USEDBYPRIMS={FALSE}
LAYER_V8_54ID={{DB679DF4-B8F9-4CD9-B524-091C87EDC78C}}
LAYER_V8_54LAYERID={16908319}
LAYER_V8_54MECHENABLED={FALSE}
LAYER_V8_54NAME={Mechanical 31}
LAYER_V8_54USEDBYPRIMS={FALSE}
LAYER_V8_55ID={{0F48770E-F647-497F-9F2C-82C5012A6F16}}
LAYER_V8_55LAYERID={16908320}
LAYER_V8_55MECHENABLED={FALSE}
LAYER_V8_55NAME={Mechanical 32}
LAYER_V8_55USEDBYPRIMS={FALSE}
LAYER_V8_5COMPONENTPLACEMENT={2}
LAYER_V8_5COPTHICK={1.4mil}
LAYER_V8_5ID={{8184FA70-BE69-4CA1-832C-2D918DA294AC}}
LAYER_V8_5LAYERID={16842751}
LAYER_V8_5NAME={Bottom Layer}
LAYER_V8_5USEDBYPRIMS={TRUE}
LAYER_V8_5_{4D20FBD9-2C5F-4DF4-9060-7D2A08AA977E}CONTEXT={0}
LAYER_V8_5_{4D20FBD9-2C5F-4DF4-9060-7D2A08AA977E}USEDBYPRIMS={FALSE}
LAYER_V8_6COVERLAY_EXPANSION={0mil}
LAYER_V8_6DIELCONST={3.500}
LAYER_V8_6DIELHEIGHT={0.4mil}
LAYER_V8_6DIELMATERIAL={Solder Resist}
LAYER_V8_6DIELTYPE={3}
LAYER_V8_6ID={{A49A6F23-6A2F-4BDF-9237-9E96619461FD}}
LAYER_V8_6LAYERID={16973835}
LAYER_V8_6NAME={Bottom Solder}
LAYER_V8_6USEDBYPRIMS={FALSE}
LAYER_V8_6_{4D20FBD9-2C5F-4DF4-9060-7D2A08AA977E}CONTEXT={0}
LAYER_V8_6_{4D20FBD9-2C5F-4DF4-9060-7D2A08AA977E}USEDBYPRIMS={FALSE}
LAYER_V8_7ID={{768FA30B-26AE-411B-B315-B71BE9E35B0A}}
LAYER_V8_7LAYERID={16973831}
LAYER_V8_7NAME={Bottom Overlay}
LAYER_V8_7USEDBYPRIMS={TRUE}
LAYER_V8_7_{4D20FBD9-2C5F-4DF4-9060-7D2A08AA977E}CONTEXT={0}
LAYER_V8_7_{4D20FBD9-2C5F-4DF4-9060-7D2A08AA977E}USEDBYPRIMS={FALSE}
LAYER_V8_8ID={{905D1ECF-A7C9-4056-8109-7331B44D35AF}}
LAYER_V8_8LAYERID={16973833}
LAYER_V8_8NAME={Bottom Paste}
LAYER_V8_8USEDBYPRIMS={FALSE}
LAYER_V8_8_{4D20FBD9-2C5F-4DF4-9060-7D2A08AA977E}CONTEXT={0}
LAYER_V8_8_{4D20FBD9-2C5F-4DF4-9060-7D2A08AA977E}USEDBYPRIMS={FALSE}
LAYER_V8_9ID={{7595271F-6461-4523-B013-8E0F40FEFAD0}}
LAYER_V8_9LAYERID={16973836}
LAYER_V8_9NAME={Drill Guide}
LAYER_V8_9USEDBYPRIMS={FALSE}
LOCKED={FALSE}
LOCKSHEET={TRUE}
LOOKAT.X={14133169.000000}
LOOKAT.Y={24885042.000000}
LOOKAT.Z={-1.524204}
MGSNAPENABLED={FALSE}
MIDLAYER10_MRLASTWIDTH={39.3701mil}
MIDLAYER11_MRLASTWIDTH={39.3701mil}
MIDLAYER12_MRLASTWIDTH={39.3701mil}
MIDLAYER13_MRLASTWIDTH={39.3701mil}
MIDLAYER14_MRLASTWIDTH={39.3701mil}
MIDLAYER15_MRLASTWIDTH={39.3701mil}
MIDLAYER16_MRLASTWIDTH={39.3701mil}
MIDLAYER17_MRLASTWIDTH={39.3701mil}
MIDLAYER18_MRLASTWIDTH={39.3701mil}
MIDLAYER19_MRLASTWIDTH={39.3701mil}
MIDLAYER1_MRLASTWIDTH={39.3701mil}
MIDLAYER20_MRLASTWIDTH={39.3701mil}
MIDLAYER21_MRLASTWIDTH={39.3701mil}
MIDLAYER22_MRLASTWIDTH={39.3701mil}
MIDLAYER23_MRLASTWIDTH={39.3701mil}
MIDLAYER24_MRLASTWIDTH={39.3701mil}
MIDLAYER25_MRLASTWIDTH={39.3701mil}
MIDLAYER26_MRLASTWIDTH={39.3701mil}
MIDLAYER27_MRLASTWIDTH={39.3701mil}
MIDLAYER28_MRLASTWIDTH={39.3701mil}
MIDLAYER29_MRLASTWIDTH={39.3701mil}
MIDLAYER2_MRLASTWIDTH={39.3701mil}
MIDLAYER30_MRLASTWIDTH={39.3701mil}
MIDLAYER3_MRLASTWIDTH={39.3701mil}
MIDLAYER4_MRLASTWIDTH={39.3701mil}
MIDLAYER5_MRLASTWIDTH={39.3701mil}
MIDLAYER6_MRLASTWIDTH={39.3701mil}
MIDLAYER7_MRLASTWIDTH={39.3701mil}
MIDLAYER8_MRLASTWIDTH={39.3701mil}
MIDLAYER9_MRLASTWIDTH={39.3701mil}
MINPRIMLENGTH={3mil}
MRLASTVIAHOLE={28mil}
MRLASTVIASIZE={50mil}
NAME={}
NEARDISTANCE={200mil}
NEAROBJECTSENABLED={FALSE}
NEAROBJECTSET={011110100011000000000000001}
NECKWIDTHTHRESHOLD={5mil}
OGSNAPENABLED={TRUE}
ORIGINX={0mil}
ORIGINY={0mil}
OUTLINEMODELCRC={0}
OUTLINEMODELNAME={
}
PINPAIRCOUNT={0}
PLACEMARKERX1={-0.0001mil}
PLACEMARKERX10={-0.0001mil}
PLACEMARKERX2={-0.0001mil}
PLACEMARKERX3={-0.0001mil}
PLACEMARKERX4={-0.0001mil}
PLACEMARKERX5={-0.0001mil}
PLACEMARKERX6={-0.0001mil}
PLACEMARKERX7={-0.0001mil}
PLACEMARKERX8={-0.0001mil}
PLACEMARKERX9={-0.0001mil}
PLACEMARKERY1={-0.0001mil}
PLACEMARKERY10={-0.0001mil}
PLACEMARKERY2={-0.0001mil}
PLACEMARKERY3={-0.0001mil}
PLACEMARKERY4={-0.0001mil}
PLACEMARKERY5={-0.0001mil}
PLACEMARKERY6={-0.0001mil}
PLACEMARKERY7={-0.0001mil}
PLACEMARKERY8={-0.0001mil}
PLACEMARKERY9={-0.0001mil}
PLANE10NETNAME={(No Net)}
PLANE11NETNAME={(No Net)}
PLANE12NETNAME={(No Net)}
PLANE13NETNAME={(No Net)}
PLANE14NETNAME={(No Net)}
PLANE15NETNAME={(No Net)}
PLANE16NETNAME={(No Net)
}
PLANE1NETNAME={(No Net)}
PLANE2NETNAME={(No Net)}
PLANE3NETNAME={(No Net)}
PLANE4NETNAME={(No Net)}
PLANE5NETNAME={(No Net)}
PLANE6NETNAME={(No Net)}
PLANE7NETNAME={(No Net)}
PLANE8NETNAME={(No Net)}
PLANE9NETNAME={(No Net)}
POINTGUIDEENABLED={FALSE}
POLYGONOUTLINE={FALSE}
POLYGONTYPE={Polygon}
POURINDEX={-1}
POUROVER={FALSE}
POUROVERSTYLE={2}
PRIMITIVELOCK={TRUE}
R0={0mil}
R1={196.8504mil}
R2={0mil}
R3={196.8504mil}
R4={0mil}
R5={196.8504mil}
R6={0mil}
R7={196.8504mil}
R8={0mil}
RECORD={Board}
REMOVEDEAD={FALSE}
REMOVEISLANDSBYAREA={TRUE}
REMOVENECKS={TRUE}
RESTORELAYER={UNKNOWN}
RESTORENET={}
ROUTINGDIRECTIONBOTTOM LAYER={Automatic}
ROUTINGDIRECTIONMID LAYER 1={Automatic}
ROUTINGDIRECTIONMID LAYER 10={Automatic}
ROUTINGDIRECTIONMID LAYER 11={Automatic}
ROUTINGDIRECTIONMID LAYER 12={Automatic}
ROUTINGDIRECTIONMID LAYER 13={Automatic}
ROUTINGDIRECTIONMID LAYER 14={Automatic}
ROUTINGDIRECTIONMID LAYER 15={Automatic}
ROUTINGDIRECTIONMID LAYER 16={Automatic}
ROUTINGDIRECTIONMID LAYER 17={Automatic}
ROUTINGDIRECTIONMID LAYER 18={Automatic}
ROUTINGDIRECTIONMID LAYER 19={Automatic}
ROUTINGDIRECTIONMID LAYER 2={Automatic}
ROUTINGDIRECTIONMID LAYER 20={Automatic}
ROUTINGDIRECTIONMID LAYER 21={Automatic}
ROUTINGDIRECTIONMID LAYER 22={Automatic}
ROUTINGDIRECTIONMID LAYER 23={Automatic}
ROUTINGDIRECTIONMID LAYER 24={Automatic}
ROUTINGDIRECTIONMID LAYER 25={Automatic}
ROUTINGDIRECTIONMID LAYER 26={Automatic}
ROUTINGDIRECTIONMID LAYER 27={Automatic}
ROUTINGDIRECTIONMID LAYER 28={Automatic}
ROUTINGDIRECTIONMID LAYER 29={Automatic}
ROUTINGDIRECTIONMID LAYER 3={Automatic}
ROUTINGDIRECTIONMID LAYER 30={Automatic}
ROUTINGDIRECTIONMID LAYER 4={Automatic}
ROUTINGDIRECTIONMID LAYER 5={Automatic}
ROUTINGDIRECTIONMID LAYER 6={Automatic}
ROUTINGDIRECTIONMID LAYER 7={Automatic}
ROUTINGDIRECTIONMID LAYER 8={Automatic}
ROUTINGDIRECTIONMID LAYER 9={Automatic}
ROUTINGDIRECTIONTOP LAYER={Automatic}
SA0={ 0.00000000000000E+0000}
SA1={ 9.00000000000000E+0001}
SA2={ 0.00000000000000E+0000}
SA3={ 0.00000000000000E+0000}
SA4={ 0.00000000000000E+0000}
SA5={ 2.70000000000000E+0002}
SA6={ 0.00000000000000E+0000}
SA7={ 1.80000000000000E+0002}
SA8={ 0.00000000000000E+0000}
SELECTION={FALSE}
SELECTIONMEMORYLOCK1={FALSE}
SELECTIONMEMORYLOCK2={FALSE}
SELECTIONMEMORYLOCK3={FALSE}
SELECTIONMEMORYLOCK4={FALSE}
SELECTIONMEMORYLOCK5={FALSE}
SELECTIONMEMORYLOCK6={FALSE}
SELECTIONMEMORYLOCK7={FALSE}
SELECTIONMEMORYLOCK8={FALSE}
SHEETHEIGHT={8000mil}
SHEETWIDTH={10000mil}
SHEETX={1000mil}
SHEETY={1000mil}
SHELVED={FALSE}
SHOWBOTTOMDIELECTRIC={FALSE}
SHOWDEFAULTSETS={TRUE}
SHOWSHEET={FALSE}
SHOWSIGNALLAYERSONLY={TRUE}
SHOWTOPDIELECTRIC={FALSE}
SNAPGRIDSIZE={9842.519685}
SNAPGRIDSIZEX={9842.519685}
SNAPGRIDSIZEY={9842.519685}
SPLITLINECOUNT={0}
SURFACEMICROSTRIP_I={(60/SQRT(Er*(1-EXP(-1.55*(0.00002+TraceToPlaneDistance)/TraceToPlaneDistance))))*LN(5.98*TraceToPlaneDistance/(0.8*TraceWidth+TraceHeight))}
SURFACEMICROSTRIP_W={((5.98*TraceToPlaneDistance)/EXP(CharacteristicImpedance/(60/SQRT(Er*(1-EXP(-1.55*(0.00002+TraceToPlaneDistance)/TraceToPlaneDistance)))))-TraceHeight)/0.8}
SYMMETRICSTRIPLINE_I={(80/SQRT(Er))*LN((1.9*(2*TraceToPlaneDistance+TraceHeight)/(0.8*TraceWidth+TraceHeight)))*(1-(TraceToPlaneDistance/(4*(PlaneToPlaneDistance-TraceHeight-TraceToPlaneDistance))))}
SYMMETRICSTRIPLINE_W={((1.9*(2*TraceToPlaneDistance+TraceHeight))/(EXP((CharacteristicImpedance/(80/SQRT(Er)))/(1-(TraceToPlaneDistance/(4*(PlaneToPlaneDistance-TraceHeight-TraceToPlaneDistance))))))-TraceHeight)/0.8}
TEARDROPPARAM_FLAGSEX={1002}
TEARDROPPARAM_PERCENTFORPADS_LENGTH={100.000000}
TEARDROPPARAM_PERCENTFORPADS_WIDTH={200.000000}
TEARDROPPARAM_PERCENTFORTJUNCTIONS_LENGTH={100.000000}
TEARDROPPARAM_PERCENTFORTJUNCTIONS_WIDTH={300.000000}
TEARDROPPARAM_PERCENTFORTRACKS_LENGTH={100.000000}
TEARDROPPARAM_PERCENTFORTRACKS_WIDTH={-1.000000}
TEARDROPPARAM_PERCENTFORVIAS_LENGTH={30.000000}
TEARDROPPARAM_PERCENTFORVIAS_WIDTH={70.000000}
TIME={5:01:49 PM}
TOGGLELAYERS={1111111111111111111111111111111111111111111111111111111111111111111111111111111111}
TOPCONST={3.500}
TOPHEIGHT={0.4mil}
TOPLAYER_MRLASTWIDTH={39.3701mil}
TOPMATERIAL={Solder Resist}
TOPTYPE={3}
TRACKGRIDSIZE={200000.000000}
TRACKWIDTH={10mil}
UNIONINDEX={0}
UNIQUEID={NXTQIXRJ}
USEOCTAGONS={FALSE}
USERROUTED={TRUE}
V9_CACHE_LAYER0_ID={{B8DD4243-5EAA-46C0-99F1-90789F6EB289}}
V9_CACHE_LAYER0_LAYERID={16973839}
V9_CACHE_LAYER0_NAME={Multi-Layer}
V9_CACHE_LAYER0_USEDBYPRIMS={TRUE}
V9_CACHE_LAYER100_ID={{DB679DF4-B8F9-4CD9-B524-091C87EDC78C}}
V9_CACHE_LAYER100_LAYERID={16908319}
V9_CACHE_LAYER100_MECHENABLED={FALSE}
V9_CACHE_LAYER100_NAME={Mechanical 31}
V9_CACHE_LAYER100_USEDBYPRIMS={FALSE}
V9_CACHE_LAYER101_ID={{0F48770E-F647-497F-9F2C-82C5012A6F16}}
V9_CACHE_LAYER101_LAYERID={16908320}
V9_CACHE_LAYER101_MECHENABLED={FALSE}
V9_CACHE_LAYER101_NAME={Mechanical 32}
V9_CACHE_LAYER101_USEDBYPRIMS={FALSE}
V9_CACHE_LAYER10_ID={{AF57D83F-B285-46E7-9518-DF0F092D48C0}}
V9_CACHE_LAYER10_LAYERID={16973848}
V9_CACHE_LAYER10_NAME={Top Pad Master}
V9_CACHE_LAYER10_USEDBYPRIMS={FALSE}
V9_CACHE_LAYER11_ID={{A151B541-E6AA-425D-8B0A-1DEA72FDAFCA}}
V9_CACHE_LAYER11_LAYERID={16973849}
V9_CACHE_LAYER11_NAME={Bottom Pad Master}
V9_CACHE_LAYER11_USEDBYPRIMS={FALSE}
V9_CACHE_LAYER12_ID={{6C6DCD97-48EC-4693-B12E-237CD37DD42D}}
V9_CACHE_LAYER12_LAYERID={16973832}
V9_CACHE_LAYER12_NAME={Top Paste}
V9_CACHE_LAYER12_USEDBYPRIMS={FALSE}
V9_CACHE_LAYER12_{4D20FBD9-2C5F-4DF4-9060-7D2A08AA977E}CONTEXT={0}
V9_CACHE_LAYER12_{4D20FBD9-2C5F-4DF4-9060-7D2A08AA977E}USEDBYPRIMS={FALSE}
V9_CACHE_LAYER13_ID={{2594F44D-0252-43D1-B927-156F08985C69}}
V9_CACHE_LAYER13_LAYERID={16973830}
V9_CACHE_LAYER13_NAME={Top Overlay}
V9_CACHE_LAYER13_USEDBYPRIMS={TRUE}
V9_CACHE_LAYER13_{4D20FBD9-2C5F-4DF4-9060-7D2A08AA977E}CONTEXT={0}
V9_CACHE_LAYER13_{4D20FBD9-2C5F-4DF4-9060-7D2A08AA977E}USEDBYPRIMS={FALSE}
V9_CACHE_LAYER14_COVERLAY_EXPANSION={0mil}
V9_CACHE_LAYER14_DIELCONST={3.500}
V9_CACHE_LAYER14_DIELHEIGHT={0.4mil}
V9_CACHE_LAYER14_DIELMATERIAL={Solder Resist}
V9_CACHE_LAYER14_DIELTYPE={3}
V9_CACHE_LAYER14_ID={{184BE30F-445B-4B71-A6CE-17D67BE8B913}}
V9_CACHE_LAYER14_LAYERID={16973834}
V9_CACHE_LAYER14_NAME={Top Solder}
V9_CACHE_LAYER14_USEDBYPRIMS={FALSE}
V9_CACHE_LAYER14_{4D20FBD9-2C5F-4DF4-9060-7D2A08AA977E}CONTEXT={0}
V9_CACHE_LAYER14_{4D20FBD9-2C5F-4DF4-9060-7D2A08AA977E}USEDBYPRIMS={FALSE}
V9_CACHE_LAYER15_COMPONENTPLACEMENT={1}
V9_CACHE_LAYER15_COPTHICK={1.4mil}
V9_CACHE_LAYER15_ID={{9EABED3A-699D-417B-89A4-46772AE9424D}}
V9_CACHE_LAYER15_LAYERID={16777217}
V9_CACHE_LAYER15_NAME={Top Layer}
V9_CACHE_LAYER15_USEDBYPRIMS={TRUE}
V9_CACHE_LAYER15_{4D20FBD9-2C5F-4DF4-9060-7D2A08AA977E}CONTEXT={0}
V9_CACHE_LAYER15_{4D20FBD9-2C5F-4DF4-9060-7D2A08AA977E}USEDBYPRIMS={FALSE}
V9_CACHE_LAYER16_DIELCONST={4.800}
V9_CACHE_LAYER16_DIELHEIGHT={12.6mil}
V9_CACHE_LAYER16_DIELMATERIAL={FR-4}
V9_CACHE_LAYER16_DIELTYPE={0}
V9_CACHE_LAYER16_ID={{809A6CB6-D453-4646-8342-4B9244C50B68}}
V9_CACHE_LAYER16_LAYERID={17039361}
V9_CACHE_LAYER16_NAME={Dielectric 1}
V9_CACHE_LAYER16_USEDBYPRIMS={FALSE}
V9_CACHE_LAYER16_{4D20FBD9-2C5F-4DF4-9060-7D2A08AA977E}CONTEXT={0}
V9_CACHE_LAYER16_{4D20FBD9-2C5F-4DF4-9060-7D2A08AA977E}USEDBYPRIMS={FALSE}
V9_CACHE_LAYER17_COMPONENTPLACEMENT={2}
V9_CACHE_LAYER17_COPTHICK={1.4mil}
V9_CACHE_LAYER17_ID={{8184FA70-BE69-4CA1-832C-2D918DA294AC}}
V9_CACHE_LAYER17_LAYERID={16842751}
V9_CACHE_LAYER17_NAME={Bottom Layer}
V9_CACHE_LAYER17_USEDBYPRIMS={TRUE}
V9_CACHE_LAYER17_{4D20FBD9-2C5F-4DF4-9060-7D2A08AA977E}CONTEXT={0}
V9_CACHE_LAYER17_{4D20FBD9-2C5F-4DF4-9060-7D2A08AA977E}USEDBYPRIMS={FALSE}
V9_CACHE_LAYER18_COVERLAY_EXPANSION={0mil}
V9_CACHE_LAYER18_DIELCONST={3.500}
V9_CACHE_LAYER18_DIELHEIGHT={0.4mil}
V9_CACHE_LAYER18_DIELMATERIAL={Solder Resist}
V9_CACHE_LAYER18_DIELTYPE={3}
V9_CACHE_LAYER18_ID={{A49A6F23-6A2F-4BDF-9237-9E96619461FD}}
V9_CACHE_LAYER18_LAYERID={16973835}
V9_CACHE_LAYER18_NAME={Bottom Solder}
V9_CACHE_LAYER18_USEDBYPRIMS={FALSE}
V9_CACHE_LAYER18_{4D20FBD9-2C5F-4DF4-9060-7D2A08AA977E}CONTEXT={0}
V9_CACHE_LAYER18_{4D20FBD9-2C5F-4DF4-9060-7D2A08AA977E}USEDBYPRIMS={FALSE}
V9_CACHE_LAYER19_ID={{768FA30B-26AE-411B-B315-B71BE9E35B0A}}
V9_CACHE_LAYER19_LAYERID={16973831}
V9_CACHE_LAYER19_NAME={Bottom Overlay}
V9_CACHE_LAYER19_USEDBYPRIMS={TRUE}
V9_CACHE_LAYER19_{4D20FBD9-2C5F-4DF4-9060-7D2A08AA977E}CONTEXT={0}
V9_CACHE_LAYER19_{4D20FBD9-2C5F-4DF4-9060-7D2A08AA977E}USEDBYPRIMS={FALSE}
V9_CACHE_LAYER1_ID={{387F07B5-474C-4994-8DC2-E9AB838FCF91}}
V9_CACHE_LAYER1_LAYERID={16973840}
V9_CACHE_LAYER1_NAME={Connections}
V9_CACHE_LAYER1_USEDBYPRIMS={TRUE}
V9_CACHE_LAYER20_ID={{905D1ECF-A7C9-4056-8109-7331B44D35AF}}
V9_CACHE_LAYER20_LAYERID={16973833}
V9_CACHE_LAYER20_NAME={Bottom Paste}
V9_CACHE_LAYER20_USEDBYPRIMS={FALSE}
V9_CACHE_LAYER20_{4D20FBD9-2C5F-4DF4-9060-7D2A08AA977E}CONTEXT={0}
V9_CACHE_LAYER20_{4D20FBD9-2C5F-4DF4-9060-7D2A08AA977E}USEDBYPRIMS={FALSE}
V9_CACHE_LAYER21_COMPONENTPLACEMENT={0}
V9_CACHE_LAYER21_COPTHICK={1.4mil}
V9_CACHE_LAYER21_ID={{91D6C724-6AC2-489C-885A-29BDC5CA4F06}}
V9_CACHE_LAYER21_LAYERID={16777218}
V9_CACHE_LAYER21_NAME={Mid-Layer 1}
V9_CACHE_LAYER21_USEDBYPRIMS={FALSE}
V9_CACHE_LAYER22_COMPONENTPLACEMENT={0}
V9_CACHE_LAYER22_COPTHICK={1.4mil}
V9_CACHE_LAYER22_ID={{E3B0D8F6-2DFF-4327-BE7F-8E06234BCA75}}
V9_CACHE_LAYER22_LAYERID={16777219}
V9_CACHE_LAYER22_NAME={Mid-Layer 2}
V9_CACHE_LAYER22_USEDBYPRIMS={FALSE}
V9_CACHE_LAYER23_COMPONENTPLACEMENT={0}
V9_CACHE_LAYER23_COPTHICK={1.4mil}
V9_CACHE_LAYER23_ID={{54A88275-22C9-46AF-94E5-E4F40AB88D7C}}
V9_CACHE_LAYER23_LAYERID={16777220}
V9_CACHE_LAYER23_NAME={Mid-Layer 3}
V9_CACHE_LAYER23_USEDBYPRIMS={FALSE}
V9_CACHE_LAYER24_COMPONENTPLACEMENT={0}
V9_CACHE_LAYER24_COPTHICK={1.4mil}
V9_CACHE_LAYER24_ID={{BFA70F28-D28E-4B04-B8D6-5FC1E3413D6F}}
V9_CACHE_LAYER24_LAYERID={16777221}
V9_CACHE_LAYER24_NAME={Mid-Layer 4}
V9_CACHE_LAYER24_USEDBYPRIMS={FALSE}
V9_CACHE_LAYER25_COMPONENTPLACEMENT={0}
V9_CACHE_LAYER25_COPTHICK={1.4mil}
V9_CACHE_LAYER25_ID={{15DC3058-5A54-4702-B42F-55E5D345C044}}
V9_CACHE_LAYER25_LAYERID={16777222}
V9_CACHE_LAYER25_NAME={Mid-Layer 5}
V9_CACHE_LAYER25_USEDBYPRIMS={FALSE}
V9_CACHE_LAYER26_COMPONENTPLACEMENT={0}
V9_CACHE_LAYER26_COPTHICK={1.4mil}
V9_CACHE_LAYER26_ID={{5CAF861A-8990-486C-944C-9A5D74761896}}
V9_CACHE_LAYER26_LAYERID={16777223}
V9_CACHE_LAYER26_NAME={Mid-Layer 6}
V9_CACHE_LAYER26_USEDBYPRIMS={FALSE}
V9_CACHE_LAYER27_COMPONENTPLACEMENT={0}
V9_CACHE_LAYER27_COPTHICK={1.4mil}
V9_CACHE_LAYER27_ID={{8C6515A5-8F0D-4833-A667-DA2FC4D2C64C}}
V9_CACHE_LAYER27_LAYERID={16777224}
V9_CACHE_LAYER27_NAME={Mid-Layer 7}
V9_CACHE_LAYER27_USEDBYPRIMS={FALSE}
V9_CACHE_LAYER28_COMPONENTPLACEMENT={0}
V9_CACHE_LAYER28_COPTHICK={1.4mil}
V9_CACHE_LAYER28_ID={{7790ECAA-C08C-4019-9855-4C63B1499ACB}}
V9_CACHE_LAYER28_LAYERID={16777225}
V9_CACHE_LAYER28_NAME={Mid-Layer 8}
V9_CACHE_LAYER28_USEDBYPRIMS={FALSE}
V9_CACHE_LAYER29_COMPONENTPLACEMENT={0}
V9_CACHE_LAYER29_COPTHICK={1.4mil}
V9_CACHE_LAYER29_ID={{1A2D5653-EE19-4588-AFC4-33B53C7A2487}}
V9_CACHE_LAYER29_LAYERID={16777226}
V9_CACHE_LAYER29_NAME={Mid-Layer 9}
V9_CACHE_LAYER29_USEDBYPRIMS={FALSE}
V9_CACHE_LAYER2_ID={{ED5ED10E-1138-4449-B29A-E850A4CEC63B}}
V9_CACHE_LAYER2_LAYERID={16973841}
V9_CACHE_LAYER2_NAME={Background}
V9_CACHE_LAYER2_USEDBYPRIMS={FALSE}
V9_CACHE_LAYER30_COMPONENTPLACEMENT={0}
V9_CACHE_LAYER30_COPTHICK={1.4mil}
V9_CACHE_LAYER30_ID={{16010B3D-615A-429A-B5A7-F1D59FE918F4}}
V9_CACHE_LAYER30_LAYERID={16777227}
V9_CACHE_LAYER30_NAME={Mid-Layer 10}
V9_CACHE_LAYER30_USEDBYPRIMS={FALSE}
V9_CACHE_LAYER31_COMPONENTPLACEMENT={0}
V9_CACHE_LAYER31_COPTHICK={1.4mil}
V9_CACHE_LAYER31_ID={{F9037F91-AAF1-4A6D-9CDF-F7CDA78F2821}}
V9_CACHE_LAYER31_LAYERID={16777228}
V9_CACHE_LAYER31_NAME={Mid-Layer 11}
V9_CACHE_LAYER31_USEDBYPRIMS={FALSE}
V9_CACHE_LAYER32_COMPONENTPLACEMENT={0}
V9_CACHE_LAYER32_COPTHICK={1.4mil}
V9_CACHE_LAYER32_ID={{14B15F08-FCA2-4274-99F3-D61FBF8765BA}}
V9_CACHE_LAYER32_LAYERID={16777229}
V9_CACHE_LAYER32_NAME={Mid-Layer 12}
V9_CACHE_LAYER32_USEDBYPRIMS={FALSE}
V9_CACHE_LAYER33_COMPONENTPLACEMENT={0}
V9_CACHE_LAYER33_COPTHICK={1.4mil}
V9_CACHE_LAYER33_ID={{4E6B678D-68A9-4782-9D1D-647866EBCD61}}
V9_CACHE_LAYER33_LAYERID={16777230}
V9_CACHE_LAYER33_NAME={Mid-Layer 13}
V9_CACHE_LAYER33_USEDBYPRIMS={FALSE}
V9_CACHE_LAYER34_COMPONENTPLACEMENT={0}
V9_CACHE_LAYER34_COPTHICK={1.4mil}
V9_CACHE_LAYER34_ID={{17AD80B6-F317-43BF-A299-594191E79307}}
V9_CACHE_LAYER34_LAYERID={16777231}
V9_CACHE_LAYER34_NAME={Mid-Layer 14}
V9_CACHE_LAYER34_USEDBYPRIMS={FALSE}
V9_CACHE_LAYER35_COMPONENTPLACEMENT={0}
V9_CACHE_LAYER35_COPTHICK={1.4mil}
V9_CACHE_LAYER35_ID={{0A0C86F3-C363-4140-A9B2-C6D565BDB0EC}}
V9_CACHE_LAYER35_LAYERID={16777232}
V9_CACHE_LAYER35_NAME={Mid-Layer 15}
V9_CACHE_LAYER35_USEDBYPRIMS={FALSE}
V9_CACHE_LAYER36_COMPONENTPLACEMENT={0}
V9_CACHE_LAYER36_COPTHICK={1.4mil}
V9_CACHE_LAYER36_ID={{9B4F0D9F-D0BE-443F-BA53-6323861740EA}}
V9_CACHE_LAYER36_LAYERID={16777233}
V9_CACHE_LAYER36_NAME={Mid-Layer 16}
V9_CACHE_LAYER36_USEDBYPRIMS={FALSE}
V9_CACHE_LAYER37_COMPONENTPLACEMENT={0}
V9_CACHE_LAYER37_COPTHICK={1.4mil}
V9_CACHE_LAYER37_ID={{FBDC8F34-9342-4092-BF62-488E9CB948A6}}
V9_CACHE_LAYER37_LAYERID={16777234}
V9_CACHE_LAYER37_NAME={Mid-Layer 17}
V9_CACHE_LAYER37_USEDBYPRIMS={FALSE}
V9_CACHE_LAYER38_COMPONENTPLACEMENT={0}
V9_CACHE_LAYER38_COPTHICK={1.4mil}
V9_CACHE_LAYER38_ID={{058551A8-45B3-41A1-9849-1CD89CDC6410}}
V9_CACHE_LAYER38_LAYERID={16777235}
V9_CACHE_LAYER38_NAME={Mid-Layer 18}
V9_CACHE_LAYER38_USEDBYPRIMS={FALSE}
V9_CACHE_LAYER39_COMPONENTPLACEMENT={0}
V9_CACHE_LAYER39_COPTHICK={1.4mil}
V9_CACHE_LAYER39_ID={{294C58AD-BF90-4426-9474-CC9C70670844}}
V9_CACHE_LAYER39_LAYERID={16777236}
V9_CACHE_LAYER39_NAME={Mid-Layer 19}
V9_CACHE_LAYER39_USEDBYPRIMS={FALSE}
V9_CACHE_LAYER3_ID={{02AD6803-ED11-4011-AC45-BF5D782BC058}}
V9_CACHE_LAYER3_LAYERID={16973842}
V9_CACHE_LAYER3_NAME={DRC Error Markers}
V9_CACHE_LAYER3_USEDBYPRIMS={TRUE}
V9_CACHE_LAYER40_COMPONENTPLACEMENT={0}
V9_CACHE_LAYER40_COPTHICK={1.4mil}
V9_CACHE_LAYER40_ID={{AD7B8AF4-84DA-4C0A-B0AC-37B5FA94D9D0}}
V9_CACHE_LAYER40_LAYERID={16777237}
V9_CACHE_LAYER40_NAME={Mid-Layer 20}
V9_CACHE_LAYER40_USEDBYPRIMS={FALSE}
V9_CACHE_LAYER41_COMPONENTPLACEMENT={0}
V9_CACHE_LAYER41_COPTHICK={1.4mil}
V9_CACHE_LAYER41_ID={{4C58B65A-396B-475A-8B91-7E27AE5C0EFD}}
V9_CACHE_LAYER41_LAYERID={16777238}
V9_CACHE_LAYER41_NAME={Mid-Layer 21}
V9_CACHE_LAYER41_USEDBYPRIMS={FALSE}
V9_CACHE_LAYER42_COMPONENTPLACEMENT={0}
V9_CACHE_LAYER42_COPTHICK={1.4mil}
V9_CACHE_LAYER42_ID={{A7635793-C797-4250-9A40-DC97BDDCDA3F}}
V9_CACHE_LAYER42_LAYERID={16777239}
V9_CACHE_LAYER42_NAME={Mid-Layer 22}
V9_CACHE_LAYER42_USEDBYPRIMS={FALSE}
V9_CACHE_LAYER43_COMPONENTPLACEMENT={0}
V9_CACHE_LAYER43_COPTHICK={1.4mil}
V9_CACHE_LAYER43_ID={{A1515A53-81CF-477A-9DC9-4893520AF834}}
V9_CACHE_LAYER43_LAYERID={16777240}
V9_CACHE_LAYER43_NAME={Mid-Layer 23}
V9_CACHE_LAYER43_USEDBYPRIMS={FALSE}
V9_CACHE_LAYER44_COMPONENTPLACEMENT={0}
V9_CACHE_LAYER44_COPTHICK={1.4mil}
V9_CACHE_LAYER44_ID={{19149411-C812-4BC3-A25E-8F0A3BACA10B}}
V9_CACHE_LAYER44_LAYERID={16777241}
V9_CACHE_LAYER44_NAME={Mid-Layer 24}
V9_CACHE_LAYER44_USEDBYPRIMS={FALSE}
V9_CACHE_LAYER45_COMPONENTPLACEMENT={0}
V9_CACHE_LAYER45_COPTHICK={1.4mil}
V9_CACHE_LAYER45_ID={{1029B7E1-FA27-4F38-9D33-CC6A95F75146}}
V9_CACHE_LAYER45_LAYERID={16777242}
V9_CACHE_LAYER45_NAME={Mid-Layer 25}
V9_CACHE_LAYER45_USEDBYPRIMS={FALSE}
V9_CACHE_LAYER46_COMPONENTPLACEMENT={0}
V9_CACHE_LAYER46_COPTHICK={1.4mil}
V9_CACHE_LAYER46_ID={{3B3657F8-F0C1-491A-AE71-550FC8A39455}}
V9_CACHE_LAYER46_LAYERID={16777243}
V9_CACHE_LAYER46_NAME={Mid-Layer 26}
V9_CACHE_LAYER46_USEDBYPRIMS={FALSE}
V9_CACHE_LAYER47_COMPONENTPLACEMENT={0}
V9_CACHE_LAYER47_COPTHICK={1.4mil}
V9_CACHE_LAYER47_ID={{8877281A-7895-4576-B986-9F2E05463E42}}
V9_CACHE_LAYER47_LAYERID={16777244}
V9_CACHE_LAYER47_NAME={Mid-Layer 27}
V9_CACHE_LAYER47_USEDBYPRIMS={FALSE}
V9_CACHE_LAYER48_COMPONENTPLACEMENT={0}
V9_CACHE_LAYER48_COPTHICK={1.4mil}
V9_CACHE_LAYER48_ID={{D009AEFF-F5E0-44AE-AC01-D7E6E3EE4DA4}}
V9_CACHE_LAYER48_LAYERID={16777245}
V9_CACHE_LAYER48_NAME={Mid-Layer 28}
V9_CACHE_LAYER48_USEDBYPRIMS={FALSE}
V9_CACHE_LAYER49_COMPONENTPLACEMENT={0}
V9_CACHE_LAYER49_COPTHICK={1.4mil}
V9_CACHE_LAYER49_ID={{9C0DCD14-D6C4-4C3F-97B2-F9E823A44C00}}
V9_CACHE_LAYER49_LAYERID={16777246}
V9_CACHE_LAYER49_NAME={Mid-Layer 29}
V9_CACHE_LAYER49_USEDBYPRIMS={FALSE}
V9_CACHE_LAYER4_ID={{47179334-4E53-42E9-B8AE-190F97529F17}}
V9_CACHE_LAYER4_LAYERID={16973850}
V9_CACHE_LAYER4_NAME={DRC Detail Markers}
V9_CACHE_LAYER4_USEDBYPRIMS={FALSE}
V9_CACHE_LAYER50_COMPONENTPLACEMENT={0}
V9_CACHE_LAYER50_COPTHICK={1.4mil}
V9_CACHE_LAYER50_ID={{81113DA1-CA32-4982-AF21-D994AEAC72F2}}
V9_CACHE_LAYER50_LAYERID={16777247}
V9_CACHE_LAYER50_NAME={Mid-Layer 30}
V9_CACHE_LAYER50_USEDBYPRIMS={FALSE}
V9_CACHE_LAYER51_COPTHICK={1.4mil}
V9_CACHE_LAYER51_ID={{83AD2D23-A2BF-448E-ACF6-5A0AD882C83B}}
V9_CACHE_LAYER51_LAYERID={16842753}
V9_CACHE_LAYER51_NAME={Internal Plane 1}
V9_CACHE_LAYER51_PULLBACKDISTANCE={20mil}
V9_CACHE_LAYER51_USEDBYPRIMS={FALSE}
V9_CACHE_LAYER52_COPTHICK={1.4mil}
V9_CACHE_LAYER52_ID={{4B2A1196-9276-4A8E-827A-FE428CE21463}}
V9_CACHE_LAYER52_LAYERID={16842754}
V9_CACHE_LAYER52_NAME={Internal Plane 2}
V9_CACHE_LAYER52_PULLBACKDISTANCE={20mil}
V9_CACHE_LAYER52_USEDBYPRIMS={FALSE}
V9_CACHE_LAYER53_COPTHICK={1.4mil}
V9_CACHE_LAYER53_ID={{155BB09B-2466-4D20-9F7A-B0C52D59E85A}}
V9_CACHE_LAYER53_LAYERID={16842755}
V9_CACHE_LAYER53_NAME={Internal Plane 3}
V9_CACHE_LAYER53_PULLBACKDISTANCE={20mil}
V9_CACHE_LAYER53_USEDBYPRIMS={FALSE}
V9_CACHE_LAYER54_COPTHICK={1.4mil}
V9_CACHE_LAYER54_ID={{FBC20657-0289-4955-9C5F-9E54A6F1C99F}}
V9_CACHE_LAYER54_LAYERID={16842756}
V9_CACHE_LAYER54_NAME={Internal Plane 4}
V9_CACHE_LAYER54_PULLBACKDISTANCE={20mil}
V9_CACHE_LAYER54_USEDBYPRIMS={FALSE}
V9_CACHE_LAYER55_COPTHICK={1.4mil}
V9_CACHE_LAYER55_ID={{51BAFD49-FBE1-4729-8712-E479E1173E22}}
V9_CACHE_LAYER55_LAYERID={16842757}
V9_CACHE_LAYER55_NAME={Internal Plane 5}
V9_CACHE_LAYER55_PULLBACKDISTANCE={20mil}
V9_CACHE_LAYER55_USEDBYPRIMS={FALSE}
V9_CACHE_LAYER56_COPTHICK={1.4mil}
V9_CACHE_LAYER56_ID={{6CDC748D-9F81-4E0E-A159-9BE19243731B}}
V9_CACHE_LAYER56_LAYERID={16842758}
V9_CACHE_LAYER56_NAME={Internal Plane 6}
V9_CACHE_LAYER56_PULLBACKDISTANCE={20mil}
V9_CACHE_LAYER56_USEDBYPRIMS={FALSE}
V9_CACHE_LAYER57_COPTHICK={1.4mil}
V9_CACHE_LAYER57_ID={{96275F72-7C5D-480E-A481-5C0B0FE47D20}}
V9_CACHE_LAYER57_LAYERID={16842759}
V9_CACHE_LAYER57_NAME={Internal Plane 7}
V9_CACHE_LAYER57_PULLBACKDISTANCE={20mil}
V9_CACHE_LAYER57_USEDBYPRIMS={FALSE}
V9_CACHE_LAYER58_COPTHICK={1.4mil}
V9_CACHE_LAYER58_ID={{859FBB1B-E9AC-41EF-97BE-B226BBAB869E}}
V9_CACHE_LAYER58_LAYERID={16842760}
V9_CACHE_LAYER58_NAME={Internal Plane 8}
V9_CACHE_LAYER58_PULLBACKDISTANCE={20mil}
V9_CACHE_LAYER58_USEDBYPRIMS={FALSE}
V9_CACHE_LAYER59_COPTHICK={1.4mil}
V9_CACHE_LAYER59_ID={{B955941A-F5CB-43F2-9EAF-772BF29CAD85}}
V9_CACHE_LAYER59_LAYERID={16842761}
V9_CACHE_LAYER59_NAME={Internal Plane 9}
V9_CACHE_LAYER59_PULLBACKDISTANCE={20mil}
V9_CACHE_LAYER59_USEDBYPRIMS={FALSE}
V9_CACHE_LAYER5_ID={{9EB24055-F794-42E4-8BA8-1F4EA99562D3}}
V9_CACHE_LAYER5_LAYERID={16973843}
V9_CACHE_LAYER5_NAME={Selections}
V9_CACHE_LAYER5_USEDBYPRIMS={FALSE}
V9_CACHE_LAYER60_COPTHICK={1.4mil}
V9_CACHE_LAYER60_ID={{59732AF3-DE49-4D3A-A09B-1C4639D60339}}
V9_CACHE_LAYER60_LAYERID={16842762}
V9_CACHE_LAYER60_NAME={Internal Plane 10}
V9_CACHE_LAYER60_PULLBACKDISTANCE={20mil}
V9_CACHE_LAYER60_USEDBYPRIMS={FALSE}
V9_CACHE_LAYER61_COPTHICK={1.4mil}
V9_CACHE_LAYER61_ID={{04F9AC3E-C4D5-4451-9648-33364E8A0B2A}}
V9_CACHE_LAYER61_LAYERID={16842763}
V9_CACHE_LAYER61_NAME={Internal Plane 11}
V9_CACHE_LAYER61_PULLBACKDISTANCE={20mil}
V9_CACHE_LAYER61_USEDBYPRIMS={FALSE}
V9_CACHE_LAYER62_COPTHICK={1.4mil}
V9_CACHE_LAYER62_ID={{86D1B947-10FB-46D6-85ED-7DDAB31B2E27}}
V9_CACHE_LAYER62_LAYERID={16842764}
V9_CACHE_LAYER62_NAME={Internal Plane 12}
V9_CACHE_LAYER62_PULLBACKDISTANCE={20mil}
V9_CACHE_LAYER62_USEDBYPRIMS={FALSE}
V9_CACHE_LAYER63_COPTHICK={1.4mil}
V9_CACHE_LAYER63_ID={{B5E6312A-78D6-4AEC-81BA-E53E6E243E44}}
V9_CACHE_LAYER63_LAYERID={16842765}
V9_CACHE_LAYER63_NAME={Internal Plane 13}
V9_CACHE_LAYER63_PULLBACKDISTANCE={20mil}
V9_CACHE_LAYER63_USEDBYPRIMS={FALSE}
V9_CACHE_LAYER64_COPTHICK={1.4mil}
V9_CACHE_LAYER64_ID={{5B8AC123-1BE1-45FE-93D8-82B25FAFBB25}}
V9_CACHE_LAYER64_LAYERID={16842766}
V9_CACHE_LAYER64_NAME={Internal Plane 14}
V9_CACHE_LAYER64_PULLBACKDISTANCE={20mil}
V9_CACHE_LAYER64_USEDBYPRIMS={FALSE}
V9_CACHE_LAYER65_COPTHICK={1.4mil}
V9_CACHE_LAYER65_ID={{C3C45118-F32D-42DA-B8B1-B3A321C5FE17}}
V9_CACHE_LAYER65_LAYERID={16842767}
V9_CACHE_LAYER65_NAME={Internal Plane 15}
V9_CACHE_LAYER65_PULLBACKDISTANCE={20mil}
V9_CACHE_LAYER65_USEDBYPRIMS={FALSE}
V9_CACHE_LAYER66_COPTHICK={1.4mil}
V9_CACHE_LAYER66_ID={{CF753233-B50E-4C31-B89A-3F6108E8CC87}}
V9_CACHE_LAYER66_LAYERID={16842768}
V9_CACHE_LAYER66_NAME={Internal Plane 16}
V9_CACHE_LAYER66_PULLBACKDISTANCE={20mil}
V9_CACHE_LAYER66_USEDBYPRIMS={FALSE}
V9_CACHE_LAYER67_ID={{7595271F-6461-4523-B013-8E0F40FEFAD0}}
V9_CACHE_LAYER67_LAYERID={16973836}
V9_CACHE_LAYER67_NAME={Drill Guide}
V9_CACHE_LAYER67_USEDBYPRIMS={FALSE}
V9_CACHE_LAYER68_ID={{1E47D832-DE1E-4C97-977A-F92C581C2123}}
V9_CACHE_LAYER68_LAYERID={16973837}
V9_CACHE_LAYER68_NAME={Keep-Out Layer}
V9_CACHE_LAYER68_USEDBYPRIMS={FALSE}
V9_CACHE_LAYER69_ID={{08FA464F-3B31-49CF-A5CA-FFFD9A685568}}
V9_CACHE_LAYER69_LAYERID={16908289}
V9_CACHE_LAYER69_MECHENABLED={TRUE}
V9_CACHE_LAYER69_NAME={Mechanical 1}
V9_CACHE_LAYER69_USEDBYPRIMS={TRUE}
V9_CACHE_LAYER6_ID={{6866E868-46C5-40B1-8B96-2AB22A5C616A}}
V9_CACHE_LAYER6_LAYERID={16973844}
V9_CACHE_LAYER6_NAME={Visible Grid 1}
V9_CACHE_LAYER6_USEDBYPRIMS={FALSE}
V9_CACHE_LAYER70_ID={{24C27709-69AB-460A-B2A8-E69605003D4A}}
V9_CACHE_LAYER70_LAYERID={16908290}
V9_CACHE_LAYER70_MECHENABLED={FALSE}
V9_CACHE_LAYER70_NAME={Mechanical 2}
V9_CACHE_LAYER70_USEDBYPRIMS={FALSE}
V9_CACHE_LAYER71_ID={{0DA5CD44-FE76-494F-9C4C-D82ADAF91D77}}
V9_CACHE_LAYER71_LAYERID={16908291}
V9_CACHE_LAYER71_MECHENABLED={FALSE}
V9_CACHE_LAYER71_NAME={Mechanical 3}
V9_CACHE_LAYER71_USEDBYPRIMS={FALSE}
V9_CACHE_LAYER72_ID={{7D246B91-F1DB-4B53-8D5E-5ADA087F3A6D}}
V9_CACHE_LAYER72_LAYERID={16908292}
V9_CACHE_LAYER72_MECHENABLED={FALSE}
V9_CACHE_LAYER72_NAME={Mechanical 4}
V9_CACHE_LAYER72_USEDBYPRIMS={FALSE}
V9_CACHE_LAYER73_ID={{1B8B84F1-6308-400D-83C8-1F957E8EAB5E}}
V9_CACHE_LAYER73_LAYERID={16908293}
V9_CACHE_LAYER73_MECHENABLED={FALSE}
V9_CACHE_LAYER73_NAME={Mechanical 5}
V9_CACHE_LAYER73_USEDBYPRIMS={FALSE}
V9_CACHE_LAYER74_ID={{27615250-02F7-40BA-8786-AA61F72F85E7}}
V9_CACHE_LAYER74_LAYERID={16908294}
V9_CACHE_LAYER74_MECHENABLED={FALSE}
V9_CACHE_LAYER74_NAME={Mechanical 6}
V9_CACHE_LAYER74_USEDBYPRIMS={FALSE}
V9_CACHE_LAYER75_ID={{3569FEAD-EF2A-49B0-914C-2B3D429B2F66}}
V9_CACHE_LAYER75_LAYERID={16908295}
V9_CACHE_LAYER75_MECHENABLED={FALSE}
V9_CACHE_LAYER75_NAME={Mechanical 7}
V9_CACHE_LAYER75_USEDBYPRIMS={FALSE}
V9_CACHE_LAYER76_ID={{04780900-5317-473C-9FDB-E4D6A893C722}}
V9_CACHE_LAYER76_LAYERID={16908296}
V9_CACHE_LAYER76_MECHENABLED={FALSE}
V9_CACHE_LAYER76_NAME={Mechanical 8}
V9_CACHE_LAYER76_USEDBYPRIMS={FALSE}
V9_CACHE_LAYER77_ID={{F0C0D5C2-3F2C-4D4E-9095-C30B91B24A4F}}
V9_CACHE_LAYER77_LAYERID={16908297}
V9_CACHE_LAYER77_MECHENABLED={FALSE}
V9_CACHE_LAYER77_NAME={Mechanical 9}
V9_CACHE_LAYER77_USEDBYPRIMS={FALSE}
V9_CACHE_LAYER78_ID={{B50C3F35-AC9F-4A38-8501-0B44842DB32D}}
V9_CACHE_LAYER78_LAYERID={16908298}
V9_CACHE_LAYER78_MECHENABLED={FALSE}
V9_CACHE_LAYER78_NAME={Mechanical 10}
V9_CACHE_LAYER78_USEDBYPRIMS={FALSE}
V9_CACHE_LAYER79_ID={{36FCEDF6-66E9-4BD9-AE53-70043A7D08BD}}
V9_CACHE_LAYER79_LAYERID={16908299}
V9_CACHE_LAYER79_MECHENABLED={FALSE}
V9_CACHE_LAYER79_NAME={Mechanical 11}
V9_CACHE_LAYER79_USEDBYPRIMS={FALSE}
V9_CACHE_LAYER7_ID={{BAEEA4A1-9A5C-466E-ADC3-7E81A7ED9F60}}
V9_CACHE_LAYER7_LAYERID={16973845}
V9_CACHE_LAYER7_NAME={Visible Grid 2}
V9_CACHE_LAYER7_USEDBYPRIMS={FALSE}
V9_CACHE_LAYER80_ID={{36CE0809-6DD7-4BC6-B1CD-E02A891CE39B}}
V9_CACHE_LAYER80_LAYERID={16908300}
V9_CACHE_LAYER80_MECHENABLED={FALSE}
V9_CACHE_LAYER80_NAME={Mechanical 12}
V9_CACHE_LAYER80_USEDBYPRIMS={FALSE}
V9_CACHE_LAYER81_ID={{18820FF6-D568-4C62-8B4A-7F1BE8058994}}
V9_CACHE_LAYER81_LAYERID={16908301}
V9_CACHE_LAYER81_MECHENABLED={TRUE}
V9_CACHE_LAYER81_NAME={Mechanical 13}
V9_CACHE_LAYER81_USEDBYPRIMS={TRUE}
V9_CACHE_LAYER82_ID={{3F273BD5-0D74-4A78-8AF4-E8CCDEEC67D3}}
V9_CACHE_LAYER82_LAYERID={16908302}
V9_CACHE_LAYER82_MECHENABLED={FALSE}
V9_CACHE_LAYER82_NAME={Mechanical 14}
V9_CACHE_LAYER82_USEDBYPRIMS={FALSE}
V9_CACHE_LAYER83_ID={{7696373A-3614-48AA-8BF5-6287234A887C}}
V9_CACHE_LAYER83_LAYERID={16908303}
V9_CACHE_LAYER83_MECHENABLED={TRUE}
V9_CACHE_LAYER83_NAME={Mechanical 15}
V9_CACHE_LAYER83_USEDBYPRIMS={TRUE}
V9_CACHE_LAYER84_ID={{AA24CF28-B753-4C83-9F64-2A71C11DED68}}
V9_CACHE_LAYER84_LAYERID={16908304}
V9_CACHE_LAYER84_MECHENABLED={FALSE}
V9_CACHE_LAYER84_NAME={Mechanical 16}
V9_CACHE_LAYER84_USEDBYPRIMS={FALSE}
V9_CACHE_LAYER85_ID={{74D741EE-58A9-46DA-80C2-69331A9442B2}}
V9_CACHE_LAYER85_LAYERID={16973838}
V9_CACHE_LAYER85_NAME={Drill Drawing}
V9_CACHE_LAYER85_USEDBYPRIMS={FALSE}
V9_CACHE_LAYER86_ID={{D7B133F5-DCB9-4071-ACEC-0BC337A672A0}}
V9_CACHE_LAYER86_LAYERID={16908305}
V9_CACHE_LAYER86_MECHENABLED={FALSE}
V9_CACHE_LAYER86_NAME={Mechanical 17}
V9_CACHE_LAYER86_USEDBYPRIMS={FALSE}
V9_CACHE_LAYER87_ID={{7369CD57-390D-4DA6-963D-3DC51075D649}}
V9_CACHE_LAYER87_LAYERID={16908306}
V9_CACHE_LAYER87_MECHENABLED={FALSE}
V9_CACHE_LAYER87_NAME={Mechanical 18}
V9_CACHE_LAYER87_USEDBYPRIMS={FALSE}
V9_CACHE_LAYER88_ID={{E5891794-FA3A-4561-B4D5-C8F227609E8E}}
V9_CACHE_LAYER88_LAYERID={16908307}
V9_CACHE_LAYER88_MECHENABLED={FALSE}
V9_CACHE_LAYER88_NAME={Mechanical 19}
V9_CACHE_LAYER88_USEDBYPRIMS={FALSE}
V9_CACHE_LAYER89_ID={{91643BFB-B963-486F-89EE-ABFF0CF3F9C1}}
V9_CACHE_LAYER89_LAYERID={16908308}
V9_CACHE_LAYER89_MECHENABLED={FALSE}
V9_CACHE_LAYER89_NAME={Mechanical 20}
V9_CACHE_LAYER89_USEDBYPRIMS={FALSE}
V9_CACHE_LAYER8_ID={{4EE4B7F2-070D-4B43-BDBD-BC7ABCB964DE}}
V9_CACHE_LAYER8_LAYERID={16973846}
V9_CACHE_LAYER8_NAME={Pad Holes}
V9_CACHE_LAYER8_USEDBYPRIMS={FALSE}
V9_CACHE_LAYER90_ID={{8D3F925A-9ECA-4CD0-AEC6-7493BABDDE9F}}
V9_CACHE_LAYER90_LAYERID={16908309}
V9_CACHE_LAYER90_MECHENABLED={FALSE}
V9_CACHE_LAYER90_NAME={Mechanical 21}
V9_CACHE_LAYER90_USEDBYPRIMS={FALSE}
V9_CACHE_LAYER91_ID={{70DDAC43-CB36-4CDF-BCBA-12CF9F7C8F55}}
V9_CACHE_LAYER91_LAYERID={16908310}
V9_CACHE_LAYER91_MECHENABLED={FALSE}
V9_CACHE_LAYER91_NAME={Mechanical 22}
V9_CACHE_LAYER91_USEDBYPRIMS={FALSE}
V9_CACHE_LAYER92_ID={{CC3F52D4-9181-45DD-980E-490C0DD14036}}
V9_CACHE_LAYER92_LAYERID={16908311}
V9_CACHE_LAYER92_MECHENABLED={FALSE}
V9_CACHE_LAYER92_NAME={Mechanical 23}
V9_CACHE_LAYER92_USEDBYPRIMS={FALSE}
V9_CACHE_LAYER93_ID={{7C31E180-DCC1-40AF-A2DA-052110875201}}
V9_CACHE_LAYER93_LAYERID={16908312}
V9_CACHE_LAYER93_MECHENABLED={FALSE}
V9_CACHE_LAYER93_NAME={Mechanical 24}
V9_CACHE_LAYER93_USEDBYPRIMS={FALSE}
V9_CACHE_LAYER94_ID={{8EF52B53-CA17-4B22-8FEB-2816641EB928}}
V9_CACHE_LAYER94_LAYERID={16908313}
V9_CACHE_LAYER94_MECHENABLED={FALSE}
V9_CACHE_LAYER94_NAME={Mechanical 25}
V9_CACHE_LAYER94_USEDBYPRIMS={FALSE}
V9_CACHE_LAYER95_ID={{B0E8CB41-D04F-432D-9510-0C7C3318FE77}}
V9_CACHE_LAYER95_LAYERID={16908314}
V9_CACHE_LAYER95_MECHENABLED={FALSE}
V9_CACHE_LAYER95_NAME={Mechanical 26}
V9_CACHE_LAYER95_USEDBYPRIMS={FALSE}
V9_CACHE_LAYER96_ID={{63ED52C8-8EDA-4700-A16B-E1E9C758974B}}
V9_CACHE_LAYER96_LAYERID={16908315}
V9_CACHE_LAYER96_MECHENABLED={FALSE}
V9_CACHE_LAYER96_NAME={Mechanical 27}
V9_CACHE_LAYER96_USEDBYPRIMS={FALSE}
V9_CACHE_LAYER97_ID={{0B6D6023-777A-414C-AACC-25EAE52EE8DE}}
V9_CACHE_LAYER97_LAYERID={16908316}
V9_CACHE_LAYER97_MECHENABLED={FALSE}
V9_CACHE_LAYER97_NAME={Mechanical 28}
V9_CACHE_LAYER97_USEDBYPRIMS={FALSE}
V9_CACHE_LAYER98_ID={{B3752018-E4B5-4C42-8EDB-4B43EEF51E47}}
V9_CACHE_LAYER98_LAYERID={16908317}
V9_CACHE_LAYER98_MECHENABLED={FALSE}
V9_CACHE_LAYER98_NAME={Mechanical 29}
V9_CACHE_LAYER98_USEDBYPRIMS={FALSE}
V9_CACHE_LAYER99_ID={{F5554220-A7D4-4E99-9FEA-2A9B4EAB304A}}
V9_CACHE_LAYER99_LAYERID={16908318}
V9_CACHE_LAYER99_MECHENABLED={FALSE}
V9_CACHE_LAYER99_NAME={Mechanical 30}
V9_CACHE_LAYER99_USEDBYPRIMS={FALSE}
V9_CACHE_LAYER9_ID={{59A21F43-5743-4C58-B110-4C476D34B956}}
V9_CACHE_LAYER9_LAYERID={16973847}
V9_CACHE_LAYER9_NAME={Via Holes}
V9_CACHE_LAYER9_USEDBYPRIMS={FALSE}
V9_MASTERSTACK_ID={{C520E733-E833-4864-8916-CB99CB1C5B2C}}
V9_MASTERSTACK_ISFLEX={FALSE}
V9_MASTERSTACK_NAME={Master layer stack}
V9_MASTERSTACK_SHOWBOTTOMDIELECTRIC={FALSE}
V9_MASTERSTACK_SHOWTOPDIELECTRIC={FALSE}
V9_MASTERSTACK_STYLE={0}
V9_STACK_LAYER0_ID={{6C6DCD97-48EC-4693-B12E-237CD37DD42D}}
V9_STACK_LAYER0_LAYERID={16973832}
V9_STACK_LAYER0_NAME={Top Paste}
V9_STACK_LAYER0_USEDBYPRIMS={FALSE}
V9_STACK_LAYER0_{4D20FBD9-2C5F-4DF4-9060-7D2A08AA977E}CONTEXT={0}
V9_STACK_LAYER0_{4D20FBD9-2C5F-4DF4-9060-7D2A08AA977E}USEDBYPRIMS={FALSE}
V9_STACK_LAYER1_ID={{2594F44D-0252-43D1-B927-156F08985C69}}
V9_STACK_LAYER1_LAYERID={16973830}
V9_STACK_LAYER1_NAME={Top Overlay}
V9_STACK_LAYER1_USEDBYPRIMS={TRUE}
V9_STACK_LAYER1_{4D20FBD9-2C5F-4DF4-9060-7D2A08AA977E}CONTEXT={0}
V9_STACK_LAYER1_{4D20FBD9-2C5F-4DF4-9060-7D2A08AA977E}USEDBYPRIMS={FALSE}
V9_STACK_LAYER2_COVERLAY_EXPANSION={0mil}
V9_STACK_LAYER2_DIELCONST={3.500}
V9_STACK_LAYER2_DIELHEIGHT={0.4mil}
V9_STACK_LAYER2_DIELMATERIAL={Solder Resist}
V9_STACK_LAYER2_DIELTYPE={3}
V9_STACK_LAYER2_ID={{184BE30F-445B-4B71-A6CE-17D67BE8B913}}
V9_STACK_LAYER2_LAYERID={16973834}
V9_STACK_LAYER2_NAME={Top Solder}
V9_STACK_LAYER2_USEDBYPRIMS={FALSE}
V9_STACK_LAYER2_{4D20FBD9-2C5F-4DF4-9060-7D2A08AA977E}CONTEXT={0}
V9_STACK_LAYER2_{4D20FBD9-2C5F-4DF4-9060-7D2A08AA977E}USEDBYPRIMS={FALSE}
V9_STACK_LAYER3_COMPONENTPLACEMENT={1}
V9_STACK_LAYER3_COPTHICK={1.4mil}
V9_STACK_LAYER3_ID={{9EABED3A-699D-417B-89A4-46772AE9424D}}
V9_STACK_LAYER3_LAYERID={16777217}
V9_STACK_LAYER3_NAME={Top Layer}
V9_STACK_LAYER3_USEDBYPRIMS={TRUE}
V9_STACK_LAYER3_{4D20FBD9-2C5F-4DF4-9060-7D2A08AA977E}CONTEXT={0}
V9_STACK_LAYER3_{4D20FBD9-2C5F-4DF4-9060-7D2A08AA977E}USEDBYPRIMS={FALSE}
V9_STACK_LAYER4_DIELCONST={4.800}
V9_STACK_LAYER4_DIELHEIGHT={12.6mil}
V9_STACK_LAYER4_DIELMATERIAL={FR-4}
V9_STACK_LAYER4_DIELTYPE={0}
V9_STACK_LAYER4_ID={{809A6CB6-D453-4646-8342-4B9244C50B68}}
V9_STACK_LAYER4_LAYERID={17039361}
V9_STACK_LAYER4_NAME={Dielectric 1}
V9_STACK_LAYER4_USEDBYPRIMS={FALSE}
V9_STACK_LAYER4_{4D20FBD9-2C5F-4DF4-9060-7D2A08AA977E}CONTEXT={0}
V9_STACK_LAYER4_{4D20FBD9-2C5F-4DF4-9060-7D2A08AA977E}USEDBYPRIMS={FALSE}
V9_STACK_LAYER5_COMPONENTPLACEMENT={2}
V9_STACK_LAYER5_COPTHICK={1.4mil}
V9_STACK_LAYER5_ID={{8184FA70-BE69-4CA1-832C-2D918DA294AC}}
V9_STACK_LAYER5_LAYERID={16842751}
V9_STACK_LAYER5_NAME={Bottom Layer}
V9_STACK_LAYER5_USEDBYPRIMS={TRUE}
V9_STACK_LAYER5_{4D20FBD9-2C5F-4DF4-9060-7D2A08AA977E}CONTEXT={0}
V9_STACK_LAYER5_{4D20FBD9-2C5F-4DF4-9060-7D2A08AA977E}USEDBYPRIMS={FALSE}
V9_STACK_LAYER6_COVERLAY_EXPANSION={0mil}
V9_STACK_LAYER6_DIELCONST={3.500}
V9_STACK_LAYER6_DIELHEIGHT={0.4mil}
V9_STACK_LAYER6_DIELMATERIAL={Solder Resist}
V9_STACK_LAYER6_DIELTYPE={3}
V9_STACK_LAYER6_ID={{A49A6F23-6A2F-4BDF-9237-9E96619461FD}}
V9_STACK_LAYER6_LAYERID={16973835}
V9_STACK_LAYER6_NAME={Bottom Solder}
V9_STACK_LAYER6_USEDBYPRIMS={FALSE}
V9_STACK_LAYER6_{4D20FBD9-2C5F-4DF4-9060-7D2A08AA977E}CONTEXT={0}
V9_STACK_LAYER6_{4D20FBD9-2C5F-4DF4-9060-7D2A08AA977E}USEDBYPRIMS={FALSE}
V9_STACK_LAYER7_ID={{768FA30B-26AE-411B-B315-B71BE9E35B0A}}
V9_STACK_LAYER7_LAYERID={16973831}
V9_STACK_LAYER7_NAME={Bottom Overlay}
V9_STACK_LAYER7_USEDBYPRIMS={TRUE}
V9_STACK_LAYER7_{4D20FBD9-2C5F-4DF4-9060-7D2A08AA977E}CONTEXT={0}
V9_STACK_LAYER7_{4D20FBD9-2C5F-4DF4-9060-7D2A08AA977E}USEDBYPRIMS={FALSE}
V9_STACK_LAYER8_ID={{905D1ECF-A7C9-4056-8109-7331B44D35AF}}
V9_STACK_LAYER8_LAYERID={16973833}
V9_STACK_LAYER8_NAME={Bottom Paste}
V9_STACK_LAYER8_USEDBYPRIMS={FALSE}
V9_STACK_LAYER8_{4D20FBD9-2C5F-4DF4-9060-7D2A08AA977E}CONTEXT={0}
V9_STACK_LAYER8_{4D20FBD9-2C5F-4DF4-9060-7D2A08AA977E}USEDBYPRIMS={FALSE}
V9_SUBSTACK0_ID={{4D20FBD9-2C5F-4DF4-9060-7D2A08AA977E}}
V9_SUBSTACK0_ISFLEX={FALSE}
V9_SUBSTACK0_NAME={Board Layer Stack}
V9_SUBSTACK0_SERVICE={FALSE}
V9_SUBSTACK0_SHOWBOTTOMDIELECTRIC={FALSE}
V9_SUBSTACK0_SHOWTOPDIELECTRIC={FALSE}
V9_SUBSTACK0_TYPE={1}
V9_SUBSTACK0_USEDBYPRIMS={TRUE}
VALUECOUNT={13}
VERSION={5.01}
VIAGRIDSIZE={200000.000000}
VIEWPORTSAREVISIBLE={TRUE}
VIEWSIZE.X={68070720}
VIEWSIZE.Y={56475952}
VISIBLEGRIDMULTFACTOR={1.000}
VISIBLEGRIDSIZE={0.000}
VP.HX={40652619}
VP.HY={39306289
}
VP.LX={1937403}
VP.LY={5352485}
VX0={984.252mil}
VX1={984.252mil}
VX2={1181.1024mil}
VX3={3543.3071mil}
VX4={3740.1575mil}
VX5={3740.1575mil}
VX6={3543.3071mil}
VX7={1181.1024mil}
VX8={984.252mil}
VY0={1181.1024mil}
VY1={3543.3071mil}
VY2={3740.1575mil}
VY3={3740.1575mil}
VY4={3543.3071mil}
VY5={1181.1024mil}
VY6={984.252mil}
VY7={984.252mil}
VY8={1181.1024mil}
ZOOMMULT={0.000018}
