# Supplementary material for: Implementation of an Open-Source Multiplexing Ion Gate Control for High Kinetic Energy Ion Mobility Spectrometry (HiKE-IMS)
Source: J Am Soc Mass Spectrom. 2023 Jun 5;34(7):1283–94. doi: 10.1021/jasms.3c00013 (PMC10326917; doi:10.1021/jasms.3c00013)
Supplement: Supplementary file 1 — js3c00013_si_001.zip [file js3c00013_si_001.zip › js3c00013_si_001/Teensykicad/MAM_PCB-PcbDoc/Root Entry/Classes6/Data.dat.txt]

Pos: 00000000 len: 00000108 |LINENO=0||SELECTION=FALSE|LAYER=MULTILAYER|LOCKED=FALSE|POLYGONOUTLINE=FALSE|USERROUTED=TRUE|KEEPOUT=FALSE|UNIONINDEX=0|NAME=Transceiver|KIND=1|SUPERCLASS=FALSE|M0=DNP|M1=LWL3|M2=P2|M3=LWL1|M4=LWL2|M5=P1|M6=P3|SELECTED=FALSE|SCHAUTOGENERATEDCLUSTER=FALSE|UNIQUEID=YAVPXUJB
Pos: 0000010C len: 000000F4 |LINENO=1||SELECTION=FALSE|LAYER=MULTILAYER|LOCKED=FALSE|POLYGONOUTLINE=FALSE|USERROUTED=TRUE|KEEPOUT=FALSE|UNIONINDEX=0|NAME=Teensy 4.1|KIND=1|SUPERCLASS=FALSE|M0=D1|M1=e1|M2=e2|M3=m1|M4=m2|SELECTED=FALSE|SCHAUTOGENERATEDCLUSTER=FALSE|UNIQUEID=PJWKNTDH
Pos: 00000204 len: 000000F3 |LINENO=2||SELECTION=FALSE|LAYER=MULTILAYER|LOCKED=FALSE|POLYGONOUTLINE=FALSE|USERROUTED=TRUE|KEEPOUT=FALSE|UNIONINDEX=0|NAME=Schmitt_1|KIND=1|SUPERCLASS=FALSE|M0=C5|M1=U1|M2=C6|M3=R3|M4=R4|SELECTED=FALSE|SCHAUTOGENERATEDCLUSTER=FALSE|UNIQUEID=FVDKSEBI
Pos: 000002FB len: 0000013A |LINENO=3||SELECTION=FALSE|LAYER=MULTILAYER|LOCKED=FALSE|POLYGONOUTLINE=FALSE|USERROUTED=TRUE|KEEPOUT=FALSE|UNIONINDEX=0|NAME=Power_supply|KIND=1|SUPERCLASS=FALSE|M0=C2|M1=C3|M2=C4|M3=D_Power|M4=L1|M5=R2|M6=C2|M7=C3|M8=C4|M9=D_Power|M10=L1|M11=R2|M12=D2|M13=P4|SELECTED=FALSE|SCHAUTOGENERATEDCLUSTER=FALSE|UNIQUEID=HVHPACVN
Pos: 00000439 len: 000000D7 |LINENO=4||SELECTION=FALSE|LAYER=MULTILAYER|LOCKED=FALSE|POLYGONOUTLINE=FALSE|USERROUTED=TRUE|KEEPOUT=FALSE|UNIONINDEX=0|NAME=All Polygons|KIND=7|SUPERCLASS=TRUE|SELECTED=FALSE|SCHAUTOGENERATEDCLUSTER=FALSE|UNIQUEID=YCUMBJRL
Pos: 00000514 len: 000000E1 |LINENO=5||SELECTION=FALSE|LAYER=MULTILAYER|LOCKED=FALSE|POLYGONOUTLINE=FALSE|USERROUTED=TRUE|KEEPOUT=FALSE|UNIONINDEX=0|NAME=All Differential Pairs|KIND=6|SUPERCLASS=TRUE|SELECTED=FALSE|SCHAUTOGENERATEDCLUSTER=FALSE|UNIQUEID=YUTTANKB
Pos: 000005F9 len: 000000DB |LINENO=6||SELECTION=FALSE|LAYER=MULTILAYER|LOCKED=FALSE|POLYGONOUTLINE=FALSE|USERROUTED=TRUE|KEEPOUT=FALSE|UNIONINDEX=0|NAME=Component Layers|KIND=4|SUPERCLASS=TRUE|SELECTED=FALSE|SCHAUTOGENERATEDCLUSTER=FALSE|UNIQUEID=AXALAJYK
Pos: 000006D8 len: 000000D8 |LINENO=7||SELECTION=FALSE|LAYER=MULTILAYER|LOCKED=FALSE|POLYGONOUTLINE=FALSE|USERROUTED=TRUE|KEEPOUT=FALSE|UNIONINDEX=0|NAME=Signal Layers|KIND=4|SUPERCLASS=TRUE|SELECTED=FALSE|SCHAUTOGENERATEDCLUSTER=FALSE|UNIQUEID=XKHNGWWO
Pos: 000007B4 len: 000000DC |LINENO=8||SELECTION=FALSE|LAYER=MULTILAYER|LOCKED=FALSE|POLYGONOUTLINE=FALSE|USERROUTED=TRUE|KEEPOUT=FALSE|UNIONINDEX=0|NAME=Electrical Layers|KIND=4|SUPERCLASS=TRUE|SELECTED=FALSE|SCHAUTOGENERATEDCLUSTER=FALSE|UNIQUEID=HBYIRAVH
Pos: 00000894 len: 000000D5 |LINENO=9||SELECTION=FALSE|LAYER=MULTILAYER|LOCKED=FALSE|POLYGONOUTLINE=FALSE|USERROUTED=TRUE|KEEPOUT=FALSE|UNIONINDEX=0|NAME=All Layers|KIND=4|SUPERCLASS=TRUE|SELECTED=FALSE|SCHAUTOGENERATEDCLUSTER=FALSE|UNIQUEID=VTQBRPCJ
Pos: 0000096D len: 00000115 |LINENO=10||SELECTION=FALSE|LAYER=MULTILAYER|LOCKED=FALSE|POLYGONOUTLINE=FALSE|USERROUTED=TRUE|KEEPOUT=FALSE|UNIONINDEX=0|NAME=Outside Board Components|KIND=1|SUPERCLASS=FALSE|AUTOGENERATEDCLASS=TRUE|SELECTED=FALSE|SCHAUTOGENERATEDCLUSTER=FALSE|UNIQUEID=KLINOCAN|AUTOGENERATEDCLASSKIND=3
Pos: 00000A86 len: 000001C5 |LINENO=11||SELECTION=FALSE|LAYER=MULTILAYER|LOCKED=FALSE|POLYGONOUTLINE=FALSE|USERROUTED=TRUE|KEEPOUT=FALSE|UNIONINDEX=0|NAME=Inside Board Components|KIND=1|SUPERCLASS=FALSE|AUTOGENERATEDCLASS=TRUE|M0=D2|M1=P4|M2=m2|M3=m1|M4=e2|M5=e1|M6=P3|M7=P2|M8=P1|M9=DNP|M10=U1|M11=R4|M12=R3|M13=R2|M14=L1|M15=D_Power|M16=C6|M17=C5|M18=C4|M19=C3|M20=C2|M21=LWL1|M22=LWL3|M23=LWL2|M24=D1|SELECTED=FALSE|SCHAUTOGENERATEDCLUSTER=FALSE|UNIQUEID=BHKSXOYU|AUTOGENERATEDCLASSKIND=2
Pos: 00000C4F len: 00000131 |LINENO=12||SELECTION=FALSE|LAYER=MULTILAYER|LOCKED=FALSE|POLYGONOUTLINE=FALSE|USERROUTED=TRUE|KEEPOUT=FALSE|UNIONINDEX=0|NAME=Bottom Side Components|KIND=1|SUPERCLASS=FALSE|AUTOGENERATEDCLASS=TRUE|M0=U1|M1=R4|M2=R3|M3=C6|M4=C5|SELECTED=FALSE|SCHAUTOGENERATEDCLUSTER=FALSE|UNIQUEID=RYPTNMPO|AUTOGENERATEDCLASSKIND=1
Pos: 00000D84 len: 0000019E |LINENO=13||SELECTION=FALSE|LAYER=MULTILAYER|LOCKED=FALSE|POLYGONOUTLINE=FALSE|USERROUTED=TRUE|KEEPOUT=FALSE|UNIONINDEX=0|NAME=Top Side Components|KIND=1|SUPERCLASS=FALSE|AUTOGENERATEDCLASS=TRUE|M0=D2|M1=P4|M2=m2|M3=m1|M4=e2|M5=e1|M6=P3|M7=P2|M8=P1|M9=DNP|M10=R2|M11=L1|M12=D_Power|M13=C4|M14=C3|M15=C2|M16=LWL1|M17=LWL3|M18=LWL2|M19=D1|SELECTED=FALSE|SCHAUTOGENERATEDCLUSTER=FALSE|UNIQUEID=PWPLJWEB|AUTOGENERATEDCLASSKIND=0
Pos: 00000F26 len: 000000D9 |LINENO=14||SELECTION=FALSE|LAYER=MULTILAYER|LOCKED=FALSE|POLYGONOUTLINE=FALSE|USERROUTED=TRUE|KEEPOUT=FALSE|UNIONINDEX=0|NAME=All Components|KIND=1|SUPERCLASS=TRUE|SELECTED=FALSE|SCHAUTOGENERATEDCLUSTER=FALSE|UNIQUEID=BNMMIFMK
Pos: 00001003 len: 000000D3 |LINENO=15||SELECTION=FALSE|LAYER=MULTILAYER|LOCKED=FALSE|POLYGONOUTLINE=FALSE|USERROUTED=TRUE|KEEPOUT=FALSE|UNIONINDEX=0|NAME=All Pads|KIND=3|SUPERCLASS=TRUE|SELECTED=FALSE|SCHAUTOGENERATEDCLUSTER=FALSE|UNIQUEID=CBEESSBN
Pos: 000010DA len: 000000D3 |LINENO=16||SELECTION=FALSE|LAYER=MULTILAYER|LOCKED=FALSE|POLYGONOUTLINE=FALSE|USERROUTED=TRUE|KEEPOUT=FALSE|UNIONINDEX=0|NAME=All Nets|KIND=0|SUPERCLASS=TRUE|SELECTED=FALSE|SCHAUTOGENERATEDCLUSTER=FALSE|UNIQUEID=HUBMAQGO
Pos: 000011B1 len: 000000D7 |LINENO=17||SELECTION=FALSE|LAYER=MULTILAYER|LOCKED=FALSE|POLYGONOUTLINE=FALSE|USERROUTED=TRUE|KEEPOUT=FALSE|UNIONINDEX=0|NAME=All From-Tos|KIND=2|SUPERCLASS=TRUE|SELECTED=FALSE|SCHAUTOGENERATEDCLUSTER=FALSE|UNIQUEID=SGOTSTUK

Model:
AUTOGENERATEDCLASS={TRUE}
AUTOGENERATEDCLASSKIND={0,1,2,3}
KEEPOUT={FALSE}
KIND={0,1,2,3,4,6,7}
LAYER={MULTILAYER}
LOCKED={FALSE}
M0={C2,C5,D1,D2,DNP,U1}
M1={C3,LWL3,P4,R4,U1,e1}
M10={L1,R2,U1}
M11={L1,R2,R4}
M12={D2,D_Power,R3}
M13={C4,P4,R2}
M14={C3,L1}
M15={C2,D_Power}
M16={C6,LWL1}
M17={C5,LWL3}
M18={C4,LWL2}
M19={C3,D1}
M2={C4,C6,P2,R3,e2,m2}
M20={C2}
M21={LWL1}
M22={LWL3}
M23={LWL2}
M24={D1}
M3={C6,D_Power,LWL1,R3,m1}
M4={C5,L1,LWL2,R4,e2,m2}
M5={P1,R2,e1}
M6={C2,P3}
M7={C3,P2}
M8={C4,P1}
M9={DNP,D_Power}
NAME={All Components,All Differential Pairs,All From-Tos,All Layers,All Nets,All Pads,All Polygons,Bottom Side Components,Component Layers,Electrical Layers,Inside Board Components,Outside Board Components,Power_supply,Schmitt_1,Signal Layers,Teensy 4.1,Top Side Components,Transceiver}
POLYGONOUTLINE={FALSE}
SCHAUTOGENERATEDCLUSTER={FALSE}
SELECTED={FALSE}
SELECTION={FALSE}
SUPERCLASS={FALSE,TRUE}
UNIONINDEX={0}
UNIQUEID={AXALAJYK,BHKSXOYU,BNMMIFMK,CBEESSBN,FVDKSEBI,HBYIRAVH,HUBMAQGO,HVHPACVN,KLINOCAN,PJWKNTDH,PWPLJWEB,RYPTNMPO,SGOTSTUK,VTQBRPCJ,XKHNGWWO,YAVPXUJB,YCUMBJRL,YUTTANKB}
USERROUTED={TRUE}
