# Supplementary material for: Implementation of an Open-Source Multiplexing Ion Gate Control for High Kinetic Energy Ion Mobility Spectrometry (HiKE-IMS)
Source: J Am Soc Mass Spectrom. 2023 Jun 5;34(7):1283–94. doi: 10.1021/jasms.3c00013 (PMC10326917; doi:10.1021/jasms.3c00013)
Supplement: Supplementary file 1 — js3c00013_si_001.zip [file js3c00013_si_001.zip › js3c00013_si_001/Teensykicad/MAM_PCB-PcbDoc/Root Entry/ComponentBodies6/Data.dat.txt]

Pos: 00000017 len: 000002D8 |LINENO=0|V7_LAYER=MECHANICAL13|NAME= |KIND=0|SUBPOLYINDEX=-1|UNIONINDEX=0|ARCRESOLUTION=0.5mil|ISSHAPEBASED=FALSE|CAVITYHEIGHT=0mil|STANDOFFHEIGHT=-133.8583mil|OVERALLHEIGHT=425.1969mil|BODYPROJECTION=0|ARCRESOLUTION=0.5mil|BODYCOLOR3D=14539998|BODYOPACITY3D=1.000|IDENTIFIER=|TEXTURE=|TEXTURECENTERX=0mil|TEXTURECENTERY=0mil|TEXTURESIZEX=0mil|TEXTURESIZEY=0mil|TEXTUREROTATION= 1.80000000000000E+0002|MODELID={FD811051-70BA-4B20-AF0E-6107CB706914}|MODEL.CHECKSUM=2849990036|MODEL.EMBED=FALSE|MODEL.NAME=|MODEL.2D.X=1514.3701mil|MODEL.2D.Y=1908.4646mil|MODEL.2D.ROTATION=0.000|MODEL.3D.ROTX=0.000|MODEL.3D.ROTY=0.000|MODEL.3D.ROTZ=0.000|MODEL.3D.DZ=0mil|MODEL.MODELTYPE=0|MODEL.EXTRUDED.MINZ=-133.8583mil|MODEL.EXTRUDED.MAXZ=425.1969mil
Pos: 0000034E len: 000002D8 |LINENO=1|V7_LAYER=MECHANICAL13|NAME= |KIND=0|SUBPOLYINDEX=-1|UNIONINDEX=0|ARCRESOLUTION=0.5mil|ISSHAPEBASED=FALSE|CAVITYHEIGHT=0mil|STANDOFFHEIGHT=-133.8583mil|OVERALLHEIGHT=425.1969mil|BODYPROJECTION=0|ARCRESOLUTION=0.5mil|BODYCOLOR3D=14539998|BODYOPACITY3D=1.000|IDENTIFIER=|TEXTURE=|TEXTURECENTERX=0mil|TEXTURECENTERY=0mil|TEXTURESIZEX=0mil|TEXTURESIZEY=0mil|TEXTUREROTATION= 1.80000000000000E+0002|MODELID={FD811051-70BA-4B20-AF0E-6107CB706914}|MODEL.CHECKSUM=2849990036|MODEL.EMBED=FALSE|MODEL.NAME=|MODEL.2D.X=1414.3701mil|MODEL.2D.Y=1908.4646mil|MODEL.2D.ROTATION=0.000|MODEL.3D.ROTX=0.000|MODEL.3D.ROTY=0.000|MODEL.3D.ROTZ=0.000|MODEL.3D.DZ=0mil|MODEL.MODELTYPE=0|MODEL.EXTRUDED.MINZ=-133.8583mil|MODEL.EXTRUDED.MAXZ=425.1969mil
Pos: 00000685 len: 000002C7 |LINENO=2|V7_LAYER=MECHANICAL13|NAME= |KIND=0|SUBPOLYINDEX=-1|UNIONINDEX=0|ARCRESOLUTION=0.5mil|ISSHAPEBASED=FALSE|CAVITYHEIGHT=0mil|STANDOFFHEIGHT=0mil|OVERALLHEIGHT=125.9843mil|BODYPROJECTION=0|ARCRESOLUTION=0.5mil|BODYCOLOR3D=14088444|BODYOPACITY3D=1.000|IDENTIFIER=|TEXTURE=|TEXTURECENTERX=0mil|TEXTURECENTERY=0mil|TEXTURESIZEX=0mil|TEXTURESIZEY=0mil|TEXTUREROTATION= 1.80000000000000E+0002|MODELID={ED0C081A-7ED5-443B-AD73-40FC8741C300}|MODEL.CHECKSUM=273180074|MODEL.EMBED=FALSE|MODEL.NAME=|MODEL.2D.X=1463.8501mil|MODEL.2D.Y=1907.6872mil|MODEL.2D.ROTATION=0.000|MODEL.3D.ROTX=0.000|MODEL.3D.ROTY=0.000|MODEL.3D.ROTZ=0.000|MODEL.3D.DZ=0mil|MODEL.MODELTYPE=0|MODEL.EXTRUDED.MINZ=0mil|MODEL.EXTRUDED.MAXZ=125.9843mil
Pos: 000009CB len: 00000310 |LINENO=3|V7_LAYER=MECHANICAL13|NAME= |KIND=0|SUBPOLYINDEX=-1|UNIONINDEX=0|ARCRESOLUTION=0.5mil|ISSHAPEBASED=FALSE|CAVITYHEIGHT=0mil|STANDOFFHEIGHT=-157.4803mil|OVERALLHEIGHT=354.3307mil|BODYPROJECTION=0|ARCRESOLUTION=0.5mil|BODYCOLOR3D=13684944|BODYOPACITY3D=1.000|IDENTIFIER=99,45,49,45,49,52,55,56,57,55,57,45,48,45,98,45,51,100|TEXTURE=|TEXTURECENTERX=0mil|TEXTURECENTERY=0mil|TEXTURESIZEX=78.7402mil|TEXTURESIZEY=78.7402mil|TEXTUREROTATION= 9.00000000000000E+0001|MODELID={D5E4B1B1-112E-4EDB-A97A-4666A7EA4136}|MODEL.CHECKSUM=2607702298|MODEL.EMBED=TRUE|MODEL.NAME=c-1-1478979-0-b-3d.stp|MODEL.2D.X=3539.763mil|MODEL.2D.Y=2952.7559mil|MODEL.2D.ROTATION=0.000|MODEL.3D.ROTX=0.000|MODEL.3D.ROTY=0.000|MODEL.3D.ROTZ=0.000|MODEL.3D.DZ=354.3307mil|MODEL.MODELTYPE=1|MODEL.MODELSOURCE=Undefined
Pos: 00000D3A len: 000002CF |LINENO=4|V7_LAYER=MECHANICAL13|NAME= |KIND=0|SUBPOLYINDEX=-1|UNIONINDEX=0|ARCRESOLUTION=0.5mil|ISSHAPEBASED=FALSE|CAVITYHEIGHT=0mil|STANDOFFHEIGHT=0mil|OVERALLHEIGHT=27.5591mil|BODYPROJECTION=0|ARCRESOLUTION=0.5mil|BODYCOLOR3D=8421504|BODYOPACITY3D=1.000|IDENTIFIER=|TEXTURE=|TEXTURECENTERX=0mil|TEXTURECENTERY=0mil|TEXTURESIZEX=0.0001mil|TEXTURESIZEY=0.0001mil|TEXTUREROTATION= 9.00000000000000E+0001|MODELID={CF8953AA-CB4C-4FD1-8AF6-7C24B47C9589}|MODEL.CHECKSUM=2874077555|MODEL.EMBED=FALSE|MODEL.NAME=|MODEL.2D.X=2578.7402mil|MODEL.2D.Y=2130.9055mil|MODEL.2D.ROTATION=0.000|MODEL.3D.ROTX=0.000|MODEL.3D.ROTY=0.000|MODEL.3D.ROTZ=0.000|MODEL.3D.DZ=0mil|MODEL.MODELTYPE=0|MODEL.EXTRUDED.MINZ=0mil|MODEL.EXTRUDED.MAXZ=27.5591mil
Pos: 00001068 len: 000002CF |LINENO=5|V7_LAYER=MECHANICAL13|NAME= |KIND=0|SUBPOLYINDEX=-1|UNIONINDEX=0|ARCRESOLUTION=0.5mil|ISSHAPEBASED=FALSE|CAVITYHEIGHT=0mil|STANDOFFHEIGHT=0mil|OVERALLHEIGHT=27.5591mil|BODYPROJECTION=0|ARCRESOLUTION=0.5mil|BODYCOLOR3D=8421504|BODYOPACITY3D=1.000|IDENTIFIER=|TEXTURE=|TEXTURECENTERX=0mil|TEXTURECENTERY=0mil|TEXTURESIZEX=0.0001mil|TEXTURESIZEY=0.0001mil|TEXTUREROTATION= 3.60000000000000E+0002|MODELID={5938D84C-7EAB-4B9F-9EAB-857E718C2410}|MODEL.CHECKSUM=2873150117|MODEL.EMBED=FALSE|MODEL.NAME=|MODEL.2D.X=1508.8583mil|MODEL.2D.Y=2259.8425mil|MODEL.2D.ROTATION=0.000|MODEL.3D.ROTX=0.000|MODEL.3D.ROTY=0.000|MODEL.3D.ROTZ=0.000|MODEL.3D.DZ=0mil|MODEL.MODELTYPE=0|MODEL.EXTRUDED.MINZ=0mil|MODEL.EXTRUDED.MAXZ=27.5591mil
Pos: 00001396 len: 000002D2 |LINENO=6|V7_LAYER=MECHANICAL13|NAME= |KIND=0|SUBPOLYINDEX=-1|UNIONINDEX=0|ARCRESOLUTION=0.5mil|ISSHAPEBASED=FALSE|CAVITYHEIGHT=0mil|STANDOFFHEIGHT=7.874mil|OVERALLHEIGHT=39.3701mil|BODYPROJECTION=0|ARCRESOLUTION=0.5mil|BODYCOLOR3D=8421504|BODYOPACITY3D=1.000|IDENTIFIER=|TEXTURE=|TEXTURECENTERX=0.0001mil|TEXTURECENTERY=0mil|TEXTURESIZEX=0mil|TEXTURESIZEY=0mil|TEXTUREROTATION= 1.80000000000000E+0002|MODELID={9E48DF94-EC54-412E-98CA-D655B7060088}|MODEL.CHECKSUM=2873821850|MODEL.EMBED=FALSE|MODEL.NAME=|MODEL.2D.X=1585.6299mil|MODEL.2D.Y=1068.8976mil|MODEL.2D.ROTATION=0.000|MODEL.3D.ROTX=0.000|MODEL.3D.ROTY=0.000|MODEL.3D.ROTZ=0.000|MODEL.3D.DZ=0mil|MODEL.MODELTYPE=0|MODEL.EXTRUDED.MINZ=7.874mil|MODEL.EXTRUDED.MAXZ=39.3701mil
Pos: 000016C7 len: 000002D6 |LINENO=7|V7_LAYER=MECHANICAL13|NAME= |KIND=0|SUBPOLYINDEX=-1|UNIONINDEX=0|ARCRESOLUTION=0.5mil|ISSHAPEBASED=FALSE|CAVITYHEIGHT=0mil|STANDOFFHEIGHT=31.4961mil|OVERALLHEIGHT=39.3701mil|BODYPROJECTION=0|ARCRESOLUTION=0.5mil|BODYCOLOR3D=16316664|BODYOPACITY3D=1.000|IDENTIFIER=|TEXTURE=|TEXTURECENTERX=0.0001mil|TEXTURECENTERY=0mil|TEXTURESIZEX=0mil|TEXTURESIZEY=0mil|TEXTUREROTATION= 1.80000000000000E+0002|MODELID={88DF398E-1704-4141-810A-AD4DEDC796B7}|MODEL.CHECKSUM=2869172699|MODEL.EMBED=FALSE|MODEL.NAME=|MODEL.2D.X=1632.874mil|MODEL.2D.Y=1068.8976mil|MODEL.2D.ROTATION=0.000|MODEL.3D.ROTX=0.000|MODEL.3D.ROTY=0.000|MODEL.3D.ROTZ=0.000|MODEL.3D.DZ=0mil|MODEL.MODELTYPE=0|MODEL.EXTRUDED.MINZ=31.4961mil|MODEL.EXTRUDED.MAXZ=39.3701mil
Pos: 000019FC len: 000002CD |LINENO=8|V7_LAYER=MECHANICAL13|NAME= |KIND=0|SUBPOLYINDEX=-1|UNIONINDEX=0|ARCRESOLUTION=0.5mil|ISSHAPEBASED=FALSE|CAVITYHEIGHT=0mil|STANDOFFHEIGHT=7.874mil|OVERALLHEIGHT=39.3701mil|BODYPROJECTION=0|ARCRESOLUTION=0.5mil|BODYCOLOR3D=8421504|BODYOPACITY3D=1.000|IDENTIFIER=|TEXTURE=|TEXTURECENTERX=0mil|TEXTURECENTERY=0mil|TEXTURESIZEX=0mil|TEXTURESIZEY=0mil|TEXTUREROTATION= 1.80000000000000E+0002|MODELID={E5666728-3D47-42EE-8890-B8036167D0D1}|MODEL.CHECKSUM=2862344670|MODEL.EMBED=FALSE|MODEL.NAME=|MODEL.2D.X=1645.6693mil|MODEL.2D.Y=1068.8976mil|MODEL.2D.ROTATION=0.000|MODEL.3D.ROTX=0.000|MODEL.3D.ROTY=0.000|MODEL.3D.ROTZ=0.000|MODEL.3D.DZ=0mil|MODEL.MODELTYPE=0|MODEL.EXTRUDED.MINZ=7.874mil|MODEL.EXTRUDED.MAXZ=39.3701mil
Pos: 00001D28 len: 000002D1 |LINENO=9|V7_LAYER=MECHANICAL13|NAME= |KIND=0|SUBPOLYINDEX=-1|UNIONINDEX=0|ARCRESOLUTION=0.5mil|ISSHAPEBASED=FALSE|CAVITYHEIGHT=0mil|STANDOFFHEIGHT=7.874mil|OVERALLHEIGHT=31.4961mil|BODYPROJECTION=0|ARCRESOLUTION=0.5mil|BODYCOLOR3D=8421504|BODYOPACITY3D=1.000|IDENTIFIER=|TEXTURE=|TEXTURECENTERX=0.0001mil|TEXTURECENTERY=0mil|TEXTURESIZEX=0mil|TEXTURESIZEY=0mil|TEXTUREROTATION= 1.80000000000000E+0002|MODELID={962C1ABD-F9E4-44A9-B26C-E136EE4D4E40}|MODEL.CHECKSUM=2872738781|MODEL.EMBED=FALSE|MODEL.NAME=|MODEL.2D.X=1632.874mil|MODEL.2D.Y=1068.8976mil|MODEL.2D.ROTATION=0.000|MODEL.3D.ROTX=0.000|MODEL.3D.ROTY=0.000|MODEL.3D.ROTZ=0.000|MODEL.3D.DZ=0mil|MODEL.MODELTYPE=0|MODEL.EXTRUDED.MINZ=7.874mil|MODEL.EXTRUDED.MAXZ=31.4961mil
Pos: 00002058 len: 000002CE |LINENO=10|V7_LAYER=MECHANICAL13|NAME= |KIND=0|SUBPOLYINDEX=-1|UNIONINDEX=0|ARCRESOLUTION=0.5mil|ISSHAPEBASED=FALSE|CAVITYHEIGHT=0mil|STANDOFFHEIGHT=0mil|OVERALLHEIGHT=27.5591mil|BODYPROJECTION=0|ARCRESOLUTION=0.5mil|BODYCOLOR3D=8421504|BODYOPACITY3D=1.000|IDENTIFIER=|TEXTURE=|TEXTURECENTERX=0mil|TEXTURECENTERY=0mil|TEXTURESIZEX=0.0001mil|TEXTURESIZEY=0.0001mil|TEXTUREROTATION= 3.60000000000000E+0002|MODELID={5938D84C-7EAB-4B9F-9EAB-857E718C2410}|MODEL.CHECKSUM=2873150117|MODEL.EMBED=FALSE|MODEL.NAME=|MODEL.2D.X=1515.748mil|MODEL.2D.Y=2959.6457mil|MODEL.2D.ROTATION=0.000|MODEL.3D.ROTX=0.000|MODEL.3D.ROTY=0.000|MODEL.3D.ROTZ=0.000|MODEL.3D.DZ=0mil|MODEL.MODELTYPE=0|MODEL.EXTRUDED.MINZ=0mil|MODEL.EXTRUDED.MAXZ=27.5591mil
Pos: 00002385 len: 000002CF |LINENO=11|V7_LAYER=MECHANICAL13|NAME= |KIND=0|SUBPOLYINDEX=-1|UNIONINDEX=0|ARCRESOLUTION=0.5mil|ISSHAPEBASED=FALSE|CAVITYHEIGHT=0mil|STANDOFFHEIGHT=0mil|OVERALLHEIGHT=27.5591mil|BODYPROJECTION=0|ARCRESOLUTION=0.5mil|BODYCOLOR3D=8421504|BODYOPACITY3D=1.000|IDENTIFIER=|TEXTURE=|TEXTURECENTERX=0mil|TEXTURECENTERY=0mil|TEXTURESIZEX=0.0001mil|TEXTURESIZEY=0.0001mil|TEXTUREROTATION= 9.00000000000000E+0001|MODELID={CF8953AA-CB4C-4FD1-8AF6-7C24B47C9589}|MODEL.CHECKSUM=2874077555|MODEL.EMBED=FALSE|MODEL.NAME=|MODEL.2D.X=1622.0472mil|MODEL.2D.Y=2102.3622mil|MODEL.2D.ROTATION=0.000|MODEL.3D.ROTX=0.000|MODEL.3D.ROTY=0.000|MODEL.3D.ROTZ=0.000|MODEL.3D.DZ=0mil|MODEL.MODELTYPE=0|MODEL.EXTRUDED.MINZ=0mil|MODEL.EXTRUDED.MAXZ=27.5591mil
Pos: 000026B3 len: 000002CE |LINENO=12|V7_LAYER=MECHANICAL13|NAME= |KIND=0|SUBPOLYINDEX=-1|UNIONINDEX=0|ARCRESOLUTION=0.5mil|ISSHAPEBASED=FALSE|CAVITYHEIGHT=0mil|STANDOFFHEIGHT=0mil|OVERALLHEIGHT=27.5591mil|BODYPROJECTION=0|ARCRESOLUTION=0.5mil|BODYCOLOR3D=8421504|BODYOPACITY3D=1.000|IDENTIFIER=|TEXTURE=|TEXTURECENTERX=0mil|TEXTURECENTERY=0mil|TEXTURESIZEX=0.0001mil|TEXTURESIZEY=0.0001mil|TEXTUREROTATION= 3.60000000000000E+0002|MODELID={5938D84C-7EAB-4B9F-9EAB-857E718C2410}|MODEL.CHECKSUM=2873150117|MODEL.EMBED=FALSE|MODEL.NAME=|MODEL.2D.X=1480.315mil|MODEL.2D.Y=2059.0552mil|MODEL.2D.ROTATION=0.000|MODEL.3D.ROTX=0.000|MODEL.3D.ROTY=0.000|MODEL.3D.ROTZ=0.000|MODEL.3D.DZ=0mil|MODEL.MODELTYPE=0|MODEL.EXTRUDED.MINZ=0mil|MODEL.EXTRUDED.MAXZ=27.5591mil
Pos: 000029E0 len: 000002FC |LINENO=13|V7_LAYER=MECHANICAL13|NAME= |KIND=0|SUBPOLYINDEX=-1|UNIONINDEX=0|ARCRESOLUTION=0.5mil|ISSHAPEBASED=FALSE|CAVITYHEIGHT=0mil|STANDOFFHEIGHT=0mil|OVERALLHEIGHT=393.7008mil|BODYPROJECTION=0|ARCRESOLUTION=0.5mil|BODYCOLOR3D=8421504|BODYOPACITY3D=1.000|IDENTIFIER=49,48,120,49,48,46,53,120,52,46,53|TEXTURE=|TEXTURECENTERX=0mil|TEXTURECENTERY=-0.0001mil|TEXTURESIZEX=0mil|TEXTURESIZEY=0mil|TEXTUREROTATION= 3.60000000000000E+0002|MODELID={D5554D5D-F4E8-4F42-9AF0-5D1B2B433A25}|MODEL.CHECKSUM=1074114736|MODEL.EMBED=FALSE|MODEL.NAME=|MODEL.2D.X=1417.3199mil|MODEL.2D.Y=2723.4223mil|MODEL.2D.ROTATION=0.000|MODEL.3D.ROTX=0.000|MODEL.3D.ROTY=0.000|MODEL.3D.ROTZ=180.000|MODEL.3D.DZ=0mil|MODEL.MODELTYPE=2|MODEL.CYLINDER.RADIUS=167.3228mil|MODEL.CYLINDER.HEIGHT=393.7008mil
Pos: 00002D3B len: 000002CF |LINENO=14|V7_LAYER=MECHANICAL13|NAME= |KIND=0|SUBPOLYINDEX=-1|UNIONINDEX=0|ARCRESOLUTION=0.5mil|ISSHAPEBASED=FALSE|CAVITYHEIGHT=0mil|STANDOFFHEIGHT=0mil|OVERALLHEIGHT=57.0866mil|BODYPROJECTION=1|ARCRESOLUTION=0.5mil|BODYCOLOR3D=8421504|BODYOPACITY3D=1.000|IDENTIFIER=|TEXTURE=|TEXTURECENTERX=0mil|TEXTURECENTERY=0mil|TEXTURESIZEX=0.0001mil|TEXTURESIZEY=0.0001mil|TEXTUREROTATION= 3.60000000000000E+0002|MODELID={49338E79-A9E3-451B-9FE8-9C36ECE6247D}|MODEL.CHECKSUM=2877245227|MODEL.EMBED=FALSE|MODEL.NAME=|MODEL.2D.X=3527.5591mil|MODEL.2D.Y=1921.2598mil|MODEL.2D.ROTATION=0.000|MODEL.3D.ROTX=0.000|MODEL.3D.ROTY=0.000|MODEL.3D.ROTZ=0.000|MODEL.3D.DZ=0mil|MODEL.MODELTYPE=0|MODEL.EXTRUDED.MINZ=0mil|MODEL.EXTRUDED.MAXZ=57.0866mil
Pos: 00003069 len: 000002CF |LINENO=15|V7_LAYER=MECHANICAL13|NAME= |KIND=0|SUBPOLYINDEX=-1|UNIONINDEX=0|ARCRESOLUTION=0.5mil|ISSHAPEBASED=FALSE|CAVITYHEIGHT=0mil|STANDOFFHEIGHT=0mil|OVERALLHEIGHT=27.5591mil|BODYPROJECTION=1|ARCRESOLUTION=0.5mil|BODYCOLOR3D=8421504|BODYOPACITY3D=1.000|IDENTIFIER=|TEXTURE=|TEXTURECENTERX=0mil|TEXTURECENTERY=0mil|TEXTURESIZEX=0.0001mil|TEXTURESIZEY=0.0001mil|TEXTUREROTATION= 9.00000000000000E+0001|MODELID={CF8953AA-CB4C-4FD1-8AF6-7C24B47C9589}|MODEL.CHECKSUM=2874077555|MODEL.EMBED=FALSE|MODEL.NAME=|MODEL.2D.X=3485.8762mil|MODEL.2D.Y=1736.6175mil|MODEL.2D.ROTATION=0.000|MODEL.3D.ROTX=0.000|MODEL.3D.ROTY=0.000|MODEL.3D.ROTZ=0.000|MODEL.3D.DZ=0mil|MODEL.MODELTYPE=0|MODEL.EXTRUDED.MINZ=0mil|MODEL.EXTRUDED.MAXZ=27.5591mil
Pos: 00003397 len: 000002BC |LINENO=16|V7_LAYER=MECHANICAL13|NAME= |KIND=0|SUBPOLYINDEX=-1|UNIONINDEX=0|ARCRESOLUTION=0.5mil|ISSHAPEBASED=FALSE|CAVITYHEIGHT=0mil|STANDOFFHEIGHT=0mil|OVERALLHEIGHT=300mil|BODYPROJECTION=0|ARCRESOLUTION=0.5mil|BODYCOLOR3D=8421504|BODYOPACITY3D=1.000|IDENTIFIER=|TEXTURE=|TEXTURECENTERX=0mil|TEXTURECENTERY=0mil|TEXTURESIZEX=0mil|TEXTURESIZEY=0mil|TEXTUREROTATION= 9.00000000000000E+0001|MODELID={7A34962D-C807-43AA-B480-2A9C4DD69222}|MODEL.CHECKSUM=1898036605|MODEL.EMBED=FALSE|MODEL.NAME=|MODEL.2D.X=3497.559mil|MODEL.2D.Y=1556.3387mil|MODEL.2D.ROTATION=0.000|MODEL.3D.ROTX=0.000|MODEL.3D.ROTY=0.000|MODEL.3D.ROTZ=0.000|MODEL.3D.DZ=0mil|MODEL.MODELTYPE=0|MODEL.EXTRUDED.MINZ=0mil|MODEL.EXTRUDED.MAXZ=300mil
Pos: 00003772 len: 000002BC |LINENO=17|V7_LAYER=MECHANICAL13|NAME= |KIND=0|SUBPOLYINDEX=-1|UNIONINDEX=0|ARCRESOLUTION=0.5mil|ISSHAPEBASED=FALSE|CAVITYHEIGHT=0mil|STANDOFFHEIGHT=0mil|OVERALLHEIGHT=300mil|BODYPROJECTION=0|ARCRESOLUTION=0.5mil|BODYCOLOR3D=8421504|BODYOPACITY3D=1.000|IDENTIFIER=|TEXTURE=|TEXTURECENTERX=0mil|TEXTURECENTERY=0mil|TEXTURESIZEX=0mil|TEXTURESIZEY=0mil|TEXTUREROTATION= 9.00000000000000E+0001|MODELID={DF1BA6EC-364A-4FF8-94FF-3EAB960D215E}|MODEL.CHECKSUM=2934839686|MODEL.EMBED=FALSE|MODEL.NAME=|MODEL.2D.X=3867.559mil|MODEL.2D.Y=1381.3387mil|MODEL.2D.ROTATION=0.000|MODEL.3D.ROTX=0.000|MODEL.3D.ROTY=0.000|MODEL.3D.ROTZ=0.000|MODEL.3D.DZ=0mil|MODEL.MODELTYPE=0|MODEL.EXTRUDED.MINZ=0mil|MODEL.EXTRUDED.MAXZ=300mil
Pos: 00003A8D len: 000002BC |LINENO=18|V7_LAYER=MECHANICAL13|NAME= |KIND=0|SUBPOLYINDEX=-1|UNIONINDEX=0|ARCRESOLUTION=0.5mil|ISSHAPEBASED=FALSE|CAVITYHEIGHT=0mil|STANDOFFHEIGHT=0mil|OVERALLHEIGHT=300mil|BODYPROJECTION=0|ARCRESOLUTION=0.5mil|BODYCOLOR3D=8421504|BODYOPACITY3D=1.000|IDENTIFIER=|TEXTURE=|TEXTURECENTERX=0mil|TEXTURECENTERY=0mil|TEXTURESIZEX=0mil|TEXTURESIZEY=0mil|TEXTUREROTATION= 9.00000000000000E+0001|MODELID={9C6B520A-4440-4BDF-ABA5-07F57BD86BF9}|MODEL.CHECKSUM=2935773410|MODEL.EMBED=FALSE|MODEL.NAME=|MODEL.2D.X=3867.559mil|MODEL.2D.Y=1651.3387mil|MODEL.2D.ROTATION=0.000|MODEL.3D.ROTX=0.000|MODEL.3D.ROTY=0.000|MODEL.3D.ROTZ=0.000|MODEL.3D.DZ=0mil|MODEL.MODELTYPE=0|MODEL.EXTRUDED.MINZ=0mil|MODEL.EXTRUDED.MAXZ=300mil
Pos: 00003DA8 len: 000002CF |LINENO=19|V7_LAYER=MECHANICAL13|NAME= |KIND=0|SUBPOLYINDEX=-1|UNIONINDEX=0|ARCRESOLUTION=0.5mil|ISSHAPEBASED=FALSE|CAVITYHEIGHT=0mil|STANDOFFHEIGHT=0mil|OVERALLHEIGHT=27.5591mil|BODYPROJECTION=1|ARCRESOLUTION=0.5mil|BODYCOLOR3D=8421504|BODYOPACITY3D=1.000|IDENTIFIER=|TEXTURE=|TEXTURECENTERX=0mil|TEXTURECENTERY=0mil|TEXTURESIZEX=0.0001mil|TEXTURESIZEY=0.0001mil|TEXTUREROTATION= 2.70000000000000E+0002|MODELID={CF8953AA-CB4C-4FD1-8AF6-7C24B47C9589}|MODEL.CHECKSUM=2874077555|MODEL.EMBED=FALSE|MODEL.NAME=|MODEL.2D.X=3564.6163mil|MODEL.2D.Y=1736.6175mil|MODEL.2D.ROTATION=0.000|MODEL.3D.ROTX=0.000|MODEL.3D.ROTY=0.000|MODEL.3D.ROTZ=0.000|MODEL.3D.DZ=0mil|MODEL.MODELTYPE=0|MODEL.EXTRUDED.MINZ=0mil|MODEL.EXTRUDED.MAXZ=27.5591mil
Pos: 000040D6 len: 000002CE |LINENO=20|V7_LAYER=MECHANICAL13|NAME= |KIND=0|SUBPOLYINDEX=-1|UNIONINDEX=0|ARCRESOLUTION=0.5mil|ISSHAPEBASED=FALSE|CAVITYHEIGHT=0mil|STANDOFFHEIGHT=0mil|OVERALLHEIGHT=27.5591mil|BODYPROJECTION=1|ARCRESOLUTION=0.5mil|BODYCOLOR3D=8421504|BODYOPACITY3D=1.000|IDENTIFIER=|TEXTURE=|TEXTURECENTERX=0mil|TEXTURECENTERY=0mil|TEXTURESIZEX=0.0001mil|TEXTURESIZEY=0.0001mil|TEXTUREROTATION= 2.70000000000000E+0002|MODELID={CF8953AA-CB4C-4FD1-8AF6-7C24B47C9589}|MODEL.CHECKSUM=2874077555|MODEL.EMBED=FALSE|MODEL.NAME=|MODEL.2D.X=3484.252mil|MODEL.2D.Y=2110.2362mil|MODEL.2D.ROTATION=0.000|MODEL.3D.ROTX=0.000|MODEL.3D.ROTY=0.000|MODEL.3D.ROTZ=0.000|MODEL.3D.DZ=0mil|MODEL.MODELTYPE=0|MODEL.EXTRUDED.MINZ=0mil|MODEL.EXTRUDED.MAXZ=27.5591mil
Pos: 00004403 len: 000002CF |LINENO=21|V7_LAYER=MECHANICAL13|NAME= |KIND=0|SUBPOLYINDEX=-1|UNIONINDEX=0|ARCRESOLUTION=0.5mil|ISSHAPEBASED=FALSE|CAVITYHEIGHT=0mil|STANDOFFHEIGHT=0mil|OVERALLHEIGHT=27.5591mil|BODYPROJECTION=1|ARCRESOLUTION=0.5mil|BODYCOLOR3D=8421504|BODYOPACITY3D=1.000|IDENTIFIER=|TEXTURE=|TEXTURECENTERX=0mil|TEXTURECENTERY=0mil|TEXTURESIZEX=0.0001mil|TEXTURESIZEY=0.0001mil|TEXTUREROTATION= 9.00000000000000E+0001|MODELID={CF8953AA-CB4C-4FD1-8AF6-7C24B47C9589}|MODEL.CHECKSUM=2874077555|MODEL.EMBED=FALSE|MODEL.NAME=|MODEL.2D.X=3562.9921mil|MODEL.2D.Y=2110.2362mil|MODEL.2D.ROTATION=0.000|MODEL.3D.ROTX=0.000|MODEL.3D.ROTY=0.000|MODEL.3D.ROTZ=0.000|MODEL.3D.DZ=0mil|MODEL.MODELTYPE=0|MODEL.EXTRUDED.MINZ=0mil|MODEL.EXTRUDED.MAXZ=27.5591mil
Pos: 00004731 len: 00000313 |LINENO=22|V7_LAYER=MECHANICAL13|NAME= |KIND=0|SUBPOLYINDEX=-1|UNIONINDEX=0|ARCRESOLUTION=0.5mil|ISSHAPEBASED=FALSE|CAVITYHEIGHT=0mil|STANDOFFHEIGHT=-157.4803mil|OVERALLHEIGHT=354.3307mil|BODYPROJECTION=0|ARCRESOLUTION=0.5mil|BODYCOLOR3D=13684944|BODYOPACITY3D=1.000|IDENTIFIER=99,45,49,45,49,52,55,56,57,55,57,45,48,45,98,45,51,100|TEXTURE=|TEXTURECENTERX=0mil|TEXTURECENTERY=0mil|TEXTURESIZEX=78.7402mil|TEXTURESIZEY=78.7402mil|TEXTUREROTATION= 3.60000000000000E+0002|MODELID={D5E4B1B1-112E-4EDB-A97A-4666A7EA4136}|MODEL.CHECKSUM=2607702298|MODEL.EMBED=TRUE|MODEL.NAME=c-1-1478979-0-b-3d.stp|MODEL.2D.X=3228.3465mil|MODEL.2D.Y=3561.0236mil|MODEL.2D.ROTATION=0.000|MODEL.3D.ROTX=0.000|MODEL.3D.ROTY=0.000|MODEL.3D.ROTZ=270.000|MODEL.3D.DZ=354.3307mil|MODEL.MODELTYPE=1|MODEL.MODELSOURCE=Undefined
Pos: 00004AA3 len: 00000313 |LINENO=23|V7_LAYER=MECHANICAL13|NAME= |KIND=0|SUBPOLYINDEX=-1|UNIONINDEX=0|ARCRESOLUTION=0.5mil|ISSHAPEBASED=FALSE|CAVITYHEIGHT=0mil|STANDOFFHEIGHT=-157.4803mil|OVERALLHEIGHT=354.3307mil|BODYPROJECTION=0|ARCRESOLUTION=0.5mil|BODYCOLOR3D=13684944|BODYOPACITY3D=1.000|IDENTIFIER=99,45,49,45,49,52,55,56,57,55,57,45,48,45,98,45,51,100|TEXTURE=|TEXTURECENTERX=0mil|TEXTURECENTERY=0mil|TEXTURESIZEX=78.7402mil|TEXTURESIZEY=78.7402mil|TEXTUREROTATION= 3.60000000000000E+0002|MODELID={D5E4B1B1-112E-4EDB-A97A-4666A7EA4136}|MODEL.CHECKSUM=2607702298|MODEL.EMBED=TRUE|MODEL.NAME=c-1-1478979-0-b-3d.stp|MODEL.2D.X=1562.0079mil|MODEL.2D.Y=3560.0394mil|MODEL.2D.ROTATION=0.000|MODEL.3D.ROTX=0.000|MODEL.3D.ROTY=0.000|MODEL.3D.ROTZ=270.000|MODEL.3D.DZ=354.3307mil|MODEL.MODELTYPE=1|MODEL.MODELSOURCE=Undefined
Pos: 00004E15 len: 000002BC |LINENO=24|V7_LAYER=MECHANICAL13|NAME= |KIND=0|SUBPOLYINDEX=-1|UNIONINDEX=0|ARCRESOLUTION=0.5mil|ISSHAPEBASED=FALSE|CAVITYHEIGHT=0mil|STANDOFFHEIGHT=0mil|OVERALLHEIGHT=300mil|BODYPROJECTION=0|ARCRESOLUTION=0.5mil|BODYCOLOR3D=8421504|BODYOPACITY3D=1.000|IDENTIFIER=|TEXTURE=|TEXTURECENTERX=0mil|TEXTURECENTERY=0mil|TEXTURESIZEX=0mil|TEXTURESIZEY=0mil|TEXTUREROTATION= 9.00000000000000E+0001|MODELID={9C6B520A-4440-4BDF-ABA5-07F57BD86BF9}|MODEL.CHECKSUM=2935773410|MODEL.EMBED=FALSE|MODEL.NAME=|MODEL.2D.X=3867.559mil|MODEL.2D.Y=2450.9451mil|MODEL.2D.ROTATION=0.000|MODEL.3D.ROTX=0.000|MODEL.3D.ROTY=0.000|MODEL.3D.ROTZ=0.000|MODEL.3D.DZ=0mil|MODEL.MODELTYPE=0|MODEL.EXTRUDED.MINZ=0mil|MODEL.EXTRUDED.MAXZ=300mil
Pos: 00005130 len: 000002BC |LINENO=25|V7_LAYER=MECHANICAL13|NAME= |KIND=0|SUBPOLYINDEX=-1|UNIONINDEX=0|ARCRESOLUTION=0.5mil|ISSHAPEBASED=FALSE|CAVITYHEIGHT=0mil|STANDOFFHEIGHT=0mil|OVERALLHEIGHT=300mil|BODYPROJECTION=0|ARCRESOLUTION=0.5mil|BODYCOLOR3D=8421504|BODYOPACITY3D=1.000|IDENTIFIER=|TEXTURE=|TEXTURECENTERX=0mil|TEXTURECENTERY=0mil|TEXTURESIZEX=0mil|TEXTURESIZEY=0mil|TEXTUREROTATION= 9.00000000000000E+0001|MODELID={DF1BA6EC-364A-4FF8-94FF-3EAB960D215E}|MODEL.CHECKSUM=2934839686|MODEL.EMBED=FALSE|MODEL.NAME=|MODEL.2D.X=3867.559mil|MODEL.2D.Y=2180.9451mil|MODEL.2D.ROTATION=0.000|MODEL.3D.ROTX=0.000|MODEL.3D.ROTY=0.000|MODEL.3D.ROTZ=0.000|MODEL.3D.DZ=0mil|MODEL.MODELTYPE=0|MODEL.EXTRUDED.MINZ=0mil|MODEL.EXTRUDED.MAXZ=300mil
Pos: 0000544B len: 000002BC |LINENO=26|V7_LAYER=MECHANICAL13|NAME= |KIND=0|SUBPOLYINDEX=-1|UNIONINDEX=0|ARCRESOLUTION=0.5mil|ISSHAPEBASED=FALSE|CAVITYHEIGHT=0mil|STANDOFFHEIGHT=0mil|OVERALLHEIGHT=300mil|BODYPROJECTION=0|ARCRESOLUTION=0.5mil|BODYCOLOR3D=8421504|BODYOPACITY3D=1.000|IDENTIFIER=|TEXTURE=|TEXTURECENTERX=0mil|TEXTURECENTERY=0mil|TEXTURESIZEX=0mil|TEXTURESIZEY=0mil|TEXTUREROTATION= 9.00000000000000E+0001|MODELID={7A34962D-C807-43AA-B480-2A9C4DD69222}|MODEL.CHECKSUM=1898036605|MODEL.EMBED=FALSE|MODEL.NAME=|MODEL.2D.X=3497.559mil|MODEL.2D.Y=2355.9451mil|MODEL.2D.ROTATION=0.000|MODEL.3D.ROTX=0.000|MODEL.3D.ROTY=0.000|MODEL.3D.ROTZ=0.000|MODEL.3D.DZ=0mil|MODEL.MODELTYPE=0|MODEL.EXTRUDED.MINZ=0mil|MODEL.EXTRUDED.MAXZ=300mil
Pos: 00005826 len: 000002BC |LINENO=27|V7_LAYER=MECHANICAL13|NAME= |KIND=0|SUBPOLYINDEX=-1|UNIONINDEX=0|ARCRESOLUTION=0.5mil|ISSHAPEBASED=FALSE|CAVITYHEIGHT=0mil|STANDOFFHEIGHT=0mil|OVERALLHEIGHT=300mil|BODYPROJECTION=0|ARCRESOLUTION=0.5mil|BODYCOLOR3D=8421504|BODYOPACITY3D=1.000|IDENTIFIER=|TEXTURE=|TEXTURECENTERX=0mil|TEXTURECENTERY=0mil|TEXTURESIZEX=0mil|TEXTURESIZEY=0mil|TEXTUREROTATION= 9.00000000000000E+0001|MODELID={7A34962D-C807-43AA-B480-2A9C4DD69222}|MODEL.CHECKSUM=1898036605|MODEL.EMBED=FALSE|MODEL.NAME=|MODEL.2D.X=3497.559mil|MODEL.2D.Y=1956.1419mil|MODEL.2D.ROTATION=0.000|MODEL.3D.ROTX=0.000|MODEL.3D.ROTY=0.000|MODEL.3D.ROTZ=0.000|MODEL.3D.DZ=0mil|MODEL.MODELTYPE=0|MODEL.EXTRUDED.MINZ=0mil|MODEL.EXTRUDED.MAXZ=300mil
Pos: 00005C01 len: 000002BC |LINENO=28|V7_LAYER=MECHANICAL13|NAME= |KIND=0|SUBPOLYINDEX=-1|UNIONINDEX=0|ARCRESOLUTION=0.5mil|ISSHAPEBASED=FALSE|CAVITYHEIGHT=0mil|STANDOFFHEIGHT=0mil|OVERALLHEIGHT=300mil|BODYPROJECTION=0|ARCRESOLUTION=0.5mil|BODYCOLOR3D=8421504|BODYOPACITY3D=1.000|IDENTIFIER=|TEXTURE=|TEXTURECENTERX=0mil|TEXTURECENTERY=0mil|TEXTURESIZEX=0mil|TEXTURESIZEY=0mil|TEXTUREROTATION= 9.00000000000000E+0001|MODELID={DF1BA6EC-364A-4FF8-94FF-3EAB960D215E}|MODEL.CHECKSUM=2934839686|MODEL.EMBED=FALSE|MODEL.NAME=|MODEL.2D.X=3867.559mil|MODEL.2D.Y=1781.1419mil|MODEL.2D.ROTATION=0.000|MODEL.3D.ROTX=0.000|MODEL.3D.ROTY=0.000|MODEL.3D.ROTZ=0.000|MODEL.3D.DZ=0mil|MODEL.MODELTYPE=0|MODEL.EXTRUDED.MINZ=0mil|MODEL.EXTRUDED.MAXZ=300mil
Pos: 00005F1C len: 000002BC |LINENO=29|V7_LAYER=MECHANICAL13|NAME= |KIND=0|SUBPOLYINDEX=-1|UNIONINDEX=0|ARCRESOLUTION=0.5mil|ISSHAPEBASED=FALSE|CAVITYHEIGHT=0mil|STANDOFFHEIGHT=0mil|OVERALLHEIGHT=300mil|BODYPROJECTION=0|ARCRESOLUTION=0.5mil|BODYCOLOR3D=8421504|BODYOPACITY3D=1.000|IDENTIFIER=|TEXTURE=|TEXTURECENTERX=0mil|TEXTURECENTERY=0mil|TEXTURESIZEX=0mil|TEXTURESIZEY=0mil|TEXTUREROTATION= 9.00000000000000E+0001|MODELID={9C6B520A-4440-4BDF-ABA5-07F57BD86BF9}|MODEL.CHECKSUM=2935773410|MODEL.EMBED=FALSE|MODEL.NAME=|MODEL.2D.X=3867.559mil|MODEL.2D.Y=2051.1419mil|MODEL.2D.ROTATION=0.000|MODEL.3D.ROTX=0.000|MODEL.3D.ROTY=0.000|MODEL.3D.ROTZ=0.000|MODEL.3D.DZ=0mil|MODEL.MODELTYPE=0|MODEL.EXTRUDED.MINZ=0mil|MODEL.EXTRUDED.MAXZ=300mil
Pos: 00006237 len: 000002CF |LINENO=30|V7_LAYER=MECHANICAL13|NAME= |KIND=0|SUBPOLYINDEX=-1|UNIONINDEX=0|ARCRESOLUTION=0.5mil|ISSHAPEBASED=FALSE|CAVITYHEIGHT=0mil|STANDOFFHEIGHT=0mil|OVERALLHEIGHT=27.5591mil|BODYPROJECTION=0|ARCRESOLUTION=0.5mil|BODYCOLOR3D=3394611|BODYOPACITY3D=0.750|IDENTIFIER=|TEXTURE=|TEXTURECENTERX=0mil|TEXTURECENTERY=0mil|TEXTURESIZEX=0.0001mil|TEXTURESIZEY=0.0001mil|TEXTUREROTATION= 1.80000000000000E+0002|MODELID={8CFB791D-AF7F-4C0E-9434-E2985D4F9E85}|MODEL.CHECKSUM=2873578823|MODEL.EMBED=FALSE|MODEL.NAME=|MODEL.2D.X=1332.6772mil|MODEL.2D.Y=2260.8268mil|MODEL.2D.ROTATION=0.000|MODEL.3D.ROTX=0.000|MODEL.3D.ROTY=0.000|MODEL.3D.ROTZ=0.000|MODEL.3D.DZ=0mil|MODEL.MODELTYPE=0|MODEL.EXTRUDED.MINZ=0mil|MODEL.EXTRUDED.MAXZ=27.5591mil

Model:
ARCRESOLUTION={0.5mil}
BODYCOLOR3D={13684944,14088444,14539998,16316664,3394611,8421504}
BODYOPACITY3D={0.750,1.000}
BODYPROJECTION={0,1}
CAVITYHEIGHT={0mil}
IDENTIFIER={,49,48,120,49,48,46,53,120,52,46,53,99,45,49,45,49,52,55,56,57,55,57,45,48,45,98,45,51,100}
ISSHAPEBASED={FALSE}
KIND={0}
MODEL.2D.ROTATION={0.000}
MODEL.2D.X={1332.6772mil,1414.3701mil,1417.3199mil,1463.8501mil,1480.315mil,1508.8583mil,1514.3701mil,1515.748mil,1562.0079mil,1585.6299mil,1622.0472mil,1632.874mil,1645.6693mil,2578.7402mil,3228.3465mil,3484.252mil,3485.8762mil,3497.559mil,3527.5591mil,3539.763mil,3562.9921mil,3564.6163mil,3867.559mil}
MODEL.2D.Y={1068.8976mil,1381.3387mil,1556.3387mil,1651.3387mil,1736.6175mil,1781.1419mil,1907.6872mil,1908.4646mil,1921.2598mil,1956.1419mil,2051.1419mil,2059.0552mil,2102.3622mil,2110.2362mil,2130.9055mil,2180.9451mil,2259.8425mil,2260.8268mil,2355.9451mil,2450.9451mil,2723.4223mil,2952.7559mil,2959.6457mil,3560.0394mil,3561.0236mil}
MODEL.3D.DZ={0mil,354.3307mil}
MODEL.3D.ROTX={0.000}
MODEL.3D.ROTY={0.000}
MODEL.3D.ROTZ={0.000,180.000,270.000}
MODEL.CHECKSUM={1074114736,1898036605,2607702298,273180074,2849990036,2862344670,2869172699,2872738781,2873150117,2873578823,2873821850,2874077555,2877245227,2934839686,2935773410}
MODEL.CYLINDER.HEIGHT={393.7008mil}
MODEL.CYLINDER.RADIUS={167.3228mil}
MODEL.EMBED={FALSE,TRUE}
MODEL.EXTRUDED.MAXZ={125.9843mil,27.5591mil,300mil,31.4961mil,39.3701mil,425.1969mil,57.0866mil}
MODEL.EXTRUDED.MINZ={-133.8583mil,0mil,31.4961mil,7.874mil}
MODEL.MODELSOURCE={Undefined}
MODEL.MODELTYPE={0,1,2}
MODEL.NAME={,c-1-1478979-0-b-3d.stp}
MODELID={{49338E79-A9E3-451B-9FE8-9C36ECE6247D},{5938D84C-7EAB-4B9F-9EAB-857E718C2410},{7A34962D-C807-43AA-B480-2A9C4DD69222},{88DF398E-1704-4141-810A-AD4DEDC796B7},{8CFB791D-AF7F-4C0E-9434-E2985D4F9E85},{962C1ABD-F9E4-44A9-B26C-E136EE4D4E40},{9C6B520A-4440-4BDF-ABA5-07F57BD86BF9},{9E48DF94-EC54-412E-98CA-D655B7060088},{CF8953AA-CB4C-4FD1-8AF6-7C24B47C9589},{D5554D5D-F4E8-4F42-9AF0-5D1B2B433A25},{D5E4B1B1-112E-4EDB-A97A-4666A7EA4136},{DF1BA6EC-364A-4FF8-94FF-3EAB960D215E},{E5666728-3D47-42EE-8890-B8036167D0D1},{ED0C081A-7ED5-443B-AD73-40FC8741C300},{FD811051-70BA-4B20-AF0E-6107CB706914}}
NAME={ }
OVERALLHEIGHT={125.9843mil,27.5591mil,300mil,31.4961mil,354.3307mil,39.3701mil,393.7008mil,425.1969mil,57.0866mil}
STANDOFFHEIGHT={-133.8583mil,-157.4803mil,0mil,31.4961mil,7.874mil}
SUBPOLYINDEX={-1}
TEXTURE={}
TEXTURECENTERX={0.0001mil,0mil}
TEXTURECENTERY={-0.0001mil,0mil}
TEXTUREROTATION={ 1.80000000000000E+0002, 2.70000000000000E+0002, 3.60000000000000E+0002, 9.00000000000000E+0001}
TEXTURESIZEX={0.0001mil,0mil,78.7402mil}
TEXTURESIZEY={0.0001mil,0mil,78.7402mil}
UNIONINDEX={0}
V7_LAYER={MECHANICAL13}
