# Supplementary material for: Implementation of an Open-Source Multiplexing Ion Gate Control for High Kinetic Energy Ion Mobility Spectrometry (HiKE-IMS)
Source: J Am Soc Mass Spectrom. 2023 Jun 5;34(7):1283–94. doi: 10.1021/jasms.3c00013 (PMC10326917; doi:10.1021/jasms.3c00013)
Supplement: Supplementary file 1 — js3c00013_si_001.zip [file js3c00013_si_001.zip › js3c00013_si_001/Teensykicad/MAM_PCB-PcbDoc/Root Entry/Components6/Data.dat.txt]

Pos: 00000000 len: 00000329 |LINENO=0||SELECTION=FALSE|LAYER=TOP|LOCKED=FALSE|POLYGONOUTLINE=FALSE|USERROUTED=TRUE|KEEPOUT=FALSE|PRIMITIVELOCK=TRUE|X=1388.7795mil|Y=1448.8189mil|PATTERN=DO-41|NAMEON=TRUE|COMMENTON=FALSE|GROUPNUM=0|COUNT=0|ROTATION= 9.00000000000000E+0001|HEIGHT=110.2362mil|COMMENTAUTOPOSITION=3|UNIONINDEX=0|CHANNELOFFSET=3|SOURCEDESIGNATOR=D2|SOURCEUNIQUEID=\PZPIZLTY\MFFQUEEW|SOURCEHIERARCHICALPATH=MAM_Overview\Power_supply|SOURCEFOOTPRINTLIBRARY=Miscellaneous Devices.IntLib|SOURCECOMPONENTLIBRARY=Miscellaneous Devices.IntLib|SOURCELIBREFERENCE=Diode 1N4007|SOURCEDESCRIPTION=1 Amp General Purpose Rectifier|FOOTPRINTDESCRIPTION=Diode, Axial; Body 5.2 x 2.7 mm (LxDia. max), Lead Dia. 0.86 mm (max)|SOURCECOMPLIBIDENTIFIERKIND=2|SOURCECOMPLIBRARYIDENTIFIER=Miscellaneous Devices.IntLib|UNIQUEID=QSUBEKNT|JUMPERSVISIBLE=TRUE
Pos: 0000032D len: 000002D0 |LINENO=1||SELECTION=FALSE|LAYER=TOP|LOCKED=FALSE|POLYGONOUTLINE=FALSE|USERROUTED=TRUE|KEEPOUT=FALSE|PRIMITIVELOCK=TRUE|X=1514.3701mil|Y=1908.4646mil|PATTERN=Jumper2|NAMEON=TRUE|COMMENTON=FALSE|GROUPNUM=0|COUNT=0|ROTATION= 1.80000000000000E+0002|HEIGHT=472.4409mil|COMMENTAUTOPOSITION=3|UNIONINDEX=0|CHANNELOFFSET=6|SOURCEDESIGNATOR=P4|SOURCEUNIQUEID=\PZPIZLTY\RCUCMDCD|SOURCEHIERARCHICALPATH=MAM_Overview\Power_supply|SOURCEFOOTPRINTLIBRARY=Stecker und Pads.PcbLib|SOURCECOMPONENTLIBRARY=Stecker und Pads.SchLib|SOURCELIBREFERENCE=Jumper, 2 Pins|SOURCEDESCRIPTION=2-Pin Jumper|FOOTPRINTDESCRIPTION=2er Jumper|SOURCECOMPLIBIDENTIFIERKIND=2|SOURCECOMPLIBRARYIDENTIFIER=Stecker und Pads.SchLib|UNIQUEID=TOABRIAE|JUMPERSVISIBLE=TRUE
Pos: 00000601 len: 0000029F |LINENO=2||SELECTION=FALSE|LAYER=TOP|LOCKED=FALSE|POLYGONOUTLINE=FALSE|USERROUTED=TRUE|KEEPOUT=FALSE|PRIMITIVELOCK=TRUE|X=2106.2993mil|Y=1070.2756mil|PATTERN=SOCKET HEADER 24X1|NAMEON=FALSE|COMMENTON=FALSE|GROUPNUM=0|COUNT=0|ROTATION= 1.80000000000000E+0002|NAMEAUTOPOSITION=1|COMMENTAUTOPOSITION=3|UNIONINDEX=0|CHANNELOFFSET=4|SOURCEDESIGNATOR=m2|SOURCEUNIQUEID=\VHAWNFDC\WMALEJWW|SOURCEHIERARCHICALPATH=MAM_Overview\Teensy 4.1|SOURCEFOOTPRINTLIBRARY=Stecker und Pads.PcbLib|SOURCECOMPONENTLIBRARY=Stecker und Pads.SchLib|SOURCELIBREFERENCE=SOCKET HEADER 24x1|SOURCECOMPLIBIDENTIFIERKIND=2|SOURCECOMPLIBRARYIDENTIFIER=Stecker und Pads.SchLib|UNIQUEID=LDAUUSNJ|JUMPERSVISIBLE=TRUE
Pos: 000008A4 len: 0000029F |LINENO=3||SELECTION=FALSE|LAYER=TOP|LOCKED=FALSE|POLYGONOUTLINE=FALSE|USERROUTED=TRUE|KEEPOUT=FALSE|PRIMITIVELOCK=TRUE|X=2706.2993mil|Y=1070.2756mil|PATTERN=SOCKET HEADER 24X1|NAMEON=FALSE|COMMENTON=FALSE|GROUPNUM=0|COUNT=0|ROTATION= 1.80000000000000E+0002|NAMEAUTOPOSITION=1|COMMENTAUTOPOSITION=3|UNIONINDEX=0|CHANNELOFFSET=3|SOURCEDESIGNATOR=m1|SOURCEUNIQUEID=\VHAWNFDC\NXNPWNXQ|SOURCEHIERARCHICALPATH=MAM_Overview\Teensy 4.1|SOURCEFOOTPRINTLIBRARY=Stecker und Pads.PcbLib|SOURCECOMPONENTLIBRARY=Stecker und Pads.SchLib|SOURCELIBREFERENCE=SOCKET HEADER 24x1|SOURCECOMPLIBIDENTIFIERKIND=2|SOURCECOMPLIBRARYIDENTIFIER=Stecker und Pads.SchLib|UNIQUEID=DSPAXFTA|JUMPERSVISIBLE=TRUE
Pos: 00000B47 len: 0000029F |LINENO=4||SELECTION=FALSE|LAYER=TOP|LOCKED=FALSE|POLYGONOUTLINE=FALSE|USERROUTED=TRUE|KEEPOUT=FALSE|PRIMITIVELOCK=TRUE|X=1906.2993mil|Y=1070.2756mil|PATTERN=SOCKET HEADER 24X1|NAMEON=FALSE|COMMENTON=FALSE|GROUPNUM=0|COUNT=0|ROTATION= 1.80000000000000E+0002|NAMEAUTOPOSITION=1|COMMENTAUTOPOSITION=3|UNIONINDEX=0|CHANNELOFFSET=2|SOURCEDESIGNATOR=e2|SOURCEUNIQUEID=\VHAWNFDC\DHZDSIJB|SOURCEHIERARCHICALPATH=MAM_Overview\Teensy 4.1|SOURCEFOOTPRINTLIBRARY=Stecker und Pads.PcbLib|SOURCECOMPONENTLIBRARY=Stecker und Pads.SchLib|SOURCELIBREFERENCE=SOCKET HEADER 24x1|SOURCECOMPLIBIDENTIFIERKIND=2|SOURCECOMPLIBRARYIDENTIFIER=Stecker und Pads.SchLib|UNIQUEID=UCROTEYK|JUMPERSVISIBLE=TRUE
Pos: 00000DEA len: 0000029F |LINENO=5||SELECTION=FALSE|LAYER=TOP|LOCKED=FALSE|POLYGONOUTLINE=FALSE|USERROUTED=TRUE|KEEPOUT=FALSE|PRIMITIVELOCK=TRUE|X=2906.2993mil|Y=1070.2756mil|PATTERN=SOCKET HEADER 24X1|NAMEON=FALSE|COMMENTON=FALSE|GROUPNUM=0|COUNT=0|ROTATION= 1.80000000000000E+0002|NAMEAUTOPOSITION=1|COMMENTAUTOPOSITION=3|UNIONINDEX=0|CHANNELOFFSET=1|SOURCEDESIGNATOR=e1|SOURCEUNIQUEID=\VHAWNFDC\LRURCQXO|SOURCEHIERARCHICALPATH=MAM_Overview\Teensy 4.1|SOURCEFOOTPRINTLIBRARY=Stecker und Pads.PcbLib|SOURCECOMPONENTLIBRARY=Stecker und Pads.SchLib|SOURCELIBREFERENCE=SOCKET HEADER 24x1|SOURCECOMPLIBIDENTIFIERKIND=2|SOURCECOMPLIBRARYIDENTIFIER=Stecker und Pads.SchLib|UNIQUEID=STEWSIDC|JUMPERSVISIBLE=TRUE
Pos: 0000108D len: 000002E8 |LINENO=6||SELECTION=FALSE|LAYER=TOP|LOCKED=FALSE|POLYGONOUTLINE=FALSE|USERROUTED=TRUE|KEEPOUT=FALSE|PRIMITIVELOCK=TRUE|X=1562.0079mil|Y=3560.0394mil|PATTERN=SMA-Printbuchse|NAMEON=TRUE|COMMENTON=FALSE|GROUPNUM=0|COUNT=0|ROTATION= 2.70000000000000E+0002|HEIGHT=511.811mil|COMMENTAUTOPOSITION=3|UNIONINDEX=0|CHANNELOFFSET=6|SOURCEDESIGNATOR=P3|SOURCEUNIQUEID=\BFSJNKRQ\KWKORAMU|SOURCEHIERARCHICALPATH=MAM_Overview\Transceiver|SOURCEFOOTPRINTLIBRARY=Stecker und Pads.PcbLib|SOURCECOMPONENTLIBRARY=Stecker und Pads.SchLib|SOURCELIBREFERENCE=SMA, Buchse|SOURCEDESCRIPTION=SMA-Printbuchse|FOOTPRINTDESCRIPTION=SMA Printbuchse Stehend TYCO|SOURCECOMPLIBIDENTIFIERKIND=2|SOURCECOMPLIBRARYIDENTIFIER=Stecker und Pads.SchLib|UNIQUEID=MVFUIJWP|JUMPERSVISIBLE=TRUE
Pos: 00001379 len: 000002E8 |LINENO=7||SELECTION=FALSE|LAYER=TOP|LOCKED=FALSE|POLYGONOUTLINE=FALSE|USERROUTED=TRUE|KEEPOUT=FALSE|PRIMITIVELOCK=TRUE|X=3228.3465mil|Y=3561.0236mil|PATTERN=SMA-Printbuchse|NAMEON=TRUE|COMMENTON=FALSE|GROUPNUM=0|COUNT=0|ROTATION= 2.70000000000000E+0002|HEIGHT=511.811mil|COMMENTAUTOPOSITION=3|UNIONINDEX=0|CHANNELOFFSET=5|SOURCEDESIGNATOR=P2|SOURCEUNIQUEID=\BFSJNKRQ\USXTJFOU|SOURCEHIERARCHICALPATH=MAM_Overview\Transceiver|SOURCEFOOTPRINTLIBRARY=Stecker und Pads.PcbLib|SOURCECOMPONENTLIBRARY=Stecker und Pads.SchLib|SOURCELIBREFERENCE=SMA, Buchse|SOURCEDESCRIPTION=SMA-Printbuchse|FOOTPRINTDESCRIPTION=SMA Printbuchse Stehend TYCO|SOURCECOMPLIBIDENTIFIERKIND=2|SOURCECOMPLIBRARYIDENTIFIER=Stecker und Pads.SchLib|UNIQUEID=FDWWGHPS|JUMPERSVISIBLE=TRUE
Pos: 00001665 len: 000002E7 |LINENO=8||SELECTION=FALSE|LAYER=TOP|LOCKED=FALSE|POLYGONOUTLINE=FALSE|USERROUTED=TRUE|KEEPOUT=FALSE|PRIMITIVELOCK=TRUE|X=3539.763mil|Y=2952.7559mil|PATTERN=SMA-Printbuchse|NAMEON=TRUE|COMMENTON=FALSE|GROUPNUM=0|COUNT=0|ROTATION= 0.00000000000000E+0000|HEIGHT=511.811mil|COMMENTAUTOPOSITION=3|UNIONINDEX=0|CHANNELOFFSET=4|SOURCEDESIGNATOR=P1|SOURCEUNIQUEID=\BFSJNKRQ\OUQEDGMA|SOURCEHIERARCHICALPATH=MAM_Overview\Transceiver|SOURCEFOOTPRINTLIBRARY=Stecker und Pads.PcbLib|SOURCECOMPONENTLIBRARY=Stecker und Pads.SchLib|SOURCELIBREFERENCE=SMA, Buchse|SOURCEDESCRIPTION=SMA-Printbuchse|FOOTPRINTDESCRIPTION=SMA Printbuchse Stehend TYCO|SOURCECOMPLIBIDENTIFIERKIND=2|SOURCECOMPLIBRARYIDENTIFIER=Stecker und Pads.SchLib|UNIQUEID=LWBWMXUF|JUMPERSVISIBLE=TRUE
Pos: 00001950 len: 00000476 |LINENO=9||UNICODE=EXISTS|SELECTION=FALSE|LAYER=TOP|LOCKED=FALSE|POLYGONOUTLINE=FALSE|USERROUTED=TRUE|KEEPOUT=FALSE|PRIMITIVELOCK=TRUE|X=2578.7402mil|Y=2130.9055mil|PATTERN=RESC2012|NAMEON=TRUE|COMMENTON=FALSE|GROUPNUM=0|COUNT=0|ROTATION= 9.00000000000000E+0001|HEIGHT=27.5591mil|COMMENTAUTOPOSITION=3|UNIONINDEX=0|CHANNELOFFSET=0|SOURCEDESIGNATOR=DNP|SOURCEUNIQUEID=\BFSJNKRQ\RYUYOBLW|SOURCEHIERARCHICALPATH=MAM_Overview\Transceiver|SOURCEFOOTPRINTLIBRARY=SMD_Widerstände_Kapazitäten.PcbLib|SOURCECOMPONENTLIBRARY=Widerstände.SchLib|SOURCELIBREFERENCE=2012, E24|SOURCEDESCRIPTION=Standard SMD-Widerstand der E24 Reihe|FOOTPRINTDESCRIPTION=Standard 2012 SMD-Footprint|SOURCECOMPLIBIDENTIFIERKIND=2|SOURCECOMPLIBRARYIDENTIFIER=Widerstände.SchLib|UNIQUEID=KGHIFRLF|JUMPERSVISIBLE=TRUE|UNICODE__SOURCECOMPLIBRARYIDENTIFIER=87,105,100,101,114,115,116,228,110,100,101,46,83,99,104,76,105,98|UNICODE__SOURCEFOOTPRINTLIBRARY=83,77,68,95,87,105,100,101,114,115,116,228,110,100,101,95,75,97,112,97,122,105,116,228,116,101,110,46,80,99,98,76,105,98|UNICODE__SOURCECOMPONENTLIBRARY=87,105,100,101,114,115,116,228,110,100,101,46,83,99,104,76,105,98|UNICODE=EXISTS
Pos: 00001DCA len: 00000322 |LINENO=10||SELECTION=FALSE|LAYER=BOTTOM|LOCKED=FALSE|POLYGONOUTLINE=FALSE|USERROUTED=TRUE|KEEPOUT=FALSE|PRIMITIVELOCK=TRUE|X=3527.5591mil|Y=1921.2598mil|PATTERN=SOT23-6_L|NAMEON=TRUE|COMMENTON=FALSE|GROUPNUM=0|COUNT=0|ROTATION= 1.80000000000000E+0002|HEIGHT=57.0866mil|COMMENTAUTOPOSITION=3|UNIONINDEX=0|CHANNELOFFSET=4|SOURCEDESIGNATOR=U1|SOURCEUNIQUEID=\BFSJNKRQ\GVWNYDUY\TEYZZUXC|SOURCEHIERARCHICALPATH=MAM_Overview\Transceiver\Schmitt_1|SOURCEFOOTPRINTLIBRARY=SOT23.PcbLib|SOURCECOMPONENTLIBRARY=Logic_lib.SchLib|SOURCELIBREFERENCE=SN74LVC2G17DBVR|SOURCEDESCRIPTION=Dual Schmitt Trigger Buffer|FOOTPRINTDESCRIPTION=SOT23, 6-Leads, Body 2.9x1.6mm, Pitch 0.95mm, Lead Span 2.8mm, IPC High Density|SOURCECOMPLIBIDENTIFIERKIND=2|SOURCECOMPLIBRARYIDENTIFIER=Logic_lib.SchLib|UNIQUEID=LJOWOCFG|JUMPERSVISIBLE=TRUE
Pos: 000020F0 len: 0000048B |LINENO=11||UNICODE=EXISTS|SELECTION=FALSE|LAYER=BOTTOM|LOCKED=FALSE|POLYGONOUTLINE=FALSE|USERROUTED=TRUE|KEEPOUT=FALSE|PRIMITIVELOCK=TRUE|X=3485.8762mil|Y=1736.6175mil|PATTERN=RESC2012|NAMEON=TRUE|COMMENTON=FALSE|GROUPNUM=0|COUNT=0|ROTATION= 9.00000000000000E+0001|HEIGHT=27.5591mil|COMMENTAUTOPOSITION=3|UNIONINDEX=0|CHANNELOFFSET=3|SOURCEDESIGNATOR=R4|SOURCEUNIQUEID=\BFSJNKRQ\GVWNYDUY\MVESWLYB|SOURCEHIERARCHICALPATH=MAM_Overview\Transceiver\Schmitt_1|SOURCEFOOTPRINTLIBRARY=SMD_Widerstände_Kapazitäten.PcbLib|SOURCECOMPONENTLIBRARY=Widerstände.SchLib|SOURCELIBREFERENCE=2012, E24|SOURCEDESCRIPTION=Standard SMD-Widerstand der E24 Reihe|FOOTPRINTDESCRIPTION=Standard 2012 SMD-Footprint|SOURCECOMPLIBIDENTIFIERKIND=2|SOURCECOMPLIBRARYIDENTIFIER=Widerstände.SchLib|UNIQUEID=KSSNDPIG|JUMPERSVISIBLE=TRUE|UNICODE__SOURCECOMPLIBRARYIDENTIFIER=87,105,100,101,114,115,116,228,110,100,101,46,83,99,104,76,105,98|UNICODE__SOURCEFOOTPRINTLIBRARY=83,77,68,95,87,105,100,101,114,115,116,228,110,100,101,95,75,97,112,97,122,105,116,228,116,101,110,46,80,99,98,76,105,98|UNICODE__SOURCECOMPONENTLIBRARY=87,105,100,101,114,115,116,228,110,100,101,46,83,99,104,76,105,98|UNICODE=EXISTS
Pos: 0000257F len: 0000048B |LINENO=12||UNICODE=EXISTS|SELECTION=FALSE|LAYER=BOTTOM|LOCKED=FALSE|POLYGONOUTLINE=FALSE|USERROUTED=TRUE|KEEPOUT=FALSE|PRIMITIVELOCK=TRUE|X=3562.9921mil|Y=2110.2362mil|PATTERN=RESC2012|NAMEON=TRUE|COMMENTON=FALSE|GROUPNUM=0|COUNT=0|ROTATION= 2.70000000000000E+0002|HEIGHT=27.5591mil|COMMENTAUTOPOSITION=3|UNIONINDEX=0|CHANNELOFFSET=2|SOURCEDESIGNATOR=R3|SOURCEUNIQUEID=\BFSJNKRQ\GVWNYDUY\MIWHUPIV|SOURCEHIERARCHICALPATH=MAM_Overview\Transceiver\Schmitt_1|SOURCEFOOTPRINTLIBRARY=SMD_Widerstände_Kapazitäten.PcbLib|SOURCECOMPONENTLIBRARY=Widerstände.SchLib|SOURCELIBREFERENCE=2012, E24|SOURCEDESCRIPTION=Standard SMD-Widerstand der E24 Reihe|FOOTPRINTDESCRIPTION=Standard 2012 SMD-Footprint|SOURCECOMPLIBIDENTIFIERKIND=2|SOURCECOMPLIBRARYIDENTIFIER=Widerstände.SchLib|UNIQUEID=XGYUNATS|JUMPERSVISIBLE=TRUE|UNICODE__SOURCECOMPLIBRARYIDENTIFIER=87,105,100,101,114,115,116,228,110,100,101,46,83,99,104,76,105,98|UNICODE__SOURCEFOOTPRINTLIBRARY=83,77,68,95,87,105,100,101,114,115,116,228,110,100,101,95,75,97,112,97,122,105,116,228,116,101,110,46,80,99,98,76,105,98|UNICODE__SOURCECOMPONENTLIBRARY=87,105,100,101,114,115,116,228,110,100,101,46,83,99,104,76,105,98|UNICODE=EXISTS
Pos: 00002A0E len: 00000476 |LINENO=13||UNICODE=EXISTS|SELECTION=FALSE|LAYER=TOP|LOCKED=FALSE|POLYGONOUTLINE=FALSE|USERROUTED=TRUE|KEEPOUT=FALSE|PRIMITIVELOCK=TRUE|X=1508.8583mil|Y=2259.8425mil|PATTERN=RESC2012|NAMEON=TRUE|COMMENTON=FALSE|GROUPNUM=0|COUNT=0|ROTATION= 1.80000000000000E+0002|HEIGHT=27.5591mil|COMMENTAUTOPOSITION=3|UNIONINDEX=0|CHANNELOFFSET=7|SOURCEDESIGNATOR=R2|SOURCEUNIQUEID=\PZPIZLTY\PHXFYHFO|SOURCEHIERARCHICALPATH=MAM_Overview\Power_supply|SOURCEFOOTPRINTLIBRARY=SMD_Widerstände_Kapazitäten.PcbLib|SOURCECOMPONENTLIBRARY=Widerstände.SchLib|SOURCELIBREFERENCE=2012, E24|SOURCEDESCRIPTION=Standard SMD-Widerstand der E24 Reihe|FOOTPRINTDESCRIPTION=Standard 2012 SMD-Footprint|SOURCECOMPLIBIDENTIFIERKIND=2|SOURCECOMPLIBRARYIDENTIFIER=Widerstände.SchLib|UNIQUEID=CAQPDMHK|JUMPERSVISIBLE=TRUE|UNICODE__SOURCECOMPLIBRARYIDENTIFIER=87,105,100,101,114,115,116,228,110,100,101,46,83,99,104,76,105,98|UNICODE__SOURCEFOOTPRINTLIBRARY=83,77,68,95,87,105,100,101,114,115,116,228,110,100,101,95,75,97,112,97,122,105,116,228,116,101,110,46,80,99,98,76,105,98|UNICODE__SOURCECOMPONENTLIBRARY=87,105,100,101,114,115,116,228,110,100,101,46,83,99,104,76,105,98|UNICODE=EXISTS
Pos: 00002E88 len: 00000517 |LINENO=14||UNICODE=EXISTS|SELECTION=FALSE|LAYER=TOP|LOCKED=FALSE|POLYGONOUTLINE=FALSE|USERROUTED=TRUE|KEEPOUT=FALSE|PRIMITIVELOCK=TRUE|X=1622.0472mil|Y=2102.3622mil|PATTERN=INDC2012|NAMEON=TRUE|COMMENTON=FALSE|GROUPNUM=0|COUNT=0|ROTATION= 9.00000000000000E+0001|HEIGHT=27.5591mil|COMMENTAUTOPOSITION=3|UNIONINDEX=0|CHANNELOFFSET=5|SOURCEDESIGNATOR=L1|SOURCEUNIQUEID=\PZPIZLTY\JYPLXSVY|SOURCEHIERARCHICALPATH=MAM_Overview\Power_supply|SOURCEFOOTPRINTLIBRARY=Induktivitäten.PcbLib|SOURCECOMPONENTLIBRARY=Induktivitäten.SchLib|SOURCELIBREFERENCE=2012, 10uH|SOURCEDESCRIPTION=10uH Induktivität in einem 2012 SMD-Gehäuse|FOOTPRINTDESCRIPTION=Standard 2012 SMD-Footprint|SOURCECOMPLIBIDENTIFIERKIND=2|SOURCECOMPLIBRARYIDENTIFIER=Induktivitäten.SchLib|UNIQUEID=DIEVCCMP|JUMPERSVISIBLE=TRUE|UNICODE__SOURCEDESCRIPTION=49,48,117,72,32,73,110,100,117,107,116,105,118,105,116,228,116,32,105,110,32,101,105,110,101,109,32,50,48,49,50,32,83,77,68,45,71,101,104,228,117,115,101|UNICODE__SOURCECOMPLIBRARYIDENTIFIER=73,110,100,117,107,116,105,118,105,116,228,116,101,110,46,83,99,104,76,105,98|UNICODE__SOURCEFOOTPRINTLIBRARY=73,110,100,117,107,116,105,118,105,116,228,116,101,110,46,80,99,98,76,105,98|UNICODE__SOURCECOMPONENTLIBRARY=73,110,100,117,107,116,105,118,105,116,228,116,101,110,46,83,99,104,76,105,98|UNICODE=EXISTS
Pos: 000033A3 len: 00000600 |LINENO=15||UNICODE=EXISTS|SELECTION=FALSE|LAYER=TOP|LOCKED=FALSE|POLYGONOUTLINE=FALSE|USERROUTED=TRUE|KEEPOUT=FALSE|PRIMITIVELOCK=TRUE|X=1332.6772mil|Y=2260.8268mil|PATTERN=RESC2012 - GREEN|NAMEON=TRUE|COMMENTON=FALSE|GROUPNUM=0|COUNT=0|ROTATION= 0.00000000000000E+0000|HEIGHT=27.5591mil|COMMENTAUTOPOSITION=3|UNIONINDEX=0|CHANNELOFFSET=4|SOURCEDESIGNATOR=D_Power|SOURCEUNIQUEID=\PZPIZLTY\WLQBMKKK|SOURCEHIERARCHICALPATH=MAM_Overview\Power_supply|SOURCEFOOTPRINTLIBRARY=SMD_Widerstände_Kapazitäten.PcbLib|SOURCECOMPONENTLIBRARY=Optoelektronik.SchLib|SOURCELIBREFERENCE=SMD LED, Grün|SOURCEDESCRIPTION=Grüne SMD LED mit einem 2012 Footprint für die Anzeige von Spannungen|FOOTPRINTDESCRIPTION=Standard 2012 SMD-Footprint für grüne LEDs|SOURCECOMPLIBIDENTIFIERKIND=2|SOURCECOMPLIBRARYIDENTIFIER=Optoelektronik.SchLib|UNIQUEID=ISKYVWSM|JUMPERSVISIBLE=TRUE|UNICODE__SOURCELIBREFERENCE=83,77,68,32,76,69,68,44,32,71,114,252,110|UNICODE__SOURCEDESCRIPTION=71,114,252,110,101,32,83,77,68,32,76,69,68,32,109,105,116,32,101,105,110,101,109,32,50,48,49,50,32,70,111,111,116,112,114,105,110,116,32,102,252,114,32,100,105,101,32,65,110,122,101,105,103,101,32,118,111,110,32,83,112,97,110,110,117,110,103,101,110|UNICODE__FOOTPRINTDESCRIPTION=83,116,97,110,100,97,114,100,32,50,48,49,50,32,83,77,68,45,70,111,111,116,112,114,105,110,116,32,102,252,114,32,103,114,252,110,101,32,76,69,68,115|UNICODE__SOURCEFOOTPRINTLIBRARY=83,77,68,95,87,105,100,101,114,115,116,228,110,100,101,95,75,97,112,97,122,105,116,228,116,101,110,46,80,99,98,76,105,98|UNICODE=EXISTS
Pos: 000039A7 len: 000005F4 |LINENO=16||UNICODE=EXISTS|SELECTION=FALSE|LAYER=BOTTOM|LOCKED=FALSE|POLYGONOUTLINE=FALSE|USERROUTED=TRUE|KEEPOUT=FALSE|PRIMITIVELOCK=TRUE|X=3564.6163mil|Y=1736.6175mil|PATTERN=CAPC2012|NAMEON=TRUE|COMMENTON=FALSE|GROUPNUM=0|COUNT=0|ROTATION= 2.70000000000000E+0002|HEIGHT=27.5591mil|COMMENTAUTOPOSITION=3|UNIONINDEX=0|CHANNELOFFSET=1|SOURCEDESIGNATOR=C6|SOURCEUNIQUEID=\BFSJNKRQ\GVWNYDUY\ZTRJVMRY|SOURCEHIERARCHICALPATH=MAM_Overview\Transceiver\Schmitt_1|SOURCEFOOTPRINTLIBRARY=SMD_Widerstände_Kapazitäten.PcbLib|SOURCECOMPONENTLIBRARY=Kapazitäten.SchLib|SOURCELIBREFERENCE=2012, NP0|SOURCEDESCRIPTION=2012 SMD-Kapazität mit NP0 Dielektrikum|FOOTPRINTDESCRIPTION=Standard 2012 SMD-Footprint für Kapazitäten|SOURCECOMPLIBIDENTIFIERKIND=2|SOURCECOMPLIBRARYIDENTIFIER=Kapazitäten.SchLib|UNIQUEID=JXONRUVV|JUMPERSVISIBLE=TRUE|UNICODE__SOURCEDESCRIPTION=50,48,49,50,32,83,77,68,45,75,97,112,97,122,105,116,228,116,32,109,105,116,32,78,80,48,32,68,105,101,108,101,107,116,114,105,107,117,109|UNICODE__FOOTPRINTDESCRIPTION=83,116,97,110,100,97,114,100,32,50,48,49,50,32,83,77,68,45,70,111,111,116,112,114,105,110,116,32,102,252,114,32,75,97,112,97,122,105,116,228,116,101,110|UNICODE__SOURCECOMPLIBRARYIDENTIFIER=75,97,112,97,122,105,116,228,116,101,110,46,83,99,104,76,105,98|UNICODE__SOURCEFOOTPRINTLIBRARY=83,77,68,95,87,105,100,101,114,115,116,228,110,100,101,95,75,97,112,97,122,105,116,228,116,101,110,46,80,99,98,76,105,98|UNICODE__SOURCECOMPONENTLIBRARY=75,97,112,97,122,105,116,228,116,101,110,46,83,99,104,76,105,98|UNICODE=EXISTS
Pos: 00003F9F len: 000005F3 |LINENO=17||UNICODE=EXISTS|SELECTION=FALSE|LAYER=BOTTOM|LOCKED=FALSE|POLYGONOUTLINE=FALSE|USERROUTED=TRUE|KEEPOUT=FALSE|PRIMITIVELOCK=TRUE|X=3484.252mil|Y=2110.2362mil|PATTERN=CAPC2012|NAMEON=TRUE|COMMENTON=FALSE|GROUPNUM=0|COUNT=0|ROTATION= 2.70000000000000E+0002|HEIGHT=27.5591mil|COMMENTAUTOPOSITION=3|UNIONINDEX=0|CHANNELOFFSET=0|SOURCEDESIGNATOR=C5|SOURCEUNIQUEID=\BFSJNKRQ\GVWNYDUY\NMWYXDPR|SOURCEHIERARCHICALPATH=MAM_Overview\Transceiver\Schmitt_1|SOURCEFOOTPRINTLIBRARY=SMD_Widerstände_Kapazitäten.PcbLib|SOURCECOMPONENTLIBRARY=Kapazitäten.SchLib|SOURCELIBREFERENCE=2012, NP0|SOURCEDESCRIPTION=2012 SMD-Kapazität mit NP0 Dielektrikum|FOOTPRINTDESCRIPTION=Standard 2012 SMD-Footprint für Kapazitäten|SOURCECOMPLIBIDENTIFIERKIND=2|SOURCECOMPLIBRARYIDENTIFIER=Kapazitäten.SchLib|UNIQUEID=GMJREHBK|JUMPERSVISIBLE=TRUE|UNICODE__SOURCEDESCRIPTION=50,48,49,50,32,83,77,68,45,75,97,112,97,122,105,116,228,116,32,109,105,116,32,78,80,48,32,68,105,101,108,101,107,116,114,105,107,117,109|UNICODE__FOOTPRINTDESCRIPTION=83,116,97,110,100,97,114,100,32,50,48,49,50,32,83,77,68,45,70,111,111,116,112,114,105,110,116,32,102,252,114,32,75,97,112,97,122,105,116,228,116,101,110|UNICODE__SOURCECOMPLIBRARYIDENTIFIER=75,97,112,97,122,105,116,228,116,101,110,46,83,99,104,76,105,98|UNICODE__SOURCEFOOTPRINTLIBRARY=83,77,68,95,87,105,100,101,114,115,116,228,110,100,101,95,75,97,112,97,122,105,116,228,116,101,110,46,80,99,98,76,105,98|UNICODE__SOURCECOMPONENTLIBRARY=75,97,112,97,122,105,116,228,116,101,110,46,83,99,104,76,105,98|UNICODE=EXISTS
Pos: 00004596 len: 000004AE |LINENO=18||UNICODE=EXISTS|SELECTION=FALSE|LAYER=TOP|LOCKED=FALSE|POLYGONOUTLINE=FALSE|USERROUTED=TRUE|KEEPOUT=FALSE|PRIMITIVELOCK=TRUE|X=1416.3386mil|Y=2724.4094mil|PATTERN=CAP-HA0 Panasonic|NAMEON=TRUE|COMMENTON=FALSE|GROUPNUM=0|COUNT=0|ROTATION= 1.80000000000000E+0002|HEIGHT=531.4961mil|COMMENTAUTOPOSITION=3|UNIONINDEX=0|CHANNELOFFSET=2|SOURCEDESIGNATOR=C4|SOURCEUNIQUEID=\PZPIZLTY\MOXAKQXO|SOURCEHIERARCHICALPATH=MAM_Overview\Power_supply|SOURCEFOOTPRINTLIBRARY=SMD_Widerstände_Kapazitäten.PcbLib|SOURCECOMPONENTLIBRARY=Kapazitäten.SchLib|SOURCELIBREFERENCE=330uF 35V|SOURCEDESCRIPTION=SMD Panasonic Elektrolyt-Kondensator HA0|FOOTPRINTDESCRIPTION=Polarized capacitors, Aluminum Polymer Capacitors, 2-Leads, Body 12.5x13.5|SOURCECOMPLIBIDENTIFIERKIND=2|SOURCECOMPLIBRARYIDENTIFIER=Kapazitäten.SchLib|UNIQUEID=GONHTGPC|JUMPERSVISIBLE=TRUE|UNICODE__SOURCECOMPLIBRARYIDENTIFIER=75,97,112,97,122,105,116,228,116,101,110,46,83,99,104,76,105,98|UNICODE__SOURCEFOOTPRINTLIBRARY=83,77,68,95,87,105,100,101,114,115,116,228,110,100,101,95,75,97,112,97,122,105,116,228,116,101,110,46,80,99,98,76,105,98|UNICODE__SOURCECOMPONENTLIBRARY=75,97,112,97,122,105,116,228,116,101,110,46,83,99,104,76,105,98|UNICODE=EXISTS
Pos: 00004A48 len: 000005EA |LINENO=19||UNICODE=EXISTS|SELECTION=FALSE|LAYER=TOP|LOCKED=FALSE|POLYGONOUTLINE=FALSE|USERROUTED=TRUE|KEEPOUT=FALSE|PRIMITIVELOCK=TRUE|X=1515.748mil|Y=2959.6457mil|PATTERN=CAPC2012|NAMEON=TRUE|COMMENTON=FALSE|GROUPNUM=0|COUNT=0|ROTATION= 1.80000000000000E+0002|HEIGHT=27.5591mil|COMMENTAUTOPOSITION=3|UNIONINDEX=0|CHANNELOFFSET=1|SOURCEDESIGNATOR=C3|SOURCEUNIQUEID=\PZPIZLTY\ATVMWKND|SOURCEHIERARCHICALPATH=MAM_Overview\Power_supply|SOURCEFOOTPRINTLIBRARY=SMD_Widerstände_Kapazitäten.PcbLib|SOURCECOMPONENTLIBRARY=Kapazitäten.SchLib|SOURCELIBREFERENCE=2012, X5R , 10uF, 35V|SOURCEDESCRIPTION=2012 SMD-Kapazität mit X5R Dielektrikum|FOOTPRINTDESCRIPTION=Standard 2012 SMD-Footprint für Kapazitäten|SOURCECOMPLIBIDENTIFIERKIND=2|SOURCECOMPLIBRARYIDENTIFIER=Kapazitäten.SchLib|UNIQUEID=CIVKHUAQ|JUMPERSVISIBLE=TRUE|UNICODE__SOURCEDESCRIPTION=50,48,49,50,32,83,77,68,45,75,97,112,97,122,105,116,228,116,32,109,105,116,32,88,53,82,32,68,105,101,108,101,107,116,114,105,107,117,109|UNICODE__FOOTPRINTDESCRIPTION=83,116,97,110,100,97,114,100,32,50,48,49,50,32,83,77,68,45,70,111,111,116,112,114,105,110,116,32,102,252,114,32,75,97,112,97,122,105,116,228,116,101,110|UNICODE__SOURCECOMPLIBRARYIDENTIFIER=75,97,112,97,122,105,116,228,116,101,110,46,83,99,104,76,105,98|UNICODE__SOURCEFOOTPRINTLIBRARY=83,77,68,95,87,105,100,101,114,115,116,228,110,100,101,95,75,97,112,97,122,105,116,228,116,101,110,46,80,99,98,76,105,98|UNICODE__SOURCECOMPONENTLIBRARY=75,97,112,97,122,105,116,228,116,101,110,46,83,99,104,76,105,98|UNICODE=EXISTS
Pos: 00005036 len: 000005EA |LINENO=20||UNICODE=EXISTS|SELECTION=FALSE|LAYER=TOP|LOCKED=FALSE|POLYGONOUTLINE=FALSE|USERROUTED=TRUE|KEEPOUT=FALSE|PRIMITIVELOCK=TRUE|X=1480.315mil|Y=2059.0552mil|PATTERN=CAPC2012|NAMEON=TRUE|COMMENTON=FALSE|GROUPNUM=0|COUNT=0|ROTATION= 1.80000000000000E+0002|HEIGHT=27.5591mil|COMMENTAUTOPOSITION=3|UNIONINDEX=0|CHANNELOFFSET=0|SOURCEDESIGNATOR=C2|SOURCEUNIQUEID=\PZPIZLTY\RCJNAUIO|SOURCEHIERARCHICALPATH=MAM_Overview\Power_supply|SOURCEFOOTPRINTLIBRARY=SMD_Widerstände_Kapazitäten.PcbLib|SOURCECOMPONENTLIBRARY=Kapazitäten.SchLib|SOURCELIBREFERENCE=2012, X5R , 10uF, 35V|SOURCEDESCRIPTION=2012 SMD-Kapazität mit X5R Dielektrikum|FOOTPRINTDESCRIPTION=Standard 2012 SMD-Footprint für Kapazitäten|SOURCECOMPLIBIDENTIFIERKIND=2|SOURCECOMPLIBRARYIDENTIFIER=Kapazitäten.SchLib|UNIQUEID=JIRLRLNL|JUMPERSVISIBLE=TRUE|UNICODE__SOURCEDESCRIPTION=50,48,49,50,32,83,77,68,45,75,97,112,97,122,105,116,228,116,32,109,105,116,32,88,53,82,32,68,105,101,108,101,107,116,114,105,107,117,109|UNICODE__FOOTPRINTDESCRIPTION=83,116,97,110,100,97,114,100,32,50,48,49,50,32,83,77,68,45,70,111,111,116,112,114,105,110,116,32,102,252,114,32,75,97,112,97,122,105,116,228,116,101,110|UNICODE__SOURCECOMPLIBRARYIDENTIFIER=75,97,112,97,122,105,116,228,116,101,110,46,83,99,104,76,105,98|UNICODE__SOURCEFOOTPRINTLIBRARY=83,77,68,95,87,105,100,101,114,115,116,228,110,100,101,95,75,97,112,97,122,105,116,228,116,101,110,46,80,99,98,76,105,98|UNICODE__SOURCECOMPONENTLIBRARY=75,97,112,97,122,105,116,228,116,101,110,46,83,99,104,76,105,98|UNICODE=EXISTS
Pos: 00005624 len: 000002E4 |LINENO=21||SELECTION=FALSE|LAYER=TOP|LOCKED=FALSE|POLYGONOUTLINE=FALSE|USERROUTED=TRUE|KEEPOUT=FALSE|PRIMITIVELOCK=TRUE|X=3738.9763mil|Y=2315.9451mil|PATTERN=AFBR-16xxZ|NAMEON=TRUE|COMMENTON=FALSE|GROUPNUM=0|COUNT=0|ROTATION= 9.00000000000000E+0001|HEIGHT=300mil|COMMENTAUTOPOSITION=3|UNIONINDEX=0|CHANNELOFFSET=1|SOURCEDESIGNATOR=LWL1|SOURCEUNIQUEID=\BFSJNKRQ\AWXCDZHY|SOURCEHIERARCHICALPATH=MAM_Overview\Transceiver|SOURCEFOOTPRINTLIBRARY=Optoelektronik.PcbLib|SOURCECOMPONENTLIBRARY=Optoelektronik.SchLib|SOURCELIBREFERENCE=AFBR-1624Z|SOURCEDESCRIPTION=LWL Transmitter TTL 3.3V-5V 50Mbit|FOOTPRINTDESCRIPTION=AFBR LWL Tranmitter|SOURCECOMPLIBIDENTIFIERKIND=2|SOURCECOMPLIBRARYIDENTIFIER=Optoelektronik.SchLib|UNIQUEID=PAMAUMMY|JUMPERSVISIBLE=TRUE
Pos: 0000590C len: 000002E4 |LINENO=22||SELECTION=FALSE|LAYER=TOP|LOCKED=FALSE|POLYGONOUTLINE=FALSE|USERROUTED=TRUE|KEEPOUT=FALSE|PRIMITIVELOCK=TRUE|X=3738.9763mil|Y=1516.3387mil|PATTERN=AFBR-16xxZ|NAMEON=TRUE|COMMENTON=FALSE|GROUPNUM=0|COUNT=0|ROTATION= 9.00000000000000E+0001|HEIGHT=300mil|COMMENTAUTOPOSITION=3|UNIONINDEX=0|CHANNELOFFSET=3|SOURCEDESIGNATOR=LWL3|SOURCEUNIQUEID=\BFSJNKRQ\UBKXCPYC|SOURCEHIERARCHICALPATH=MAM_Overview\Transceiver|SOURCEFOOTPRINTLIBRARY=Optoelektronik.PcbLib|SOURCECOMPONENTLIBRARY=Optoelektronik.SchLib|SOURCELIBREFERENCE=AFBR-1624Z|SOURCEDESCRIPTION=LWL Transmitter TTL 3.3V-5V 50Mbit|FOOTPRINTDESCRIPTION=AFBR LWL Tranmitter|SOURCECOMPLIBIDENTIFIERKIND=2|SOURCECOMPLIBRARYIDENTIFIER=Optoelektronik.SchLib|UNIQUEID=QDSOISCF|JUMPERSVISIBLE=TRUE
Pos: 00005BF4 len: 000002E4 |LINENO=23||SELECTION=FALSE|LAYER=TOP|LOCKED=FALSE|POLYGONOUTLINE=FALSE|USERROUTED=TRUE|KEEPOUT=FALSE|PRIMITIVELOCK=TRUE|X=3738.9763mil|Y=1916.1419mil|PATTERN=AFBR-16xxZ|NAMEON=TRUE|COMMENTON=FALSE|GROUPNUM=0|COUNT=0|ROTATION= 9.00000000000000E+0001|HEIGHT=300mil|COMMENTAUTOPOSITION=3|UNIONINDEX=0|CHANNELOFFSET=2|SOURCEDESIGNATOR=LWL2|SOURCEUNIQUEID=\BFSJNKRQ\GJZVNDAX|SOURCEHIERARCHICALPATH=MAM_Overview\Transceiver|SOURCEFOOTPRINTLIBRARY=Optoelektronik.PcbLib|SOURCECOMPONENTLIBRARY=Optoelektronik.SchLib|SOURCELIBREFERENCE=AFBR-1624Z|SOURCEDESCRIPTION=LWL Transmitter TTL 3.3V-5V 50Mbit|FOOTPRINTDESCRIPTION=AFBR LWL Tranmitter|SOURCECOMPLIBIDENTIFIERKIND=2|SOURCECOMPLIBRARYIDENTIFIER=Optoelektronik.SchLib|UNIQUEID=OXOTKRBX|JUMPERSVISIBLE=TRUE
Pos: 00005EDC len: 000003AC |LINENO=24||UNICODE=EXISTS|SELECTION=FALSE|LAYER=TOP|LOCKED=FALSE|POLYGONOUTLINE=FALSE|USERROUTED=TRUE|KEEPOUT=FALSE|PRIMITIVELOCK=TRUE|X=1598.4252mil|Y=1068.8976mil|PATTERN=SOD-123|NAMEON=TRUE|COMMENTON=FALSE|GROUPNUM=0|COUNT=0|ROTATION= 0.00000000000000E+0000|HEIGHT=39.3701mil|UNIONINDEX=0|CHANNELOFFSET=0|SOURCEDESIGNATOR=D1|SOURCEUNIQUEID=\VHAWNFDC\YXJFYDNR|SOURCEHIERARCHICALPATH=MAM_Overview\Teensy 4.1|SOURCEFOOTPRINTLIBRARY=Dioden-SMD.PcbLib|SOURCECOMPONENTLIBRARY=Dioden.SchLib|SOURCELIBREFERENCE=1N4148, SOD-123_1|SOURCEDESCRIPTION=Standard PN-Diode in einem SOD-123 SMD-Gehäuse|FOOTPRINTDESCRIPTION=SOD-123 (z.B. fuer 1N4148W)|SOURCECOMPLIBIDENTIFIERKIND=2|SOURCECOMPLIBRARYIDENTIFIER=Dioden.SchLib|UNIQUEID=KFJQQWOU|JUMPERSVISIBLE=TRUE|UNICODE__SOURCEDESCRIPTION=83,116,97,110,100,97,114,100,32,80,78,45,68,105,111,100,101,32,105,110,32,101,105,110,101,109,32,83,79,68,45,49,50,51,32,83,77,68,45,71,101,104,228,117,115,101|UNICODE=EXISTS

Model:
CHANNELOFFSET={0,1,2,3,4,5,6,7}
COMMENTAUTOPOSITION={3}
COMMENTON={FALSE}
COUNT={0}
FOOTPRINTDESCRIPTION={2er Jumper,AFBR LWL Tranmitter,Diode, Axial; Body 5.2 x 2.7 mm (LxDia. max), Lead Dia. 0.86 mm (max),Polarized capacitors, Aluminum Polymer Capacitors, 2-Leads, Body 12.5x13.5,SMA Printbuchse Stehend TYCO,SOD-123 (z.B. fuer 1N4148W),SOT23, 6-Leads, Body 2.9x1.6mm, Pitch 0.95mm, Lead Span 2.8mm, IPC High Density,Standard 2012 SMD-Footprint,Standard 2012 SMD-Footprint für Kapazitäten,Standard 2012 SMD-Footprint für grüne LEDs}
GROUPNUM={0}
HEIGHT={110.2362mil,27.5591mil,300mil,39.3701mil,472.4409mil,511.811mil,531.4961mil,57.0866mil}
JUMPERSVISIBLE={TRUE}
KEEPOUT={FALSE}
LAYER={BOTTOM,TOP}
LOCKED={FALSE}
NAMEAUTOPOSITION={1}
NAMEON={FALSE,TRUE}
PATTERN={AFBR-16xxZ,CAP-HA0 Panasonic,CAPC2012,DO-41,INDC2012,Jumper2,RESC2012,RESC2012 - GREEN,SMA-Printbuchse,SOCKET HEADER 24X1,SOD-123,SOT23-6_L}
POLYGONOUTLINE={FALSE}
PRIMITIVELOCK={TRUE}
ROTATION={ 0.00000000000000E+0000, 1.80000000000000E+0002, 2.70000000000000E+0002, 9.00000000000000E+0001}
SELECTION={FALSE}
SOURCECOMPLIBIDENTIFIERKIND={2}
SOURCECOMPLIBRARYIDENTIFIER={Dioden.SchLib,Induktivitäten.SchLib,Kapazitäten.SchLib,Logic_lib.SchLib,Miscellaneous Devices.IntLib,Optoelektronik.SchLib,Stecker und Pads.SchLib,Widerstände.SchLib}
SOURCECOMPONENTLIBRARY={Dioden.SchLib,Induktivitäten.SchLib,Kapazitäten.SchLib,Logic_lib.SchLib,Miscellaneous Devices.IntLib,Optoelektronik.SchLib,Stecker und Pads.SchLib,Widerstände.SchLib}
SOURCEDESCRIPTION={1 Amp General Purpose Rectifier,10uH Induktivität in einem 2012 SMD-Gehäuse,2-Pin Jumper,2012 SMD-Kapazität mit NP0 Dielektrikum,2012 SMD-Kapazität mit X5R Dielektrikum,Dual Schmitt Trigger Buffer,Grüne SMD LED mit einem 2012 Footprint für die Anzeige von Spannungen,LWL Transmitter TTL 3.3V-5V 50Mbit,SMA-Printbuchse,SMD Panasonic Elektrolyt-Kondensator HA0,Standard PN-Diode in einem SOD-123 SMD-Gehäuse,Standard SMD-Widerstand der E24 Reihe}
SOURCEDESIGNATOR={C2,C3,C4,C5,C6,D1,D2,DNP,D_Power,L1,LWL1,LWL2,LWL3,P1,P2,P3,P4,R2,R3,R4,U1,e1,e2,m1,m2}
SOURCEFOOTPRINTLIBRARY={Dioden-SMD.PcbLib,Induktivitäten.PcbLib,Miscellaneous Devices.IntLib,Optoelektronik.PcbLib,SMD_Widerstände_Kapazitäten.PcbLib,SOT23.PcbLib,Stecker und Pads.PcbLib}
SOURCEHIERARCHICALPATH={MAM_Overview\Power_supply,MAM_Overview\Teensy 4.1,MAM_Overview\Transceiver,MAM_Overview\Transceiver\Schmitt_1}
SOURCELIBREFERENCE={1N4148, SOD-123_1,2012, 10uH,2012, E24,2012, NP0,2012, X5R , 10uF, 35V,330uF 35V,AFBR-1624Z,Diode 1N4007,Jumper, 2 Pins,SMA, Buchse,SMD LED, Grün,SN74LVC2G17DBVR,SOCKET HEADER 24x1}
SOURCEUNIQUEID={\BFSJNKRQ\AWXCDZHY,\BFSJNKRQ\GJZVNDAX,\BFSJNKRQ\GVWNYDUY\MIWHUPIV,\BFSJNKRQ\GVWNYDUY\MVESWLYB,\BFSJNKRQ\GVWNYDUY\NMWYXDPR,\BFSJNKRQ\GVWNYDUY\TEYZZUXC,\BFSJNKRQ\GVWNYDUY\ZTRJVMRY,\BFSJNKRQ\KWKORAMU,\BFSJNKRQ\OUQEDGMA,\BFSJNKRQ\RYUYOBLW,\BFSJNKRQ\UBKXCPYC,\BFSJNKRQ\USXTJFOU,\PZPIZLTY\ATVMWKND,\PZPIZLTY\JYPLXSVY,\PZPIZLTY\MFFQUEEW,\PZPIZLTY\MOXAKQXO,\PZPIZLTY\PHXFYHFO,\PZPIZLTY\RCJNAUIO,\PZPIZLTY\RCUCMDCD,\PZPIZLTY\WLQBMKKK,\VHAWNFDC\DHZDSIJB,\VHAWNFDC\LRURCQXO,\VHAWNFDC\NXNPWNXQ,\VHAWNFDC\WMALEJWW,\VHAWNFDC\YXJFYDNR}
UNICODE={EXISTS}
UNICODE__FOOTPRINTDESCRIPTION={83,116,97,110,100,97,114,100,32,50,48,49,50,32,83,77,68,45,70,111,111,116,112,114,105,110,116,32,102,252,114,32,103,114,252,110,101,32,76,69,68,115,83,116,97,110,100,97,114,100,32,50,48,49,50,32,83,77,68,45,70,111,111,116,112,114,105,110,116,32,102,252,114,32,75,97,112,97,122,105,116,228,116,101,110}
UNICODE__SOURCECOMPLIBRARYIDENTIFIER={73,110,100,117,107,116,105,118,105,116,228,116,101,110,46,83,99,104,76,105,98,75,97,112,97,122,105,116,228,116,101,110,46,83,99,104,76,105,98,87,105,100,101,114,115,116,228,110,100,101,46,83,99,104,76,105,98}
UNICODE__SOURCECOMPONENTLIBRARY={73,110,100,117,107,116,105,118,105,116,228,116,101,110,46,83,99,104,76,105,98,75,97,112,97,122,105,116,228,116,101,110,46,83,99,104,76,105,98,87,105,100,101,114,115,116,228,110,100,101,46,83,99,104,76,105,98}
UNICODE__SOURCEDESCRIPTION={49,48,117,72,32,73,110,100,117,107,116,105,118,105,116,228,116,32,105,110,32,101,105,110,101,109,32,50,48,49,50,32,83,77,68,45,71,101,104,228,117,115,101,50,48,49,50,32,83,77,68,45,75,97,112,97,122,105,116,228,116,32,109,105,116,32,78,80,48,32,68,105,101,108,101,107,116,114,105,107,117,109,50,48,49,50,32,83,77,68,45,75,97,112,97,122,105,116,228,116,32,109,105,116,32,88,53,82,32,68,105,101,108,101,107,116,114,105,107,117,109,71,114,252,110,101,32,83,77,68,32,76,69,68,32,109,105,116,32,101,105,110,101,109,32,50,48,49,50,32,70,111,111,116,112,114,105,110,116,32,102,252,114,32,100,105,101,32,65,110,122,101,105,103,101,32,118,111,110,32,83,112,97,110,110,117,110,103,101,110,83,116,97,110,100,97,114,100,32,80,78,45,68,105,111,100,101,32,105,110,32,101,105,110,101,109,32,83,79,68,45,49,50,51,32,83,77,68,45,71,101,104,228,117,115,101}
UNICODE__SOURCEFOOTPRINTLIBRARY={73,110,100,117,107,116,105,118,105,116,228,116,101,110,46,80,99,98,76,105,98,83,77,68,95,87,105,100,101,114,115,116,228,110,100,101,95,75,97,112,97,122,105,116,228,116,101,110,46,80,99,98,76,105,98}
UNICODE__SOURCELIBREFERENCE={83,77,68,32,76,69,68,44,32,71,114,252,110}
UNIONINDEX={0}
UNIQUEID={CAQPDMHK,CIVKHUAQ,DIEVCCMP,DSPAXFTA,FDWWGHPS,GMJREHBK,GONHTGPC,ISKYVWSM,JIRLRLNL,JXONRUVV,KFJQQWOU,KGHIFRLF,KSSNDPIG,LDAUUSNJ,LJOWOCFG,LWBWMXUF,MVFUIJWP,OXOTKRBX,PAMAUMMY,QDSOISCF,QSUBEKNT,STEWSIDC,TOABRIAE,UCROTEYK,XGYUNATS}
USERROUTED={TRUE}
X={1332.6772mil,1388.7795mil,1416.3386mil,1480.315mil,1508.8583mil,1514.3701mil,1515.748mil,1562.0079mil,1598.4252mil,1622.0472mil,1906.2993mil,2106.2993mil,2578.7402mil,2706.2993mil,2906.2993mil,3228.3465mil,3484.252mil,3485.8762mil,3527.5591mil,3539.763mil,3562.9921mil,3564.6163mil,3738.9763mil}
Y={1068.8976mil,1070.2756mil,1448.8189mil,1516.3387mil,1736.6175mil,1908.4646mil,1916.1419mil,1921.2598mil,2059.0552mil,2102.3622mil,2110.2362mil,2130.9055mil,2259.8425mil,2260.8268mil,2315.9451mil,2724.4094mil,2952.7559mil,2959.6457mil,3560.0394mil,3561.0236mil}
